# Supplementary material for: Integrative analyses of metabolome and transcriptome reveal the dynamic accumulation and regulatory network in rhizomes and fruits of Polygonatum cyrtonema Hua
Source: BMC Genomics. 2024 Jul 19;25:706. doi: 10.1186/s12864-024-10608-4 (PMC11264994; doi:10.1186/s12864-024-10608-4)
Supplement: Supplementary file 6 — Supplementary Material 6 [file 12864_2024_10608_MOESM6_ESM.xlsx]

## Sheet: Sheet1
Gene ID	Primers
Cluster-53232.0	ATCAACAAACGCCATCACAACTC
	AGGGATCATGTCAGCATCTACGG
Cluster-42476.5	ACAGTTCCAGTGCTTCGTGGTGAA
	TATGCCAGGGAAGGGATGATTGAG
Cluster-60494.5	TGCCAAACCAAACAACTCAAATACG
	GTCCTTCGCTGTCCCTGAAACACTA
Cluster-48893.1	GGAGAACCTGCGGAGCACTGTCA
	TCGAACGCTGCAATCTTGTGGAA
Cluster-50324.5	TTGAAAGCAATGGAGGTCGCA
	TGAACAGTCCCTTTGAAATCCTTG
Cluster-44758.2	CAAGATTTCCCGTAGACATACAGCC
	CCATCACAGGAACACTCATTAACCC
Cluster-42529.3	CAATAACAATCGTTGGCTGCCTGAA
	GGACATACGCTGAAGCCATCAAGAG
Cluster-44122.7	TCCACAACCCTCGTGCTGTATC
	CTAAAGGGAATCTTGGGCTATGC
Cluster-40138.1	CCTCCAGTTACTTGCCCATTCTGTC
	TTCTATCTTGCATGATCGCTTGACC
Cluster-66805.27	AAAATGCGACGAGGACTTACTG
	TCTTATCCACCTTCGACTTCAACA
Cluster-64343.1	AGGATGATCCGCTGTTCGTGAG
	CGTTATCGGTTGCTTTGGTGCTT
Cluster-46579.4	ATGGCTAGGGACCTCGTTCTGAC
	CCTTGGCTATTGCTGGTGTTGGG
EF1α	TGAAATCGTGAAGGAAGTCTCT
	TCTCAATCATGTTGTCACCTTC
