# Supplementary material for: Integrative analyses of metabolome and transcriptome reveal the dynamic accumulation and regulatory network in rhizomes and fruits of Polygonatum cyrtonema Hua
Source: BMC Genomics. 2024 Jul 19;25:706. doi: 10.1186/s12864-024-10608-4 (PMC11264994; doi:10.1186/s12864-024-10608-4)
Supplement: Supplementary file 7 — Supplementary Material 7 [file 12864_2024_10608_MOESM7_ESM.xlsx]

## Sheet: Sheet1
ID	1Y_vs_3Y_log2FoldChange	1Y_vs_5Y_log2FoldChange	1Y_vs_F_log2FoldChange	Annotation
Cluster-57755.2	-1.65821	-1.67862	-0.475927	glycogen phosphorylase [EC:2.4.1.1] | (RefSeq) alpha-1,4 glucan phosphorylase L isozyme, chloroplastic/amyloplastic isoform X1 (A)
Cluster-44071.1	-2.26636	-1.36885	0.842371	trehalose 6-phosphate synthase [EC:2.4.1.15 2.4.1.347] | (RefSeq) alpha,alpha-trehalose-phosphate synthase [UDP-forming] 1-like (A)
Cluster-55284.1	-2.48279	-3.5994	-1.99371	4-alpha-glucanotransferase [EC:2.4.1.25] | (RefSeq) 4-alpha-glucanotransferase, chloroplastic/amyloplastic (A)
Cluster-20099.0	-6.03834	-7.75999	-4.36299	1,4-beta-D-xylan synthase [EC:2.4.2.24] | (RefSeq) cellulose synthase-like protein D5 (A)
Cluster-57438.1	-1.74045	-1.93091	-1.38235	1,4-beta-D-xylan synthase [EC:2.4.2.24] | (RefSeq) cellulose synthase-like protein D5 (A)
Cluster-13079.4	-5.5656	-3.20643	-3.01951	hexokinase [EC:2.7.1.1] | (RefSeq) hexokinase-2, chloroplastic (A)
Cluster-54392.14	-1.39786	-2.55881	-2.1198	hexokinase [EC:2.7.1.1] | (RefSeq) hexokinase-2-like (A)
Cluster-54392.17	-2.40647	-2.52017	-0.504427	hexokinase [EC:2.7.1.1] | (RefSeq) hexokinase-2-like (A)
Cluster-54392.9	-2.35486	-2.02139	-1.90489	hexokinase [EC:2.7.1.1] | (RefSeq) hexokinase-2-like (A)
Cluster-54392.12	-1.8949	-2.09184	-0.541238	hexokinase [EC:2.7.1.1] | (RefSeq) LOW QUALITY PROTEIN: hexokinase-2-like (A)
Cluster-37666.0	-1.68	-1.32612	0.153122	fructokinase [EC:2.7.1.4] | (RefSeq) fructokinase-1-like (A)
Cluster-59725.2	-1.3181	-3.05683	0.190592	fructokinase [EC:2.7.1.4] | (RefSeq) fructokinase-1-like (A)
Cluster-62178.0	-4.23956	-8.70023	-2.28062	UTP--glucose-1-phosphate uridylyltransferase [EC:2.7.7.9] | (RefSeq) UTP--glucose-1-phosphate uridylyltransferase-like (A)
Cluster-68099.2	-6.2436	-6.26555	2.5444	mannose-1-phosphate guanylyltransferase [EC:2.7.7.13] | (RefSeq) LOW QUALITY PROTEIN: probable mannose-1-phosphate guanylyltransferase 1 (A)
Cluster-51362.0	-1.29797	-1.61132	-1.23888	mannose-1-phosphate guanylyltransferase [EC:2.7.7.13] | (RefSeq) probable mannose-1-phosphate guanylyltransferase 1 (A)
Cluster-51362.1	-2.49322	-1.5971	-0.841886	mannose-1-phosphate guanylyltransferase [EC:2.7.7.13] | (RefSeq) probable mannose-1-phosphate guanylyltransferase 1 (A)
Cluster-51362.2	-2.24692	-1.70541	-1.22651	mannose-1-phosphate guanylyltransferase [EC:2.7.7.13] | (RefSeq) probable mannose-1-phosphate guanylyltransferase 1 (A)
Cluster-51362.3	-2.72018	-2.09317	-0.963383	mannose-1-phosphate guanylyltransferase [EC:2.7.7.13] | (RefSeq) probable mannose-1-phosphate guanylyltransferase 1 (A)
Cluster-29845.1	-4.01175	-6.99114	-2.27058	glucose-1-phosphate adenylyltransferase [EC:2.7.7.27] | (RefSeq) glucose-1-phosphate adenylyltransferase large subunit 1-like isoform X1 (A)
Cluster-36575.1	-1.8483	-2.17532	2.07293	glucose-1-phosphate adenylyltransferase [EC:2.7.7.27] | (RefSeq) glucose-1-phosphate adenylyltransferase large subunit 3, chloroplastic/amyloplastic isoform X1 (A)
Cluster-60959.0	-1.67857	-3.49336	-0.0682171	glucose-1-phosphate adenylyltransferase [EC:2.7.7.27] | (RefSeq) glucose-1-phosphate adenylyltransferase small subunit, chloroplastic/amyloplastic (A)
Cluster-42531.0	-1.79276	-5.34681	-2.49363	glucose-1-phosphate adenylyltransferase [EC:2.7.7.27] | (RefSeq) putative two-component response regulator ARR21 (A)
Cluster-55411.1	-2.09525	-3.2929	-0.459912	glucose-1-phosphate adenylyltransferase [EC:2.7.7.27] | (RefSeq) putative two-component response regulator ARR21 (A)
Cluster-60273.0	-1.47172	-2.31288	-0.253022	glucose-1-phosphate adenylyltransferase [EC:2.7.7.27] | (RefSeq) putative two-component response regulator ARR21 (A)
Cluster-44444.0	-2.62534	-3.19378	0.174793	alpha-amylase [EC:3.2.1.1] | (RefSeq) alpha-amylase 3, chloroplastic-like (A)
Cluster-48557.2	-2.53274	-3.3233	0.600914	alpha-amylase [EC:3.2.1.1] | (RefSeq) alpha-amylase isozyme 2A (A)
Cluster-53840.0	-1.91531	-2.10278	-0.516202	alpha-amylase [EC:3.2.1.1] | (RefSeq) alpha-amylase isozyme 2A (A)
Cluster-62277.7	-2.30017	-2.245	-0.191604	beta-amylase [EC:3.2.1.2] | (RefSeq) beta-amylase 1, chloroplastic-like (A)
Cluster-25573.0	-4.35524	-2.57831	-1.83856	beta-amylase [EC:3.2.1.2] | (RefSeq) beta-amylase 8 (A)
Cluster-67618.0	-2.6054	-1.50537	-1.10982	beta-amylase [EC:3.2.1.2] | (RefSeq) uncharacterized protein LOC4348840 (A)
Cluster-56145.0	-1.46362	-2.53568	-4.83387	endoglucanase [EC:3.2.1.4] | (RefSeq) endoglucanase 10-like (A)
Cluster-55852.0	-4.61532	-1.62477	-1.07556	endoglucanase [EC:3.2.1.4] | (RefSeq) endoglucanase 13 (A)
Cluster-38401.0	-3.19467	-5.04649	-5.01985	endoglucanase [EC:3.2.1.4] | (RefSeq) endoglucanase 17-like (A)
Cluster-69663.3	-3.20783	-2.69153	2.56538	endoglucanase [EC:3.2.1.4] | (RefSeq) endoglucanase 23-like (A)
Cluster-23126.7	-1.79827	-2.04717	-1.34523	endoglucanase [EC:3.2.1.4] | (RefSeq) endoglucanase 4-like (A)
Cluster-58283.0	-1.09506	-2.08061	0.506798	endoglucanase [EC:3.2.1.4] | (RefSeq) endoglucanase 9-like (A)
Cluster-63764.0	-1.9275	-2.91983	-4.91644	endoglucanase [EC:3.2.1.4] | (RefSeq) hypothetical protein (A)
Cluster-46658.0	-3.26724	-6.45549	-5.2682	endoglucanase [EC:3.2.1.4] | (RefSeq) LOW QUALITY PROTEIN: endoglucanase 17-like (A)
Cluster-67849.0	-3.30639	-3.23158	-2.15756	endoglucanase [EC:3.2.1.4] | (RefSeq) LOW QUALITY PROTEIN: endoglucanase 6-like (A)
Cluster-67849.1	-3.47065	-4.46547	-4.01243	endoglucanase [EC:3.2.1.4] | (RefSeq) LOW QUALITY PROTEIN: endoglucanase 6-like (A)
Cluster-67849.2	-3.83285	-6.1975	-5.53186	endoglucanase [EC:3.2.1.4] | (RefSeq) LOW QUALITY PROTEIN: endoglucanase 6-like (A)
Cluster-67849.3	-4.92475	-3.99413	-2.98289	endoglucanase [EC:3.2.1.4] | (RefSeq) LOW QUALITY PROTEIN: endoglucanase 6-like (A)
Cluster-46675.0	-1.06624	-1.08746	0.435989	chitinase [EC:3.2.1.14] | (RefSeq) pentatricopeptide repeat-containing protein At1g62350 (A)
Cluster-34423.4	-6.64	-2.68101	1.36732	alpha-glucosidase [EC:3.2.1.20] | (RefSeq) probable alpha-glucosidase Os06g0675700 (A)
Cluster-34423.6	-5.62109	-8.63243	-0.377422	alpha-glucosidase [EC:3.2.1.20] | (RefSeq) probable alpha-glucosidase Os06g0675700 (A)
Cluster-30905.0	-5.00608	-4.57896	-0.963848	beta-glucosidase [EC:3.2.1.21] | (RefSeq) beta-glucosidase 12 (A)
Cluster-45831.10	-2.74186	-1.24316	-2.90233	beta-glucosidase [EC:3.2.1.21] | (RefSeq) beta-glucosidase 12 (A)
Cluster-45831.8	-1.94394	-1.69407	-2.49931	beta-glucosidase [EC:3.2.1.21] | (RefSeq) beta-glucosidase 12 (A)
Cluster-64205.1	-1.28412	-1.59503	-5.06707	beta-glucosidase [EC:3.2.1.21] | (RefSeq) furostanol glycoside 26-O-beta-glucosidase-like (A)
Cluster-43897.0	-2.05547	-1.4388	-1.80682	beta-fructofuranosidase [EC:3.2.1.26] | (RefSeq) beta-fructofuranosidase, insoluble isoenzyme 3-like (A)
Cluster-44596.0	-1.10077	-1.22969	-1.19085	beta-fructofuranosidase [EC:3.2.1.26] | (RefSeq) beta-fructofuranosidase, insoluble isoenzyme 3-like (A)
Cluster-44596.1	-1.82925	-3.91394	1.80369	beta-fructofuranosidase [EC:3.2.1.26] | (RefSeq) beta-fructofuranosidase, insoluble isoenzyme 3-like (A)
Cluster-53845.0	-2.91158	-3.58491	-4.08392	alpha-L-arabinofuranosidase [EC:3.2.1.55] | (RefSeq) alpha-L-arabinofuranosidase 1-like (A)
Cluster-57383.6	-3.32932	-2.52937	-0.00701741	alpha-L-arabinofuranosidase [EC:3.2.1.55] | (RefSeq) alpha-L-arabinofuranosidase 1-like (A)
Cluster-67749.0	-3.45922	-1.48134	0.67038	alpha-L-arabinofuranosidase [EC:3.2.1.55] | (RefSeq) alpha-L-arabinofuranosidase 1-like (A)
Cluster-58305.2	-1.95935	-1.73545	0.468294	isoamylase [EC:3.2.1.68] | (RefSeq) glycogen debranching enzyme GlgX (A)
Cluster-15165.0	-6.22369	-1.22469	-0.462322	isoamylase [EC:3.2.1.68] | (RefSeq) isoamylase 1, chloroplastic isoform X1 (A)
Cluster-52988.0	-2.3812	-3.21716	0.23745	isoamylase [EC:3.2.1.68] | (RefSeq) isoamylase 3, chloroplastic isoform X1 (A)
Cluster-52988.1	-2.66419	-4.21639	-0.409322	isoamylase [EC:3.2.1.68] | (RefSeq) isoamylase 3, chloroplastic isoform X1 (A)
Cluster-57878.8	-1.0548	-1.14939	0.0576512	glucose-6-phosphate isomerase [EC:5.3.1.9] | (RefSeq) glucose-6-phosphate isomerase, cytosolic B-like (A)
Cluster-67818.0	-1.22644	-1.30487	2.00391	beta-glucosidase [EC:3.2.1.21] | (RefSeq) uncharacterized protein LOC105046272 (A)
Cluster-42806.0	-1.97215	-5.76492	-2.80979	beta-glucosidase [EC:3.2.1.21] | (RefSeq) uncharacterized protein LOC109843897 (A)
Cluster-57390.0	-2.58599	-3.93112	-6.90279	beta-glucosidase [EC:3.2.1.21] | (RefSeq) uncharacterized protein LOC109844507 (A)
Cluster-10543.13	-1.15036	-4.64726	-7.30402	UDP-glucuronate decarboxylase [EC:4.1.1.35] | (RefSeq) UDP-glucuronic acid decarboxylase 4-like (A)
Cluster-10543.16	-1.44283	-1.20158	-1.68455	UDP-glucuronate decarboxylase [EC:4.1.1.35] | (RefSeq) UDP-glucuronic acid decarboxylase 4-like (A)
Cluster-63705.1	-1.08977	-1.13057	-1.44993	UDP-glucuronate 4-epimerase [EC:5.1.3.6] | (RefSeq) LOW QUALITY PROTEIN: UDP-glucuronate 4-epimerase 6-like (A)
Cluster-47600.0	-1.35207	-1.63608	-0.249162	UDP-sugar pyrophosphorylase [EC:2.7.7.64] | (RefSeq) UDP-sugar pyrophosphorylase-like isoform X1 (A)
Cluster-65712.64	-1.45234	-1.33623	-0.782214	UDP-sugar pyrophosphorylase [EC:2.7.7.64] | (RefSeq) UDP-sugar pyrophosphorylase-like isoform X1 (A)
Cluster-37371.0	-1.46171	-1.86307	-0.581671	UDP-arabinose 4-epimerase [EC:5.1.3.5] | (RefSeq) probable UDP-arabinose 4-epimerase 2 (A)
Cluster-24638.3	-2.38253	-3.00609	-0.317963	UDP-glucose 4,6-dehydratase [EC:4.2.1.76] | (RefSeq) trifunctional UDP-glucose 4,6-dehydratase/UDP-4-keto-6-deoxy-D-g	lucose 3,5-epimerase/UDP-4-keto-L-rhamnose-reductase RHM1 (A)
Cluster-24638.5	-1.27581	-3.15301	-0.445211	UDP-glucose 4,6-dehydratase [EC:4.2.1.76] | (RefSeq) trifunctional UDP-glucose 4,6-dehydratase/UDP-4-keto-6-deoxy-D-g	lucose 3,5-epimerase/UDP-4-keto-L-rhamnose-reductase RHM1 (A)
Cluster-24638.7	-1.75782	-4.64079	-0.32563	UDP-glucose 4,6-dehydratase [EC:4.2.1.76] | (RefSeq) trifunctional UDP-glucose 4,6-dehydratase/UDP-4-keto-6-deoxy-D-g	lucose 3,5-epimerase/UDP-4-keto-L-rhamnose-reductase RHM1 (A)
Cluster-13011.17	-1.68427	-1.37225	-1.28292	alpha-1,4-galacturonosyltransferase [EC:2.4.1.43] | (RefSeq) probable galacturonosyltransferase 4 (A)
Cluster-54292.1	-1.09955	-1.0048	-0.198277	alpha-1,4-galacturonosyltransferase [EC:2.4.1.43] | (RefSeq) probable galacturonosyltransferase 4 (A)
Cluster-60917.2	-1.17977	-2.97047	-1.65964	alpha-1,4-galacturonosyltransferase [EC:2.4.1.43] | (RefSeq) probable galacturonosyltransferase 7 isoform X1 (A)
Cluster-38213.0	-1.63798	-3.30942	-0.748915	granule-bound starch synthase [EC:2.4.1.242] | (RefSeq) granule-bound starch synthase 1b, chloroplastic/amyloplastic isoform X1 (A)
Cluster-44390.0	-1.47154	-1.5557	-0.336572	xylan 1,4-beta-xylosidase [EC:3.2.1.37] | (RefSeq) beta-D-xylosidase 4-like (A)
Cluster-55708.6	-1.92999	-1.96687	1.16366	xylan 1,4-beta-xylosidase [EC:3.2.1.37] | (RefSeq) beta-xylosidase/alpha-L-arabinofuranosidase 2-like (A)
Cluster-53103.11	-1.21845	-1.30635	-0.691082	trehalose 6-phosphate synthase/phosphatase [EC:2.4.1.15 3.1.3.12] | (RefSeq) alpha,alpha-trehalose-phosphate synthase [UDP-forming] 1 (A)
Cluster-53103.22	-10.2377	-4.25354	0.283534	trehalose 6-phosphate synthase/phosphatase [EC:2.4.1.15 3.1.3.12] | (RefSeq) alpha,alpha-trehalose-phosphate synthase [UDP-forming] 1 (A) [UDP-forming] 1 (A)
Cluster-53103.9	-2.18206	-1.2802	-0.355275	trehalose 6-phosphate synthase/phosphatase [EC:2.4.1.15 3.1.3.12] | (RefSeq) alpha,alpha-trehalose-phosphate synthase [UDP-forming] 1 (A)
Cluster-53103.19	-1.82726	-1.8602	0.350708	trehalose 6-phosphate synthase/phosphatase [EC:2.4.1.15 3.1.3.12] | (RefSeq) alpha,alpha-trehalose-phosphate synthase [UDP-forming] 1-like (A)
Cluster-57840.0	-3.20832	-4.05995	-3.19824	trehalose 6-phosphate synthase/phosphatase [EC:2.4.1.15 3.1.3.12] | (RefSeq) probable alpha,alpha-trehalose-phosphate synthase [UDP-forming] 9 (A)
Cluster-42046.0	-1.12845	-1.23714	-0.334841	glucuronokinase [EC:2.7.1.43] | (RefSeq) transcription factor TDR (A)
Cluster-55868.2	-5.42314	-2.66116	-0.468516	glucuronokinase [EC:2.7.1.43] | (RefSeq) transcription factor TDR (A)
Cluster-55868.3	-2.33592	-4.56036	-0.275051	glucuronokinase [EC:2.7.1.43] | (RefSeq) transcription factor TDR (A)
Cluster-21686.0	-5.30745	-6.64956	-6.70929	phosphomannomutase [EC:5.4.2.8] | (RefSeq) phosphomannomutase-like (A)
Cluster-42687.1	-3.26013	-2.55166	-1.44409	glucan endo-1,3-beta-glucosidase 1/2/3 [EC:3.2.1.39] | (RefSeq) glucan endo-1,3-beta-glucosidase 1 (A)
Cluster-60464.30	-3.29071	-2.70657	0.132299	glucan endo-1,3-beta-glucosidase 1/2/3 [EC:3.2.1.39] | (RefSeq) glucan endo-1,3-beta-glucosidase 1 (A)
Cluster-67905.0	-1.08636	-1.29728	-1.02302	glucan endo-1,3-beta-glucosidase 1/2/3 [EC:3.2.1.39] | (RefSeq) glucan endo-1,3-beta-glucosidase 1-like (A)
Cluster-29354.0	-9.03527	-8.19887	-1.87897	glucan endo-1,3-beta-glucosidase 1/2/3 [EC:3.2.1.39] | (RefSeq) glucan endo-1,3-beta-glucosidase 3 (A)
Cluster-41897.7	-2.28501	-1.76961	1.9231	glucan endo-1,3-beta-glucosidase 1/2/3 [EC:3.2.1.39] | (RefSeq) glucan endo-1,3-beta-glucosidase 3-like (A)
Cluster-41897.9	-1.6875	-3.17741	0.841479	glucan endo-1,3-beta-glucosidase 1/2/3 [EC:3.2.1.39] | (RefSeq) glucan endo-1,3-beta-glucosidase 3-like (A)
Cluster-56447.0	-1.13378	-2.16226	-0.648304	glucan endo-1,3-beta-glucosidase 1/2/3 [EC:3.2.1.39] | (RefSeq) glucan endo-1,3-beta-glucosidase 3-like (A)
Cluster-67340.3	-3.38418	-3.09342	-1.40982	glucan endo-1,3-beta-glucosidase 1/2/3 [EC:3.2.1.39] | (RefSeq) glucan endo-1,3-beta-glucosidase 3-like (A)
Cluster-39406.0	-6.50901	-3.53331	-3.05549	glucan endo-1,3-beta-glucosidase 1/2/3 [EC:3.2.1.39] | (RefSeq) hypothetical protein (A)
Cluster-47679.1	-11.303	-11.4457	-3.95354	glucan endo-1,3-beta-glucosidase 1/2/3 [EC:3.2.1.39] | (RefSeq) hypothetical protein (A)
Cluster-47679.2	-3.36316	-5.14504	-1.36262	glucan endo-1,3-beta-glucosidase 1/2/3 [EC:3.2.1.39] | (RefSeq) hypothetical protein (A)
Cluster-47679.3	-4.98566	-9.73807	-2.21044	glucan endo-1,3-beta-glucosidase 1/2/3 [EC:3.2.1.39] | (RefSeq) hypothetical protein (A)
Cluster-47679.5	-6.70878	-4.09062	-2.12955	glucan endo-1,3-beta-glucosidase 1/2/3 [EC:3.2.1.39] | (RefSeq) hypothetical protein (A)
Cluster-47679.6	-4.71817	-7.9448	-2.1887	glucan endo-1,3-beta-glucosidase 1/2/3 [EC:3.2.1.39] | (RefSeq) hypothetical protein (A)
Cluster-54963.0	-2.54732	-2.21511	-0.921866	glucan endo-1,3-beta-glucosidase 1/2/3 [EC:3.2.1.39] | (RefSeq) hypothetical protein (A)
Cluster-63450.2	-4.18673	-4.69685	-2.25896	glucan endo-1,3-beta-glucosidase 1/2/3 [EC:3.2.1.39] | (RefSeq) hypothetical protein (A)
Cluster-63450.4	-3.78473	-3.4827	-3.39444	glucan endo-1,3-beta-glucosidase 1/2/3 [EC:3.2.1.39] | (RefSeq) hypothetical protein (A)
Cluster-63450.5	-3.61074	-2.93735	-3.26139	glucan endo-1,3-beta-glucosidase 1/2/3 [EC:3.2.1.39] | (RefSeq) hypothetical protein (A)
Cluster-67340.2	-2.2234	-2.38157	-1.8744	glucan endo-1,3-beta-glucosidase 1/2/3 [EC:3.2.1.39] | (RefSeq) hypothetical protein (A)
Cluster-29354.2	-6.70468	-6.84689	-3.52964	glucan endo-1,3-beta-glucosidase 4 [EC:3.2.1.39] | (RefSeq) glucan endo-1,3-beta-glucosidase 4-like (A)
Cluster-37192.0	-1.70135	-5.11908	-6.81385	glucan endo-1,3-beta-glucosidase 4 [EC:3.2.1.39] | (RefSeq) glucan endo-1,3-beta-glucosidase 4-like (A)
Cluster-61040.0	-1.19478	-3.14563	-4.568	glucan endo-1,3-beta-glucosidase 5/6 [EC:3.2.1.39] | (RefSeq) glucan endo-1,3-beta-glucosidase 5 (A)
Cluster-44809.0	-2.68841	-2.24697	0.322525	basic endochitinase B [EC:3.2.1.14] | (RefSeq) chitinase 1 (A)
Cluster-44809.3	-1.90127	-2.56418	-0.697409	basic endochitinase B [EC:3.2.1.14] | (RefSeq) chitinase 1 (A)
Cluster-44809.4	-1.40819	-3.58539	-3.99993	basic endochitinase B [EC:3.2.1.14] | (RefSeq) chitinase 1 (A)
