# Supplementary material for: Integrative analyses of metabolome and transcriptome reveal the dynamic accumulation and regulatory network in rhizomes and fruits of Polygonatum cyrtonema Hua
Source: BMC Genomics. 2024 Jul 19;25:706. doi: 10.1186/s12864-024-10608-4 (PMC11264994; doi:10.1186/s12864-024-10608-4)
Supplement: Supplementary file 8 — Supplementary Material 8 [file 12864_2024_10608_MOESM8_ESM.xlsx]

## Sheet: sheet1
Index	Compounds	1Y_vs_3Y_Log2FC	1Y_vs_5Y_Log2FC	1Y_vs_F_Log2FC	kegg_map
mws1422	Epiafzelechin	1.28302	--	--	ko00941,ko01110
mws0046	Naringenin-7-O-Neohesperidoside(Naringin)	-1.91811	--	--	ko00941
mws0789	Pinocembrin (Dihydrochrysin)	-1.33581	-1.89046	-13.1032	ko00941
mws1033	Homoeriodictyol	-2.03685	-14.3457	2.91219	ko00941
mws1179	Naringenin-7-O-glucoside (Prunin)	-2.77222	--	1.36032	ko00941
MWSHY0167	Catechin	-1.18141	--	5.598	ko00941,ko01110
mws0914	3,5,7-Trihydroxyflavanone (Pinobanksin)	--	-3.38434	-4.67341	ko00941
MWSHY0051	Kaempferol (3,5,7,4'-Tetrahydroxyflavone)	--	-9.46831	-9.46831	ko00941,ko00944,ko01100,ko01110
pme0376	Naringenin (5,7,4'-Trihydroxyflavanone)	--	-3.50518	-4.61264	ko00941,ko00943,ko01100,ko01110
pme1201	Phloretin	--	--	-2.55663	ko00941,ko01110
pme2954	Quercetin	--	-11.1768	-11.1768	ko00941,ko00944,ko01100,ko01110
pme2960	Naringenin chalcone; 2',4,4',6'-Tetrahydroxychalcone	--	-3.37968	-4.52649	ko00941,ko01100,ko01110
Lmsn003297	3,4,2',4',6'-Pentahydroxychalcone-4'-O-glucoside	--	--	1.86658	ko00941,ko01110
mws0049	Gallocatechin	--	--	8.11034	ko00941,ko01110
pmb3074	5-O-p-Coumaroylquinic acid*	--	--	2.86671	ko00940,ko00941,ko00945,ko01110
Zmpn002440	3,4,2',4',6'-Pentahydroxychalcone	--	--	-9.50859	ko00941,ko01100,ko01110
pme3154	Mevalonic acid	--	--	1.54913	ko00900,ko01100,ko01110
Lmtn004049	Abscisic acid	-1.4412	-1.62111	2.25189	ko00906,ko01100,ko01110,ko04075
mws0282	L-Tryptophan	2.43174	3.2536	-1.90921	ko00260,ko00380,ko00400,ko00901,ko00966,ko00970,ko00996,ko01100,ko01110,ko01210,ko01230,ko01240
mws0154	Shikimic acid	--	-13.3832	--	ko00400,ko00996,ko00999,ko01100,ko01110,ko01230,ko01240
mws1078	Anthranilic Acid	--	--	-2.28029	ko00380,ko00400,ko00996,ko01100,ko01110,ko01230
mws2125	Phosphoenolpyruvate	--	-13.1066	3.85958	ko00010,ko00020,ko00400,ko00440,ko00620,ko00710,ko00996,ko00999,ko01100,ko01110,ko01200,ko01230,ko01240
