# Supplementary material for: Integrative analyses of metabolome and transcriptome reveal the dynamic accumulation and regulatory network in rhizomes and fruits of Polygonatum cyrtonema Hua
Source: BMC Genomics. 2024 Jul 19;25:706. doi: 10.1186/s12864-024-10608-4 (PMC11264994; doi:10.1186/s12864-024-10608-4)
Supplement: Supplementary file 9 — Supplementary Material 9 [file 12864_2024_10608_MOESM9_ESM.xlsx]

## Sheet: 1Y vs 3Y
ID	1Y_vs_3Y_log2FoldChange	1Y_vs_5Y_log2FoldChange	1Y_vs_F_log2FoldChange	Length	KEGG pathway
Cluster-22694.0	1.80157	1.58909	-1.41652	1495	K00487 trans-cinnamate 4-monooxygenase [EC:1.14.14.91] | (RefSeq) cytochrome P450 CYP73A100 (A)
Cluster-64343.0	1.5603	-0.654132	-1.79546	1361	K00487 trans-cinnamate 4-monooxygenase [EC:1.14.14.91] | (RefSeq) LOW QUALITY PROTEIN: trans-cinnamate 4-monooxygenase-like (A)
Cluster-64343.1	2.94544	-0.015814	-1.18382	1864	K00487 trans-cinnamate 4-monooxygenase [EC:1.14.14.91] | (RefSeq) LOW QUALITY PROTEIN: trans-cinnamate 4-monooxygenase-like (A)
Cluster-64343.2	1.9749	-0.0531675	-1.26668	1629	K00487 trans-cinnamate 4-monooxygenase [EC:1.14.14.91] | (RefSeq) LOW QUALITY PROTEIN: trans-cinnamate 4-monooxygenase-like (A)
Cluster-64343.3	1.46097	-0.0509918	-2.85676	1602	K00487 trans-cinnamate 4-monooxygenase [EC:1.14.14.91] | (RefSeq) LOW QUALITY PROTEIN: trans-cinnamate 4-monooxygenase-like (A)
Cluster-50095.0	1.67593	0.10126	1.02827	1188	K00588 caffeoyl-CoA O-methyltransferase [EC:2.1.1.104] | (RefSeq) caffeoyl-CoA O-methyltransferase (A)
Cluster-50095.1	2.06764	0.0780297	1.01618	927	K00588 caffeoyl-CoA O-methyltransferase [EC:2.1.1.104] | (RefSeq) caffeoyl-CoA O-methyltransferase (A)
Cluster-50095.2	2.56529	0.15353	-4.68962	1051	K00588 caffeoyl-CoA O-methyltransferase [EC:2.1.1.104] | (RefSeq) caffeoyl-CoA O-methyltransferase (A)
Cluster-50095.3	1.63555	-1.60506	-2.39075	1082	K00588 caffeoyl-CoA O-methyltransferase [EC:2.1.1.104] | (RefSeq) caffeoyl-CoA O-methyltransferase (A)
Cluster-43708.0	1.01561	0.0471285	-0.588456	543	K01859 chalcone isomerase [EC:5.5.1.6] | (RefSeq) vacuolar-sorting receptor 1 (A)
Cluster-51631.0	3.57412	--	--	2168	K01859 chalcone isomerase [EC:5.5.1.6] | (RefSeq) vacuolar-sorting receptor 1 (A)
Cluster-51631.1	3.24129	--	--	1926	K01859 chalcone isomerase [EC:5.5.1.6] | (RefSeq) vacuolar-sorting receptor 1 (A)
Cluster-56189.0	3.33814	4.0386	--	1193	K08695 anthocyanidin reductase [EC:1.3.1.77] | (RefSeq) BAN; NAD(P)-binding Rossmann-fold superfamily protein (A)
Cluster-46168.0	1.91671	0.65573	1.25494	1856	K09754 5-O-(4-coumaroyl)-D-quinate 3'-monooxygenase [EC:1.14.14.96] | (RefSeq) cytochrome P450 98A2 (A)
Cluster-21569.7	1.19668	0.409634	-1.85943	1604	K13065 shikimate O-hydroxycinnamoyltransferase [EC:2.3.1.133] | (RefSeq) hydroxycinnamoyltransferase 4-like (A)
Cluster-37801.0	1.57587	1.74933	-4.80852	1488	K13065 shikimate O-hydroxycinnamoyltransferase [EC:2.3.1.133] | (RefSeq) tryptamine hydroxycinnamoyltransferase 1 (A)
Cluster-37801.1	1.66423	1.64752	-1.48152	1583	K13065 shikimate O-hydroxycinnamoyltransferase [EC:2.3.1.133] | (RefSeq) tryptamine hydroxycinnamoyltransferase 2-like (A)
Cluster-55504.0	1.29875	1.42492	-2.75626	1527	K13065 shikimate O-hydroxycinnamoyltransferase [EC:2.3.1.133] | (RefSeq) LOW QUALITY PROTEIN: BAHD acyltransferase At5g47980-like (A)
Cluster-57066.0	1.11662	-0.570612	-0.871399	1699	K13065 shikimate O-hydroxycinnamoyltransferase [EC:2.3.1.133] | (RefSeq) hydroxycinnamoyltransferase 1 (A)
Cluster-57066.1	2.09083	0.852831	-1.10653	1590	K13065 shikimate O-hydroxycinnamoyltransferase [EC:2.3.1.133] | (RefSeq) shikimate O-hydroxycinnamoyltransferase-like (A)
Cluster-67640.0	1.11308	-1.68489	-3.88345	1600	K13065 shikimate O-hydroxycinnamoyltransferase [EC:2.3.1.133] | (RefSeq) putrescine hydroxycinnamoyltransferase 1-like (A)
Cluster-53564.0	-6.69483	-9.29301	1.71216	1413	K00475 naringenin 3-dioxygenase [EC:1.14.11.9] | (RefSeq) naringenin,2-oxoglutarate 3-dioxygenase (A)
Cluster-69209.0	-3.15432	-5.96397	1.59156	1021	K00588 caffeoyl-CoA O-methyltransferase [EC:2.1.1.104] | (RefSeq) flavonoid 3',5'-methyltransferase-like isoform X1 (A)
Cluster-69209.1	-2.23766	-4.15688	0.536767	1074	K00588 caffeoyl-CoA O-methyltransferase [EC:2.1.1.104] | (RefSeq) caffeoyl-CoA O-methyltransferase-like isoform X1 (A)
Cluster-32654.0	-3.10453	-4.49308	-2.4354	1420	K00660 chalcone synthase [EC:2.3.1.74] | (RefSeq) chalcone synthase 3-like (A)
Cluster-60494.0	-2.2448	-0.698517	-2.6213	1675	K00660 chalcone synthase [EC:2.3.1.74] | (RefSeq) LOW QUALITY PROTEIN: chalcone synthase 1B-like (A)
Cluster-60494.2	-3.52053	-1.04993	-2.2223	2260	K00660 chalcone synthase [EC:2.3.1.74] | (RefSeq) LOW QUALITY PROTEIN: chalcone synthase 1B-like (A)
Cluster-60494.4	-1.20014	-0.0930938	-2.05359	1715	K00660 chalcone synthase [EC:2.3.1.74] | (RefSeq) LOW QUALITY PROTEIN: chalcone synthase 1B-like (A)
Cluster-60494.5	-1.6945	-0.71422	-0.660646	1605	K00660 chalcone synthase [EC:2.3.1.74] | (RefSeq) LOW QUALITY PROTEIN: chalcone synthase 1B-like (A)
Cluster-60494.6	-1.52822	0.212342	-1.98811	508	K00660 chalcone synthase [EC:2.3.1.74] | (RefSeq) LOW QUALITY PROTEIN: chalcone synthase 1B-like (A)
Cluster-60494.7	-3.05868	-2.06029	-7.09229	471	K00660 chalcone synthase [EC:2.3.1.74] | (RefSeq) LOW QUALITY PROTEIN: chalcone synthase 6-4-like (A)
Cluster-66640.1	-1.16821	-3.50194	0.736082	1450	K00660 chalcone synthase [EC:2.3.1.74] | (RefSeq) polyketide synthase 5 (A)
Cluster-66640.2	-1.13988	-2.24265	-1.35267	1127	K00660 chalcone synthase [EC:2.3.1.74] | (RefSeq) chalcone synthase 1 (A)
Cluster-66640.3	-1.59137	-2.9088	-1.48277	839	K00660 chalcone synthase [EC:2.3.1.74] | (RefSeq) chalcone synthase 1-like (A)
Cluster-39698.0	-2.72842	-3.24103	-2.31646	1237	K01859 chalcone isomerase [EC:5.5.1.6] | (RefSeq) probable chalcone--flavonone isomerase 3 (A)
Cluster-51631.3	-2.55483	-0.0847321	0.878357	2166	K01859 chalcone isomerase [EC:5.5.1.6] | (RefSeq) vacuolar-sorting receptor 1 (A)
Cluster-63757.0	-2.86171	-3.10908	4.54942	1186	K01859 chalcone isomerase [EC:5.5.1.6] | (RefSeq) chalcone--flavonone isomerase (A)
Cluster-46008.0	-5.19922	-5.81246	2.45351	1358	K05277 anthocyanidin synthase [EC:1.14.20.4] | (RefSeq) anthocyanin synthase-like (A)
Cluster-46008.2	-8.16138	-8.30289	3.01686	1243	K05277 anthocyanidin synthase [EC:1.14.20.4] | (RefSeq) leucoanthocyanidin dioxygenase-like (A)
Cluster-53025.2	-1.05489	-2.62907	-3.05415	1420	K05278 flavonol synthase [EC:1.14.20.6] | (RefSeq) flavonol synthase/flavanone 3-hydroxylase-like (A)
Cluster-53025.4	-2.03652	-3.46683	-1.51864	1347	K05278 flavonol synthase [EC:1.14.20.6] | (RefSeq) flavonol synthase/flavanone 3-hydroxylase-like (A)
Cluster-36454.0	-8.84363	-8.98824	3.90255	1906	K05280 flavonoid 3'-monooxygenase [EC:1.14.14.82] | (RefSeq) flavonoid 3'-monooxygenase-like (A)
Cluster-46704.0	-1.85254	-1.60072	2.48623	1840	K05280 flavonoid 3'-monooxygenase [EC:1.14.14.82] | (RefSeq) flavonoid 3'-monooxygenase-like (A)
Cluster-22321.0	-6.78004	-6.92784	-0.43998	800	K13065 shikimate O-hydroxycinnamoyltransferase [EC:2.3.1.133] | (RefSeq) putrescine hydroxycinnamoyltransferase 1-like (A)
Cluster-26104.0	-4.67762	-4.63189	-1.15889	1701	K13065 shikimate O-hydroxycinnamoyltransferase [EC:2.3.1.133] | (RefSeq) BAHDb7a-2; BAHD family acyltransferase (A)
Cluster-37457.0	-2.39019	-1.73882	-2.33237	1148	K13065 shikimate O-hydroxycinnamoyltransferase [EC:2.3.1.133] | (RefSeq) shikimate O-hydroxycinnamoyltransferase-like (A)
Cluster-40755.1	-1.90743	-1.38392	-1.71965	1703	K13065 shikimate O-hydroxycinnamoyltransferase [EC:2.3.1.133] | (RefSeq) tryptamine hydroxycinnamoyltransferase 1-like (A)
Cluster-68361.0	-3.60703	-3.83028	2.60949	2052	K13065 shikimate O-hydroxycinnamoyltransferase [EC:2.3.1.133] | (RefSeq) hqt; hydroxycinnamoyl CoA quinate transferase (A)
Cluster-48456.0	-4.22768	-8.03504	3.75749	1571	K13082 bifunctional dihydroflavonol 4-reductase/flavanone 4-reductase [EC:1.1.1.219 1.1.1.234] | (RefSeq) dihydroflavonol 4-reductase (A)
Cluster-45151.6	-3.19897	-1.32277	-2.36799	1819	K22845 phlorizin synthase [EC:2.4.1.357] | (RefSeq) LOW QUALITY PROTEIN: UDP-glycosyltransferase 88F3-like (A)

## Sheet: 1Y vs 5Y
ID	1Y_vs_3Y_log2FoldChange	1Y_vs_5Y_log2FoldChange	1Y_vs_F_log2FoldChange	Length	KEGG pathway
Cluster-22694.0	1.80157	1.58909	-1.41652	1495	K00487 trans-cinnamate 4-monooxygenase [EC:1.14.14.91] | (RefSeq) cytochrome P450 CYP73A100 (A)
Cluster-60494.3	0.220834	1.32696	-0.600671	1490	K00660 chalcone synthase [EC:2.3.1.74] | (RefSeq) LOW QUALITY PROTEIN: chalcone synthase 6-4-like (A)
Cluster-51631.2	--	2.37868	--	1902	K01859 chalcone isomerase [EC:5.5.1.6] | (RefSeq) vacuolar-sorting receptor 1 (A)
Cluster-62399.5	--	1.0723	--	853	K05277 anthocyanidin synthase [EC:1.14.20.4] | (Kazusa) Lj2g3v2002950.1; - (A)
Cluster-34526.0	--	2.66977	5.9211	1367	K08695 anthocyanidin reductase [EC:1.3.1.77] | (RefSeq) anthocyanidin reductase ((2S)-flavan-3-ol-forming) (A)
Cluster-56189.0	3.33814	4.0386	--	1193	K08695 anthocyanidin reductase [EC:1.3.1.77] | (RefSeq) BAN; NAD(P)-binding Rossmann-fold superfamily protein (A)
Cluster-37801.0	1.57587	1.74933	-4.80852	1488	K13065 shikimate O-hydroxycinnamoyltransferase [EC:2.3.1.133] | (RefSeq) tryptamine hydroxycinnamoyltransferase 1 (A)
Cluster-37801.1	1.66423	1.64752	-1.48152	1583	K13065 shikimate O-hydroxycinnamoyltransferase [EC:2.3.1.133] | (RefSeq) tryptamine hydroxycinnamoyltransferase 2-like (A)
Cluster-55504.0	1.29875	1.42492	-2.75626	1527	K13065 shikimate O-hydroxycinnamoyltransferase [EC:2.3.1.133] | (RefSeq) LOW QUALITY PROTEIN: BAHD acyltransferase At5g47980-like (A)
Cluster-40538.0	-0.062396	1.32588	-2.359	1393	K22845 phlorizin synthase [EC:2.4.1.357] | (RefSeq) UDP-glycosyltransferase 88F3-like (A)
Cluster-45151.2	0.563486	1.0694	0.0199542	1696	K22845 phlorizin synthase [EC:2.4.1.357] | (RefSeq) LOW QUALITY PROTEIN: UDP-glycosyltransferase 88F3-like (A)
Cluster-61172.2	0.714654	1.3289	-0.847548	1639	K22845 phlorizin synthase [EC:2.4.1.357] | (RefSeq) UDP-glycosyltransferase 88F3-like (A)
Cluster-61172.5	0.230304	1.08979	0.0385048	1639	K22845 phlorizin synthase [EC:2.4.1.357] | (RefSeq) UDP-glycosyltransferase 88F3-like (A)
Cluster-53564.0	-6.69483	-9.29301	1.71216	1413	K00475 naringenin 3-dioxygenase [EC:1.14.11.9] | (RefSeq) naringenin,2-oxoglutarate 3-dioxygenase (A)
Cluster-50095.3	1.63555	-1.60506	-2.39075	1082	K00588 caffeoyl-CoA O-methyltransferase [EC:2.1.1.104] | (RefSeq) caffeoyl-CoA O-methyltransferase (A)
Cluster-69209.0	-3.15432	-5.96397	1.59156	1021	K00588 caffeoyl-CoA O-methyltransferase [EC:2.1.1.104] | (RefSeq) flavonoid 3',5'-methyltransferase-like isoform X1 (A)
Cluster-69209.1	-2.23766	-4.15688	0.536767	1074	K00588 caffeoyl-CoA O-methyltransferase [EC:2.1.1.104] | (RefSeq) caffeoyl-CoA O-methyltransferase-like isoform X1 (A)
Cluster-32654.0	-3.10453	-4.49308	-2.4354	1420	K00660 chalcone synthase [EC:2.3.1.74] | (RefSeq) chalcone synthase 3-like (A)
Cluster-60494.2	-3.52053	-1.04993	-2.2223	2260	K00660 chalcone synthase [EC:2.3.1.74] | (RefSeq) LOW QUALITY PROTEIN: chalcone synthase 1B-like (A)
Cluster-60494.7	-3.05868	-2.06029	-7.09229	471	K00660 chalcone synthase [EC:2.3.1.74] | (RefSeq) LOW QUALITY PROTEIN: chalcone synthase 6-4-like (A)
Cluster-66640.1	-1.16821	-3.50194	0.736082	1450	K00660 chalcone synthase [EC:2.3.1.74] | (RefSeq) polyketide synthase 5 (A)
Cluster-66640.2	-1.13988	-2.24265	-1.35267	1127	K00660 chalcone synthase [EC:2.3.1.74] | (RefSeq) chalcone synthase 1 (A)
Cluster-66640.3	-1.59137	-2.9088	-1.48277	839	K00660 chalcone synthase [EC:2.3.1.74] | (RefSeq) chalcone synthase 1-like (A)
Cluster-39698.0	-2.72842	-3.24103	-2.31646	1237	K01859 chalcone isomerase [EC:5.5.1.6] | (RefSeq) probable chalcone--flavonone isomerase 3 (A)
Cluster-47939.0	0.445258	-1.02551	0.104254	1904	K01859 chalcone isomerase [EC:5.5.1.6] | (RefSeq) chalcone--flavonone isomerase-like (A)
Cluster-46008.0	-5.19922	-5.81246	2.45351	1358	K05277 anthocyanidin synthase [EC:1.14.20.4] | (RefSeq) anthocyanin synthase-like (A)
Cluster-46008.2	-8.16138	-8.30289	3.01686	1243	K05277 anthocyanidin synthase [EC:1.14.20.4] | (RefSeq) leucoanthocyanidin dioxygenase-like (A)
Cluster-53025.2	-1.05489	-2.62907	-3.05415	1420	K05278 flavonol synthase [EC:1.14.20.6] | (RefSeq) flavonol synthase/flavanone 3-hydroxylase-like (A)
Cluster-53025.4	-2.03652	-3.46683	-1.51864	1347	K05278 flavonol synthase [EC:1.14.20.6] | (RefSeq) flavonol synthase/flavanone 3-hydroxylase-like (A)
Cluster-36454.0	-8.84363	-8.98824	3.90255	1906	K05280 flavonoid 3'-monooxygenase [EC:1.14.14.82] | (RefSeq) flavonoid 3'-monooxygenase-like (A)
Cluster-37345.0	-0.393819	-1.06114	-4.03358	1746	K05280 flavonoid 3'-monooxygenase [EC:1.14.14.82] | (RefSeq) flavonoid 3'-monooxygenase-like (A)
Cluster-46704.0	-1.85254	-1.60072	2.48623	1840	K05280 flavonoid 3'-monooxygenase [EC:1.14.14.82] | (RefSeq) flavonoid 3'-monooxygenase-like (A)
Cluster-22321.0	-6.78004	-6.92784	-0.43998	800	K13065 shikimate O-hydroxycinnamoyltransferase [EC:2.3.1.133] | (RefSeq) putrescine hydroxycinnamoyltransferase 1-like (A)
Cluster-26104.0	-4.67762	-4.63189	-1.15889	1701	K13065 shikimate O-hydroxycinnamoyltransferase [EC:2.3.1.133] | (RefSeq) BAHDb7a-2; BAHD family acyltransferase (A)
Cluster-37457.0	-2.39019	-1.73882	-2.33237	1148	K13065 shikimate O-hydroxycinnamoyltransferase [EC:2.3.1.133] | (RefSeq) shikimate O-hydroxycinnamoyltransferase-like (A)
Cluster-40755.1	-1.90743	-1.38392	-1.71965	1703	K13065 shikimate O-hydroxycinnamoyltransferase [EC:2.3.1.133] | (RefSeq) tryptamine hydroxycinnamoyltransferase 1-like (A)
Cluster-67640.0	1.11308	-1.68489	-3.88345	1600	K13065 shikimate O-hydroxycinnamoyltransferase [EC:2.3.1.133] | (RefSeq) putrescine hydroxycinnamoyltransferase 1-like (A)
Cluster-68361.0	-3.60703	-3.83028	2.60949	2052	K13065 shikimate O-hydroxycinnamoyltransferase [EC:2.3.1.133] | (RefSeq) hqt; hydroxycinnamoyl CoA quinate transferase (A)
Cluster-48456.0	-4.22768	-8.03504	3.75749	1571	K13082 bifunctional dihydroflavonol 4-reductase/flavanone 4-reductase [EC:1.1.1.219 1.1.1.234] | (RefSeq) dihydroflavonol 4-reductase (A)
Cluster-45151.6	-3.19897	-1.32277	-2.36799	1819	K22845 phlorizin synthase [EC:2.4.1.357] | (RefSeq) LOW QUALITY PROTEIN: UDP-glycosyltransferase 88F3-like (A)
Cluster-61172.3	-0.455158	-1.32887	-0.589651	1669	K22845 phlorizin synthase [EC:2.4.1.357] | (RefSeq) UDP-glycosyltransferase 88F3-like (A)

## Sheet: 1Y vs F
ID	1Y_vs_3Y_log2FoldChange	1Y_vs_5Y_log2FoldChange	1Y_vs_F_log2FoldChange	Length	KEGG pathway
Cluster-53564.0	-6.69483	-9.29301	1.71216	1413	K00475 naringenin 3-dioxygenase [EC:1.14.11.9] | (RefSeq) naringenin,2-oxoglutarate 3-dioxygenase (A)
Cluster-50095.0	1.67593	0.10126	1.02827	1188	K00588 caffeoyl-CoA O-methyltransferase [EC:2.1.1.104] | (RefSeq) caffeoyl-CoA O-methyltransferase (A)
Cluster-50095.1	2.06764	0.0780297	1.01618	927	K00588 caffeoyl-CoA O-methyltransferase [EC:2.1.1.104] | (RefSeq) caffeoyl-CoA O-methyltransferase (A)
Cluster-69209.0	-3.15432	-5.96397	1.59156	1021	K00588 caffeoyl-CoA O-methyltransferase [EC:2.1.1.104] | (RefSeq) flavonoid 3',5'-methyltransferase-like isoform X1 (A)
Cluster-63757.0	-2.86171	-3.10908	4.54942	1186	K01859 chalcone isomerase [EC:5.5.1.6] | (RefSeq) chalcone--flavonone isomerase (A)
Cluster-46008.0	-5.19922	-5.81246	2.45351	1358	K05277 anthocyanidin synthase [EC:1.14.20.4] | (RefSeq) anthocyanin synthase-like (A)
Cluster-46008.2	-8.16138	-8.30289	3.01686	1243	K05277 anthocyanidin synthase [EC:1.14.20.4] | (RefSeq) leucoanthocyanidin dioxygenase-like (A)
Cluster-36454.0	-8.84363	-8.98824	3.90255	1906	K05280 flavonoid 3'-monooxygenase [EC:1.14.14.82] | (RefSeq) flavonoid 3'-monooxygenase-like (A)
Cluster-46704.0	-1.85254	-1.60072	2.48623	1840	K05280 flavonoid 3'-monooxygenase [EC:1.14.14.82] | (RefSeq) flavonoid 3'-monooxygenase-like (A)
Cluster-31929.0	--	--	2.16097	862	K08243 chalcone reductase | (RefSeq) NAD(P)H-dependent 6'-deoxychalcone synthase isoform X1 (A)
Cluster-34526.0	--	2.66977	5.9211	1367	K08695 anthocyanidin reductase [EC:1.3.1.77] | (RefSeq) anthocyanidin reductase ((2S)-flavan-3-ol-forming) (A)
Cluster-50068.0	-0.260413	-0.633602	2.46981	3056	K08695 anthocyanidin reductase [EC:1.3.1.77] | (RefSeq) anthocyanidin reductase ((2S)-flavan-3-ol-forming) (A)
Cluster-46168.0	1.91671	0.65573	1.25494	1856	K09754 5-O-(4-coumaroyl)-D-quinate 3'-monooxygenase [EC:1.14.14.96] | (RefSeq) cytochrome P450 98A2 (A)
Cluster-68361.0	-3.60703	-3.83028	2.60949	2052	K13065 shikimate O-hydroxycinnamoyltransferase [EC:2.3.1.133] | (RefSeq) hqt; hydroxycinnamoyl CoA quinate transferase (A)
Cluster-48456.0	-4.22768	-8.03504	3.75749	1571	K13082 bifunctional dihydroflavonol 4-reductase/flavanone 4-reductase [EC:1.1.1.219 1.1.1.234] | (RefSeq) dihydroflavonol 4-reductase (A)
Cluster-62055.0	0.013492	-0.908137	1.10477	1446	K13082 bifunctional dihydroflavonol 4-reductase/flavanone 4-reductase [EC:1.1.1.219 1.1.1.234] | (RefSeq) hypothetical protein (A)
Cluster-23179.0	--	--	3.89924	969	K22845 phlorizin synthase [EC:2.4.1.357] | (RefSeq) UDP-glycosyltransferase 88F3-like (A)
Cluster-22694.0	1.80157	1.58909	-1.41652	1495	K00487 trans-cinnamate 4-monooxygenase [EC:1.14.14.91] | (RefSeq) cytochrome P450 CYP73A100 (A)
Cluster-64343.0	1.5603	-0.654132	-1.79546	1361	K00487 trans-cinnamate 4-monooxygenase [EC:1.14.14.91] | (RefSeq) LOW QUALITY PROTEIN: trans-cinnamate 4-monooxygenase-like (A)
Cluster-64343.1	2.94544	-0.015814	-1.18382	1864	K00487 trans-cinnamate 4-monooxygenase [EC:1.14.14.91] | (RefSeq) LOW QUALITY PROTEIN: trans-cinnamate 4-monooxygenase-like (A)
Cluster-64343.2	1.9749	-0.0531675	-1.26668	1629	K00487 trans-cinnamate 4-monooxygenase [EC:1.14.14.91] | (RefSeq) LOW QUALITY PROTEIN: trans-cinnamate 4-monooxygenase-like (A)
Cluster-64343.3	1.46097	-0.0509918	-2.85676	1602	K00487 trans-cinnamate 4-monooxygenase [EC:1.14.14.91] | (RefSeq) LOW QUALITY PROTEIN: trans-cinnamate 4-monooxygenase-like (A)
Cluster-50095.2	2.56529	0.15353	-4.68962	1051	K00588 caffeoyl-CoA O-methyltransferase [EC:2.1.1.104] | (RefSeq) caffeoyl-CoA O-methyltransferase (A)
Cluster-50095.3	1.63555	-1.60506	-2.39075	1082	K00588 caffeoyl-CoA O-methyltransferase [EC:2.1.1.104] | (RefSeq) caffeoyl-CoA O-methyltransferase (A)
Cluster-32654.0	-3.10453	-4.49308	-2.4354	1420	K00660 chalcone synthase [EC:2.3.1.74] | (RefSeq) chalcone synthase 3-like (A)
Cluster-60494.0	-2.2448	-0.698517	-2.6213	1675	K00660 chalcone synthase [EC:2.3.1.74] | (RefSeq) LOW QUALITY PROTEIN: chalcone synthase 1B-like (A)
Cluster-60494.2	-3.52053	-1.04993	-2.2223	2260	K00660 chalcone synthase [EC:2.3.1.74] | (RefSeq) LOW QUALITY PROTEIN: chalcone synthase 1B-like (A)
Cluster-60494.4	-1.20014	-0.0930938	-2.05359	1715	K00660 chalcone synthase [EC:2.3.1.74] | (RefSeq) LOW QUALITY PROTEIN: chalcone synthase 1B-like (A)
Cluster-60494.6	-1.52822	0.212342	-1.98811	508	K00660 chalcone synthase [EC:2.3.1.74] | (RefSeq) LOW QUALITY PROTEIN: chalcone synthase 1B-like (A)
Cluster-60494.7	-3.05868	-2.06029	-7.09229	471	K00660 chalcone synthase [EC:2.3.1.74] | (RefSeq) LOW QUALITY PROTEIN: chalcone synthase 6-4-like (A)
Cluster-66640.2	-1.13988	-2.24265	-1.35267	1127	K00660 chalcone synthase [EC:2.3.1.74] | (RefSeq) chalcone synthase 1 (A)
Cluster-66640.3	-1.59137	-2.9088	-1.48277	839	K00660 chalcone synthase [EC:2.3.1.74] | (RefSeq) chalcone synthase 1-like (A)
Cluster-32641.5	-0.00439817	-0.92965	-1.91055	1445	K01859 chalcone isomerase [EC:5.5.1.6] | (RefSeq) vacuolar-sorting receptor 1 (A)
Cluster-39698.0	-2.72842	-3.24103	-2.31646	1237	K01859 chalcone isomerase [EC:5.5.1.6] | (RefSeq) probable chalcone--flavonone isomerase 3 (A)
Cluster-46579.2	-0.336318	0.402809	-1.1385	2713	K01859 chalcone isomerase [EC:5.5.1.6] | (RefSeq) vacuolar-sorting receptor 1 (A)
Cluster-46579.3	0.184644	0.546743	-1.19244	2713	K01859 chalcone isomerase [EC:5.5.1.6] | (RefSeq) vacuolar-sorting receptor 1 (A)
Cluster-61543.0	0.361867	-0.731513	-1.40565	1105	K01859 chalcone isomerase [EC:5.5.1.6] | (RefSeq) probable chalcone--flavonone isomerase 3 (A)
Cluster-53025.2	-1.05489	-2.62907	-3.05415	1420	K05278 flavonol synthase [EC:1.14.20.6] | (RefSeq) flavonol synthase/flavanone 3-hydroxylase-like (A)
Cluster-53025.4	-2.03652	-3.46683	-1.51864	1347	K05278 flavonol synthase [EC:1.14.20.6] | (RefSeq) flavonol synthase/flavanone 3-hydroxylase-like (A)
Cluster-67970.0	0.71058	-0.55453	-2.93735	1419	K05278 flavonol synthase [EC:1.14.20.6] | (RefSeq) flavonol synthase/flavanone 3-hydroxylase-like (A)
Cluster-67970.1	0.425059	-0.688169	-3.67188	1626	K05278 flavonol synthase [EC:1.14.20.6] | (RefSeq) flavonol synthase/flavanone 3-hydroxylase-like (A)
Cluster-37345.0	-0.393819	-1.06114	-4.03358	1746	K05280 flavonoid 3'-monooxygenase [EC:1.14.14.82] | (RefSeq) flavonoid 3'-monooxygenase-like (A)
Cluster-21569.7	1.19668	0.409634	-1.85943	1604	K13065 shikimate O-hydroxycinnamoyltransferase [EC:2.3.1.133] | (RefSeq) hydroxycinnamoyltransferase 4-like (A)
Cluster-26104.0	-4.67762	-4.63189	-1.15889	1701	K13065 shikimate O-hydroxycinnamoyltransferase [EC:2.3.1.133] | (RefSeq) BAHDb7a-2; BAHD family acyltransferase (A)
Cluster-37457.0	-2.39019	-1.73882	-2.33237	1148	K13065 shikimate O-hydroxycinnamoyltransferase [EC:2.3.1.133] | (RefSeq) shikimate O-hydroxycinnamoyltransferase-like (A)
Cluster-37801.0	1.57587	1.74933	-4.80852	1488	K13065 shikimate O-hydroxycinnamoyltransferase [EC:2.3.1.133] | (RefSeq) tryptamine hydroxycinnamoyltransferase 1 (A)
Cluster-37801.1	1.66423	1.64752	-1.48152	1583	K13065 shikimate O-hydroxycinnamoyltransferase [EC:2.3.1.133] | (RefSeq) tryptamine hydroxycinnamoyltransferase 2-like (A)
Cluster-40755.1	-1.90743	-1.38392	-1.71965	1703	K13065 shikimate O-hydroxycinnamoyltransferase [EC:2.3.1.133] | (RefSeq) tryptamine hydroxycinnamoyltransferase 1-like (A)
Cluster-55504.0	1.29875	1.42492	-2.75626	1527	K13065 shikimate O-hydroxycinnamoyltransferase [EC:2.3.1.133] | (RefSeq) LOW QUALITY PROTEIN: BAHD acyltransferase At5g47980-like (A)
Cluster-57066.1	2.09083	0.852831	-1.10653	1590	K13065 shikimate O-hydroxycinnamoyltransferase [EC:2.3.1.133] | (RefSeq) shikimate O-hydroxycinnamoyltransferase-like (A)
Cluster-67640.0	1.11308	-1.68489	-3.88345	1600	K13065 shikimate O-hydroxycinnamoyltransferase [EC:2.3.1.133] | (RefSeq) putrescine hydroxycinnamoyltransferase 1-like (A)
Cluster-34443.0	-0.461559	-0.814635	-1.94405	1451	K13081 leucoanthocyanidin reductase [EC:1.17.1.3] | (RefSeq) leucoanthocyanidin reductase isoform X1 (A)
Cluster-23934.0	-0.506072	-0.00833376	-3.7103	1415	K13082 bifunctional dihydroflavonol 4-reductase/flavanone 4-reductase [EC:1.1.1.219 1.1.1.234] | (RefSeq) bifunctional dihydroflavonol 4-reductase/flavanone 4-reductase (A)
Cluster-40538.0	-0.062396	1.32588	-2.359	1393	K22845 phlorizin synthase [EC:2.4.1.357] | (RefSeq) UDP-glycosyltransferase 88F3-like (A)
Cluster-45151.4	0.79106	0.185852	-3.25462	1889	K22845 phlorizin synthase [EC:2.4.1.357] | (RefSeq) LOW QUALITY PROTEIN: UDP-glycosyltransferase 88F3-like (A)
Cluster-45151.6	-3.19897	-1.32277	-2.36799	1819	K22845 phlorizin synthase [EC:2.4.1.357] | (RefSeq) LOW QUALITY PROTEIN: UDP-glycosyltransferase 88F3-like (A)
