# Supplementary material for: Integrative analyses of metabolome and transcriptome reveal the dynamic accumulation and regulatory network in rhizomes and fruits of Polygonatum cyrtonema Hua
Source: BMC Genomics. 2024 Jul 19;25:706. doi: 10.1186/s12864-024-10608-4 (PMC11264994; doi:10.1186/s12864-024-10608-4)
Supplement: Supplementary file 10 — Supplementary Material 10 [file 12864_2024_10608_MOESM10_ESM.xlsx]

## Sheet: sheet1
ID	1Y_vs_3Y_log2FoldChange	1Y_vs_5Y_log2FoldChange	1Y_vs_F_log2FoldChange	Annotation
Cluster-49246.0	0.591928	-1.04648	-1.54389	hydroxymethylglutaryl-CoA reductase (NADPH) [EC:1.1.1.34] | (RefSeq) 3-hydroxy-3-methylglutaryl-coenzyme A reductase 2 (A)
Cluster-52967.14	0.405344	-1.70285	-3.03098	hydroxymethylglutaryl-CoA reductase (NADPH) [EC:1.1.1.34] | (RefSeq) 3-hydroxy-3-methylglutaryl-coenzyme A reductase 2-like (A)
Cluster-31656.2	-0.186465	-0.917059	-1.17346	hydroxymethylglutaryl-CoA reductase (NADPH) [EC:1.1.1.34] | (RefSeq) 3-hydroxy-3-methylglutaryl-coenzyme A reductase 3 (A)
Cluster-52967.13	-0.366387	-1.51262	-1.49724	hydroxymethylglutaryl-CoA reductase (NADPH) [EC:1.1.1.34] | (RefSeq) 3-hydroxy-3-methylglutaryl-coenzyme A reductase 3-like (A)
Cluster-52967.16	-0.16881	-1.15684	-1.01135	hydroxymethylglutaryl-CoA reductase (NADPH) [EC:1.1.1.34] | (RefSeq) 3-hydroxy-3-methylglutaryl-coenzyme A reductase 3-like (A)
Cluster-46149.1	-1.57701	-1.57128	-0.938974	hydroxymethylglutaryl-CoA reductase (NADPH) [EC:1.1.1.34] | (RefSeq) LOW QUALITY PROTEIN: 3-hydroxy-3-methylglutaryl-coenzyme A reductase-like (A)
Cluster-57509.2	1.23508	0.727235	-0.0748528	1-deoxy-D-xylulose-5-phosphate reductoisomerase [EC:1.1.1.267] | (RefSeq) 1-deoxy-D-xylulose 5-phosphate reductoisomerase, chloroplastic (A)
Cluster-57509.5	1.62311	-3.74061	4.03461	1-deoxy-D-xylulose-5-phosphate reductoisomerase [EC:1.1.1.267] | (RefSeq) 1-deoxy-D-xylulose 5-phosphate reductoisomerase, chloroplastic (A)
Cluster-51241.3	-0.93769	-2.23645	-1.26274	farnesyl diphosphate synthase [EC:2.5.1.1 2.5.1.10] | (RefSeq) farnesyl pyrophosphate synthase 1-like (A)
Cluster-52774.0	-4.81587	-2.8869	-4.80863	phosphomevalonate kinase [EC:2.7.4.2] | (RefSeq) phosphomevalonate kinase, peroxisomal-like (A)
Cluster-38020.1	-0.979066	-2.30507	-0.984968	diphosphomevalonate decarboxylase [EC:4.1.1.33] | (RefSeq) diphosphomevalonate decarboxylase MVD2, peroxisomal isoform X1 (A)
Cluster-57454.0	-0.400547	0.289105	1.27017	1-deoxy-D-xylulose-5-phosphate synthase [EC:2.2.1.7] | (RefSeq) LOW QUALITY PROTEIN: 1-deoxy-D-xylulose-5-phosphate synthase 1, chloroplastic-like (A)
Cluster-44754.0	1.51395	-0.964366	-1.93103	1-deoxy-D-xylulose-5-phosphate synthase [EC:2.2.1.7] | (RefSeq) LOW QUALITY PROTEIN: 1-deoxy-D-xylulose-5-phosphate synthase 1, chloroplastic-like (A)
Cluster-44754.2	3.32431	-0.189186	-2.07532	1-deoxy-D-xylulose-5-phosphate synthase [EC:2.2.1.7] | (RefSeq) LOW QUALITY PROTEIN: 1-deoxy-D-xylulose-5-phosphate synthase 1, chloroplastic-like (A)
Cluster-56069.1	-0.156903	1.06516	-0.637687	isopentenyl-diphosphate Delta-isomerase [EC:5.3.3.2] | (RefSeq) IPI; isopentenyl diphosphate isomerase (A)
Cluster-20532.4	4.10209	5.96546	6.45817	15-cis-phytoene synthase [EC:2.5.1.32] | (RefSeq) phytoene synthase 2, chloroplastic-like (A)
Cluster-44758.0	-2.7329	-2.76072	-2.84339	15-cis-phytoene synthase [EC:2.5.1.32] | (RefSeq) phytoene synthase 2, chloroplastic-like (A)
Cluster-20532.2	--	--	6.83454	15-cis-phytoene synthase [EC:2.5.1.32] | (RefSeq) phytoene synthase 2, chloroplastic-like (A)
Cluster-44758.3	-2.72392	-1.68291	1.25474	15-cis-phytoene synthase [EC:2.5.1.32] | (RefSeq) phytoene synthase, chloroplastic (A)
Cluster-47501.0	-2.68203	-3.91224	-2.64952	15-cis-phytoene synthase [EC:2.5.1.32] | (RefSeq) phytoene synthase, chloroplastic (A)
Cluster-44758.2	-0.240947	-1.02025	0.043612	15-cis-phytoene synthase [EC:2.5.1.32] | (RefSeq) phytoene synthase, chloroplastic (A)
Cluster-65283.0	1.47128	0.0118896	0.410612	(E)-4-hydroxy-3-methylbut-2-enyl-diphosphate synthase [EC:1.17.7.1 1.17.7.3] | (RefSeq) 4-hydroxy-3-methylbut-2-en-1-yl diphospha tesynthase (ferredoxin), chloroplastic (A)
Cluster-61299.0	1.56087	-0.0522601	0.330186	4-hydroxy-3-methylbut-2-en-1-yl diphosphate reductase [EC:1.17.7.4] | (RefSeq) 4-hydroxy-3-methylbut-2-enyl diphosphate reductase , chloroplastic (A)
Cluster-61583.1	-2.29925	-2.05355	-1.49294	all-trans-nonaprenyl-diphosphate synthase [EC:2.5.1.84 2.5.1.85] | (RefSeq) probable solanesyl-diphosphate synthase 3, chloroplastic (A)
Cluster-61583.2	-2.36652	-3.42687	-1.62673	all-trans-nonaprenyl-diphosphate synthase [EC:2.5.1.84 2.5.1.85] | (RefSeq) probable solanesyl-diphosphate synthase 3, chloroplastic (A)
Cluster-61583.3	-2.00238	-8.06622	-1.90767	all-trans-nonaprenyl-diphosphate synthase [EC:2.5.1.84 2.5.1.85] | (RefSeq) probable solanesyl-diphosphate synthase 3, chloroplastic (A)
Cluster-61583.6	-5.827	-6.93897	-0.905038	all-trans-nonaprenyl-diphosphate synthase [EC:2.5.1.84 2.5.1.85] | (RefSeq) probable solanesyl-diphosphate synthase 3, chloroplastic (A)
Cluster-61583.0	0.0806672	-0.120666	2.30982	all-trans-nonaprenyl-diphosphate synthase [EC:2.5.1.84 2.5.1.85] | (RefSeq) probable solanesyl-diphosphate synthase 3, chloroplastic (A)
Cluster-14725.1	-1.07982	-0.0702514	-0.163266	all-trans-nonaprenyl-diphosphate synthase [EC:2.5.1.84 2.5.1.85] | (RefSeq) probable solanesyl-diphosphate synthase 3, chloroplastic (A)
Cluster-44886.1	--	--	1.39952	prenylcysteine oxidase / farnesylcysteine lyase [EC:1.8.3.5 1.8.3.6] | (RefSeq) farnesylcysteine lyase (A)
Cluster-30580.0	-1.29345	-1.76471	0.0810678	lycopene epsilon-cyclase [EC:5.5.1.18] | (RefSeq) lycopene epsilon cyclase, chloroplastic (A)
Cluster-30309.0	0.542793	0.780198	1.1791	lycopene epsilon-cyclase [EC:5.5.1.18] | (RefSeq) lycopene epsilon cyclase, chloroplastic-like isoform X1 (A)
Cluster-1253.10	-0.64441	-1.25332	0.270345	prolycopene isomerase [EC:5.2.1.13] | (RefSeq) prolycopene isomerase, chloroplastic (A)
Cluster-34556.0	-0.780684	-2.34477	0.54549	carotenoid epsilon hydroxylase [EC:1.14.14.158] | (RefSeq) carotene epsilon-monooxygenase, chloroplastic isoform X1 (A)
Cluster-68963.0	0.151676	0.277204	1.64732	zeaxanthin epoxidase [EC:1.14.15.21] | (RefSeq) zeaxanthin epoxidase (A)
Cluster-50652.2	1.5878	1.70568	-3.95945	zeaxanthin epoxidase [EC:1.14.15.21] | (RefSeq) zeaxanthin epoxidase, chloroplastic (A)
Cluster-59589.2	1.18833	0.791931	-3.83619	zeaxanthin epoxidase [EC:1.14.15.21] | (RefSeq) zeaxanthin epoxidase, chloroplastic (A)
Cluster-50652.1	-2.5077	-1.44736	-0.829483	zeaxanthin epoxidase [EC:1.14.15.21] | (RefSeq) zeaxanthin epoxidase, chloroplastic (A)
Cluster-53807.4	--	--	1.32178	zeaxanthin epoxidase [EC:1.14.15.21] | (RefSeq) zeaxanthin epoxidase, chloroplastic (A)
Cluster-64314.0	0.0872026	0.24287	1.81005	zeaxanthin epoxidase [EC:1.14.15.21] | (RefSeq) zeaxanthin epoxidase, chloroplastic (A)
Cluster-59589.1	0.936122	1.06284	-1.65085	zeaxanthin epoxidase [EC:1.14.15.21] | (RefSeq) zeaxanthin epoxidase, chloroplastic isoform X1 (A)
Cluster-50652.4	-0.971813	0.554135	1.63171	zeaxanthin epoxidase [EC:1.14.15.21] | (RefSeq) zeaxanthin epoxidase, chloroplastic isoform X1 (A)
Cluster-37678.0	-0.699643	-0.910241	-1.78628	zeaxanthin epoxidase [EC:1.14.15.21] | (RefSeq) zeaxanthin epoxidase, chloroplastic-like (A)
Cluster-53807.5	0.800205	1.17565	-1.95867	zeaxanthin epoxidase [EC:1.14.15.21] | (RefSeq) ZEP; zeaxanthin epoxidase, chloroplastic (A)
Cluster-40619.0	-1.74133	-1.1897	0.368665	violaxanthin de-epoxidase [EC:1.23.5.1] | (RefSeq) violaxanthin de-epoxidase, chloroplastic isoform X1 (A)
Cluster-45382.0	-8.90859	-12.2344	-4.39215	9-cis-epoxycarotenoid dioxygenase [EC:1.13.11.51] | (RefSeq) 9-cis-epoxycarotenoid dioxygenase NCED6, chloroplastic-like (A)
Cluster-69251.1	-0.441505	-2.85	-0.822984	9-cis-epoxycarotenoid dioxygenase [EC:1.13.11.51] | (RefSeq) 9-cis-epoxycarotenoid dioxygenase NCED6, chloroplastic-like (A)
Cluster-62496.0	0.268792	0.0937943	-5.47305	9-cis-epoxycarotenoid dioxygenase [EC:1.13.11.51] | (RefSeq) 9-cis-epoxycarotenoid dioxygenase, chloroplastic-like (A)
Cluster-13121.0	--	--	8.3604	9-cis-epoxycarotenoid dioxygenase [EC:1.13.11.51] | (RefSeq) zeaxanthin 7,8(7',8')-cleavage dioxygenase, chromoplastic (A)
Cluster-54085.0	-0.0622766	-0.167886	-1.74496	xanthoxin dehydrogenase [EC:1.1.1.288] | (RefSeq) xanthoxin dehydrogenase (A)
Cluster-53548.1	1.76906	0.534129	-5.63347	xanthoxin dehydrogenase [EC:1.1.1.288] | (RefSeq) xanthoxin dehydrogenase-like (A)
Cluster-58059.6	1.67241	2.6475	0.104231	(+)-abscisic acid 8'-hydroxylase [EC:1.14.14.137] | (RefSeq) abscisic acid 8'-hydroxylase 1-like (A)
Cluster-58059.4	0.642285	0.877585	-1.34072	(+)-abscisic acid 8'-hydroxylase [EC:1.14.14.137] | (RefSeq) abscisic acid 8'-hydroxylase 1-like (A)
Cluster-17063.2	2.17698	1.20463	3.08031	(+)-abscisic acid 8'-hydroxylase [EC:1.14.14.137] | (RefSeq) abscisic acid 8'-hydroxylase 3 (A)
Cluster-65071.0	-0.346917	-0.903413	-2.8007	(+)-abscisic acid 8'-hydroxylase [EC:1.14.14.137] | (RefSeq) abscisic acid 8'-hydroxylase CYP707A2 (A)
Cluster-48770.1	-3.16795	-3.12975	1.385	geranylgeranyl diphosphate/geranylgeranyl-bacteriochlorophyllide a reductase [EC:1.3.1.83 1.3.1.111] | (RefSeq) geranylgeranyl diphosphate reductase, chloroplastic isoform X1 (A)
Cluster-38993.0	-0.89481	-2.36253	-1.9487	geranylgeranyl diphosphate/geranylgeranyl-bacteriochlorophyllide a reductase [EC:1.3.1.83 1.3.1.111] | (RefSeq) uncharacterized protein LOC103989643 (A)
Cluster-37446.5	0.125401	-0.0879345	1.10585	ditrans,polycis-polyprenyl diphosphate synthase [EC:2.5.1.87] | (RefSeq) dehydrodolichyl diphosphate synthase 6-like (A)
Cluster-19340.2	-2.5592	-5.47562	-0.479554	isoprene synthase [EC:4.2.3.27] | (RefSeq) bifunctional levopimaradiene synthase, chloroplastic-like (A)
Cluster-19340.0	--	2.52696	5.98816	isoprene synthase [EC:4.2.3.27] | (RefSeq) bifunctional levopimaradiene synthase, chloroplastic-like (A)
Cluster-37727.2	--	--	4.67499	isoprene synthase [EC:4.2.3.27] | (RefSeq) isoprene synthase, chloroplastic-like (A)
Cluster-37908.1	0.0295115	0.456928	2.16881	isoprene synthase [EC:4.2.3.27] | (RefSeq) R-linalool synthase QH1, chloroplastic (A)
Cluster-13522.4	1.19423	--	2.05447	isoprene synthase [EC:4.2.3.27] | (RefSeq) terpene synthase 10-like isoform X1 (A)
Cluster-58347.0	3.06051	-1.593	-2.82946	geranylgeranyl diphosphate synthase, type II [EC:2.5.1.1 2.5.1.10 2.5.1.29] | (RefSeq) heterodimeric geranylgeranyl pyrophosphate synthase small subunit, chloroplastic-like (A)
Cluster-65903.0	1.96141	-2.40917	-3.16375	geranylgeranyl diphosphate synthase, type II [EC:2.5.1.1 2.5.1.10 2.5.1.29] | (RefSeq) hypothetical protein (A)
Cluster-65903.1	7.91968	1.9381	--	geranylgeranyl diphosphate synthase, type II [EC:2.5.1.1 2.5.1.10 2.5.1.29] | (RefSeq) hypothetical protein (A)
Cluster-39910.0	-0.156634	-1.126	0.0695149	geranylgeranyl diphosphate synthase, type II [EC:2.5.1.1 2.5.1.10 2.5.1.29] | (RefSeq) LOW QUALITY PROTEIN: heterodimeric geranylgeranyl pyrophosphate synthase small subunit, chloroplastic (A)
Cluster-51688.1	-2.05131	-0.899459	0.0611846	geranyl diphosphate synthase [EC:2.5.1.1] | (RefSeq) LOW QUALITY PROTEIN: solanesyl-diphosphate synthase 1, mitochondrial (A)
Cluster-37707.0	1.01328	0.222937	0.18445	capsanthin/capsorubin synthase [EC:5.3.99.8] | (RefSeq) capsanthin/capsorubin synthase, chromoplastic-like (A)
Cluster-52228.2	1.56921	2.86735	1.94927	abscisate beta-glucosyltransferase [EC:2.4.1.263] | (GenBank) UDP-glucosyltransferase 73B2 (A)
Cluster-47918.2	--	1.69338	0.849739	zeta-carotene isomerase [EC:5.2.1.12] | (RefSeq) 15-cis-zeta-carotene isomerase, chloroplastic (A)
Cluster-69520.3	0.0225427	1.18814	0.27831	beta-carotene 3-hydroxylase [EC:1.14.15.24] | (RefSeq) beta-carotene 3-hydroxylase, chloroplastic-like (A)
Cluster-69520.5	-2.20312	-3.65032	-1.37183	beta-carotene 3-hydroxylase [EC:1.14.15.24] | (RefSeq) CHYB; beta-carotene hydroxylase 2, chloroplastic (A)
Cluster-62903.0	-1.05885	-0.781742	0.947595	beta-ring hydroxylase [EC:1.14.-.-] | (RefSeq) LOW QUALITY PROTEIN: protein LUTEIN DEFICIENT 5, chloroplastic (A)
Cluster-62688.0	-0.711917	-1.34377	-0.265315	prenylcysteine alpha-carboxyl methylesterase [EC:3.1.1.-] | (RefSeq) probable isoprenylcysteine alpha-carbonyl methylesterase ICMEL1(A)
Cluster-41609.5	-1.09514	-2.05208	-1.31142	farnesol kinase [EC:2.7.1.216] | (RefSeq) probable phytol kinase 2, chloroplastic (A)
Cluster-40428.0	0.552136	0.795449	3.15538	beta-carotene isomerase [EC:5.2.1.14] | (RefSeq) beta-carotene isomerase D27, chloroplastic (A)
Cluster-45894.0	--	--	3.36064	beta-carotene isomerase [EC:5.2.1.14] | (RefSeq) beta-carotene isomerase D27, chloroplastic (A)
Cluster-44899.0	0.258074	-2.13219	-3.12081	carlactone synthase / all-trans-10'-apo-beta-carotenal 13,14-cleaving dioxygenase [EC:1.13.11.69 1.13.11.70] | (RefSeq) carotenoid cleavage dioxygenase 8 homolog B, chloroplastic-like (A)
Cluster-45817.0	-1.42368	0.205275	1.599	cholesterol 22-hydroxylase [EC:1.14.14.-] | (RefSeq) cytochrome P450 CYP72A219-like (A)
Cluster-53496.0	-1.96445	-1.13051	-1.74314	cholesterol 22-hydroxylase [EC:1.14.14.-] | (RefSeq) cytochrome P450 CYP72A219-like (A)
Cluster-43877.0	--	2.7283	--	cholesterol 22-hydroxylase [EC:1.14.14.-] | (RefSeq) cytochrome P450 CYP72A219-like (A)
Cluster-48931.2	0.182524	1.23113	-2.18426	cholesterol 22-hydroxylase [EC:1.14.14.-] | (RefSeq) cytochrome P450 CYP72A219-like (A)
Cluster-64159.0	0.690932	-0.6631	-8.36494	cucurbitadienol 11-hydroxylase / 11-oxocucurbitadienol 20-hydroxylase [EC:1.14.14.71 1.14.14.-] | (RefSeq) cucurbitadienol 11-hydroxylase (A)
