# Supplementary material for: Integrative analyses of metabolome and transcriptome reveal the dynamic accumulation and regulatory network in rhizomes and fruits of Polygonatum cyrtonema Hua
Source: BMC Genomics. 2024 Jul 19;25:706. doi: 10.1186/s12864-024-10608-4 (PMC11264994; doi:10.1186/s12864-024-10608-4)
Supplement: Supplementary file 11 — Supplementary Material 11 [file 12864_2024_10608_MOESM11_ESM.xlsx]

## Sheet: Sheet1
geneID	moduleColors	kTotal	kWithin	kOut	kDiff
Cluster-10009.2	brown	682.643	273.348	409.295	-135.947
Cluster-10009.3	yellow	2249.5	918.654	1330.85	-412.193
Cluster-10009.4	turquoise	629.8	312.808	316.992	-4.18423
Cluster-10009.5	green	415.714	123.87	291.844	-167.975
Cluster-10009.6	tan	1250.4	115.836	1134.56	-1018.72
Cluster-10013.0	grey60	61.9238	5.65945	56.2644	-50.6049
Cluster-10017.0	blue	131.031	34.3358	96.6953	-62.3595
Cluster-10056.0	darkred	115.71	18.974	96.736	-77.762
Cluster-10058.1	turquoise	357.707	71.9541	285.753	-213.799
Cluster-10062.0	turquoise	1090.97	499.749	591.22	-91.4705
Cluster-10063.0	blue	2681.97	1172.25	1509.72	-337.464
Cluster-10072.0	blue	534.543	238.129	296.413	-58.284
Cluster-10079.0	red	210.395	43.2148	167.181	-123.966
Cluster-10131.1	turquoise	1353.86	825.032	528.829	296.203
Cluster-10131.3	turquoise	1952.22	1392.42	559.8	832.615
Cluster-10139.10	turquoise	480.414	267.788	212.626	55.1617
Cluster-10141.0	green	192.001	41.426	150.575	-109.149
Cluster-10167.0	red	439.754	115.632	324.121	-208.489
Cluster-10174.0	yellow	803.215	184.182	619.033	-434.85
Cluster-10182.0	turquoise	171.5	66.9448	104.555	-37.6104
Cluster-10185.0	pink	455.36	138.556	316.804	-178.249
Cluster-10198.0	turquoise	188.69	68.6456	120.045	-51.3991
Cluster-10203.0	turquoise	385.929	188.788	197.141	-8.35254
Cluster-10214.0	blue	833.784	339.799	493.984	-154.185
Cluster-10215.0	darkgreen	58.8616	11.4055	47.4561	-36.0507
Cluster-10215.11	black	828.703	194.273	634.43	-440.158
Cluster-10215.12	brown	273.789	48.7887	225	-176.211
Cluster-10215.13	black	280.429	22.6402	257.788	-235.148
Cluster-10215.17	yellow	162.24	49.8128	112.427	-62.6142
Cluster-10215.4	brown	1389.02	321.482	1067.54	-746.055
Cluster-10215.5	green	237.631	49.9918	187.639	-137.647
Cluster-10215.6	turquoise	1377.11	466.458	910.648	-444.19
Cluster-10215.8	yellow	588.624	51.3539	537.27	-485.916
Cluster-10215.9	green	450.106	88.0154	362.091	-274.075
Cluster-10239.0	green	131.497	27.3694	104.127	-76.7579
Cluster-10245.0	grey60	238.239	48.0055	190.233	-142.228
Cluster-10254.0	blue	803.263	393.493	409.769	-16.2761
Cluster-10254.1	blue	473.001	201.58	271.421	-69.8415
Cluster-10254.7	green	943.204	269.274	673.93	-404.657
Cluster-10267.11	purple	183.5	13.1773	170.323	-157.146
Cluster-10267.14	brown	994.936	455.434	539.502	-84.0687
Cluster-10267.17	greenyellow	184.863	32.4639	152.399	-119.936
Cluster-10267.19	magenta	351.694	142.382	209.312	-66.9295
Cluster-10267.21	brown	768.628	397.343	371.285	26.0582
Cluster-10267.24	magenta	513.312	211.017	302.295	-91.2778
Cluster-10267.26	royalblue	610.955	41.1593	569.796	-528.637
Cluster-10267.29	turquoise	799.456	257.059	542.397	-285.337
Cluster-10267.30	blue	622.997	391.532	231.465	160.067
Cluster-10271.0	tan	663.928	108.488	555.44	-446.952
Cluster-10285.0	green	1863.35	620.667	1242.68	-622.016
Cluster-10297.0	blue	219.982	37.364	182.618	-145.254
Cluster-10300.2	red	2595.63	295.931	2299.7	-2003.77
Cluster-10300.5	blue	3519.67	1790.58	1729.09	61.4974
Cluster-10309.0	turquoise	217.032	52.4567	164.576	-112.119
Cluster-10319.0	darkred	115.978	19.117	96.8613	-77.7442
Cluster-10323.11	turquoise	319.989	148.878	171.111	-22.2337
Cluster-10323.14	grey	100.877	1.86054	99.0167	-97.1561
Cluster-10323.15	lightcyan	107.298	14.9353	92.3624	-77.4271
Cluster-10323.3	grey	175.343	2.34405	172.999	-170.655
Cluster-10323.4	black	1710.34	476.65	1233.69	-757.044
Cluster-10323.5	turquoise	1666.28	740.613	925.669	-185.056
Cluster-10323.6	magenta	122.968	50.5687	72.3998	-21.8311
Cluster-10323.7	pink	121.075	25.301	95.7735	-70.4725
Cluster-10323.8	black	1143.74	327.599	816.137	-488.538
Cluster-10323.9	black	2662.25	428.344	2233.9	-1805.56
Cluster-10348.0	grey60	133.518	21.2063	112.312	-91.1054
Cluster-10359.0	green	643.399	181.88	461.518	-279.638
Cluster-10365.0	yellow	233.594	40.3694	193.225	-152.855
Cluster-10401.1	black	1229.31	238.967	990.34	-751.374
Cluster-10481.1	pink	1405.29	419.161	986.132	-566.971
Cluster-10481.2	red	320.166	43.7206	276.445	-232.725
Cluster-10482.0	green	2917.35	949.992	1967.36	-1017.36
Cluster-10482.1	red	2385.09	338.071	2047.01	-1708.94
Cluster-10503.0	turquoise	784.471	173.6	610.871	-437.271
Cluster-10505.0	lightgreen	155.956	24.4658	131.49	-107.024
Cluster-10518.1	yellow	1642.41	488.716	1153.69	-664.974
Cluster-10543.1	pink	1837.31	547.216	1290.09	-742.876
Cluster-10543.12	green	269.818	58.9161	210.902	-151.986
Cluster-10543.16	brown	850.777	476.975	373.802	103.174
Cluster-10543.19	black	732.848	131.4	601.448	-470.047
Cluster-10543.2	turquoise	3035.84	1380.36	1655.48	-275.117
Cluster-10543.26	magenta	945.968	58.2393	887.729	-829.49
Cluster-10543.3	turquoise	2820.81	1357.77	1463.04	-105.27
Cluster-10543.30	turquoise	1519.52	585.865	933.658	-347.792
Cluster-10543.33	turquoise	861.156	559.022	302.134	256.888
Cluster-10543.4	pink	424.854	147.454	277.4	-129.946
Cluster-10543.5	black	955.784	181.35	774.433	-593.083
Cluster-10543.6	turquoise	2930.28	1389.66	1540.62	-150.966
Cluster-10543.8	turquoise	1091.57	356.635	734.94	-378.305
Cluster-10543.9	pink	131.282	22.8862	108.396	-85.5095
Cluster-10545.0	darkred	146.012	29.708	116.304	-86.5963
Cluster-10553.0	turquoise	1017.69	700.245	317.446	382.8
Cluster-10599.0	darkturquoise	100.827	15.5864	85.2408	-69.6544
Cluster-10600.0	blue	218.922	59.8826	159.039	-99.1563
Cluster-10605.1	green	2443.46	622.647	1820.82	-1198.17
Cluster-10605.3	red	975.282	299.596	675.686	-376.09
Cluster-10606.0	green	1819.08	521.671	1297.41	-775.735
Cluster-10631.0	blue	163.619	38.2649	125.354	-87.0896
Cluster-10634.0	darkgreen	55.4562	7.10326	48.3529	-41.2497
Cluster-10645.0	lightcyan	86.7442	7.05308	79.6911	-72.638
Cluster-10649.2	blue	419.457	92.5069	326.95	-234.444
Cluster-10658.0	darkred	77.5043	5.17616	72.3282	-67.152
Cluster-10664.0	yellow	1360.42	265.504	1094.92	-829.414
Cluster-10697.1	blue	3124.51	1450.95	1673.56	-222.607
Cluster-10697.2	darkred	196.671	42.5526	154.119	-111.566
Cluster-10724.1	purple	249.161	64.9073	184.254	-119.347
Cluster-10724.2	brown	831.761	510.39	321.372	189.018
Cluster-10793.0	grey60	403.231	60.5755	342.655	-282.08
Cluster-10796.0	grey60	245.037	26.5115	218.526	-192.014
Cluster-10806.0	turquoise	882.493	600.285	282.208	318.077
Cluster-10825.0	red	689.473	200.351	489.122	-288.77
Cluster-10835.0	darkred	55.9452	2.26347	53.6817	-51.4183
Cluster-10837.0	darkred	90.1442	14.1233	76.0209	-61.8976
Cluster-10857.0	blue	1946.97	1001.96	945.005	56.9588
Cluster-10863.0	blue	2125.79	1005.78	1120.01	-114.234
Cluster-10871.1	turquoise	2406.77	1121.9	1284.87	-162.962
Cluster-10872.0	blue	232.582	71.9955	160.586	-88.591
Cluster-10879.0	yellow	148.398	52.3465	96.0519	-43.7054
Cluster-10895.0	blue	3708.54	1878	1830.54	47.4633
Cluster-10900.1	blue	2256.17	953.081	1303.09	-350.012
Cluster-10906.0	magenta	316.202	59.9669	256.235	-196.268
Cluster-10908.0	red	143.433	13.7969	129.636	-115.839
Cluster-10912.0	lightcyan	147.43	37.4593	109.97	-72.5112
Cluster-10913.0	red	977.402	206.595	770.807	-564.212
Cluster-10914.0	darkred	72.7153	9.21883	63.4965	-54.2777
Cluster-10916.0	darkred	130.308	26.2826	104.025	-77.7427
Cluster-10919.0	grey60	186.321	44.9265	141.394	-96.4679
Cluster-10962.0	turquoise	155.451	37.9448	117.506	-79.5615
Cluster-10980.3	green	1027.87	320.146	707.724	-387.578
Cluster-10983.0	blue	1090.57	433.115	657.456	-224.341
Cluster-10985.0	turquoise	1009.69	706.65	303.039	403.611
Cluster-10992.0	blue	242.666	102.238	140.428	-38.1902
Cluster-11003.0	lightcyan	191.079	16.9891	174.09	-157.101
Cluster-11024.0	blue	234.387	44.2646	190.123	-145.858
Cluster-11039.0	pink	1678.34	661.572	1016.76	-355.193
Cluster-11044.0	grey60	140.514	40.8432	99.6704	-58.8272
Cluster-11049.0	red	112.481	13.5508	98.9301	-85.3793
Cluster-11063.0	grey60	268.198	14.3692	253.829	-239.46
Cluster-11068.0	pink	464.386	165.27	299.117	-133.847
Cluster-11074.0	pink	808.69	204.807	603.882	-399.075
Cluster-11081.0	turquoise	127.478	30.8274	96.6509	-65.8235
Cluster-11081.1	greenyellow	204.108	23.9955	180.113	-156.117
Cluster-11081.13	turquoise	484.031	124.891	359.139	-234.248
Cluster-11081.14	magenta	431.169	127.551	303.618	-176.066
Cluster-11081.16	yellow	303.698	85.0673	218.631	-133.564
Cluster-11081.17	magenta	789.004	300.041	488.962	-188.921
Cluster-11081.18	greenyellow	412.094	102	310.094	-208.093
Cluster-11081.21	magenta	655.239	188.919	466.32	-277.402
Cluster-11081.22	magenta	206.591	58.3537	148.238	-89.884
Cluster-11081.24	blue	486.848	133.514	353.334	-219.82
Cluster-11081.26	brown	235.352	102.131	133.221	-31.0901
Cluster-11081.5	magenta	831.353	162.904	668.449	-505.546
Cluster-11081.8	purple	506.228	168.598	337.63	-169.032
Cluster-11090.0	blue	132.788	57.238	75.5501	-18.3121
Cluster-11097.1	grey60	229.896	35.542	194.354	-158.812
Cluster-11101.0	turquoise	812.662	391.991	420.671	-28.6798
Cluster-11118.0	darkturquoise	106.901	11.2942	95.6067	-84.3125
Cluster-11124.0	blue	99.055	25.9834	73.0717	-47.0883
Cluster-11127.0	pink	842.84	282.508	560.331	-277.823
Cluster-11142.0	tan	90.9571	12.8395	78.1176	-65.2781
Cluster-11144.1	purple	239.48	58.1279	181.352	-123.225
Cluster-11144.2	turquoise	2326.07	1589.71	736.353	853.361
Cluster-11167.0	red	443.184	82.5576	360.627	-278.069
Cluster-11194.0	turquoise	144.52	29.2488	115.271	-86.0226
Cluster-11202.0	blue	95.408	21.1237	74.2844	-53.1607
Cluster-11205.0	darkred	146.881	35.1492	111.732	-76.583
Cluster-11228.4	magenta	643.268	153.052	490.216	-337.163
Cluster-11235.0	blue	427.314	214.908	212.406	2.50273
Cluster-11245.0	grey60	116.597	28.5631	88.034	-59.4709
Cluster-11253.0	purple	458.733	117.093	341.64	-224.547
Cluster-11266.0	blue	1166.84	636.136	530.709	105.427
Cluster-11267.0	blue	418.505	190.903	227.602	-36.6984
Cluster-11267.1	magenta	219.248	52.771	166.477	-113.706
Cluster-11269.0	blue	796.598	452.833	343.765	109.068
Cluster-1127.0	blue	3543.73	1773.61	1770.11	3.50162
Cluster-11274.0	brown	136.362	26.5513	109.811	-83.2595
Cluster-11278.0	red	369.107	91.1694	277.938	-186.769
Cluster-11302.1	pink	453.561	139.784	313.777	-173.993
Cluster-11302.2	salmon	146.96	18.9854	127.974	-108.989
Cluster-11303.0	lightgreen	103.658	21.4921	82.1662	-60.6741
Cluster-11314.0	turquoise	353.49	146.587	206.903	-60.3159
Cluster-11315.0	lightyellow	135.284	12.5325	122.752	-110.219
Cluster-11337.0	blue	271.298	54.157	217.141	-162.984
Cluster-11342.11	green	1124.24	281.198	843.039	-561.841
Cluster-11343.4	yellow	1945.92	777.949	1167.97	-390.023
Cluster-11343.6	yellow	3370.69	740.825	2629.86	-1889.04
Cluster-11347.0	darkred	100.546	7.97104	92.575	-84.604
Cluster-11350.0	lightcyan	159.092	11.5991	147.492	-135.893
Cluster-11356.0	blue	969.06	418.462	550.598	-132.136
Cluster-11356.1	lightcyan	139.902	21.6086	118.294	-96.6851
Cluster-11356.10	blue	2581.26	1246.62	1334.64	-88.0201
Cluster-11356.13	yellow	1876.73	333.003	1543.72	-1210.72
Cluster-11356.16	yellow	1714.72	547.413	1167.31	-619.895
Cluster-11356.2	yellow	1506.91	277.715	1229.2	-951.483
Cluster-11356.4	turquoise	427.959	185.442	242.516	-57.0743
Cluster-11356.7	blue	630.92	232.346	398.574	-166.227
Cluster-11356.9	brown	852.644	433.624	419.021	14.6028
Cluster-11369.0	blue	559.232	270.103	289.129	-19.0265
Cluster-11386.0	darkgreen	90.1932	10.4621	79.7311	-69.269
Cluster-11390.0	turquoise	166.206	65.7204	100.485	-34.765
Cluster-11390.14	red	1185.92	280.903	905.018	-624.115
Cluster-11390.25	tan	434.868	68.4784	366.39	-297.912
Cluster-11390.27	turquoise	161.432	73.5321	87.8998	-14.3677
Cluster-11390.28	salmon	199.331	18.3828	180.948	-162.565
Cluster-11390.3	lightgreen	363.088	49.422	313.666	-264.244
Cluster-11390.6	lightcyan	60.0109	4.77272	55.2382	-50.4655
Cluster-11390.7	brown	144.655	28.5711	116.084	-87.5131
Cluster-11412.0	turquoise	319.02	42.1434	276.876	-234.733
Cluster-11420.0	grey60	136.328	24.9554	111.373	-86.4175
Cluster-11420.2	greenyellow	256.453	35.4584	220.994	-185.536
Cluster-11420.6	red	252.146	40.2095	211.936	-171.727
Cluster-11436.0	lightyellow	247.212	22.7057	224.507	-201.801
Cluster-11437.1	turquoise	933.483	673.301	260.181	413.12
Cluster-11445.0	green	636.441	112.652	523.788	-411.136
Cluster-11461.2	turquoise	1801.95	1203.96	597.992	605.964
Cluster-11461.4	turquoise	2109.62	1502.57	607.053	895.512
Cluster-11461.6	turquoise	845.716	224.773	620.944	-396.171
Cluster-11470.0	purple	311.554	59.7216	251.832	-192.11
Cluster-11472.0	pink	172.588	13.9947	158.593	-144.598
Cluster-11472.10	blue	98.5528	27.5011	71.0517	-43.5506
Cluster-11472.11	pink	455.754	145.845	309.909	-164.064
Cluster-11472.7	blue	463.566	165.294	298.272	-132.977
Cluster-11472.8	black	925.219	275.964	649.255	-373.291
Cluster-11472.9	turquoise	1431.97	798.598	633.373	165.226
Cluster-11485.2	blue	2125.27	818.216	1307.05	-488.836
Cluster-11488.0	lightgreen	74.8713	7.7656	67.1057	-59.3401
Cluster-11503.0	pink	426.752	155.113	271.64	-116.527
Cluster-11505.0	blue	87.2844	14.9319	72.3525	-57.4206
Cluster-11512.0	turquoise	113.173	21.6481	91.525	-69.8769
Cluster-11533.0	darkred	80.2569	5.39009	74.8668	-69.4767
Cluster-11533.1	blue	178.42	25.3575	153.062	-127.705
Cluster-11536.1	yellow	3164.12	713.189	2450.94	-1737.75
Cluster-11536.4	blue	3952.27	1889.85	2062.42	-172.568
Cluster-11536.5	yellow	1892.04	829.01	1063.03	-234.024
Cluster-11537.0	pink	137.398	40.8173	96.5803	-55.763
Cluster-11543.0	yellow	266.065	64.2928	201.772	-137.48
Cluster-11546.0	pink	228.439	80.9474	147.492	-66.5444
Cluster-11564.0	magenta	174.936	51.3307	123.606	-72.2749
Cluster-11565.0	tan	154.824	16.4286	138.396	-121.967
Cluster-11590.0	pink	121.838	12.599	109.239	-96.6395
Cluster-11617.0	blue	278.675	86.5434	192.132	-105.588
Cluster-1162.2	magenta	425.941	46.3794	379.561	-333.182
Cluster-1162.4	brown	1284.05	667.414	616.633	50.7815
Cluster-11628.1	blue	279.005	92.4148	186.59	-94.1754
Cluster-11628.12	turquoise	1129.41	801.093	328.315	472.778
Cluster-11628.13	turquoise	1087.28	244.944	842.335	-597.391
Cluster-11628.19	turquoise	2690.9	1201.16	1489.74	-288.572
Cluster-11628.21	green	1061.13	189.286	871.845	-682.559
Cluster-11628.22	turquoise	2194.42	1320.7	873.723	446.975
Cluster-11628.23	blue	624.291	205.896	418.395	-212.499
Cluster-11628.5	blue	232.084	99.9964	132.088	-32.0914
Cluster-11633.0	lightyellow	295.376	52.5916	242.784	-190.192
Cluster-11644.0	turquoise	232.067	45.2754	186.792	-141.516
Cluster-11645.0	turquoise	1123.88	391.605	732.274	-340.669
Cluster-11657.0	red	470.358	99.4488	370.91	-271.461
Cluster-11660.0	purple	213.947	38.1553	175.791	-137.636
Cluster-11673.0	blue	2338.24	1046.84	1291.4	-244.56
Cluster-11674.0	blue	227.841	48.8308	179.01	-130.179
Cluster-11681.0	grey	76.1156	3.29837	72.8172	-69.5188
Cluster-11683.9	salmon	476.831	28.527	448.304	-419.777
Cluster-11687.0	blue	115.817	32.3754	83.4417	-51.0663
Cluster-11690.0	blue	645.911	225.629	420.282	-194.653
Cluster-11700.0	lightyellow	117.912	28.2671	89.6451	-61.378
Cluster-11717.0	purple	813.065	130.198	682.867	-552.669
Cluster-11725.0	purple	596.79	203.067	393.723	-190.656
Cluster-11734.0	turquoise	472.639	141.813	330.826	-189.013
Cluster-11735.1	yellow	210.062	58.7912	151.27	-92.4791
Cluster-11746.1	midnightblue	388.613	33.4561	355.157	-321.701
Cluster-11755.0	magenta	234.953	80.159	154.794	-74.6354
Cluster-11755.1	green	1698.04	571.515	1126.53	-555.011
Cluster-11755.2	magenta	239.018	47.0346	191.983	-144.949
Cluster-11757.0	lightgreen	446.737	25.0176	421.719	-396.702
Cluster-11761.0	turquoise	181.163	31.2007	149.963	-118.762
Cluster-11766.1	yellow	827.189	187.73	639.459	-451.729
Cluster-11766.11	pink	303.458	73.2631	230.195	-156.932
Cluster-11766.19	blue	207.657	108.415	99.242	9.1728
Cluster-11766.2	black	861.199	167.787	693.412	-525.625
Cluster-11766.24	magenta	774.617	168.774	605.842	-437.068
Cluster-11766.28	magenta	1008.34	157.445	850.897	-693.452
Cluster-11766.33	blue	546.071	275.042	271.029	4.01302
Cluster-11766.34	turquoise	185.443	44.8011	140.642	-95.8411
Cluster-11766.36	black	109.452	18.0236	91.4286	-73.4051
Cluster-11766.38	grey60	124.056	10.7154	113.34	-102.625
Cluster-11766.39	lightcyan	291.797	40.8592	250.938	-210.079
Cluster-11766.4	pink	138.191	13.0625	125.129	-112.067
Cluster-11766.5	brown	559.692	241.702	317.99	-76.2874
Cluster-11766.6	midnightblue	514.77	42.783	471.987	-429.204
Cluster-11766.7	turquoise	1466.55	1050.88	415.673	635.208
Cluster-11766.9	brown	952.588	405.361	547.227	-141.865
Cluster-11774.1	turquoise	511.047	201.961	309.086	-107.125
Cluster-11784.1	green	896.218	298.31	597.908	-299.598
Cluster-11784.5	purple	416.665	78.6711	337.994	-259.322
Cluster-11785.0	midnightblue	85.2541	6.03752	79.2166	-73.179
Cluster-11802.0	turquoise	548.221	157.95	390.271	-232.321
Cluster-11806.0	pink	131.902	45.8623	86.0393	-40.1771
Cluster-11812.0	blue	3422.63	1641.71	1780.92	-139.211
Cluster-11831.3	yellow	242.466	64.6137	177.853	-113.239
Cluster-11831.5	yellow	1966.98	651.247	1315.73	-664.483
Cluster-11835.0	green	2067.64	597.457	1470.19	-872.73
Cluster-11841.0	blue	396.384	120.716	275.668	-154.951
Cluster-11845.0	darkgreen	122.405	15.6917	106.714	-91.0221
Cluster-11852.0	lightcyan	250.465	45.5961	204.869	-159.273
Cluster-11876.0	green	3132.55	895.277	2237.27	-1342
Cluster-11876.2	turquoise	1928.99	1080.12	848.874	231.247
Cluster-11879.0	grey	96.5008	2.08779	94.413	-92.3252
Cluster-11885.0	cyan	927.73	109.258	818.471	-709.213
Cluster-11885.1	pink	1388.71	548.891	839.822	-290.931
Cluster-11887.0	lightcyan	228.608	58.8781	169.73	-110.851
Cluster-11906.0	lightgreen	330.762	55.7284	275.034	-219.305
Cluster-11907.0	greenyellow	218.221	48.8724	169.348	-120.476
Cluster-11911.0	pink	452.383	128.47	323.913	-195.443
Cluster-11916.1	blue	2381.38	1195.71	1185.68	10.0299
Cluster-11918.2	magenta	574.525	66.0324	508.492	-442.46
Cluster-11919.0	lightgreen	129.891	38.3558	91.5353	-53.1795
Cluster-11923.0	darkred	133.768	13.8772	119.891	-106.014
Cluster-11925.0	turquoise	499.928	204.955	294.973	-90.0175
Cluster-11930.0	lightgreen	309.004	38.3273	270.676	-232.349
Cluster-11940.1	blue	749.207	332.01	417.197	-85.1873
Cluster-11946.0	red	124.025	10.1896	113.836	-103.646
Cluster-11948.0	midnightblue	498.407	44.4284	453.979	-409.55
Cluster-11948.10	yellow	1705.1	340.037	1365.06	-1025.02
Cluster-11948.14	brown	184.015	69.8033	114.211	-44.4079
Cluster-11948.15	midnightblue	425.448	31.4869	393.961	-362.474
Cluster-11948.2	turquoise	307.975	180.851	127.124	53.727
Cluster-11948.28	black	386.955	77.1813	309.774	-232.592
Cluster-11948.31	pink	1241.72	370.008	871.709	-501.701
Cluster-11948.32	tan	332.243	57.8201	274.423	-216.603
Cluster-11948.33	salmon	93.9871	7.204	86.7831	-79.5791
Cluster-11948.34	pink	629.381	196.014	433.367	-237.353
Cluster-11981.0	darkred	229.541	19.5142	210.026	-190.512
Cluster-11985.0	blue	377.037	87.2969	289.74	-202.443
Cluster-11986.0	green	967.711	301.381	666.33	-364.949
Cluster-11998.0	blue	944.291	430.457	513.834	-83.3776
Cluster-12002.0	lightcyan	310.36	45.708	264.652	-218.944
Cluster-12006.0	darkred	356.905	13.1643	343.74	-330.576
Cluster-12011.0	green	1880.92	369.293	1511.63	-1142.33
Cluster-12020.0	magenta	94.4819	23.9116	70.5703	-46.6587
Cluster-12025.0	yellow	1180.46	226.978	953.477	-726.499
Cluster-12053.0	brown	185.08	49.567	135.513	-85.9464
Cluster-12062.0	lightyellow	128.4	31.1735	97.2267	-66.0531
Cluster-12076.0	red	1655.9	437.918	1217.98	-780.065
Cluster-12080.11	turquoise	1213.83	405.066	808.763	-403.697
Cluster-12080.12	green	2184.14	450.61	1733.53	-1282.92
Cluster-12080.13	salmon	519.892	40.7008	479.191	-438.49
Cluster-12080.15	black	1175.87	257.363	918.508	-661.145
Cluster-12080.17	magenta	310.806	72.1472	238.659	-166.512
Cluster-12080.18	yellow	635.06	104.409	530.651	-426.242
Cluster-12080.3	lightyellow	536.119	40.8083	495.311	-454.502
Cluster-12080.30	green	2486.11	703.63	1782.48	-1078.85
Cluster-12080.31	brown	639.984	294.617	345.367	-50.7494
Cluster-12080.32	black	1343.77	306.876	1036.89	-730.015
Cluster-12080.33	green	1180.45	379.349	801.105	-421.756
Cluster-12080.8	royalblue	1120.97	42.8536	1078.11	-1035.26
Cluster-12082.0	darkturquoise	208.196	15.4212	192.774	-177.353
Cluster-12088.0	red	378.618	70.6052	308.013	-237.408
Cluster-12093.0	lightgreen	136.398	32.6788	103.719	-71.0405
Cluster-12114.3	purple	290.853	59.302	231.551	-172.249
Cluster-12124.0	lightgreen	347.657	34.752	312.905	-278.153
Cluster-12124.1	green	3743.5	1007.37	2736.13	-1728.76
Cluster-12124.2	brown	1280.07	718.108	561.966	156.142
Cluster-12124.3	red	879.16	211.025	668.135	-457.11
Cluster-12124.4	turquoise	947.517	529.102	418.415	110.687
Cluster-12129.0	lightcyan	173.892	24.0369	149.856	-125.819
Cluster-12144.0	blue	2369.19	1219.89	1149.3	70.5977
Cluster-12148.1	black	1685.87	454.927	1230.94	-776.018
Cluster-12148.2	black	1617.76	491.814	1125.94	-634.13
Cluster-12148.3	brown	335.635	61.2527	274.382	-213.13
Cluster-12155.0	blue	191.12	44.8196	146.3	-101.481
Cluster-12163.0	turquoise	680.835	447.282	233.553	213.728
Cluster-12165.0	lightyellow	276.225	31.9821	244.243	-212.261
Cluster-12181.0	turquoise	105.79	25.5359	80.2543	-54.7184
Cluster-12183.0	purple	105.233	10.3645	94.868	-84.5035
Cluster-12197.0	blue	1984.28	995.357	988.923	6.434
Cluster-12213.0	lightcyan	251.157	61.344	189.813	-128.469
Cluster-12225.0	grey60	270.183	76.8495	193.333	-116.484
Cluster-12237.0	turquoise	249.123	74.9996	174.123	-99.1238
Cluster-12254.0	yellow	767.674	307.086	460.587	-153.501
Cluster-12274.10	green	2705.76	456.91	2248.85	-1791.94
Cluster-12274.12	brown	1717.8	1051.57	666.23	385.337
Cluster-12274.3	purple	1287.67	161.52	1126.15	-964.632
Cluster-12276.0	yellow	181.871	45.2306	136.64	-91.4098
Cluster-12284.0	pink	94.2289	23.6687	70.5602	-46.8915
Cluster-12287.0	lightgreen	230.686	68.0472	162.639	-94.5919
Cluster-12319.0	cyan	252.871	24.2124	228.659	-204.446
Cluster-12320.3	grey60	219.337	53.3991	165.938	-112.539
Cluster-12324.0	turquoise	826.564	337.703	488.861	-151.158
Cluster-12333.0	green	134.359	14.1458	120.213	-106.068
Cluster-12341.0	lightyellow	176.596	31.5134	145.083	-113.569
Cluster-12347.0	turquoise	778.778	472.596	306.182	166.415
Cluster-12349.0	grey60	199.752	41.3406	158.412	-117.071
Cluster-12358.0	blue	91.7579	21.5193	70.2386	-48.7193
Cluster-12364.10	blue	310.024	110.941	199.082	-88.1411
Cluster-12364.12	blue	3404.89	1682.01	1722.88	-40.8737
Cluster-12364.2	blue	3918.54	1756.75	2161.79	-405.043
Cluster-12364.4	greenyellow	185.722	19.8054	165.916	-146.111
Cluster-12364.5	blue	530.196	227.574	302.622	-75.0475
Cluster-12364.6	blue	3333.31	1609.86	1723.46	-113.599
Cluster-12364.7	blue	2824.99	1415.14	1409.85	5.28187
Cluster-12376.1	green	470.109	109.142	360.967	-251.825
Cluster-12399.0	pink	134.576	19.1386	115.437	-96.2986
Cluster-12399.1	blue	2055.4	1057.96	997.444	60.5134
Cluster-12399.13	black	455.383	37.4849	417.898	-380.413
Cluster-12399.17	black	566.884	101.963	464.921	-362.958
Cluster-12399.18	blue	2378.31	1188.5	1189.8	-1.30014
Cluster-12399.2	blue	3320.95	1677.13	1643.81	33.3211
Cluster-12399.3	blue	3390.42	1632.69	1757.73	-125.046
Cluster-12399.4	blue	2661.56	1194.87	1466.69	-271.815
Cluster-12399.6	blue	2661.73	1274.7	1387.03	-112.335
Cluster-12399.9	blue	3185.97	1581.92	1604.05	-22.1367
Cluster-12425.1	blue	342.644	109.571	233.073	-123.502
Cluster-12425.2	red	691.625	104.5	587.125	-482.625
Cluster-12425.3	yellow	511.195	132.971	378.223	-245.252
Cluster-12425.5	blue	3181.01	1586.08	1594.93	-8.84142
Cluster-12425.6	yellow	1882.15	333.853	1548.29	-1214.44
Cluster-12425.7	red	1444.41	403.14	1041.27	-638.129
Cluster-12425.8	magenta	484.626	101.723	382.904	-281.181
Cluster-12433.0	greenyellow	427.393	124.58	302.813	-178.234
Cluster-12443.0	darkgreen	68.0505	9.32823	58.7223	-49.3941
Cluster-12444.0	magenta	509.654	69.0372	440.617	-371.58
Cluster-12451.0	turquoise	192.649	47.9492	144.7	-96.7507
Cluster-12453.0	turquoise	736.35	422.869	313.482	109.387
Cluster-12456.0	yellow	1037.67	226.263	811.411	-585.148
Cluster-12456.1	turquoise	352.978	111.47	241.507	-130.037
Cluster-12457.0	lightcyan	63.133	5.87526	57.2578	-51.3825
Cluster-12462.0	yellow	2755.49	953.758	1801.73	-847.974
Cluster-12464.0	turquoise	622.695	391.051	231.644	159.407
Cluster-12465.10	purple	207.163	37.5977	169.565	-131.968
Cluster-12465.11	purple	659.679	154.838	504.841	-350.003
Cluster-12465.12	blue	224.122	111.155	112.968	-1.81301
Cluster-12465.13	turquoise	449.901	292.143	157.758	134.386
Cluster-12465.15	grey60	284.255	66.8614	217.394	-150.533
Cluster-12465.19	greenyellow	704.883	113.704	591.179	-477.475
Cluster-12465.23	magenta	508.151	117.642	390.509	-272.867
Cluster-12465.34	brown	476.94	245.432	231.508	13.9236
Cluster-12465.35	greenyellow	566.408	170.325	396.082	-225.757
Cluster-12465.37	turquoise	953.325	583.41	369.915	213.495
Cluster-12465.45	yellow	314.967	101.388	213.579	-112.192
Cluster-12465.46	blue	265.163	111.529	153.634	-42.1045
Cluster-12465.47	darkgreen	75.0365	26.3744	48.6622	-22.2878
Cluster-12465.48	turquoise	473.236	117.103	356.133	-239.029
Cluster-12465.49	lightgreen	288.097	36.7194	251.378	-214.658
Cluster-12465.5	purple	369.974	66.6154	303.359	-236.743
Cluster-12465.51	magenta	214.641	71.8454	142.795	-70.9499
Cluster-12465.57	midnightblue	1235.68	92.8213	1142.86	-1050.04
Cluster-12465.59	magenta	503.811	103.777	400.034	-296.257
Cluster-12465.6	brown	370.109	101.738	268.37	-166.632
Cluster-12465.63	yellow	133.499	38.5159	94.983	-56.467
Cluster-12465.64	blue	1221.09	271.184	949.905	-678.721
Cluster-12465.65	lightcyan	144	30.448	113.552	-83.1044
Cluster-12465.67	turquoise	115.634	15.5233	100.11	-84.5872
Cluster-12465.68	tan	602.933	92.976	509.956	-416.98
Cluster-12465.74	magenta	768.233	176.022	592.211	-416.19
Cluster-12465.76	brown	234.437	41.6088	192.828	-151.219
Cluster-12465.78	green	290.878	50.2395	240.639	-190.399
Cluster-12465.8	brown	257.412	131.49	125.922	5.5679
Cluster-12465.80	red	1171.42	354.861	816.561	-461.7
Cluster-12465.83	turquoise	1020.32	674.843	345.479	329.364
Cluster-12465.84	brown	447.884	134.282	313.602	-179.32
Cluster-12465.86	turquoise	237.085	70.7204	166.365	-95.6443
Cluster-12465.87	blue	159.646	41.0423	118.604	-77.5614
Cluster-12474.0	lightgreen	866.666	42.2468	824.419	-782.172
Cluster-12480.0	green	459.501	117.84	341.661	-223.822
Cluster-12500.0	grey	81.0341	1.97634	79.0578	-77.0814
Cluster-12521.1	blue	280.493	110.141	170.353	-60.2121
Cluster-12522.0	red	378.947	89.571	289.376	-199.805
Cluster-1253.1	black	216.845	36.7429	180.102	-143.359
Cluster-1253.2	brown	621.701	187.422	434.279	-246.857
Cluster-1253.8	salmon	141.185	37.0285	104.157	-67.1282
Cluster-12532.0	purple	409.522	80.282	329.24	-248.958
Cluster-12533.0	lightcyan	110.451	28.7736	81.6778	-52.9042
Cluster-12539.0	lightcyan	217.638	62.6045	155.033	-92.4288
Cluster-12546.0	purple	382.763	113.788	268.975	-155.187
Cluster-12547.0	yellow	281.52	102.34	179.18	-76.84
Cluster-1255.2	blue	3525.59	1684.88	1840.71	-155.836
Cluster-12555.0	darkred	202.664	37.4302	165.233	-127.803
Cluster-12555.2	salmon	245.773	35.2013	210.572	-175.37
Cluster-12555.4	brown	384.2	88.3856	295.815	-207.429
Cluster-12555.6	yellow	3933.16	611.461	3321.7	-2710.23
Cluster-12555.7	black	1793.19	336.82	1456.37	-1119.55
Cluster-12555.8	black	1274.24	282.591	991.645	-709.054
Cluster-12579.0	grey60	193.434	53.5371	139.897	-86.3602
Cluster-12580.3	brown	1383.62	793.738	589.882	203.856
Cluster-12585.0	blue	1576.33	796.436	779.897	16.539
Cluster-12597.0	yellow	78.8781	18.6567	60.2214	-41.5646
Cluster-12616.0	lightyellow	85.9094	15.5348	70.3746	-54.8398
Cluster-12627.0	purple	331.068	86.4503	244.617	-158.167
Cluster-12630.0	pink	77.1808	7.33218	69.8486	-62.5165
Cluster-12636.0	magenta	102.806	25.428	77.3779	-51.9499
Cluster-12640.0	magenta	473.066	79.6147	393.451	-313.836
Cluster-12645.0	pink	97.3238	20.2863	77.0375	-56.7512
Cluster-12648.0	blue	843.665	362.15	481.515	-119.365
Cluster-12651.0	pink	916.472	288.283	628.189	-339.907
Cluster-12664.0	red	98.1857	8.35017	89.8356	-81.4854
Cluster-12668.0	grey60	253.713	81.6523	172.061	-90.4086
Cluster-12681.1	blue	1706.63	866.776	839.854	26.9223
Cluster-12681.2	blue	2807.8	1301.27	1506.53	-205.252
Cluster-12681.3	turquoise	320.165	106.421	213.744	-107.322
Cluster-12681.4	green	596.254	124.146	472.108	-347.963
Cluster-12681.5	red	2216.55	293.793	1922.76	-1628.97
Cluster-12681.6	midnightblue	616.211	48.2487	567.962	-519.713
Cluster-12692.0	red	422.735	110.463	312.272	-201.809
Cluster-12695.0	tan	159.324	21.8043	137.52	-115.715
Cluster-12698.0	brown	197.259	88.514	108.745	-20.2308
Cluster-1271.1	blue	3713.58	1872.71	1840.87	31.8408
Cluster-1271.10	magenta	2322.4	205.135	2117.26	-1912.13
Cluster-1271.12	blue	3053.61	1546.67	1506.94	39.7269
Cluster-1271.14	blue	3738.03	1890.95	1847.08	43.8707
Cluster-1271.15	turquoise	1863.64	853.532	1010.1	-156.573
Cluster-1271.16	red	2600.98	498.472	2102.51	-1604.04
Cluster-1271.17	turquoise	2946.06	865.4	2080.66	-1215.26
Cluster-1271.18	turquoise	1830.26	1268.64	561.622	707.017
Cluster-1271.19	green	632.91	122.921	509.989	-387.068
Cluster-1271.2	yellow	2041.97	772.238	1269.73	-497.492
Cluster-1271.20	purple	408.998	140.191	268.807	-128.616
Cluster-1271.21	turquoise	297.618	156.244	141.374	14.8692
Cluster-1271.22	turquoise	811.202	518.643	292.559	226.084
Cluster-1271.23	yellow	1154.73	295.718	859.015	-563.297
Cluster-1271.24	blue	2942.99	1218.16	1724.82	-506.657
Cluster-1271.26	green	409.938	41.8973	368.041	-326.144
Cluster-1271.9	blue	3311.66	1343.34	1968.33	-624.987
Cluster-12710.2	grey	104.752	5.22685	99.5254	-94.2986
Cluster-12710.3	turquoise	455.47	239.012	216.458	22.5542
Cluster-12710.4	green	2315.82	674.805	1641.02	-966.21
Cluster-12710.8	brown	368.167	207.149	161.019	46.1303
Cluster-12712.0	darkred	178.432	20.7974	157.634	-136.837
Cluster-12722.0	blue	1009.68	537.348	472.33	65.0183
Cluster-12731.0	turquoise	252.546	63.7713	188.775	-125.003
Cluster-12737.0	blue	161.946	20.3488	141.597	-121.249
Cluster-12738.0	blue	299.065	148.57	150.496	-1.92624
Cluster-12774.0	blue	631.939	265.305	366.634	-101.329
Cluster-12788.0	purple	302.35	72.4318	229.918	-157.486
Cluster-12802.0	red	108.6	10.3131	98.2871	-87.974
Cluster-12819.0	darkred	149.281	15.8751	133.406	-117.531
Cluster-12832.0	lightyellow	231.935	48.5679	183.367	-134.799
Cluster-12837.0	turquoise	423.273	266.784	156.489	110.295
Cluster-12865.0	darkred	190.701	28.701	162	-133.299
Cluster-12887.1	green	3623.51	894.627	2728.89	-1834.26
Cluster-12893.0	pink	79.7851	15.8548	63.9303	-48.0755
Cluster-12916.0	red	445.811	135.872	309.94	-174.068
Cluster-12916.1	blue	650.668	152.727	497.941	-345.214
Cluster-12919.0	blue	1695.43	798.989	896.438	-97.4484
Cluster-12921.0	tan	91.0864	7.40709	83.6793	-76.2722
Cluster-12946.0	turquoise	1074.82	706.218	368.606	337.612
Cluster-12949.0	brown	195.946	76.7028	119.243	-42.5402
Cluster-12953.0	green	168.274	50.6393	117.635	-66.9955
Cluster-12955.1	yellow	160.741	16.2309	144.51	-128.28
Cluster-12960.0	blue	734.449	304.363	430.086	-125.723
Cluster-12981.0	green	100.09	15.3129	84.7773	-69.4643
Cluster-12982.0	lightyellow	125.024	35.1493	89.8747	-54.7254
Cluster-12996.1	purple	1723.68	245.614	1478.07	-1232.45
Cluster-12996.2	purple	1434.11	165.788	1268.33	-1102.54
Cluster-12996.3	pink	2175.31	756.044	1419.26	-663.218
Cluster-12998.13	yellow	806.719	125.072	681.647	-556.574
Cluster-12998.6	yellow	2933.41	502.398	2431.01	-1928.62
Cluster-12998.9	lightyellow	204.952	51.914	153.038	-101.124
Cluster-13001.0	red	1889.05	367.038	1522.01	-1154.97
Cluster-13010.0	lightcyan	135.399	14.7776	120.622	-105.844
Cluster-13011.0	tan	249.109	27.0534	222.056	-195.003
Cluster-13011.1	brown	800.267	324.868	475.398	-150.53
Cluster-13011.10	salmon	134.957	25.3953	109.561	-84.1661
Cluster-13011.16	magenta	180.112	32.1416	147.97	-115.829
Cluster-13011.17	brown	891.039	458.905	432.134	26.7703
Cluster-13011.18	turquoise	1076.65	500.859	575.795	-74.9366
Cluster-13011.19	grey60	608	30.0761	577.924	-547.848
Cluster-13011.2	red	476.665	98.3658	378.3	-279.934
Cluster-13011.20	tan	517.992	102.318	415.674	-313.356
Cluster-13011.21	blue	2383.89	977.404	1406.49	-429.083
Cluster-13011.25	green	1041.35	398.286	643.069	-244.783
Cluster-13011.28	yellow	536.947	169.989	366.958	-196.969
Cluster-13011.29	blue	1785.41	708.655	1076.75	-368.099
Cluster-13011.30	magenta	1573.08	153.256	1419.83	-1266.57
Cluster-13011.31	turquoise	1042.38	489.171	553.208	-64.0371
Cluster-13011.33	blue	395.652	101.633	294.019	-192.386
Cluster-13011.34	turquoise	798.342	244.033	554.309	-310.276
Cluster-13011.35	black	163.575	39.9863	123.589	-83.6023
Cluster-13011.36	salmon	526.343	41.3385	485.004	-443.666
Cluster-13011.38	yellow	981.13	373.987	607.143	-233.156
Cluster-13011.4	green	1570.51	473.344	1097.16	-623.818
Cluster-13011.41	purple	213.659	28.9163	184.743	-155.827
Cluster-13011.43	brown	1238.67	391.279	847.391	-456.112
Cluster-13011.45	brown	998.353	151.757	846.596	-694.839
Cluster-13011.47	magenta	1124.88	212.408	912.47	-700.062
Cluster-13011.50	tan	2625.89	106.39	2519.5	-2413.11
Cluster-13011.53	grey60	210.033	21.0908	188.943	-167.852
Cluster-13011.56	greenyellow	533.286	113.604	419.682	-306.078
Cluster-13011.58	tan	1406.96	89.6169	1317.34	-1227.72
Cluster-13011.9	lightcyan	185.61	29.5801	156.029	-126.449
Cluster-13014.2	greenyellow	908.274	154.626	753.648	-599.021
Cluster-13014.3	green	246.616	17.0358	229.58	-212.544
Cluster-13034.0	blue	283.815	78.9848	204.831	-125.846
Cluster-13043.17	darkturquoise	105.85	10.2432	95.6066	-85.3634
Cluster-13043.2	magenta	500.042	111.088	388.953	-277.865
Cluster-13049.2	blue	2914.25	1313.16	1601.09	-287.931
Cluster-13064.0	lightyellow	240.691	64.8702	175.82	-110.95
Cluster-13068.0	blue	1307.77	653.684	654.089	-0.404379
Cluster-13068.1	midnightblue	425.047	49.5072	375.54	-326.033
Cluster-13068.2	blue	1669.01	664.894	1004.11	-339.221
Cluster-13073.0	turquoise	232.462	64.5184	167.943	-103.425
Cluster-13079.1	brown	637.818	249.666	388.152	-138.486
Cluster-13079.2	yellow	1955.63	525.508	1430.12	-904.61
Cluster-13079.3	magenta	2159.72	284.23	1875.49	-1591.27
Cluster-13087.1	blue	774.468	246.783	527.685	-280.902
Cluster-13093.0	lightyellow	289.028	21.3285	267.699	-246.371
Cluster-13110.1	yellow	1361.72	513.983	847.741	-333.758
Cluster-13110.10	brown	796.428	287.736	508.692	-220.956
Cluster-13110.14	green	295.779	42.8224	252.957	-210.134
Cluster-13110.15	grey60	226.098	51.8679	174.23	-122.363
Cluster-13110.17	black	457.386	90.8786	366.507	-275.629
Cluster-13110.18	purple	494.952	124.446	370.505	-246.059
Cluster-13110.2	pink	708.368	255.35	453.018	-197.669
Cluster-13110.20	tan	483.274	60.1557	423.118	-362.962
Cluster-13110.22	darkturquoise	89.4473	13.3012	76.1461	-62.8449
Cluster-13110.23	magenta	610.461	143.109	467.352	-324.244
Cluster-13110.3	brown	496.829	195.743	301.086	-105.343
Cluster-13111.15	blue	1307.48	575.215	732.262	-157.047
Cluster-13111.16	magenta	809.725	99.9499	709.775	-609.825
Cluster-13115.3	brown	1855.09	508.665	1346.42	-837.759
Cluster-13115.7	brown	1667.75	194.902	1472.85	-1277.95
Cluster-13115.9	green	2624.33	896.368	1727.97	-831.599
Cluster-13136.1	turquoise	1572.79	913.454	659.34	254.114
Cluster-13148.2	royalblue	89.8685	2.91937	86.9491	-84.0297
Cluster-1315.23	blue	1757.18	923.717	833.463	90.2542
Cluster-13153.0	lightcyan	525.436	48.9076	476.528	-427.621
Cluster-13155.0	tan	309.578	40.144	269.434	-229.29
Cluster-13155.13	magenta	648.351	42.4485	605.903	-563.454
Cluster-13155.14	yellow	972.736	270.074	702.662	-432.588
Cluster-13155.15	yellow	2112.67	788.722	1323.95	-535.223
Cluster-13155.16	yellow	1939.47	811.463	1128.01	-316.544
Cluster-13155.2	magenta	371.139	174.521	196.618	-22.0966
Cluster-13155.4	blue	2040.56	668.799	1371.76	-702.966
Cluster-13155.7	green	2841.99	949.626	1892.36	-942.735
Cluster-13165.3	black	2345.68	342.866	2002.81	-1659.95
Cluster-13165.4	midnightblue	1014.19	59.9182	954.276	-894.357
Cluster-13168.0	blue	605.2	255.505	349.695	-94.1894
Cluster-13177.0	lightgreen	187.631	46.4563	141.175	-94.7185
Cluster-13178.1	greenyellow	571.266	110.691	460.575	-349.884
Cluster-13188.1	brown	1009.86	326.53	683.326	-356.797
Cluster-13188.10	royalblue	957.49	38.3777	919.112	-880.735
Cluster-13188.11	black	1470.89	410.773	1060.12	-649.343
Cluster-13188.12	blue	751.677	179.25	572.428	-393.178
Cluster-13188.15	pink	471.005	87.7331	383.272	-295.539
Cluster-13188.17	greenyellow	534.088	49.4317	484.656	-435.225
Cluster-13188.2	magenta	398.262	78.761	319.501	-240.74
Cluster-13188.21	cyan	565.267	47.0711	518.196	-471.125
Cluster-13188.22	lightyellow	157.094	14.2913	142.802	-128.511
Cluster-13188.23	black	938.98	190.583	748.397	-557.814
Cluster-13188.25	pink	1412.03	534.452	877.575	-343.122
Cluster-13188.4	brown	349.676	94.3813	255.295	-160.913
Cluster-13188.5	purple	468.846	126.075	342.772	-216.697
Cluster-13188.6	turquoise	2017.46	1085.07	932.395	152.676
Cluster-13188.8	brown	820.558	409.694	410.864	-1.17023
Cluster-13189.0	lightcyan	262.867	45.5068	217.36	-171.853
Cluster-13191.0	turquoise	321.411	113.001	208.41	-95.4089
Cluster-13198.0	blue	2147.7	1123.43	1024.28	99.1496
Cluster-13198.1	greenyellow	289.14	51.3785	237.762	-186.383
Cluster-13198.2	turquoise	1583.58	678.226	905.352	-227.125
Cluster-13198.4	green	3682.1	1060.95	2621.15	-1560.2
Cluster-13209.0	blue	1597.75	680.03	917.719	-237.689
Cluster-13209.1	yellow	188.739	15.219	173.52	-158.301
Cluster-13210.1	blue	299.453	92.8394	206.614	-113.774
Cluster-13210.15	yellow	2134.27	410.35	1723.92	-1313.57
Cluster-13210.18	pink	312.483	92.8494	219.633	-126.784
Cluster-13210.2	blue	1692.86	707.711	985.153	-277.441
Cluster-13210.6	pink	1135.64	460.318	675.326	-215.008
Cluster-13219.0	turquoise	133.62	38.687	94.9329	-56.246
Cluster-13222.0	black	192.694	34.8544	157.84	-122.986
Cluster-13229.0	purple	360.355	74.4252	285.929	-211.504
Cluster-13239.0	blue	216.322	69.5616	146.76	-77.1986
Cluster-13246.0	red	359.666	71.8889	287.777	-215.888
Cluster-13246.1	blue	1389.61	720.838	668.772	52.0666
Cluster-13255.1	magenta	710.996	83.5295	627.467	-543.937
Cluster-13255.10	blue	2728.43	1399.51	1328.92	70.5955
Cluster-13255.11	midnightblue	1619.86	41.6462	1578.21	-1536.56
Cluster-13255.13	midnightblue	1082.2	80.938	1001.26	-920.324
Cluster-13255.16	turquoise	691.489	338.815	352.673	-13.8579
Cluster-13255.18	turquoise	1376.32	846.563	529.761	316.802
Cluster-13255.19	blue	1398.46	474.644	923.814	-449.17
Cluster-13255.2	blue	2068.71	1057.25	1011.46	45.7838
Cluster-13255.20	pink	238.923	56.3029	182.62	-126.317
Cluster-13255.21	turquoise	805.833	176.719	629.114	-452.395
Cluster-13255.22	lightgreen	226.911	41.5423	185.369	-143.826
Cluster-13255.23	brown	449.186	101.763	347.423	-245.66
Cluster-13255.25	blue	1922.14	802.215	1119.93	-317.713
Cluster-13255.27	purple	236.391	17.7376	218.654	-200.916
Cluster-13255.29	blue	2833.26	1145.43	1687.83	-542.396
Cluster-13255.31	turquoise	1571.48	691.676	879.802	-188.127
Cluster-13255.4	magenta	787.389	68.8407	718.549	-649.708
Cluster-13256.0	turquoise	491.086	309.516	181.57	127.945
Cluster-13258.0	yellow	230.618	55.0675	175.55	-120.483
Cluster-13267.0	red	257.935	56.5415	201.393	-144.852
Cluster-13280.2	turquoise	1414.29	829.45	584.842	244.608
Cluster-13280.4	turquoise	350.527	136.932	213.595	-76.6625
Cluster-13282.0	purple	570.776	98.2466	472.529	-374.283
Cluster-13286.2	blue	2675.66	1306.04	1369.63	-63.5905
Cluster-13286.3	blue	580.823	123.952	456.871	-332.919
Cluster-13286.8	blue	3315.31	1594.22	1721.09	-126.866
Cluster-13289.1	green	282.071	60.7193	221.352	-160.632
Cluster-13289.2	green	2645.15	834.173	1810.98	-976.804
Cluster-13289.3	yellow	1765.44	553.833	1211.6	-657.77
Cluster-13296.1	brown	766.936	241.16	525.776	-284.615
Cluster-13296.6	blue	635.964	304.888	331.076	-26.1874
Cluster-13297.0	blue	309.538	82.0435	227.494	-145.451
Cluster-13309.1	blue	1689.92	687.091	1002.83	-315.736
Cluster-13309.3	green	765.323	244.259	521.064	-276.804
Cluster-13309.4	yellow	1972.43	435.961	1536.47	-1100.51
Cluster-13309.6	blue	3517.14	1719.59	1797.56	-77.9687
Cluster-13319.0	lightcyan	287.654	69.94	217.714	-147.774
Cluster-13336.0	blue	146.741	36.9934	109.747	-72.7538
Cluster-13354.0	green	88.873	12.1236	76.7494	-64.6259
Cluster-13355.0	red	940.646	270.286	670.36	-400.074
Cluster-13355.2	turquoise	623.903	186.575	437.327	-250.752
Cluster-13355.3	turquoise	957.653	484.873	472.781	12.0919
Cluster-13355.4	pink	1353.09	490.316	862.77	-372.454
Cluster-13355.7	turquoise	434.735	216.391	218.344	-1.95239
Cluster-13357.0	blue	821.297	389.508	431.79	-42.2819
Cluster-13357.3	turquoise	268.745	62.7084	206.037	-143.328
Cluster-13363.0	magenta	249.728	68.4486	181.279	-112.831
Cluster-13369.0	blue	1420.96	744.663	676.301	68.3623
Cluster-13371.0	blue	2896.53	1352.41	1544.12	-191.705
Cluster-13387.0	blue	331.224	104.119	227.106	-122.987
Cluster-13395.10	brown	367.243	168.884	198.359	-29.4748
Cluster-13395.11	brown	385.321	150.26	235.061	-84.8011
Cluster-13395.12	brown	1229.62	544.47	685.151	-140.681
Cluster-13395.14	magenta	1632.69	195.288	1437.4	-1242.11
Cluster-13395.5	brown	1155.65	633.017	522.636	110.381
Cluster-13395.7	magenta	1439.51	196.888	1242.62	-1045.73
Cluster-13402.0	magenta	345.447	65.7259	279.721	-213.995
Cluster-13410.0	green	829.096	283.38	545.717	-262.337
Cluster-13421.0	purple	313.885	72.306	241.579	-169.273
Cluster-13426.0	blue	199.034	73.584	125.45	-51.8656
Cluster-13430.0	magenta	178.57	46.0834	132.487	-86.4035
Cluster-13460.1	blue	444.908	226.934	217.974	8.96014
Cluster-13463.0	darkgreen	131.16	14.7028	116.458	-101.755
Cluster-13469.1	yellow	2657.73	968.537	1689.19	-720.656
Cluster-13480.0	greenyellow	281.907	49.4925	232.414	-182.922
Cluster-13487.2	blue	2357.32	997.654	1359.67	-362.015
Cluster-13487.3	yellow	1356.86	553.562	803.299	-249.736
Cluster-13501.0	red	363.658	56.8468	306.811	-249.964
Cluster-13501.1	magenta	355.349	106.407	248.942	-142.535
Cluster-13503.0	brown	264.662	96.3263	168.335	-72.0092
Cluster-13510.0	turquoise	798.866	197.547	601.32	-403.773
Cluster-13514.0	turquoise	195.995	30.5212	165.473	-134.952
Cluster-13517.0	darkred	368.237	28.4722	339.765	-311.292
Cluster-13522.2	green	598.815	221.686	377.13	-155.444
Cluster-13522.4	tan	883.02	91.5697	791.451	-699.881
Cluster-13522.5	turquoise	1295.58	793.453	502.129	291.324
Cluster-13527.2	blue	1183.54	321.563	861.975	-540.412
Cluster-13527.4	black	591.898	60.0997	531.798	-471.699
Cluster-13527.5	green	521.549	111.238	410.311	-299.073
Cluster-13541.0	brown	851.632	451.828	399.803	52.0253
Cluster-13541.4	brown	1225.79	427.937	797.852	-369.915
Cluster-13541.5	brown	1259.28	337.321	921.959	-584.638
Cluster-13546.0	turquoise	1066.42	277.006	789.412	-512.406
Cluster-13553.1	lightyellow	106.599	21.8871	84.7117	-62.8246
Cluster-13553.2	black	436.541	62.4781	374.063	-311.585
Cluster-13553.3	purple	395.934	84.6373	311.296	-226.659
Cluster-13553.4	salmon	187.18	23.3409	163.839	-140.498
Cluster-13554.0	pink	324.061	16.2689	307.792	-291.523
Cluster-13556.0	brown	175.047	57.9583	117.089	-59.1303
Cluster-13560.10	brown	852.555	422.958	429.598	-6.64004
Cluster-13560.11	red	527.901	60.8697	467.031	-406.161
Cluster-13560.12	yellow	892.473	391.537	500.936	-109.4
Cluster-13560.13	green	2744.47	630.354	2114.12	-1483.76
Cluster-13560.14	cyan	226.831	22.8933	203.938	-181.044
Cluster-13560.15	cyan	663.715	72.8423	590.872	-518.03
Cluster-13560.16	green	789.63	63.4678	726.163	-662.695
Cluster-13560.17	cyan	749.026	108.23	640.796	-532.566
Cluster-13560.18	magenta	962.077	61.6401	900.437	-838.796
Cluster-13560.19	turquoise	833.713	249.579	584.135	-334.556
Cluster-13560.20	blue	2302.38	1048.83	1253.55	-204.725
Cluster-13560.21	red	1069.39	233.06	836.334	-603.274
Cluster-13560.22	red	1459.31	267.734	1191.58	-923.843
Cluster-13560.23	blue	265.199	59.7579	205.441	-145.683
Cluster-13560.24	blue	943.694	360.431	583.263	-222.832
Cluster-13560.25	black	1193.02	126.821	1066.2	-939.38
Cluster-13560.26	blue	2669.35	945.138	1724.22	-779.078
Cluster-13560.27	blue	1171.47	554.167	617.301	-63.1347
Cluster-13560.28	pink	168.73	63.3758	105.354	-41.9782
Cluster-13560.29	turquoise	873.064	408.638	464.425	-55.7869
Cluster-13560.30	turquoise	1170.11	332.524	837.587	-505.062
Cluster-13560.31	red	1293.88	252.863	1041.02	-788.154
Cluster-13560.32	greenyellow	327.091	84.408	242.683	-158.275
Cluster-13560.33	yellow	352.253	74.3433	277.91	-203.566
Cluster-13560.34	midnightblue	714.968	30.6354	684.333	-653.697
Cluster-13560.35	blue	197.033	37.3535	159.679	-122.326
Cluster-13560.36	yellow	2075.34	317.639	1757.7	-1440.06
Cluster-13560.37	blue	2939.02	1516.75	1422.26	94.4894
Cluster-13560.38	yellow	719.431	178.379	541.052	-362.673
Cluster-13560.39	blue	1312.12	514.22	797.901	-283.681
Cluster-13560.40	brown	863.79	517.276	346.513	170.763
Cluster-13560.41	grey	146.776	1.69819	145.078	-143.38
Cluster-13560.42	brown	552.439	210.745	341.695	-130.95
Cluster-13560.44	blue	2771.57	1322.15	1449.42	-127.273
Cluster-13560.45	lightcyan	229.728	33.7122	196.015	-162.303
Cluster-13560.48	turquoise	638.272	172.459	465.814	-293.355
Cluster-13560.49	turquoise	546.86	25.3553	521.504	-496.149
Cluster-13560.7	purple	215.23	71.4866	143.743	-72.2566
Cluster-13560.8	blue	1264.61	426.699	837.916	-411.217
Cluster-13560.9	turquoise	341.071	53.8215	287.249	-233.428
Cluster-13561.0	greenyellow	245.25	46.6541	198.596	-151.942
Cluster-13561.1	red	1289.2	399.754	889.442	-489.688
Cluster-13561.2	red	1547.13	422.568	1124.56	-701.991
Cluster-13561.4	red	1564.58	526.788	1037.79	-511.003
Cluster-13561.5	red	1546.95	445.317	1101.63	-656.318
Cluster-13570.0	darkturquoise	196.113	17.9522	178.161	-160.208
Cluster-13571.0	blue	900.141	253.987	646.154	-392.168
Cluster-13572.0	green	183.544	26.4359	157.108	-130.673
Cluster-13578.0	green	710.964	234.902	476.062	-241.159
Cluster-13583.0	blue	1397.64	750.67	646.975	103.694
Cluster-13586.0	turquoise	3198.24	1212.03	1986.21	-774.18
Cluster-13586.2	turquoise	878.88	369.303	509.577	-140.274
Cluster-13586.3	turquoise	2597.99	1275.72	1322.26	-46.5374
Cluster-13586.4	turquoise	2831.2	1285.88	1545.32	-259.434
Cluster-13586.5	brown	605.088	173.791	431.297	-257.505
Cluster-13586.6	red	541.721	40.4397	501.281	-460.842
Cluster-13595.0	lightyellow	73.026	6.60995	66.416	-59.8061
Cluster-13603.0	magenta	280.632	131.403	149.229	-17.8268
Cluster-13625.1	turquoise	3091.17	807.447	2283.73	-1476.28
Cluster-13630.0	pink	1871.69	792.743	1078.95	-286.206
Cluster-13630.10	pink	2926.82	612.933	2313.88	-1700.95
Cluster-13630.12	brown	1317.65	684.758	632.89	51.868
Cluster-13630.13	green	1725.21	324.183	1401.02	-1076.84
Cluster-13630.2	pink	1480.95	462.052	1018.9	-556.851
Cluster-13630.6	pink	1950.67	846.378	1104.3	-257.919
Cluster-13630.7	pink	1910.85	830.695	1080.16	-249.462
Cluster-13635.0	purple	696.376	165.735	530.641	-364.906
Cluster-13636.0	pink	142.391	25.2207	117.171	-91.9498
Cluster-13640.0	magenta	386.717	87.7045	299.013	-211.308
Cluster-13649.11	yellow	2341.4	700.284	1641.12	-940.837
Cluster-13649.6	pink	1099.49	408.274	691.213	-282.939
Cluster-13649.8	brown	589.12	277.418	311.702	-34.2832
Cluster-13673.0	pink	183.114	35.4137	147.7	-112.286
Cluster-13687.0	darkgreen	121.877	11.2142	110.663	-99.4489
Cluster-13695.0	turquoise	240.761	55.9527	184.809	-128.856
Cluster-13698.1	turquoise	239.439	54.8393	184.6	-129.761
Cluster-13698.3	black	3240.32	368.713	2871.6	-2502.89
Cluster-13698.7	yellow	446.588	173.818	272.77	-98.9512
Cluster-13705.1	blue	2749.25	1408.04	1341.22	66.8195
Cluster-13706.0	red	254.413	13.5774	240.835	-227.258
Cluster-13734.0	lightyellow	143.975	21.0873	122.888	-101.801
Cluster-13742.0	darkred	195.478	34.9822	160.495	-125.513
Cluster-13748.0	lightcyan	121.836	33.1569	88.6792	-55.5223
Cluster-13750.0	green	110.843	17.6121	93.231	-75.6189
Cluster-13750.1	blue	460.125	150.015	310.111	-160.096
Cluster-13750.3	pink	356.254	113.73	242.524	-128.793
Cluster-13765.0	salmon	181.879	22.9627	158.917	-135.954
Cluster-13767.0	magenta	460.885	65.4535	395.431	-329.978
Cluster-13768.1	green	379.12	59.2427	319.877	-260.635
Cluster-13771.2	green	157.387	20.0977	137.289	-117.191
Cluster-13771.3	turquoise	157.573	13.0634	144.509	-131.446
Cluster-13771.5	pink	1560.47	633.59	926.881	-293.292
Cluster-13771.7	green	1947.74	501.36	1446.38	-945.018
Cluster-13778.11	grey60	138.509	27.1921	111.317	-84.1251
Cluster-13778.5	turquoise	248.684	53.5831	195.101	-141.517
Cluster-13783.0	red	572.514	190.419	382.095	-191.676
Cluster-13804.0	greenyellow	510.714	167.872	342.842	-174.97
Cluster-13805.0	darkgreen	189.662	9.2276	180.434	-171.206
Cluster-13819.0	lightyellow	472.269	41.1698	431.099	-389.929
Cluster-13820.1	blue	919.935	358.407	561.528	-203.122
Cluster-13842.0	blue	961.923	418.686	543.237	-124.551
Cluster-13876.0	red	157.802	27.8158	129.987	-102.171
Cluster-13883.0	greenyellow	221.498	58.1527	163.346	-105.193
Cluster-13886.0	turquoise	211.156	77.396	133.76	-56.3635
Cluster-13891.0	brown	293.748	126.766	166.982	-40.2159
Cluster-13894.0	purple	1749.74	201.688	1548.06	-1346.37
Cluster-13894.4	red	1669.39	212.67	1456.72	-1244.05
Cluster-13896.0	yellow	406.652	78.8739	327.778	-248.905
Cluster-13900.0	blue	735.933	405.67	330.263	75.4069
Cluster-13919.0	grey60	255.792	75.3458	180.447	-105.101
Cluster-13931.0	lightgreen	137.458	26.402	111.056	-84.6539
Cluster-13965.0	royalblue	151.979	12.1193	139.86	-127.741
Cluster-13971.0	turquoise	514.391	245.683	268.708	-23.0253
Cluster-13975.0	yellow	1203.43	444.459	758.973	-314.514
Cluster-13986.0	lightgreen	192.139	46.6037	145.535	-98.9314
Cluster-14016.0	royalblue	91.9872	9.34983	82.6374	-73.2876
Cluster-14021.0	yellow	321.246	139.376	181.87	-42.4945
Cluster-14027.11	greenyellow	612.317	162.337	449.981	-287.644
Cluster-14027.12	brown	575.243	341.485	233.758	107.726
Cluster-14027.5	brown	274.722	110.192	164.529	-54.3366
Cluster-14027.6	brown	1274.63	691.849	582.784	109.064
Cluster-14029.0	magenta	102.929	11.1365	91.7927	-80.6562
Cluster-14045.0	blue	364.941	134.073	230.868	-96.7958
Cluster-14049.0	brown	178.466	52.7236	125.743	-73.0191
Cluster-14049.3	lightgreen	255.586	70.1267	185.46	-115.333
Cluster-14049.4	yellow	131.628	23.2669	108.361	-85.0942
Cluster-14049.6	green	315.142	78.2168	236.925	-158.708
Cluster-14049.8	greenyellow	323.503	78.4891	245.014	-166.525
Cluster-14061.0	blue	1628.26	826.219	802.036	24.1833
Cluster-14068.2	pink	1053.13	274.787	778.341	-503.555
Cluster-14080.1	tan	1416.32	87.6153	1328.71	-1241.09
Cluster-14090.2	magenta	1037.01	166.204	870.804	-704.6
Cluster-14090.4	greenyellow	999.757	147.795	851.962	-704.167
Cluster-14090.5	magenta	590.91	171.282	419.629	-248.347
Cluster-14090.6	brown	389.152	131.042	258.11	-127.068
Cluster-14091.0	brown	206.8	40.1735	166.626	-126.453
Cluster-14101.0	purple	818.703	238.589	580.115	-341.526
Cluster-14103.0	greenyellow	107.553	17.7886	89.7647	-71.9761
Cluster-14126.0	turquoise	614.929	320.448	294.48	25.9678
Cluster-14128.0	greenyellow	199.365	30.0759	169.289	-139.213
Cluster-14128.10	blue	379.97	60.7016	319.268	-258.567
Cluster-14128.21	magenta	536.216	70.2177	465.998	-395.78
Cluster-14128.7	greenyellow	346.512	83.9033	262.609	-178.706
Cluster-14128.8	purple	653.689	175.004	478.685	-303.681
Cluster-14128.9	black	1282.57	340.565	942.009	-601.444
Cluster-14136.0	brown	243.645	110.566	133.08	-22.5141
Cluster-14143.0	blue	223.275	38.1428	185.132	-146.989
Cluster-14148.0	yellow	281.636	52.9176	228.718	-175.8
Cluster-14155.0	lightcyan	181.569	31.6373	149.932	-118.295
Cluster-14155.10	blue	3525.29	1606.38	1918.91	-312.539
Cluster-14155.13	yellow	620.674	156.433	464.241	-307.808
Cluster-14155.14	yellow	329.825	122.272	207.553	-85.2817
Cluster-14155.15	black	152.281	10.2942	141.987	-131.693
Cluster-14155.16	yellow	402.241	105.962	296.279	-190.317
Cluster-14155.17	blue	797.578	332.92	464.658	-131.738
Cluster-14155.19	pink	182.505	30.0359	152.469	-122.433
Cluster-14155.21	blue	285.064	142.596	142.468	0.127845
Cluster-14155.28	red	3200.15	366.282	2833.87	-2467.59
Cluster-14155.41	turquoise	1476.76	345.704	1131.05	-785.348
Cluster-14155.42	green	3097.01	936.586	2160.42	-1223.84
Cluster-14155.43	royalblue	582.846	31.4152	551.431	-520.016
Cluster-14155.44	blue	2637.1	1071.27	1565.84	-494.57
Cluster-14155.46	brown	1098.7	440.053	658.646	-218.593
Cluster-14155.47	yellow	2666.18	939.778	1726.4	-786.619
Cluster-14155.48	brown	539.445	187.89	351.555	-163.665
Cluster-14155.49	turquoise	1799.82	1232.16	567.657	664.507
Cluster-14155.50	turquoise	1912.39	675.148	1237.24	-562.09
Cluster-14155.52	cyan	1121.38	122.135	999.249	-877.114
Cluster-14155.53	magenta	155.425	35.879	119.546	-83.6673
Cluster-14155.7	tan	1040.37	103.061	937.307	-834.246
Cluster-14169.2	blue	234.996	85.2318	149.764	-64.5324
Cluster-14173.1	salmon	227.858	54.6015	173.257	-118.655
Cluster-14173.2	yellow	2321.95	545.405	1776.54	-1231.14
Cluster-14173.3	blue	661.976	343.261	318.715	24.5463
Cluster-14184.1	turquoise	1369.99	461.954	908.035	-446.08
Cluster-14207.0	brown	244.024	110.711	133.314	-22.603
Cluster-14211.14	pink	1979.42	848.3	1131.13	-282.826
Cluster-14211.15	black	1644.38	455.477	1188.91	-733.429
Cluster-14211.16	black	1478.52	230.243	1248.28	-1018.03
Cluster-14211.17	black	1167.75	359.76	807.987	-448.227
Cluster-14211.18	blue	1767.64	813.624	954.016	-140.392
Cluster-14211.22	blue	391.454	167.981	223.473	-55.4919
Cluster-14211.24	brown	1125.92	424.239	701.68	-277.441
Cluster-14211.27	magenta	682.631	266.243	416.388	-150.145
Cluster-14211.28	yellow	1638.71	522.795	1115.91	-593.119
Cluster-14211.29	yellow	1057.97	323.685	734.283	-410.597
Cluster-14211.30	yellow	1433.49	383.28	1050.21	-666.926
Cluster-14211.31	brown	1089.31	663.405	425.907	237.497
Cluster-14211.32	yellow	272.823	30.424	242.399	-211.975
Cluster-14211.34	magenta	1665.87	252.14	1413.73	-1161.59
Cluster-14211.4	black	924.811	242.977	681.834	-438.857
Cluster-14211.5	lightgreen	301.33	52.8928	248.437	-195.545
Cluster-14212.0	grey60	192.884	42.1222	150.762	-108.64
Cluster-14212.1	green	274.472	74.2387	200.234	-125.995
Cluster-14212.3	turquoise	2003.52	1350.27	653.247	697.025
Cluster-14212.4	turquoise	660.19	290.649	369.541	-78.8917
Cluster-14223.0	darkgreen	198	16.8737	181.126	-164.253
Cluster-14223.1	black	1722.57	226.534	1496.03	-1269.5
Cluster-14223.2	turquoise	2175.98	556.226	1619.75	-1063.52
Cluster-14223.3	green	2840.38	592.993	2247.39	-1654.39
Cluster-14246.1	blue	2016.31	739.137	1277.18	-538.038
Cluster-14261.0	brown	157.633	42.0143	115.619	-73.6048
Cluster-14267.0	purple	268.919	45.3849	223.534	-178.149
Cluster-14279.0	royalblue	150.213	12.8916	137.322	-124.43
Cluster-14284.0	yellow	546.877	214.245	332.631	-118.386
Cluster-1430.1	turquoise	1045.69	410.207	635.482	-225.275
Cluster-14304.0	magenta	172.375	51.4613	120.914	-69.4524
Cluster-14310.0	blue	1209.2	636.993	572.209	64.784
Cluster-14312.0	blue	453.973	173.237	280.736	-107.499
Cluster-14320.0	blue	582.491	193.909	388.582	-194.673
Cluster-14324.0	yellow	413.631	74.0269	339.604	-265.577
Cluster-14332.0	lightgreen	231.047	31.8167	199.231	-167.414
Cluster-14341.0	blue	766.542	270.732	495.81	-225.078
Cluster-14345.0	royalblue	240.549	32.6118	207.937	-175.325
Cluster-14364.1	midnightblue	748.751	71.2598	677.491	-606.231
Cluster-14364.2	blue	2648.7	1030.31	1618.39	-588.08
Cluster-1437.2	brown	598.501	253.364	345.137	-91.773
Cluster-14386.0	turquoise	1061.39	609.061	452.334	156.727
Cluster-14386.1	magenta	349.47	168.845	180.625	-11.7799
Cluster-14386.4	lightgreen	259.5	44.9413	214.559	-169.617
Cluster-14390.1	blue	1150.6	391.347	759.253	-367.907
Cluster-14390.11	grey60	258.763	74.9721	183.791	-108.819
Cluster-14390.14	magenta	174.045	29.3394	144.705	-115.366
Cluster-14390.15	magenta	869.857	267.017	602.84	-335.824
Cluster-14390.20	pink	1220.31	516.374	703.939	-187.565
Cluster-14390.8	greenyellow	305.906	62.5604	243.345	-180.785
Cluster-14390.9	greenyellow	490.381	110.559	379.823	-269.264
Cluster-14398.1	yellow	1539.16	683.861	855.3	-171.44
Cluster-14406.0	red	1257.29	238.892	1018.4	-779.507
Cluster-14415.0	lightcyan	154.02	34.4248	119.595	-85.17
Cluster-14421.0	brown	233.1	67.9098	165.19	-97.2803
Cluster-14439.1	blue	2174.33	1072.2	1102.12	-29.9225
Cluster-14439.2	turquoise	872.055	461.199	410.856	50.3424
Cluster-14453.13	turquoise	98.403	21.0426	77.3604	-56.3178
Cluster-14453.5	green	270.489	48.9233	221.566	-172.643
Cluster-14455.1	pink	397.396	136.824	260.571	-123.747
Cluster-14473.0	brown	255.74	59.2136	196.527	-137.313
Cluster-14480.0	turquoise	853.978	425.049	428.929	-3.87985
Cluster-14481.0	blue	202.512	59.984	142.528	-82.5443
Cluster-14482.0	magenta	325.082	112.097	212.984	-100.887
Cluster-14488.0	turquoise	975.518	670.286	305.232	365.054
Cluster-14503.0	blue	2447.51	1068.17	1379.35	-311.181
Cluster-14521.0	grey60	234.821	37.8442	196.977	-159.132
Cluster-14524.2	red	792.049	118.74	673.309	-554.569
Cluster-14537.0	purple	525.822	102.302	423.52	-321.218
Cluster-14554.0	salmon	73.0611	4.58955	68.4716	-63.882
Cluster-14556.0	turquoise	206.487	68.3475	138.139	-69.7919
Cluster-14564.0	darkred	295.276	33.3988	261.877	-228.478
Cluster-14572.0	yellow	552.146	218.329	333.818	-115.489
Cluster-14576.0	royalblue	254.792	41.7044	213.088	-171.384
Cluster-14582.0	green	359.608	127.142	232.466	-105.323
Cluster-14590.0	blue	793.137	397.167	395.97	1.19655
Cluster-14593.0	red	1470.65	336.882	1133.77	-796.889
Cluster-14593.1	turquoise	388.448	189.16	199.289	-10.1289
Cluster-14599.0	yellow	202.342	50.9079	151.434	-100.526
Cluster-14600.1	green	250.316	71.0631	179.253	-108.19
Cluster-14600.10	purple	176.856	54.9769	121.879	-66.9026
Cluster-14600.11	brown	279.33	69.1657	210.164	-140.999
Cluster-14600.12	red	2948.39	332.891	2615.5	-2282.61
Cluster-14600.13	magenta	986.225	147.412	838.813	-691.4
Cluster-14600.4	yellow	441.146	120.295	320.851	-200.557
Cluster-14600.6	yellow	1422.69	365.312	1057.38	-692.066
Cluster-14600.8	green	3600.01	973.263	2626.75	-1653.48
Cluster-14602.0	black	155.155	24.2552	130.9	-106.645
Cluster-14602.1	turquoise	501.78	321.464	180.316	141.149
Cluster-14602.11	turquoise	1563.46	918.477	644.987	273.491
Cluster-14602.14	red	634.653	171.324	463.33	-292.006
Cluster-14602.15	red	158.237	35.0984	123.139	-88.0404
Cluster-14602.2	turquoise	2029.39	1475.91	553.481	922.434
Cluster-14602.3	turquoise	1959.68	1421.01	538.668	882.345
Cluster-14602.4	turquoise	1735.94	1253.53	482.412	771.115
Cluster-14602.5	turquoise	1458.46	1013.4	445.058	568.343
Cluster-14602.6	turquoise	943.419	483.551	459.868	23.6837
Cluster-14602.7	turquoise	1346.57	827.93	518.636	309.294
Cluster-14602.8	turquoise	458.566	218.89	239.676	-20.7869
Cluster-14602.9	blue	940.891	242.948	697.943	-454.994
Cluster-14649.0	red	1081.34	242.241	839.098	-596.857
Cluster-14674.0	turquoise	235.654	120.705	114.949	5.75631
Cluster-14702.0	lightyellow	201.959	48.7728	153.186	-104.413
Cluster-14702.1	black	1796.9	385.304	1411.59	-1026.29
Cluster-14707.0	pink	222.458	50.3258	172.132	-121.806
Cluster-14709.2	red	2310.76	399.85	1910.91	-1511.06
Cluster-14709.3	blue	3639.6	1818.27	1821.33	-3.0649
Cluster-14709.4	blue	3581.16	1805.44	1775.71	29.73
Cluster-14718.0	blue	251.164	111.918	139.246	-27.3272
Cluster-14725.0	brown	1104.47	317.214	787.258	-470.045
Cluster-14725.1	cyan	951.562	70.7674	880.794	-810.027
Cluster-14725.5	yellow	1406.44	335.643	1070.8	-735.154
Cluster-14725.8	turquoise	523.284	225.775	297.509	-71.7334
Cluster-14725.9	yellow	625.914	141.769	484.144	-342.375
Cluster-14729.0	yellow	130.859	21.2903	109.568	-88.2782
Cluster-14756.0	purple	274.7	90.03	184.67	-94.6404
Cluster-14763.2	red	1179.38	359.251	820.133	-460.882
Cluster-14763.4	pink	314.065	35.5672	278.498	-242.931
Cluster-14763.5	magenta	786.696	150.946	635.75	-484.804
Cluster-14775.0	blue	1117.19	537.082	580.112	-43.0307
Cluster-14781.4	blue	927.276	397.302	529.974	-132.672
Cluster-14781.5	blue	750.865	247.926	502.938	-255.012
Cluster-14781.7	yellow	492.893	166.025	326.868	-160.843
Cluster-14781.8	lightcyan	111.805	23.5911	88.2141	-64.623
Cluster-14781.9	pink	195.675	36.6822	158.993	-122.311
Cluster-14790.0	yellow	230.645	83.981	146.664	-62.683
Cluster-14799.0	blue	650.005	264.168	385.837	-121.669
Cluster-1480.1	blue	3873	1901.14	1971.87	-70.7338
Cluster-14806.0	turquoise	600.219	263.816	336.403	-72.5865
Cluster-14809.0	blue	589.589	210.304	379.285	-168.982
Cluster-14812.0	royalblue	94.0015	10.8322	83.1693	-72.3372
Cluster-14819.0	turquoise	584.054	341.476	242.578	98.8981
Cluster-14820.0	turquoise	172.413	68.1495	104.264	-36.1145
Cluster-14829.1	tan	780.407	80.5939	699.813	-619.22
Cluster-14829.2	greenyellow	408.758	131.366	277.392	-146.026
Cluster-14838.1	red	411.648	76.9932	334.655	-257.661
Cluster-14838.10	midnightblue	578.832	74.6928	504.139	-429.446
Cluster-14838.11	purple	728.993	205.748	523.245	-317.497
Cluster-14838.12	purple	460.806	162.479	298.328	-135.849
Cluster-14838.13	brown	1041.73	499.711	542.019	-42.3083
Cluster-14838.16	pink	1367.84	361.403	1006.44	-645.034
Cluster-14838.17	salmon	168.236	37.0012	131.235	-94.234
Cluster-14838.18	magenta	312.358	58.0555	254.303	-196.247
Cluster-14838.19	midnightblue	1188.49	76.2853	1112.21	-1035.92
Cluster-14838.2	purple	510.104	193.235	316.869	-123.633
Cluster-14838.20	purple	1026.74	228.811	797.927	-569.117
Cluster-14838.21	greenyellow	469.744	161.948	307.795	-145.847
Cluster-14838.22	brown	421.899	90.0968	331.802	-241.705
Cluster-14838.5	greenyellow	300.271	49.6439	250.628	-200.984
Cluster-14838.6	magenta	618.434	51.6373	566.797	-515.159
Cluster-14838.7	greenyellow	534.208	127.166	407.042	-279.876
Cluster-14838.8	turquoise	732.929	233.836	499.093	-265.257
Cluster-14838.9	turquoise	1038.25	595.859	442.394	153.465
Cluster-14839.0	lightcyan	92.7209	22.6991	70.0218	-47.3227
Cluster-14840.0	greenyellow	246.666	68.7417	177.924	-109.183
Cluster-14848.0	darkred	299.049	32.3644	266.685	-234.321
Cluster-14859.0	yellow	810.481	310.375	500.106	-189.732
Cluster-14863.0	blue	809.989	323.833	486.156	-162.324
Cluster-14863.1	tan	663.225	128.055	535.17	-407.115
Cluster-14863.2	blue	467.132	199.588	267.544	-67.9561
Cluster-14863.3	blue	423.013	104.861	318.151	-213.29
Cluster-14867.0	green	145.715	31.7193	113.996	-82.2764
Cluster-14871.0	yellow	139.167	36.3813	102.786	-66.4043
Cluster-14885.0	turquoise	291.28	98.75	192.53	-93.7801
Cluster-14889.0	magenta	365.865	179.574	186.291	-6.71655
Cluster-14916.0	magenta	235.988	22.0822	213.906	-191.823
Cluster-14919.0	lightgreen	352.375	26.0103	326.365	-300.354
Cluster-14920.0	green	301.28	92.3058	208.975	-116.669
Cluster-14921.0	grey60	292.939	77.3185	215.62	-138.302
Cluster-14928.0	yellow	347.031	116.726	230.304	-113.578
Cluster-14928.1	grey	82.3058	2.73954	79.5662	-76.8267
Cluster-14930.0	lightyellow	126.41	34.9219	91.4878	-56.5659
Cluster-14938.0	brown	460.829	280.306	180.523	99.7833
Cluster-14940.0	lightyellow	122.241	28.1606	94.0807	-65.9201
Cluster-14944.0	turquoise	209.069	60.1376	148.932	-88.7941
Cluster-14945.0	lightcyan	167.444	41.7852	125.659	-83.8733
Cluster-14959.0	blue	411.943	117.251	294.692	-177.441
Cluster-14962.0	blue	131.361	41.5816	89.7796	-48.198
Cluster-14962.2	purple	153.859	22.7097	131.149	-108.44
Cluster-14965.0	turquoise	278.744	61.6266	217.118	-155.491
Cluster-14966.5	yellow	1400	514.581	885.422	-370.842
Cluster-14966.7	yellow	1758.65	542.025	1216.62	-674.595
Cluster-14967.0	lightyellow	411.111	48.5973	362.513	-313.916
Cluster-14982.0	blue	442.645	193.222	249.423	-56.2008
Cluster-14985.0	turquoise	434.275	245.792	188.482	57.3102
Cluster-15001.0	grey60	113.535	15.2337	98.3015	-83.0678
Cluster-15008.0	purple	536.911	85.3636	451.547	-366.184
Cluster-15013.0	blue	137.97	47.2129	90.757	-43.5441
Cluster-15024.2	blue	2144.76	1063.5	1081.27	-17.7728
Cluster-15032.0	yellow	131.95	29.7063	102.244	-72.5374
Cluster-15032.10	turquoise	871.135	292.053	579.082	-287.029
Cluster-15032.2	red	1376.61	416.302	960.305	-544.003
Cluster-15032.3	yellow	3969	560.556	3408.44	-2847.88
Cluster-15032.5	red	1621.1	356.271	1264.83	-908.558
Cluster-15032.6	red	1630.37	313.459	1316.91	-1003.45
Cluster-15032.7	darkred	114.762	7.52276	107.24	-99.7169
Cluster-15032.8	red	1378.39	315.844	1062.54	-746.699
Cluster-15032.9	green	1782.97	520.674	1262.3	-741.623
Cluster-15043.0	turquoise	377.518	203.347	174.171	29.176
Cluster-15067.0	turquoise	941.071	518.651	422.421	96.23
Cluster-15067.3	blue	3641.26	1397.95	2243.31	-845.364
Cluster-15076.0	magenta	128.859	13.8493	115.01	-101.16
Cluster-15078.0	green	583.453	228.127	355.326	-127.2
Cluster-1508.1	green	1097.23	279.037	818.196	-539.159
Cluster-15083.1	red	317.925	52.0657	265.859	-213.793
Cluster-15090.0	red	1196.77	361.095	835.677	-474.581
Cluster-15101.0	magenta	445.695	150.992	294.703	-143.711
Cluster-15110.0	lightcyan	100.716	15.58	85.1357	-69.5557
Cluster-15128.2	greenyellow	328.232	61.1787	267.053	-205.874
Cluster-15135.1	blue	3728.51	1816.61	1911.89	-95.2786
Cluster-15163.0	purple	372.241	62.5224	309.718	-247.196
Cluster-15165.0	yellow	917.52	273.876	643.643	-369.767
Cluster-15171.0	lightcyan	323.56	58.0726	265.488	-207.415
Cluster-15181.4	tan	547.525	66.1599	481.365	-415.206
Cluster-15181.5	turquoise	3112.68	914.475	2198.21	-1283.73
Cluster-15181.9	red	1568.1	485.863	1082.23	-596.37
Cluster-15189.0	tan	165.77	10.3696	155.4	-145.031
Cluster-15202.0	green	347.437	83.1164	264.321	-181.204
Cluster-15208.0	purple	622.95	158.394	464.555	-306.161
Cluster-15208.1	purple	751.602	103.335	648.267	-544.932
Cluster-15213.0	magenta	146.027	55.5207	90.5068	-34.9861
Cluster-15222.0	magenta	366.181	154.877	211.304	-56.4267
Cluster-15225.0	black	353.382	91.0696	262.312	-171.243
Cluster-15241.0	tan	297.482	57.754	239.728	-181.974
Cluster-15248.0	grey60	241.558	54.0068	187.551	-133.544
Cluster-15249.0	darkred	399.28	27.1275	372.153	-345.025
Cluster-15252.0	green	363.295	104.588	258.708	-154.12
Cluster-15278.0	tan	240.024	58.7532	181.271	-122.518
Cluster-15280.0	turquoise	67.2277	16.7439	50.4839	-33.74
Cluster-15295.0	tan	1355.68	99.5781	1256.1	-1156.52
Cluster-15312.0	yellow	1223.92	364.103	859.821	-495.719
Cluster-15320.0	royalblue	100.536	13.5765	86.9599	-73.3834
Cluster-15321.0	magenta	385.961	118.224	267.737	-149.514
Cluster-15321.1	red	1195.58	359.759	835.82	-476.061
Cluster-15329.0	turquoise	2054.96	1320.32	734.64	585.679
Cluster-15342.0	green	88.3084	15.3108	72.9976	-57.6869
Cluster-15353.4	green	578.786	142.343	436.443	-294.099
Cluster-15353.5	red	2649.69	507.442	2142.24	-1634.8
Cluster-15366.1	magenta	501.587	103.811	397.775	-293.964
Cluster-15383.2	magenta	1295.89	287.025	1008.86	-721.838
Cluster-15397.0	red	980.302	221.361	758.941	-537.58
Cluster-15402.0	yellow	804.367	289.345	515.023	-225.678
Cluster-15404.0	green	609.214	211.615	397.599	-185.984
Cluster-15404.1	yellow	140.577	26.7429	113.835	-87.0916
Cluster-15404.10	yellow	1355.4	512.777	842.62	-329.843
Cluster-15404.11	turquoise	1106.17	736.899	369.276	367.623
Cluster-15404.6	yellow	945.013	367.948	577.065	-209.117
Cluster-15404.7	red	2050.56	524.782	1525.78	-1001
Cluster-15404.9	black	815.873	173.742	642.131	-468.389
Cluster-15406.0	pink	111.336	22.9138	88.4218	-65.5079
Cluster-15417.6	blue	2146.34	687.809	1458.53	-770.725
Cluster-15417.8	purple	317.652	104.819	212.833	-108.014
Cluster-15424.0	lightgreen	210.576	28.5894	181.987	-153.397
Cluster-15428.0	magenta	342.461	166.319	176.143	-9.82383
Cluster-15449.14	red	548.548	107.096	441.452	-334.356
Cluster-15453.0	royalblue	119.598	21.5569	98.0415	-76.4846
Cluster-15454.0	blue	62.4398	20.7858	41.654	-20.8682
Cluster-15457.1	red	1356.67	385.271	971.395	-586.124
Cluster-15457.2	yellow	2095.84	290.969	1804.87	-1513.9
Cluster-15457.3	turquoise	1664.3	1038.09	626.211	411.879
Cluster-15457.4	turquoise	215.993	34.2895	181.704	-147.414
Cluster-15457.5	red	3305.81	416.24	2889.57	-2473.33
Cluster-15457.6	turquoise	1634.66	798.317	836.34	-38.0229
Cluster-15457.8	turquoise	389.423	229.715	159.708	70.0079
Cluster-15464.0	darkred	59.0434	2.24732	56.7961	-54.5488
Cluster-15471.0	purple	210.234	23.0752	187.158	-164.083
Cluster-15473.0	brown	362.36	201.766	160.594	41.1722
Cluster-15473.1	turquoise	1324.52	695.094	629.428	65.6664
Cluster-15473.11	green	1744.1	600.912	1143.19	-542.278
Cluster-15473.12	green	1461.32	466.555	994.77	-528.216
Cluster-15473.2	purple	1073.3	239.2	834.104	-594.904
Cluster-15473.6	turquoise	700.515	165.442	535.073	-369.631
Cluster-15473.7	turquoise	1277.56	876.686	400.874	475.812
Cluster-15473.8	turquoise	1860.15	1074.12	786.032	288.087
Cluster-15473.9	green	2257.68	762.321	1495.36	-733.042
Cluster-15474.10	blue	248.751	63.7587	184.992	-121.234
Cluster-15488.0	blue	991.774	443.073	548.701	-105.627
Cluster-15491.0	brown	376.238	181.754	194.484	-12.7306
Cluster-15493.0	pink	1314.26	509.519	804.738	-295.219
Cluster-15494.0	royalblue	87.7758	6.91278	80.863	-73.9502
Cluster-15521.0	brown	187.911	57.1648	130.746	-73.5815
Cluster-15523.0	purple	774.761	236.165	538.597	-302.432
Cluster-15534.0	greenyellow	377.228	108.486	268.742	-160.255
Cluster-15538.0	green	299.182	102.011	197.17	-95.1594
Cluster-15539.3	turquoise	1022.82	141.802	881.017	-739.215
Cluster-15552.0	blue	3661.43	1758.67	1902.76	-144.094
Cluster-15561.0	magenta	185.716	64.5044	121.211	-56.7069
Cluster-15584.0	magenta	126.575	29.433	97.1418	-67.7088
Cluster-15584.1	yellow	630.624	227.824	402.801	-174.977
Cluster-15584.2	magenta	1277.13	250.314	1026.81	-776.501
Cluster-15584.4	yellow	1865.5	472.874	1392.62	-919.75
Cluster-15584.5	magenta	2590.81	229.502	2361.31	-2131.81
Cluster-15584.7	yellow	2432.22	688.573	1743.65	-1055.08
Cluster-15584.8	lightgreen	317.538	73.178	244.36	-171.182
Cluster-15607.0	magenta	1280.6	155.197	1125.4	-970.203
Cluster-15614.0	pink	763.779	281.114	482.665	-201.551
Cluster-15620.0	lightyellow	406.585	41.5387	365.047	-323.508
Cluster-15628.0	darkred	187.943	31.5484	156.394	-124.846
Cluster-15629.0	turquoise	117.049	23.0931	93.9554	-70.8623
Cluster-15630.0	red	273.889	42.7599	231.129	-188.37
Cluster-15639.0	yellow	2196.17	471.439	1724.73	-1253.29
Cluster-15640.0	yellow	144.344	63.8796	80.4639	-16.5843
Cluster-15653.0	turquoise	292.088	80.5292	211.559	-131.03
Cluster-15660.0	magenta	112.532	49.8008	62.7313	-12.9305
Cluster-15688.0	grey60	203.833	29.0913	174.741	-145.65
Cluster-15710.0	brown	115.187	22.797	92.3902	-69.5932
Cluster-15731.0	blue	94.9991	21.2858	73.7134	-52.4276
Cluster-15734.0	turquoise	1185.68	810.409	375.27	435.139
Cluster-15744.0	darkturquoise	456.671	11.0016	445.669	-434.667
Cluster-15744.3	turquoise	317.654	71.0069	246.647	-175.64
Cluster-15753.0	red	230.23	40.4703	189.76	-149.289
Cluster-15753.1	yellow	1366.99	484.358	882.636	-398.278
Cluster-15753.10	greenyellow	315.226	72.9812	242.245	-169.264
Cluster-15753.5	grey60	241.719	23.4608	218.258	-194.798
Cluster-15753.6	royalblue	478.013	44.6586	433.354	-388.695
Cluster-15753.9	lightgreen	81.1348	12.0504	69.0844	-57.034
Cluster-15757.0	purple	490.085	132.5	357.586	-225.086
Cluster-15763.0	blue	646.528	351.089	295.44	55.6488
Cluster-15765.0	lightyellow	242.566	22.3272	220.239	-197.912
Cluster-15770.0	magenta	397.735	61.406	336.329	-274.923
Cluster-15776.0	lightgreen	215.458	29.7678	185.69	-155.922
Cluster-15781.0	magenta	299.361	95.5452	203.816	-108.27
Cluster-15785.0	red	390.414	96.6361	293.778	-197.142
Cluster-15805.0	grey60	282.613	30.4748	252.139	-221.664
Cluster-15809.0	lightyellow	285.912	52.2131	233.699	-181.486
Cluster-15824.0	purple	518.151	174.569	343.582	-169.013
Cluster-15828.13	pink	207.739	31.21	176.529	-145.319
Cluster-15828.15	darkred	128.085	9.57246	118.513	-108.94
Cluster-15828.2	turquoise	184.968	81.8897	103.078	-21.1884
Cluster-15828.7	brown	213.766	71.0542	142.712	-71.6577
Cluster-15846.0	turquoise	183.383	46.9149	136.468	-89.5536
Cluster-15851.0	royalblue	137.089	20.4273	116.662	-96.2344
Cluster-15854.0	yellow	429.599	194.604	234.995	-40.3911
Cluster-15871.0	lightcyan	152.219	23.9234	128.295	-104.372
Cluster-15876.10	magenta	689.818	80.8882	608.93	-528.042
Cluster-15876.13	salmon	369.982	66.6658	303.316	-236.65
Cluster-15876.17	yellow	611.791	208.577	403.215	-194.638
Cluster-15895.0	yellow	311.251	69.1459	242.105	-172.959
Cluster-15900.0	brown	202.942	72.8742	130.068	-57.1935
Cluster-15902.0	blue	1352.53	656.261	696.268	-40.0073
Cluster-15904.0	royalblue	108.433	13.2801	95.1528	-81.8727
Cluster-15918.0	royalblue	136.488	18.6068	117.881	-99.2746
Cluster-15918.1	tan	544.622	104.78	439.842	-335.062
Cluster-15922.2	cyan	114.714	5.9736	108.741	-102.767
Cluster-15941.0	brown	200.329	41.6987	158.63	-116.931
Cluster-15943.0	black	1029.51	214.874	814.635	-599.761
Cluster-15959.0	blue	268.151	93.7183	174.433	-80.7145
Cluster-15959.1	red	1462.72	411.477	1051.24	-639.762
Cluster-15960.0	pink	352.553	89.9362	262.617	-172.68
Cluster-15964.0	purple	1507.5	157.386	1350.11	-1192.73
Cluster-15967.0	grey	95.9549	5.75704	90.1978	-84.4408
Cluster-15975.0	pink	550.473	157.054	393.419	-236.364
Cluster-15979.0	blue	1708.17	862.023	846.145	15.8781
Cluster-15979.5	turquoise	1072.15	335.934	736.212	-400.278
Cluster-15981.0	red	1231.61	202.591	1029.02	-826.429
Cluster-15981.10	turquoise	471.795	217.812	253.983	-36.1702
Cluster-15981.4	magenta	717.356	191.964	525.392	-333.428
Cluster-15981.5	blue	2256.17	1078.49	1177.68	-99.1856
Cluster-15981.6	blue	803.231	166.112	637.119	-471.007
Cluster-15981.7	yellow	637.294	173.372	463.922	-290.55
Cluster-15986.0	turquoise	147.405	36.6316	110.774	-74.1421
Cluster-15988.0	blue	654.373	272.888	381.486	-108.598
Cluster-15997.1	brown	439.982	108.194	331.787	-223.593
Cluster-16002.0	yellow	296.81	144.064	152.746	-8.68225
Cluster-16012.0	blue	2664.91	1351.12	1313.79	37.3388
Cluster-16012.1	magenta	509.784	96.3596	413.424	-317.064
Cluster-16012.2	blue	1861.15	814.471	1046.68	-232.21
Cluster-16012.3	magenta	1465.33	249.914	1215.42	-965.506
Cluster-16012.4	red	1864.18	374.731	1489.45	-1114.72
Cluster-16012.5	black	724.254	104.213	620.041	-515.829
Cluster-16012.6	blue	584.229	209.027	375.202	-166.175
Cluster-16012.7	cyan	1057.27	78.3556	978.91	-900.555
Cluster-16012.8	lightgreen	83.8762	6.76121	77.115	-70.3538
Cluster-16013.0	blue	438.282	142.113	296.169	-154.056
Cluster-16013.1	blue	697.862	293.677	404.185	-110.507
Cluster-16013.3	blue	358.814	35.4691	323.345	-287.876
Cluster-16013.4	blue	494.155	195.019	299.136	-104.117
Cluster-16014.4	green	3182.38	640.065	2542.32	-1902.25
Cluster-16039.0	magenta	276.23	115.07	161.16	-46.0905
Cluster-16053.1	blue	95.0345	20.0944	74.9401	-54.8457
Cluster-16053.2	turquoise	821.439	449.483	371.956	77.5269
Cluster-16064.0	brown	182.956	67.7202	115.236	-47.5159
Cluster-16070.10	salmon	227.02	47.779	179.241	-131.462
Cluster-16070.12	brown	117.098	45.3041	71.7936	-26.4895
Cluster-16070.13	pink	397.037	82.09	314.947	-232.857
Cluster-16070.16	lightcyan	445.67	62.1349	383.535	-321.4
Cluster-16070.18	red	328.887	54.1789	274.708	-220.529
Cluster-16070.22	yellow	1378.44	317.155	1061.28	-744.127
Cluster-16070.23	green	1429.53	380.603	1048.93	-668.327
Cluster-16070.26	blue	2179.76	1039.69	1140.07	-100.381
Cluster-16070.28	blue	1785.53	632.734	1152.8	-520.063
Cluster-16070.3	yellow	1536.05	263.349	1272.71	-1009.36
Cluster-16070.30	blue	2631.52	670.974	1960.55	-1289.57
Cluster-16070.37	lightcyan	177.126	35.9963	141.13	-105.134
Cluster-16070.40	yellow	501.829	157.987	343.842	-185.855
Cluster-16070.41	brown	112.995	33.3979	79.5971	-46.1992
Cluster-16070.42	blue	209.696	44.4899	165.206	-120.716
Cluster-16070.5	purple	144.153	19.3885	124.764	-105.376
Cluster-16070.6	green	213.492	52.5102	160.982	-108.471
Cluster-16070.7	pink	1590.78	688.114	902.67	-214.556
Cluster-16070.9	grey	64.712	2.64807	62.0639	-59.4159
Cluster-16089.4	black	446.417	110.395	336.023	-225.628
Cluster-16090.0	green	137.757	28.8963	108.861	-79.9644
Cluster-16094.0	blue	1819.22	895.518	923.701	-28.1837
Cluster-16094.1	blue	2058.76	981.941	1076.82	-94.8796
Cluster-16124.2	midnightblue	975.703	92.8363	882.867	-790.03
Cluster-16128.0	yellow	370.556	111.446	259.11	-147.664
Cluster-16132.0	blue	1465.02	691.234	773.784	-82.5495
Cluster-16152.1	red	357.616	60.7549	296.861	-236.106
Cluster-16163.0	lightyellow	126.937	22.7403	104.196	-81.4562
Cluster-16173.0	magenta	326.876	41.0116	285.864	-244.852
Cluster-16180.0	darkgreen	95.6797	11.5293	84.1504	-72.6211
Cluster-16187.0	magenta	78.1937	10.3377	67.856	-57.5184
Cluster-16188.0	royalblue	211.008	30.161	180.847	-150.686
Cluster-16206.0	midnightblue	415.35	42.7224	372.627	-329.905
Cluster-16209.1	turquoise	1630.6	1037.87	592.729	445.143
Cluster-16213.0	magenta	400.502	104.473	296.03	-191.557
Cluster-16221.11	pink	2240.34	536.332	1704.01	-1167.68
Cluster-16221.4	black	782.899	106.383	676.516	-570.134
Cluster-16221.8	green	876.343	205.005	671.338	-466.333
Cluster-16227.7	grey60	170.787	48.334	122.453	-74.1193
Cluster-16227.8	red	267.688	70.2839	197.404	-127.12
Cluster-16233.0	blue	850.595	385.355	465.24	-79.8852
Cluster-16246.0	magenta	258.479	122.625	135.853	-13.2279
Cluster-16251.0	turquoise	862.421	207.514	654.907	-447.392
Cluster-16259.0	grey60	459.402	42.072	417.33	-375.258
Cluster-16262.0	brown	224.796	96.5077	128.288	-31.7807
Cluster-16267.0	purple	300.398	68.2913	232.107	-163.815
Cluster-16270.0	red	178.326	35.7629	142.563	-106.8
Cluster-16284.1	turquoise	350.865	129.035	221.829	-92.7943
Cluster-16296.1	midnightblue	875.107	94.298	780.809	-686.511
Cluster-16305.0	green	178.012	43.0721	134.94	-91.8676
Cluster-16308.0	turquoise	720.964	391.102	329.862	61.2403
Cluster-16308.1	turquoise	1168.9	611.867	557.031	54.8357
Cluster-16309.0	blue	222.617	95.8213	126.796	-30.9748
Cluster-16347.4	purple	433.452	100.002	333.45	-233.448
Cluster-16347.7	turquoise	1989.72	402.95	1586.77	-1183.82
Cluster-16347.8	purple	708.68	193.047	515.633	-322.586
Cluster-16347.9	turquoise	539.652	120.685	418.966	-298.281
Cluster-16365.0	pink	296.77	42.8764	253.894	-211.017
Cluster-16387.0	brown	273.792	53.9357	219.857	-165.921
Cluster-16389.0	turquoise	240.061	78.7037	161.357	-82.6535
Cluster-16391.0	yellow	185.359	34.0367	151.322	-117.286
Cluster-16424.3	blue	960.828	197.746	763.083	-565.337
Cluster-16432.0	grey60	99.0395	15.2774	83.7621	-68.4847
Cluster-16453.0	black	600.269	170.048	430.221	-260.173
Cluster-16473.0	lightgreen	233.15	50.0716	183.078	-133.006
Cluster-16479.0	greenyellow	239.509	42.8298	196.679	-153.85
Cluster-16485.0	red	2200.83	573.426	1627.4	-1053.98
Cluster-16488.0	lightcyan	97.6441	20.5884	77.0557	-56.4672
Cluster-16513.0	blue	116.131	32.0046	84.126	-52.1214
Cluster-16516.0	blue	614.944	266.459	348.485	-82.0258
Cluster-16521.0	darkgreen	227.393	10.8003	216.592	-205.792
Cluster-16522.0	lightgreen	354.69	75.1226	279.568	-204.445
Cluster-16524.0	red	229.051	29.8229	199.229	-169.406
Cluster-16524.1	lightyellow	68.5485	6.44503	62.1035	-55.6584
Cluster-16529.0	magenta	538.744	154.416	384.328	-229.913
Cluster-16536.0	brown	156.633	64.3054	92.328	-28.0227
Cluster-16545.0	blue	2145.7	959.461	1186.24	-226.779
Cluster-16550.14	red	1419.69	305.939	1113.75	-807.816
Cluster-16550.3	green	1720.96	581.281	1139.68	-558.395
Cluster-16550.6	turquoise	1155.5	765.446	390.055	375.391
Cluster-16551.4	salmon	201.664	26.4852	175.179	-148.694
Cluster-16551.6	turquoise	324.965	101.684	223.281	-121.597
Cluster-16552.0	blue	1407.59	665.16	742.431	-77.271
Cluster-16558.0	brown	377.967	158.192	219.775	-61.5836
Cluster-16561.0	yellow	1490.34	427.712	1062.63	-634.919
Cluster-16562.0	magenta	245.19	59.1195	186.07	-126.951
Cluster-16567.5	pink	103.307	17.3116	85.9957	-68.684
Cluster-16569.0	tan	115.627	6.16014	109.467	-103.307
Cluster-16571.0	darkgreen	68.3603	14.3091	54.0512	-39.7421
Cluster-16572.3	tan	561.84	75.8625	485.977	-410.115
Cluster-16573.0	brown	359.06	133.736	225.324	-91.5883
Cluster-16573.1	yellow	2054.67	586.703	1467.97	-881.263
Cluster-16580.0	greenyellow	784.687	122.101	662.586	-540.486
Cluster-16580.2	greenyellow	815.837	115.286	700.551	-585.264
Cluster-16589.0	lightgreen	130.211	14.0887	116.123	-102.034
Cluster-16601.0	tan	156.731	20.3485	136.383	-116.034
Cluster-16613.0	lightcyan	382.074	44.3775	337.697	-293.319
Cluster-16614.0	blue	2189.95	1013.74	1176.21	-162.471
Cluster-16620.0	blue	280.571	120.025	160.545	-40.5201
Cluster-16634.0	darkred	230.649	28.5797	202.069	-173.489
Cluster-16637.0	greenyellow	284.398	81.2223	203.175	-121.953
Cluster-16647.0	red	1119.32	228.217	891.101	-662.884
Cluster-16651.9	magenta	290.719	141.871	148.848	-6.97715
Cluster-16672.0	green	199.872	63.6434	136.228	-72.5848
Cluster-16690.0	yellow	109.545	10.4194	99.1254	-88.706
Cluster-16691.0	blue	1534.01	814.8	719.207	95.5931
Cluster-16707.0	green	244.842	59.3851	185.457	-126.072
Cluster-16708.0	blue	2140.85	1034.48	1106.38	-71.8978
Cluster-16730.0	purple	339.422	96.5594	242.863	-146.303
Cluster-16733.0	turquoise	514.814	357.121	157.692	199.429
Cluster-16737.1	yellow	209.098	63.27	145.828	-82.5575
Cluster-16743.0	magenta	150.238	67.44	82.7982	-15.3582
Cluster-16749.0	blue	274.678	77.7833	196.894	-119.111
Cluster-16755.0	lightcyan	169.522	51.6497	117.872	-66.2223
Cluster-16755.12	magenta	297.171	52.6924	244.478	-191.786
Cluster-16755.13	blue	3143.46	1527.82	1615.65	-87.8292
Cluster-16755.21	lightgreen	295.123	53.7194	241.403	-187.684
Cluster-16755.25	greenyellow	207.493	59.0819	148.411	-89.3289
Cluster-16755.26	purple	391.507	99.6707	291.836	-192.165
Cluster-16755.27	darkgreen	161.939	16.7656	145.174	-128.408
Cluster-16755.29	darkred	102.92	15.7041	87.2158	-71.5117
Cluster-16755.30	yellow	371.032	124.943	246.089	-121.147
Cluster-16755.33	greenyellow	230.553	41.4962	189.057	-147.561
Cluster-16755.7	yellow	637.398	273.12	364.279	-91.1589
Cluster-16755.8	yellow	237.504	59.5633	177.941	-118.377
Cluster-16755.9	blue	2945.13	1385.11	1560.02	-174.902
Cluster-16759.0	pink	1061.72	419.318	642.406	-223.087
Cluster-16762.0	royalblue	141.042	17.4565	123.585	-106.129
Cluster-16781.0	red	398.278	97.8272	300.451	-202.624
Cluster-16784.0	greenyellow	381.228	116.352	264.876	-148.524
Cluster-16788.0	greenyellow	245.579	57.0428	188.536	-131.493
Cluster-1681.2	turquoise	2554.77	1103.81	1450.96	-347.15
Cluster-1681.5	turquoise	335.01	171.877	163.133	8.74369
Cluster-1681.6	magenta	135.087	22.9206	112.167	-89.2463
Cluster-16810.0	turquoise	270.376	160.008	110.367	49.6409
Cluster-16811.0	green	699.864	131.778	568.086	-436.308
Cluster-16812.10	brown	516.056	278.944	237.113	41.8314
Cluster-16812.12	red	298	59.3286	238.671	-179.343
Cluster-16812.14	brown	1085.33	574.067	511.267	62.8005
Cluster-16812.16	brown	1013.17	390.971	622.202	-231.231
Cluster-16812.18	magenta	540.305	76.4495	463.856	-387.406
Cluster-16812.19	black	274.375	60.9781	213.397	-152.419
Cluster-16812.22	salmon	202.834	38.9276	163.906	-124.978
Cluster-16812.23	brown	1076.41	611.699	464.709	146.99
Cluster-16812.25	brown	618.697	291.821	326.875	-35.0542
Cluster-16812.27	yellow	197.834	43.4206	154.414	-110.993
Cluster-16812.31	turquoise	375.89	154.405	221.485	-67.0794
Cluster-16812.33	salmon	311.366	47.3761	263.99	-216.613
Cluster-16812.35	darkturquoise	66.3575	1.37142	64.986	-63.6146
Cluster-16812.39	pink	395.398	101.196	294.202	-193.006
Cluster-16812.41	turquoise	278.726	144.595	134.131	10.4641
Cluster-16812.42	grey	76.5815	2.0377	74.5438	-72.5061
Cluster-16812.44	blue	1622.76	660.3	962.458	-302.157
Cluster-16812.46	blue	236.631	49.0945	187.537	-138.442
Cluster-16812.48	brown	459.832	216.455	243.378	-26.923
Cluster-16812.50	yellow	2417.77	662.663	1755.11	-1092.44
Cluster-16812.52	brown	1658.45	849.841	808.609	41.2322
Cluster-16812.53	darkred	133.896	18.5785	115.317	-96.7387
Cluster-16812.54	magenta	379.912	152.318	227.594	-75.2759
Cluster-16812.60	brown	253.641	50.4422	203.198	-152.756
Cluster-16812.66	greenyellow	400.158	105.937	294.221	-188.284
Cluster-16812.67	blue	1296.91	431.303	865.603	-434.3
Cluster-16812.71	pink	1039.96	154.321	885.634	-731.313
Cluster-16812.73	brown	1272.86	500.239	772.621	-272.382
Cluster-16812.74	royalblue	763.053	51.5131	711.54	-660.027
Cluster-16812.75	yellow	1174.41	482.429	691.985	-209.556
Cluster-16812.76	purple	236.203	33.4297	202.773	-169.343
Cluster-16812.79	blue	2444.49	584.099	1860.4	-1276.3
Cluster-16812.8	brown	181.39	65.7152	115.675	-49.96
Cluster-16812.9	blue	825.208	274.691	550.518	-275.827
Cluster-16825.0	greenyellow	246.648	68.0165	178.631	-110.615
Cluster-16843.0	grey	74.7741	1.73068	73.0434	-71.3127
Cluster-16846.0	brown	301.75	94.9956	206.754	-111.759
Cluster-16859.0	turquoise	1109.65	442.68	666.966	-224.286
Cluster-16859.1	turquoise	1188.9	604.755	584.148	20.6073
Cluster-16859.2	lightcyan	126.264	9.75692	116.507	-106.75
Cluster-16859.3	turquoise	1564.95	1089.42	475.532	613.887
Cluster-16859.4	turquoise	1574.34	395.52	1178.82	-783.304
Cluster-16859.5	purple	527.308	94.2038	433.104	-338.9
Cluster-16864.0	turquoise	2333.89	1234.36	1099.53	134.829
Cluster-16885.13	blue	1657.97	883.887	774.078	109.809
Cluster-16885.2	pink	768.628	244.741	523.887	-279.146
Cluster-16885.5	pink	1732.76	761.487	971.273	-209.785
Cluster-16885.6	pink	409.184	89.016	320.168	-231.152
Cluster-16885.7	black	173.442	32.4296	141.012	-108.582
Cluster-16895.0	green	123.431	18.4932	104.938	-86.445
Cluster-16898.0	purple	151.491	22.9525	128.539	-105.586
Cluster-16904.0	tan	295.92	88.6756	207.244	-118.568
Cluster-16922.0	turquoise	335.024	208.615	126.409	82.2065
Cluster-16941.0	turquoise	252.94	77.7426	175.197	-97.4544
Cluster-16942.0	tan	318.864	40.5544	278.309	-237.755
Cluster-16943.3	darkgreen	73.5262	6.79889	66.7273	-59.9284
Cluster-16946.0	royalblue	73.8098	2.58991	71.2199	-68.63
Cluster-16952.0	grey60	140.597	26.0455	114.551	-88.5058
Cluster-16955.0	green	157.638	27.8901	129.748	-101.857
Cluster-16955.1	blue	2685.83	1099.62	1586.21	-486.593
Cluster-16955.10	yellow	288.909	67.2661	221.643	-154.377
Cluster-16955.11	blue	944.904	205.266	739.638	-534.371
Cluster-16955.13	greenyellow	282.258	69.0806	213.177	-144.096
Cluster-16955.18	magenta	132.071	41.1643	90.9064	-49.7421
Cluster-16955.19	magenta	496.673	175.469	321.203	-145.734
Cluster-16955.2	green	1518.62	449.626	1069	-619.373
Cluster-16955.20	magenta	377.007	158.042	218.964	-60.922
Cluster-16955.23	royalblue	492.126	46.5415	445.584	-399.043
Cluster-16955.25	blue	899.586	317.09	582.496	-265.407
Cluster-16955.30	magenta	282.961	61.0532	221.908	-160.855
Cluster-16955.33	purple	237.968	53.9941	183.974	-129.98
Cluster-16955.34	darkred	305.8	34.7975	271.002	-236.205
Cluster-16955.37	magenta	1130.4	175.763	954.636	-778.873
Cluster-16955.5	brown	627.445	201.872	425.573	-223.701
Cluster-16955.6	royalblue	375.812	48.8976	326.915	-278.017
Cluster-16955.7	greenyellow	329.492	80.3934	249.099	-168.705
Cluster-16955.8	tan	128.686	10.8042	117.881	-107.077
Cluster-16972.14	turquoise	1819.49	1255.52	563.974	691.545
Cluster-16972.2	yellow	173.568	39.7105	133.857	-94.1466
Cluster-16972.4	blue	1605.49	490.986	1114.5	-623.519
Cluster-16972.5	red	856.929	243.158	613.771	-370.613
Cluster-16972.6	blue	2595.65	1172.47	1423.17	-250.702
Cluster-16972.9	green	2175.68	671.146	1504.53	-833.385
Cluster-16988.1	greenyellow	250.66	57.7453	192.915	-135.169
Cluster-16988.11	brown	459.723	152.208	307.515	-155.307
Cluster-16988.13	magenta	966.061	264.51	701.551	-437.041
Cluster-16988.15	blue	1428.38	726.329	702.048	24.2809
Cluster-16988.18	magenta	731.312	328.835	402.477	-73.6416
Cluster-16988.19	magenta	320.769	90.5161	230.253	-139.737
Cluster-16988.20	blue	1961.61	776	1185.61	-409.609
Cluster-16988.22	blue	2150.59	1067.44	1083.15	-15.7128
Cluster-16988.23	blue	587.149	247.549	339.6	-92.0514
Cluster-16988.3	blue	2696.36	1157.01	1539.34	-382.333
Cluster-16988.4	magenta	193.585	39.721	153.864	-114.143
Cluster-16988.5	turquoise	1004.56	432.007	572.552	-140.545
Cluster-16988.6	magenta	1074.56	322.649	751.914	-429.266
Cluster-16994.0	brown	302.9	159.913	142.987	16.9259
Cluster-16994.1	grey60	200.193	23.6865	176.507	-152.82
Cluster-16994.2	blue	2013.15	510.009	1503.14	-993.131
Cluster-16994.6	darkgreen	91.2064	18.2461	72.9603	-54.7143
Cluster-16999.1	salmon	352.865	53.7787	299.086	-245.307
Cluster-17021.0	lightcyan	559.496	35.4785	524.017	-488.539
Cluster-17025.0	yellow	488.566	223.868	264.699	-40.8309
Cluster-17031.0	darkgreen	118.213	5.53056	112.683	-107.152
Cluster-17036.0	purple	78.0808	10.6034	67.4774	-56.874
Cluster-17042.0	lightyellow	196.563	20.5921	175.97	-155.378
Cluster-17046.0	turquoise	445.458	218.157	227.301	-9.14417
Cluster-17046.1	blue	154.91	53.6638	101.246	-47.5827
Cluster-17053.0	green	878.192	170.506	707.686	-537.181
Cluster-17055.1	blue	1469.71	528.868	940.842	-411.974
Cluster-17064.16	yellow	2060.74	618.731	1442.01	-823.275
Cluster-17064.17	magenta	217.009	20.0781	196.931	-176.853
Cluster-17064.3	green	578.946	126.352	452.594	-326.242
Cluster-17064.5	blue	911.9	385.104	526.797	-141.693
Cluster-17064.8	brown	657.107	285.603	371.504	-85.9002
Cluster-17067.0	yellow	732.579	149.967	582.612	-432.644
Cluster-17068.0	lightcyan	205.769	30.7836	174.985	-144.202
Cluster-17069.0	blue	760.308	352.675	407.633	-54.9584
Cluster-17095.0	yellow	1765.15	668.482	1096.67	-428.189
Cluster-17095.1	royalblue	500.77	46.8225	453.948	-407.125
Cluster-17107.0	blue	1315.68	681.047	634.632	46.415
Cluster-17126.0	purple	400.807	113.149	287.658	-174.51
Cluster-17126.3	greenyellow	583.164	119.927	463.238	-343.311
Cluster-17128.0	lightyellow	206.049	30.0559	175.993	-145.937
Cluster-17135.0	royalblue	355.794	61.5956	294.199	-232.603
Cluster-17138.0	yellow	282.236	100.601	181.634	-81.0329
Cluster-17142.0	magenta	278.301	85.8916	192.409	-106.518
Cluster-17145.0	magenta	133.801	29.729	104.072	-74.3428
Cluster-17145.2	brown	110.872	17.7641	93.1081	-75.3439
Cluster-17145.7	brown	1177.28	503.096	674.183	-171.087
Cluster-17149.0	lightcyan	207.409	47.5489	159.861	-112.312
Cluster-17164.0	blue	3482.25	1710.48	1771.77	-61.2907
Cluster-17173.0	yellow	349.198	94.6359	254.562	-159.926
Cluster-17174.0	green	1911.24	519.636	1391.6	-871.964
Cluster-17176.0	magenta	477.673	146.05	331.623	-185.572
Cluster-17178.0	green	1265.73	490.029	775.699	-285.67
Cluster-17195.17	purple	428.699	92.1816	336.518	-244.336
Cluster-17195.2	yellow	234.745	62.337	172.407	-110.07
Cluster-17195.23	yellow	892.694	372.395	520.3	-147.905
Cluster-17195.4	yellow	2726.94	760.354	1966.59	-1206.23
Cluster-17202.0	turquoise	1153.12	826.59	326.526	500.063
Cluster-17202.1	green	2045.18	686.796	1358.38	-671.586
Cluster-17202.2	green	2334.63	790.298	1544.34	-754.038
Cluster-17202.4	grey60	220.719	58.7802	161.938	-103.158
Cluster-17202.5	darkturquoise	245.697	22.6312	223.066	-200.435
Cluster-17220.0	magenta	74.9548	11.7963	63.1585	-51.3623
Cluster-17233.0	blue	993.043	387.839	605.203	-217.364
Cluster-17251.0	blue	390.913	137.206	253.707	-116.5
Cluster-17253.0	blue	1168.51	359.631	808.88	-449.249
Cluster-17256.0	turquoise	387.689	154.04	233.649	-79.6088
Cluster-17260.0	blue	227.07	78.5566	148.514	-69.9572
Cluster-17266.0	pink	1046.7	430.824	615.881	-185.057
Cluster-17295.0	grey60	221.192	57.5359	163.656	-106.12
Cluster-1730.7	yellow	947.557	184.074	763.483	-579.409
Cluster-17300.0	turquoise	180.768	71.6891	109.079	-37.3899
Cluster-17306.1	blue	587.228	172.445	414.783	-242.339
Cluster-17306.2	yellow	1419.43	285.055	1134.38	-849.323
Cluster-17306.3	green	1616.66	492.863	1123.8	-630.936
Cluster-17313.0	magenta	108.464	42.3516	66.1126	-23.761
Cluster-17332.0	grey60	326.846	56.3981	270.448	-214.05
Cluster-17334.0	royalblue	152.979	30.1036	122.876	-92.7721
Cluster-17341.4	yellow	494.16	114.67	379.49	-264.82
Cluster-17341.5	brown	316.935	140.133	176.803	-36.67
Cluster-17352.4	magenta	1381.75	214.544	1167.21	-952.666
Cluster-17352.5	blue	1988.15	996.88	991.266	5.61358
Cluster-17352.7	blue	473.216	236.266	236.949	-0.683006
Cluster-17352.8	red	833.872	269.814	564.058	-294.244
Cluster-17361.11	greenyellow	771.187	114.384	656.802	-542.418
Cluster-17361.18	magenta	506.637	134	372.637	-238.637
Cluster-17361.19	brown	629.166	365.962	263.204	102.758
Cluster-17361.3	blue	215.707	105.981	109.726	-3.74463
Cluster-17361.32	red	1174.79	247.849	926.939	-679.09
Cluster-17361.35	magenta	652.793	175.224	477.569	-302.345
Cluster-17361.39	magenta	322.976	56.2672	266.709	-210.442
Cluster-17361.4	yellow	276.588	68.8932	207.694	-138.801
Cluster-17361.40	darkred	346.975	19.082	327.893	-308.811
Cluster-17361.5	greenyellow	396.834	99.0113	297.822	-198.811
Cluster-17361.7	grey60	202.1	32.8826	169.218	-136.335
Cluster-17361.8	tan	526.602	88.9268	437.676	-348.749
Cluster-17369.0	royalblue	163.677	33.7643	129.913	-96.1482
Cluster-17371.0	royalblue	111.052	17.0599	93.9926	-76.9327
Cluster-17375.1	cyan	526.369	54.3547	472.014	-417.66
Cluster-17375.10	turquoise	1248.4	865.81	382.594	483.216
Cluster-17375.11	magenta	117.735	20.8938	96.841	-75.9472
Cluster-17375.2	green	2570.57	633.175	1937.39	-1304.22
Cluster-17375.6	turquoise	2056.13	687.241	1368.89	-681.652
Cluster-17375.7	yellow	1333.18	195.654	1137.52	-941.869
Cluster-17404.0	turquoise	128.292	30.7026	97.5894	-66.8868
Cluster-17407.0	tan	366.24	68.0404	298.199	-230.159
Cluster-17413.1	green	1909.91	493.999	1415.91	-921.909
Cluster-17424.0	blue	942.81	178.881	763.929	-585.047
Cluster-17428.1	brown	226.98	44.0969	182.883	-138.786
Cluster-17429.0	blue	135.919	23.8301	112.089	-88.2586
Cluster-17429.10	royalblue	1007.01	23.671	983.343	-959.672
Cluster-17429.3	magenta	763.741	131.659	632.082	-500.423
Cluster-17429.5	brown	1003.07	495.245	507.825	-12.5807
Cluster-17429.7	brown	931.766	197.979	733.787	-535.808
Cluster-17429.8	yellow	1081.79	319.565	762.224	-442.659
Cluster-17429.9	purple	356.091	82.4949	273.596	-191.101
Cluster-17448.0	blue	297.321	115.269	182.052	-66.7832
Cluster-17452.0	grey60	281.889	50.8928	230.997	-180.104
Cluster-17458.13	lightgreen	308.174	57.0768	251.097	-194.02
Cluster-17458.14	tan	1769.57	117.02	1652.55	-1535.53
Cluster-17458.2	blue	245.775	45.2009	200.574	-155.373
Cluster-17458.3	magenta	635.79	145.157	490.633	-345.475
Cluster-17458.9	magenta	392.767	171.774	220.993	-49.2184
Cluster-17471.0	turquoise	284.294	136.334	147.96	-11.6258
Cluster-17471.10	lightgreen	111.249	6.14419	105.105	-98.9608
Cluster-17471.11	turquoise	379.977	86.3672	293.61	-207.243
Cluster-17471.2	red	921.398	200.395	721.003	-520.608
Cluster-17471.5	red	1203.26	368.527	834.728	-466.201
Cluster-17471.6	blue	89.5842	15.5765	74.0076	-58.4311
Cluster-17471.7	magenta	535.893	91.7142	444.179	-352.465
Cluster-17471.8	red	819.676	240.427	579.248	-338.821
Cluster-17508.0	turquoise	1258.27	854.426	403.84	450.586
Cluster-17523.0	magenta	190.448	77.8528	112.595	-34.7425
Cluster-17529.0	black	1442.51	278.692	1163.81	-885.123
Cluster-17529.1	black	2261.93	413.558	1848.38	-1434.82
Cluster-17529.2	salmon	202.228	14.4795	187.748	-173.269
Cluster-17529.3	red	1283	362.559	920.444	-557.885
Cluster-17529.4	brown	196.083	44.506	151.577	-107.071
Cluster-17529.6	red	994.902	302.697	692.205	-389.508
Cluster-17533.0	blue	122.46	37.0234	85.4369	-48.4135
Cluster-17534.0	magenta	87.5635	24.965	62.5985	-37.6335
Cluster-17568.0	greenyellow	209.451	37.8378	171.613	-133.775
Cluster-17577.0	lightcyan	176.019	45.0995	130.919	-85.8198
Cluster-17583.0	magenta	597.485	182.488	414.996	-232.508
Cluster-17584.0	lightgreen	242.711	51.7384	190.973	-139.234
Cluster-17588.0	magenta	341.475	133.235	208.24	-75.0045
Cluster-17593.0	darkred	190.445	31.5299	158.915	-127.385
Cluster-17607.0	lightcyan	374.12	42.7455	331.374	-288.629
Cluster-17610.0	royalblue	161.984	31.4745	130.51	-99.0355
Cluster-17617.0	lightyellow	165.789	25.424	140.365	-114.941
Cluster-17621.2	blue	1509.57	694.057	815.517	-121.46
Cluster-17636.0	blue	726.915	389.939	336.976	52.9636
Cluster-17641.1	magenta	447.562	118.219	329.343	-211.124
Cluster-17641.2	magenta	742.572	205.413	537.159	-331.746
Cluster-17650.0	lightcyan	178.245	27.0568	151.189	-124.132
Cluster-17658.3	yellow	524.842	180.434	344.408	-163.973
Cluster-17665.1	greenyellow	426.135	122.684	303.45	-180.766
Cluster-17677.0	blue	145.941	49.3265	96.6144	-47.2879
Cluster-17679.0	red	1231.59	240.184	991.406	-751.222
Cluster-17683.0	purple	237.157	57.4666	179.69	-122.224
Cluster-17690.0	green	1596.51	468.743	1127.77	-659.027
Cluster-17727.0	blue	1458.7	591.926	866.777	-274.851
Cluster-17737.0	turquoise	148.11	33.9737	114.136	-80.1625
Cluster-17739.2	magenta	1530.56	236.42	1294.14	-1057.72
Cluster-17739.3	yellow	800.325	266.753	533.573	-266.82
Cluster-17741.0	yellow	163.963	52.3608	111.603	-59.2419
Cluster-17758.0	red	981.606	313.956	667.65	-353.694
Cluster-17763.0	blue	1866.71	971.523	895.189	76.334
Cluster-17772.0	pink	807.065	297.038	510.026	-212.988
Cluster-17772.2	midnightblue	505.692	67.7665	437.925	-370.159
Cluster-17772.3	brown	826.58	131.663	694.917	-563.254
Cluster-17780.1	blue	353.353	121.037	232.316	-111.279
Cluster-17786.0	greenyellow	179.625	35.816	143.809	-107.993
Cluster-17788.0	lightyellow	277.109	35.4822	241.627	-206.144
Cluster-17797.0	royalblue	95.1806	11.0242	84.1564	-73.1322
Cluster-17812.0	brown	516.289	294.401	221.887	72.5141
Cluster-17813.0	green	754.85	215.155	539.696	-324.541
Cluster-17849.1	green	3555.68	857.701	2697.97	-1840.27
Cluster-17852.1	grey60	185.045	50.152	134.893	-84.7411
Cluster-17858.0	lightcyan	238.854	81.3247	157.53	-76.2051
Cluster-17859.0	magenta	120.065	32.3162	87.7484	-55.4322
Cluster-17863.0	black	178.378	38.3635	140.015	-101.651
Cluster-17872.0	green	275.942	67.4257	208.516	-141.091
Cluster-17872.1	green	2284.69	664.974	1619.71	-954.74
Cluster-17878.0	turquoise	1771.51	705.291	1066.22	-360.931
Cluster-17880.0	royalblue	273.905	61.0392	212.866	-151.827
Cluster-17890.0	brown	249.952	101.177	148.774	-47.5973
Cluster-17898.0	green	1665.07	621.356	1043.71	-422.353
Cluster-17944.3	black	1437.04	428.017	1009.03	-581.01
Cluster-17944.5	brown	1230.08	361.639	868.441	-506.802
Cluster-17947.1	black	624.094	115.496	508.598	-393.102
Cluster-17947.2	lightyellow	388.983	79.6232	309.36	-229.737
Cluster-17949.0	magenta	312.839	118.19	194.649	-76.4593
Cluster-17952.0	red	260.517	57.6583	202.859	-145.201
Cluster-17961.1	blue	1990.13	528.253	1461.88	-933.625
Cluster-17961.2	green	1348.21	350.539	997.675	-647.135
Cluster-17961.3	green	1170.08	223.873	946.206	-722.333
Cluster-17990.0	grey60	242.467	45.0575	197.41	-152.352
Cluster-17991.0	lightcyan	236.833	59.5218	177.311	-117.79
Cluster-17998.0	blue	407.723	82.3337	325.389	-243.055
Cluster-17999.0	brown	241.168	63.8014	177.367	-113.565
Cluster-17999.1	red	617.002	170.691	446.311	-275.62
Cluster-17999.4	turquoise	1002.84	683.687	319.149	364.538
Cluster-17999.5	magenta	584.88	53.883	530.997	-477.114
Cluster-17999.6	cyan	796.959	68.8335	728.125	-659.292
Cluster-17999.8	green	426.66	135.134	291.526	-156.392
Cluster-17999.9	red	206.564	25.8478	180.716	-154.868
Cluster-18003.0	lightgreen	389.675	44.1123	345.563	-301.451
Cluster-18007.0	blue	765.223	384.159	381.064	3.09432
Cluster-18017.0	tan	149.721	11.9937	137.727	-125.733
Cluster-18032.0	brown	354.189	140.723	213.466	-72.7431
Cluster-18038.0	blue	350.992	96.0273	254.964	-158.937
Cluster-18058.0	turquoise	216.839	62.0574	154.781	-92.724
Cluster-18076.0	blue	1115.82	415.91	699.907	-283.997
Cluster-18076.3	royalblue	118.667	12.5084	106.159	-93.6502
Cluster-18076.4	turquoise	196.118	79.7763	116.342	-36.5652
Cluster-18076.5	blue	3019.43	1238.05	1781.37	-543.322
Cluster-18076.8	magenta	147.223	28.6278	118.595	-89.9677
Cluster-18076.9	blue	1330.79	421.973	908.816	-486.843
Cluster-18079.1	turquoise	265.51	103.955	161.555	-57.599
Cluster-18093.0	tan	286.507	57.7284	228.779	-171.05
Cluster-18129.0	blue	813.58	385.235	428.346	-43.1106
Cluster-18129.1	blue	308.857	142.273	166.584	-24.3108
Cluster-18139.0	purple	518.677	108.473	410.205	-301.732
Cluster-18142.11	blue	1486.14	718.487	767.655	-49.168
Cluster-18142.13	yellow	766.305	303.226	463.079	-159.852
Cluster-18142.2	magenta	772.897	187.768	585.129	-397.362
Cluster-18142.5	turquoise	1533.76	1089.04	444.714	644.328
Cluster-18142.6	magenta	223.026	76.2578	146.768	-70.51
Cluster-18142.7	yellow	1552.48	509.753	1042.73	-532.977
Cluster-18152.0	yellow	171.154	40.1552	130.999	-90.8435
Cluster-18180.1	yellow	1356.58	461.536	895.039	-433.503
Cluster-18202.7	turquoise	529.726	222.905	306.821	-83.9167
Cluster-18223.2	turquoise	2989.59	1129.47	1860.12	-730.65
Cluster-18225.0	red	948.797	313.349	635.448	-322.1
Cluster-18241.1	yellow	1679.14	550.924	1128.22	-577.293
Cluster-18241.2	yellow	1449.74	422.815	1026.92	-604.108
Cluster-18243.1	black	1807.18	316.008	1491.17	-1175.16
Cluster-18243.2	green	1485.8	456.475	1029.33	-572.852
Cluster-18243.3	salmon	567.987	30.2884	537.699	-507.41
Cluster-18243.4	green	3774.76	1134.23	2640.53	-1506.3
Cluster-18243.5	green	3773.18	900.24	2872.94	-1972.7
Cluster-18243.6	green	3128.79	978.598	2150.19	-1171.59
Cluster-18243.8	green	910.584	304.626	605.959	-301.333
Cluster-18244.0	red	235.148	44.3029	190.846	-146.543
Cluster-18265.4	blue	3304.51	1477.37	1827.14	-349.776
Cluster-18271.0	blue	2881.32	1290.15	1591.18	-301.033
Cluster-18284.1	brown	1140.24	256.825	883.414	-626.589
Cluster-18287.0	red	135.625	19.4462	116.179	-96.7329
Cluster-18290.0	turquoise	181.977	39.2402	142.737	-103.496
Cluster-18307.0	blue	2500.16	1165.14	1335.02	-169.875
Cluster-18318.0	blue	368.002	108.729	259.273	-150.544
Cluster-1832.3	blue	1959.83	958.222	1001.61	-43.3839
Cluster-1832.4	blue	3389.69	1701.75	1687.93	13.823
Cluster-18350.0	grey60	315.055	35.5508	279.505	-243.954
Cluster-18350.1	magenta	461.768	109.303	352.465	-243.163
Cluster-18366.0	magenta	221.796	47.8432	173.953	-126.109
Cluster-18368.0	turquoise	274.482	88.0949	186.387	-98.2922
Cluster-18375.0	yellow	304.164	69.4203	234.743	-165.323
Cluster-18381.0	blue	340.164	148.701	191.463	-42.7615
Cluster-18385.0	magenta	617.378	109.055	508.324	-399.269
Cluster-18394.0	pink	97.104	19.4721	77.6319	-58.1598
Cluster-18398.0	turquoise	2138.13	1100.05	1038.08	61.9733
Cluster-18398.2	green	1721.06	540.821	1180.24	-639.42
Cluster-18398.3	pink	1763.17	730.822	1032.34	-301.523
Cluster-18398.4	pink	901.428	344.224	557.204	-212.98
Cluster-18398.5	green	1592.12	435.064	1157.06	-721.995
Cluster-18398.6	pink	2417.35	725.128	1692.22	-967.097
Cluster-18398.7	black	1891.6	361.831	1529.77	-1167.94
Cluster-18410.0	blue	312.214	108.261	203.953	-95.6912
Cluster-18422.0	purple	165.774	34.3382	131.436	-97.0975
Cluster-18430.1	cyan	791.976	53.3487	738.627	-685.279
Cluster-18430.2	blue	1282.15	420.004	862.145	-442.141
Cluster-18430.3	yellow	562.432	93.5737	468.859	-375.285
Cluster-18430.4	red	1726.66	237.366	1489.3	-1251.93
Cluster-18430.5	blue	1144.82	250.255	894.563	-644.308
Cluster-18436.0	green	341.214	119.844	221.37	-101.527
Cluster-18440.1	brown	419.314	134.989	284.325	-149.336
Cluster-18440.12	brown	1530.71	870.965	659.74	211.225
Cluster-18440.13	yellow	1476.51	452.665	1023.85	-571.181
Cluster-18440.14	red	504.859	119.03	385.829	-266.799
Cluster-18440.2	brown	1547.6	795.76	751.837	43.9233
Cluster-18440.3	brown	1322.58	784.835	537.746	247.089
Cluster-18440.4	brown	1076.26	601.842	474.419	127.423
Cluster-18440.5	lightgreen	100.787	7.75845	93.0283	-85.2699
Cluster-18452.1	blue	2205.07	927.638	1277.43	-349.795
Cluster-18461.0	magenta	576.712	192.362	384.35	-191.988
Cluster-18461.2	blue	2500.5	1141.41	1359.09	-217.671
Cluster-18461.3	blue	1489.96	549.005	940.957	-391.952
Cluster-18462.0	lightgreen	256.198	56.9475	199.25	-142.303
Cluster-18482.0	yellow	170.497	72.2379	98.2593	-26.0214
Cluster-18494.0	grey	87.4281	2.4135	85.0146	-82.6011
Cluster-18504.0	blue	399.207	205.714	193.493	12.2215
Cluster-18506.0	red	180.415	39.9001	140.515	-100.614
Cluster-18506.2	purple	1655.34	217.581	1437.76	-1220.17
Cluster-18517.0	blue	386.995	143.57	243.425	-99.8545
Cluster-18529.0	blue	778.851	348.695	430.156	-81.4611
Cluster-18556.0	grey60	195.623	52.2454	143.377	-91.1318
Cluster-18558.10	red	610.318	169.756	440.562	-270.806
Cluster-18558.2	darkred	137.228	13.9633	123.265	-109.301
Cluster-18558.6	red	558.558	103.976	454.582	-350.606
Cluster-18558.8	green	3053.92	728.794	2325.12	-1596.33
Cluster-18558.9	green	2883.36	774.976	2108.38	-1333.4
Cluster-18566.0	blue	2523.8	1267.14	1256.66	10.4739
Cluster-18567.0	red	741.698	62.4944	679.204	-616.71
Cluster-18567.1	turquoise	965.617	331.596	634.021	-302.426
Cluster-18567.2	red	1873.01	504.617	1368.39	-863.775
Cluster-18567.3	red	1198.44	280.592	917.85	-637.258
Cluster-18567.4	turquoise	1482.25	1017.7	464.552	553.15
Cluster-18570.0	blue	352.402	171.452	180.95	-9.49826
Cluster-18578.0	green	121.292	25.5984	95.6936	-70.0953
Cluster-18579.0	purple	248.539	42.0025	206.536	-164.534
Cluster-18583.0	greenyellow	127.628	22.0143	105.613	-83.5992
Cluster-18594.0	turquoise	1043.11	591.07	452.037	139.033
Cluster-18594.1	turquoise	1742.62	1014.89	727.732	287.154
Cluster-18596.2	black	612.194	68.545	543.649	-475.104
Cluster-18610.0	green	312.723	62.9681	249.755	-186.787
Cluster-18619.0	tan	182.458	40.8943	141.564	-100.67
Cluster-18621.1	tan	1503.67	113.16	1390.51	-1277.35
Cluster-18624.0	green	254.213	75.4942	178.718	-103.224
Cluster-18626.0	green	576.071	160.785	415.286	-254.501
Cluster-18630.0	red	818.121	220.25	597.871	-377.62
Cluster-18640.2	yellow	1417.65	521.963	895.685	-373.722
Cluster-18640.3	yellow	391.637	115.564	276.073	-160.509
Cluster-18649.0	yellow	107.944	16.4823	91.4619	-74.9796
Cluster-18649.1	brown	640.082	194.413	445.669	-251.255
Cluster-18653.0	lightcyan	437.109	40.8617	396.247	-355.386
Cluster-18659.0	grey60	260.224	42.1371	218.087	-175.95
Cluster-18671.0	yellow	619.423	211.698	407.725	-196.027
Cluster-18681.0	pink	83.6182	17.5564	66.0618	-48.5054
Cluster-18683.1	blue	2889.37	1446.12	1443.25	2.86514
Cluster-18683.2	blue	2924.6	939.904	1984.7	-1044.79
Cluster-18706.1	blue	835.294	375.291	460.003	-84.7121
Cluster-18707.2	turquoise	1391.94	937.781	454.163	483.618
Cluster-18708.0	turquoise	314.512	81.8293	232.683	-150.853
Cluster-18717.0	red	1136.32	334.669	801.653	-466.985
Cluster-18737.0	blue	285.998	102.001	183.997	-81.9964
Cluster-18738.1	green	2526.8	569.445	1957.36	-1387.91
Cluster-18738.2	yellow	675.936	291.975	383.961	-91.9857
Cluster-18748.0	blue	130.747	24.6473	106.1	-81.4524
Cluster-18754.0	darkred	218.288	38.5578	179.73	-141.172
Cluster-18755.0	turquoise	108.848	27.9158	80.9323	-53.0165
Cluster-18758.0	green	105.009	21.4456	83.5633	-62.1177
Cluster-18772.0	blue	1630.07	817.973	812.097	5.87605
Cluster-18772.1	blue	2057.52	866.489	1191.03	-324.543
Cluster-18778.0	darkturquoise	105.043	5.82707	99.2162	-93.3891
Cluster-18783.2	tan	77.5727	7.33165	70.2411	-62.9094
Cluster-18783.3	blue	323.769	61.2476	262.521	-201.274
Cluster-18783.7	turquoise	666.002	196.394	469.608	-273.214
Cluster-18783.8	black	439.444	66.384	373.06	-306.676
Cluster-18792.1	magenta	339.736	153.333	186.404	-33.0708
Cluster-18794.0	darkgreen	75.8944	13.3566	62.5378	-49.1812
Cluster-18800.0	blue	558.782	199.099	359.683	-160.584
Cluster-18800.12	blue	3596.42	1552.72	2043.7	-490.982
Cluster-18800.14	brown	262.603	48.0845	214.518	-166.434
Cluster-18800.3	turquoise	1536.2	347.113	1189.09	-841.975
Cluster-18800.4	purple	167.543	42.3988	125.144	-82.7451
Cluster-18800.6	turquoise	143.331	29.1184	114.213	-85.0943
Cluster-18802.0	brown	269.069	91.3146	177.754	-86.4398
Cluster-18810.0	lightgreen	585.62	55.9155	529.704	-473.789
Cluster-18832.0	turquoise	1124.92	605.52	519.403	86.1162
Cluster-18840.0	turquoise	337.223	108.028	229.194	-121.166
Cluster-18840.1	yellow	1209.51	299.186	910.327	-611.141
Cluster-18840.2	red	2675.16	321.228	2353.93	-2032.7
Cluster-18840.5	blue	3419.34	1544.93	1874.4	-329.47
Cluster-18840.6	greenyellow	765.226	124.83	640.396	-515.566
Cluster-18846.0	turquoise	298.489	69.945	228.544	-158.599
Cluster-18854.0	brown	264.307	132.068	132.24	-0.171766
Cluster-18877.0	tan	362.424	83.4158	279.008	-195.592
Cluster-18882.0	yellow	275.563	84.7606	190.803	-106.042
Cluster-18889.10	darkred	98.3986	15.5247	82.874	-67.3493
Cluster-18889.11	blue	2494.01	1106.27	1387.73	-281.462
Cluster-18889.13	brown	641.334	256.044	385.29	-129.246
Cluster-18889.2	greenyellow	394.164	96.3174	297.846	-201.529
Cluster-18894.0	yellow	303.683	111.05	192.634	-81.584
Cluster-18901.0	salmon	181.77	33.275	148.495	-115.22
Cluster-18906.0	lightcyan	206.084	69.2882	136.796	-67.5079
Cluster-18917.0	turquoise	225.28	42.2596	183.021	-140.761
Cluster-18927.0	purple	281.764	32.2885	249.475	-217.187
Cluster-18936.0	lightcyan	248.925	41.7288	207.196	-165.467
Cluster-18950.0	lightcyan	387.417	70.6937	316.723	-246.029
Cluster-18958.0	magenta	307.48	115.224	192.256	-77.0323
Cluster-18966.0	lightgreen	92.634	9.84726	82.7867	-72.9394
Cluster-18971.0	green	190.529	49.8027	140.726	-90.9234
Cluster-18971.3	turquoise	769.27	478.906	290.364	188.543
Cluster-18980.0	turquoise	256.879	93.1064	163.772	-70.6661
Cluster-18983.0	pink	1018.95	457.953	560.999	-103.045
Cluster-18983.1	green	1876.39	627.072	1249.32	-622.243
Cluster-18983.2	turquoise	2600.68	1424.42	1176.26	248.159
Cluster-18983.3	turquoise	3127.65	1145.85	1981.8	-835.953
Cluster-18997.1	black	1689.29	219.999	1469.29	-1249.29
Cluster-18997.10	brown	1613.32	1007.74	605.575	402.169
Cluster-18997.13	brown	1441.26	923.237	518.019	405.218
Cluster-18997.14	brown	595.081	153.573	441.508	-287.934
Cluster-18997.16	midnightblue	486.066	63.4639	422.602	-359.138
Cluster-18997.17	green	1426.86	362.835	1064.02	-701.188
Cluster-18997.18	turquoise	883.395	258.11	625.285	-367.175
Cluster-18997.19	turquoise	2233	1137.56	1095.43	42.1284
Cluster-18997.2	pink	2094.6	735.842	1358.76	-622.915
Cluster-18997.21	turquoise	703.942	369.582	334.36	35.2217
Cluster-18997.22	brown	1520.15	944.252	575.895	368.357
Cluster-18997.24	brown	1273.6	767.135	506.463	260.671
Cluster-18997.25	brown	1444.81	907.625	537.181	370.444
Cluster-18997.26	brown	1737.14	1048.52	688.625	359.891
Cluster-18997.27	pink	1410.15	526.086	884.059	-357.973
Cluster-18997.3	brown	1653.9	979.692	674.208	305.484
Cluster-18997.4	brown	1717.78	1055.01	662.77	392.243
Cluster-18997.5	black	1237.09	372.675	864.417	-491.741
Cluster-18997.6	black	1474.28	434.839	1039.45	-604.606
Cluster-18997.8	brown	1755.88	1010.66	745.217	265.446
Cluster-18997.9	turquoise	2621.63	1113.25	1508.38	-395.133
Cluster-18999.0	blue	250.349	63.9864	186.363	-122.376
Cluster-19006.1	yellow	176.288	18.9306	157.358	-138.427
Cluster-19006.2	brown	944.647	506.084	438.563	67.5207
Cluster-19013.2	green	2015.32	552.203	1463.11	-910.912
Cluster-19018.1	red	790.968	203.357	587.611	-384.254
Cluster-19018.13	turquoise	1193.71	649.218	544.491	104.727
Cluster-19018.14	turquoise	1138.59	717.176	421.412	295.764
Cluster-19018.2	brown	622.335	225.333	397.002	-171.669
Cluster-19018.4	brown	1392.31	819.593	572.717	246.876
Cluster-19018.5	brown	796.294	287.393	508.901	-221.507
Cluster-19018.7	turquoise	326.728	86.3226	240.406	-154.083
Cluster-19021.0	grey60	191.624	49.3549	142.269	-92.9143
Cluster-19023.0	magenta	243.894	79.3938	164.501	-85.1068
Cluster-19023.4	green	1055.07	361.292	693.775	-332.483
Cluster-19025.2	turquoise	812.78	348.413	464.366	-115.953
Cluster-19039.0	turquoise	106.992	27.0919	79.9006	-52.8086
Cluster-19047.1	pink	716.702	214.118	502.584	-288.466
Cluster-19047.3	blue	159.727	67.0546	92.6725	-25.6179
Cluster-19047.4	turquoise	623.424	369.639	253.785	115.854
Cluster-19047.7	greenyellow	277.148	41.7764	235.372	-193.596
Cluster-19052.0	red	172.146	32.4548	139.691	-107.236
Cluster-19053.0	blue	3127.55	1567.35	1560.21	7.14035
Cluster-19055.1	midnightblue	826.97	51.9474	775.022	-723.075
Cluster-19055.3	black	404.24	37.3001	366.94	-329.64
Cluster-19063.0	blue	108.838	26.298	82.5397	-56.2417
Cluster-19065.0	royalblue	133.513	18.0554	115.458	-97.4023
Cluster-19074.0	turquoise	220.653	94.2107	126.442	-32.2314
Cluster-19079.0	lightgreen	390.379	59.8057	330.573	-270.767
Cluster-19085.0	blue	611.406	334.02	277.385	56.6352
Cluster-19087.0	brown	576.344	337.927	238.418	99.5093
Cluster-19102.0	green	282.715	50.8456	231.869	-181.024
Cluster-19108.0	lightyellow	300.144	59.8428	240.301	-180.458
Cluster-19115.6	turquoise	2559.93	1180.11	1379.82	-199.707
Cluster-19116.0	blue	963.275	553.682	409.593	144.089
Cluster-19120.0	blue	1379.26	571.655	807.6	-235.945
Cluster-19121.1	magenta	616.412	225.163	391.25	-166.087
Cluster-19130.4	pink	1373.37	624.76	748.615	-123.854
Cluster-19134.0	lightcyan	199.653	53.9477	145.706	-91.7581
Cluster-19139.0	blue	198.2	61.0365	137.163	-76.1267
Cluster-19150.0	red	209.904	47.3336	162.571	-115.237
Cluster-19151.0	darkgreen	76.2162	10.8907	65.3254	-54.4347
Cluster-19152.1	magenta	702.571	247.861	454.711	-206.85
Cluster-19152.7	magenta	703.925	263.897	440.028	-176.131
Cluster-19156.1	cyan	556.919	42.2532	514.666	-472.413
Cluster-19156.12	blue	356.777	172.803	183.974	-11.1716
Cluster-19156.13	turquoise	1573.01	947.599	625.407	322.192
Cluster-19156.14	magenta	1126.08	201.104	924.979	-723.875
Cluster-19156.15	red	1388.28	459.861	928.42	-468.559
Cluster-19156.16	blue	351.289	67.0192	284.269	-217.25
Cluster-19156.2	turquoise	1701.11	735.742	965.371	-229.629
Cluster-19156.8	purple	243.129	43.4283	199.701	-156.272
Cluster-19156.9	blue	1819.67	913.041	906.63	6.41138
[truncated: 34,856 more rows]
