# Supplementary material for: Integrative analyses of metabolome and transcriptome reveal the dynamic accumulation and regulatory network in rhizomes and fruits of Polygonatum cyrtonema Hua
Source: BMC Genomics. 2024 Jul 19;25:706. doi: 10.1186/s12864-024-10608-4 (PMC11264994; doi:10.1186/s12864-024-10608-4)
Supplement: Supplementary file 12 — Supplementary Material 12 [file 12864_2024_10608_MOESM12_ESM.xlsx]

## Sheet: Sheet1
ID1	ID2	coefficient	pvalue	relation
D-Glucose	Cluster-44832.0	0.931655	1.04628e-05	positive
D-Glucose	Cluster-64326.0	0.906226	4.87013e-05	positive
D-Glucose	Cluster-66476.3	0.906285	4.85531e-05	positive
D-Mannose	Cluster-43002.4	0.907495	4.55947e-05	positive
D-Mannose	Cluster-44832.0	0.929167	1.24586e-05	positive
D-Mannose	Cluster-58835.12	0.907355	4.59304e-05	positive
D-Mannose	Cluster-64326.0	0.923286	1.83773e-05	positive
D-Mannose	Cluster-66089.0	0.919847	2.27474e-05	positive
D-Glucose	Cluster-60336.0	0.929564	1.21213e-05	positive
D-Mannose	Cluster-60336.0	0.933468	9.17546e-06	positive
D-Sucrose	Cluster-60336.0	0.915218	2.98808e-05	positive
Cluster-13309.6	Cluster-1271.1	0.962096	5.78178e-07	positive
Cluster-13309.6	Cluster-1271.14	0.98145	1.6769e-08	positive
Cluster-13309.6	Cluster-25282.18	0.917368	2.63763e-05	positive
Cluster-13309.6	Cluster-31476.0	0.919702	2.29487e-05	positive
Cluster-13309.6	Cluster-31486.2	0.961193	6.49365e-07	positive
Cluster-13309.6	Cluster-31486.3	0.94282	4.37128e-06	positive
Cluster-13309.6	Cluster-35501.1	0.940348	5.37917e-06	positive
Cluster-13309.6	Cluster-36330.3	0.965084	3.85412e-07	positive
Cluster-13309.6	Cluster-38373.3	0.920715	2.15748e-05	positive
Cluster-13309.6	Cluster-39213.4	0.907001	4.67851e-05	positive
Cluster-13309.6	Cluster-42955.0	0.941032	5.08351e-06	positive
Cluster-13309.6	Cluster-43002.0	0.951214	2.00487e-06	positive
Cluster-13309.6	Cluster-43002.1	0.958268	9.29331e-07	positive
Cluster-13309.6	Cluster-43314.4	0.904505	5.318e-05	positive
Cluster-13309.6	Cluster-44089.0	0.905511	5.05259e-05	positive
Cluster-13309.6	Cluster-44711.2	0.915361	2.96367e-05	positive
Cluster-13309.6	Cluster-45615.1	0.921213	2.09229e-05	positive
Cluster-13309.6	Cluster-45992.0	0.910863	3.80979e-05	positive
Cluster-13309.6	Cluster-46755.0	0.913423	3.30781e-05	positive
Cluster-13309.6	Cluster-47506.9	0.911082	3.76473e-05	positive
Cluster-13309.6	Cluster-47584.5	0.904701	5.26539e-05	positive
Cluster-13309.6	Cluster-48540.1	0.9575	1.01662e-06	positive
Cluster-13309.6	Cluster-49588.0	0.952059	1.83973e-06	positive
Cluster-13309.6	Cluster-50921.2	0.970367	1.71227e-07	positive
Cluster-13309.6	Cluster-51686.5	0.903709	5.53563e-05	positive
Cluster-13309.6	Cluster-52000.1	0.918014	2.53897e-05	positive
Cluster-13309.6	Cluster-52012.8	0.936817	7.12811e-06	positive
Cluster-13309.6	Cluster-52817.1	0.927461	1.39919e-05	positive
Cluster-13309.6	Cluster-5411.14	0.930194	1.16016e-05	positive
Cluster-13309.6	Cluster-57234.2	0.943569	4.09783e-06	positive
Cluster-13309.6	Cluster-58548.1	0.921024	2.11678e-05	positive
Cluster-13309.6	Cluster-58835.12	0.900957	6.34307e-05	positive
Cluster-13309.6	Cluster-60001.0	0.914354	3.13877e-05	positive
Cluster-13309.6	Cluster-60331.4	0.937895	6.55234e-06	positive
Cluster-13309.6	Cluster-60553.1	0.906851	4.71528e-05	positive
Cluster-13309.6	Cluster-61901.3	0.924291	1.72337e-05	positive
Cluster-13309.6	Cluster-62634.52	0.905047	5.17358e-05	positive
Cluster-13309.6	Cluster-62645.4	0.932521	9.83102e-06	positive
Cluster-13309.6	Cluster-63674.10	0.910124	3.96535e-05	positive
Cluster-13309.6	Cluster-64265.4	0.936431	7.34331e-06	positive
Cluster-13309.6	Cluster-64326.0	0.921231	2.09004e-05	positive
Cluster-13309.6	Cluster-65997.0	0.917442	2.62624e-05	positive
Cluster-13309.6	Cluster-66195.10	0.945064	3.59215e-06	positive
Cluster-13309.6	Cluster-66195.9	0.97305	1.07005e-07	positive
Cluster-13309.6	Cluster-66476.3	0.907502	4.5578e-05	positive
Cluster-13309.6	Cluster-66691.0	0.956983	1.07908e-06	positive
Cluster-13309.6	Cluster-66710.1	0.906694	4.75378e-05	positive
Cluster-13309.6	Cluster-67009.0	0.936297	7.41944e-06	positive
Cluster-13309.6	Cluster-67733.0	0.973324	1.01738e-07	positive
Cluster-13309.6	Cluster-68024.0	0.929038	1.25694e-05	positive
Cluster-16755.13	Cluster-20321.3	0.907045	4.66793e-05	positive
Cluster-16755.13	Cluster-23556.0	0.921507	2.05462e-05	positive
Cluster-16755.13	Cluster-24172.0	0.945135	3.56955e-06	positive
Cluster-16755.13	Cluster-32463.0	0.936868	7.0999e-06	positive
Cluster-16755.13	Cluster-34740.0	0.903681	5.54346e-05	positive
Cluster-16755.13	Cluster-44089.0	0.902416	5.90416e-05	positive
Cluster-16755.13	Cluster-45783.0	0.901561	6.15828e-05	positive
Cluster-16755.13	Cluster-45783.2	0.907237	4.62145e-05	positive
Cluster-16755.13	Cluster-60001.0	0.916825	2.7229e-05	positive
Cluster-16755.13	Cluster-60553.1	0.901035	6.31899e-05	positive
Cluster-16755.13	Cluster-61033.1	0.924886	1.65841e-05	positive
Cluster-16755.13	Cluster-61805.1	0.922433	1.93936e-05	positive
Cluster-16755.13	Cluster-62645.4	0.960586	7.01051e-07	positive
Cluster-16755.13	Cluster-63674.10	0.940698	5.22612e-06	positive
Cluster-16755.13	Cluster-63674.9	0.9356	7.825e-06	positive
Cluster-16755.13	Cluster-65759.0	0.909974	3.99752e-05	positive
Cluster-16755.13	Cluster-66195.10	0.920717	2.1571e-05	positive
Cluster-16755.13	Cluster-66710.1	0.93052	1.13393e-05	positive
Cluster-16755.9	Cluster-20321.3	0.907952	4.45137e-05	positive
Cluster-16755.9	Cluster-20321.6	0.919345	2.34487e-05	positive
Cluster-16755.9	Cluster-24172.0	0.918608	2.45077e-05	positive
Cluster-16755.9	Cluster-32463.0	0.961246	6.45036e-07	positive
Cluster-16755.9	Cluster-44089.0	0.932755	9.66568e-06	positive
Cluster-16755.9	Cluster-45783.2	0.913611	3.27309e-05	positive
Cluster-16755.9	Cluster-52208.0	0.913438	3.30509e-05	positive
Cluster-16755.9	Cluster-56713.0	0.938971	6.01526e-06	positive
Cluster-16755.9	Cluster-58835.11	0.943466	4.13444e-06	positive
Cluster-16755.9	Cluster-62645.4	0.918739	2.43177e-05	positive
Cluster-16755.9	Cluster-63674.9	0.9177	2.58653e-05	positive
Cluster-16755.9	Cluster-66195.10	0.925768	1.56572e-05	positive
Cluster-20271.0	Cluster-20321.2	0.906335	4.84283e-05	positive
Cluster-20271.0	Cluster-32463.0	0.930415	1.14232e-05	positive
Cluster-20271.0	Cluster-34838.0	0.911729	3.63373e-05	positive
Cluster-20271.0	Cluster-45783.2	0.912042	3.57177e-05	positive
Cluster-20271.0	Cluster-56713.0	0.935555	7.85152e-06	positive
Cluster-20271.0	Cluster-63674.9	0.926558	1.48618e-05	positive
Cluster-20271.0	Cluster-65578.3	0.920898	2.13325e-05	positive
Cluster-44596.1	Cluster-23556.0	0.922443	1.93809e-05	positive
Cluster-44596.1	Cluster-24172.0	0.913475	3.29813e-05	positive
Cluster-44596.1	Cluster-34838.0	0.948077	2.72334e-06	positive
Cluster-44596.1	Cluster-61805.1	0.934683	8.38488e-06	positive
Cluster-44596.1	Cluster-61805.5	0.918936	2.40322e-05	positive
Cluster-50324.3	Cluster-1271.1	0.901596	6.14777e-05	positive
Cluster-50324.3	Cluster-20321.6	0.929743	1.19718e-05	positive
Cluster-50324.3	Cluster-43002.0	0.926892	1.45347e-05	positive
Cluster-50324.3	Cluster-43002.1	0.901201	6.26789e-05	positive
Cluster-50324.3	Cluster-43002.4	0.959278	8.2356e-07	positive
Cluster-50324.3	Cluster-44832.0	0.938007	6.49486e-06	positive
Cluster-50324.3	Cluster-45615.1	0.914481	3.11629e-05	positive
Cluster-50324.3	Cluster-47584.4	0.928263	1.32529e-05	positive
Cluster-50324.3	Cluster-47584.5	0.915997	2.85719e-05	positive
Cluster-50324.3	Cluster-52208.0	0.907124	4.64863e-05	positive
Cluster-50324.3	Cluster-58835.11	0.928794	1.27817e-05	positive
Cluster-50324.3	Cluster-58835.12	0.955865	1.22448e-06	positive
Cluster-50324.3	Cluster-60113.5	0.94484	3.6646e-06	positive
Cluster-50324.3	Cluster-64265.4	0.940145	5.46941e-06	positive
Cluster-50324.3	Cluster-64326.0	0.904572	5.30006e-05	positive
Cluster-50324.3	Cluster-68024.0	0.910592	3.86626e-05	positive
Cluster-50324.7	Cluster-5411.18	0.97128	1.46637e-07	positive
Cluster-50324.7	Cluster-66156.3	0.984113	7.76e-09	positive
Cluster-54012.0	Cluster-1271.9	0.930126	1.16565e-05	positive
Cluster-54012.0	Cluster-23556.0	0.972515	1.17967e-07	positive
Cluster-54012.0	Cluster-24172.0	0.946102	3.27121e-06	positive
Cluster-54012.0	Cluster-34740.0	0.913708	3.25531e-05	positive
Cluster-54012.0	Cluster-34838.0	0.910037	3.98387e-05	positive
Cluster-54012.0	Cluster-59339.1	0.94022	5.43578e-06	positive
Cluster-54012.0	Cluster-61033.1	0.969373	2.01581e-07	positive
Cluster-54012.0	Cluster-61805.1	0.954524	1.41885e-06	positive
Cluster-54012.0	Cluster-61805.5	0.902692	5.82416e-05	positive
Cluster-54012.0	Cluster-63674.9	0.967634	2.64907e-07	positive
Cluster-54012.0	Cluster-65759.0	0.938286	6.35289e-06	positive
Cluster-59725.0	Cluster-34838.0	0.918635	2.44694e-05	positive
Cluster-59725.0	Cluster-63397.0	0.957412	1.02707e-06	positive
Cluster-59725.0	Cluster-65578.3	0.903464	5.60421e-05	positive
Cluster-59725.3	Cluster-32081.0	0.977848	4.04738e-08	positive
Cluster-59725.3	Cluster-56603.3	0.970925	1.55855e-07	positive
Cluster-59725.3	Cluster-69760.6	0.952521	1.75416e-06	positive
Cluster-60336.0	Cluster-1271.1	0.947902	2.76867e-06	positive
Cluster-60336.0	Cluster-1271.14	0.936044	7.56456e-06	positive
Cluster-60336.0	Cluster-20321.6	0.934951	8.21843e-06	positive
Cluster-60336.0	Cluster-31476.0	0.914481	3.1163e-05	positive
Cluster-60336.0	Cluster-35501.1	0.92464	1.68506e-05	positive
Cluster-60336.0	Cluster-43002.0	0.932932	9.54223e-06	positive
Cluster-60336.0	Cluster-43002.4	0.969772	1.88924e-07	positive
Cluster-60336.0	Cluster-44089.0	0.921121	2.10417e-05	positive
Cluster-60336.0	Cluster-44832.0	0.949443	2.38903e-06	positive
Cluster-60336.0	Cluster-45615.1	0.929416	1.22461e-05	positive
Cluster-60336.0	Cluster-47584.5	0.963377	4.87911e-07	positive
Cluster-60336.0	Cluster-50921.2	0.918787	2.42481e-05	positive
Cluster-60336.0	Cluster-52208.0	0.905954	4.93905e-05	positive
Cluster-60336.0	Cluster-57234.2	0.922868	1.88697e-05	positive
Cluster-60336.0	Cluster-58835.11	0.912281	3.5249e-05	positive
Cluster-60336.0	Cluster-58835.12	0.938926	6.03658e-06	positive
Cluster-60336.0	Cluster-64265.4	0.942615	4.44881e-06	positive
Cluster-60336.0	Cluster-64326.0	0.947072	2.99209e-06	positive
Cluster-60336.0	Cluster-66089.0	0.935978	7.60297e-06	positive
Cluster-60336.0	Cluster-66195.9	0.941732	4.79447e-06	positive
Cluster-60336.0	Cluster-67733.0	0.937366	6.82983e-06	positive
Cluster-60336.0	Cluster-68024.0	0.958737	8.78878e-07	positive
Cluster-66094.0	Cluster-1271.14	0.930494	1.13601e-05	positive
Cluster-66094.0	Cluster-14364.2	0.929647	1.20515e-05	positive
Cluster-66094.0	Cluster-19430.2	0.935149	8.09646e-06	positive
Cluster-66094.0	Cluster-31486.2	0.95271	1.72011e-06	positive
Cluster-66094.0	Cluster-31486.3	0.937356	6.83542e-06	positive
Cluster-66094.0	Cluster-35501.1	0.90962	4.07428e-05	positive
Cluster-66094.0	Cluster-36330.3	0.913158	3.3573e-05	positive
Cluster-66094.0	Cluster-42955.0	0.921992	1.99354e-05	positive
Cluster-66094.0	Cluster-44566.0	0.927961	1.35277e-05	positive
Cluster-66094.0	Cluster-44711.2	0.910201	3.94891e-05	positive
Cluster-66094.0	Cluster-45992.0	0.920939	2.12795e-05	positive
Cluster-66094.0	Cluster-47506.9	0.934568	8.45771e-06	positive
Cluster-66094.0	Cluster-47618.1	0.925637	1.57922e-05	positive
Cluster-66094.0	Cluster-48540.1	0.925256	1.61901e-05	positive
Cluster-66094.0	Cluster-48816.2	0.905439	5.07103e-05	positive
Cluster-66094.0	Cluster-49588.0	0.954117	1.4826e-06	positive
Cluster-66094.0	Cluster-50921.2	0.928218	1.32936e-05	positive
Cluster-66094.0	Cluster-51686.5	0.923464	1.81705e-05	positive
Cluster-66094.0	Cluster-52012.8	0.959035	8.48057e-07	positive
Cluster-66094.0	Cluster-55815.1	0.913873	3.22523e-05	positive
Cluster-66094.0	Cluster-57234.2	0.90936	4.13122e-05	positive
Cluster-66094.0	Cluster-58149.4	0.912715	3.44102e-05	positive
Cluster-66094.0	Cluster-58548.1	0.932573	9.79434e-06	positive
Cluster-66094.0	Cluster-60331.4	0.907155	4.6412e-05	positive
Cluster-66094.0	Cluster-61901.2	0.904659	5.27659e-05	positive
Cluster-66094.0	Cluster-61901.3	0.959093	8.42124e-07	positive
Cluster-66094.0	Cluster-62634.52	0.908715	4.27553e-05	positive
Cluster-66094.0	Cluster-65145.0	0.903148	5.69348e-05	positive
Cluster-66094.0	Cluster-65997.0	0.918127	2.522e-05	positive
Cluster-66094.0	Cluster-66195.9	0.918998	2.39424e-05	positive
Cluster-66094.0	Cluster-66691.0	0.949686	2.33313e-06	positive
Cluster-66094.0	Cluster-66759.6	0.947147	2.97142e-06	positive
Cluster-66094.0	Cluster-67009.0	0.932407	9.91271e-06	positive
Cluster-66094.0	Cluster-67733.0	0.918956	2.4003e-05	positive
Cluster-68099.2	Cluster-32081.0	0.974084	8.81613e-08	positive
Cluster-68099.2	Cluster-56603.3	0.965612	3.57455e-07	positive
Cluster-68099.2	Cluster-68075.1	0.905584	5.03375e-05	positive
Cluster-68099.3	Cluster-1271.1	0.923367	1.82825e-05	positive
Cluster-68099.3	Cluster-1271.14	0.916129	2.83546e-05	positive
Cluster-68099.3	Cluster-20321.3	0.904601	5.29228e-05	positive
Cluster-68099.3	Cluster-20321.6	0.913307	3.32944e-05	positive
Cluster-68099.3	Cluster-23556.0	0.921173	2.09751e-05	positive
Cluster-68099.3	Cluster-24172.0	0.942218	4.60194e-06	positive
Cluster-68099.3	Cluster-31476.0	0.913143	3.36014e-05	positive
Cluster-68099.3	Cluster-32463.0	0.982197	1.36708e-08	positive
Cluster-68099.3	Cluster-34740.0	0.94295	4.32281e-06	positive
Cluster-68099.3	Cluster-42955.0	0.922211	1.96647e-05	positive
Cluster-68099.3	Cluster-44089.0	0.95232	1.79108e-06	positive
Cluster-68099.3	Cluster-44711.2	0.908948	4.22294e-05	positive
Cluster-68099.3	Cluster-45783.2	0.951907	1.86861e-06	positive
Cluster-68099.3	Cluster-48976.2	0.909223	4.16153e-05	positive
Cluster-68099.3	Cluster-5411.14	0.93375	8.98668e-06	positive
Cluster-68099.3	Cluster-5411.9	0.924384	1.71315e-05	positive
Cluster-68099.3	Cluster-56713.0	0.924563	1.69348e-05	positive
Cluster-68099.3	Cluster-57234.2	0.905075	5.16614e-05	positive
Cluster-68099.3	Cluster-58835.11	0.948197	2.69255e-06	positive
Cluster-68099.3	Cluster-59339.1	0.91672	2.73966e-05	positive
Cluster-68099.3	Cluster-61033.1	0.935338	7.98172e-06	positive
Cluster-68099.3	Cluster-61805.1	0.902354	5.92258e-05	positive
Cluster-68099.3	Cluster-62645.4	0.978685	3.34364e-08	positive
Cluster-68099.3	Cluster-63674.10	0.938848	6.07447e-06	positive
Cluster-68099.3	Cluster-63674.9	0.979059	3.06174e-08	positive
Cluster-68099.3	Cluster-65759.0	0.903779	5.51635e-05	positive
Cluster-68099.3	Cluster-66195.10	0.963432	4.84303e-07	positive
Cluster-68099.3	Cluster-66195.9	0.926558	1.4861e-05	positive
Cluster-68099.3	Cluster-66710.1	0.903354	5.63509e-05	positive
Cluster-68099.3	Cluster-68024.0	0.947306	2.92773e-06	positive
Cluster-69757.0	Cluster-52400.6	0.97559	6.55135e-08	positive
Cluster-69757.0	Cluster-57415.3	0.962189	5.71188e-07	positive
Cluster-69757.0	Cluster-66218.5	0.980868	1.95494e-08	positive
Cluster-69757.6	Cluster-42581.7	0.923018	1.8691e-05	positive
Cluster-69757.6	Cluster-44089.0	0.933606	9.08252e-06	positive
Cluster-69757.6	Cluster-44832.0	0.909221	4.16205e-05	positive
Cluster-69757.6	Cluster-5411.14	0.913337	3.32386e-05	positive
Cluster-69757.6	Cluster-5411.9	0.9056	5.02954e-05	positive
Cluster-69757.6	Cluster-60553.1	0.910887	3.80488e-05	positive
Cluster-69757.6	Cluster-62645.4	0.904882	5.21717e-05	positive
Cluster-69757.6	Cluster-66195.10	0.918763	2.42826e-05	positive
Cluster-69757.6	Cluster-66476.1	0.947451	2.88839e-06	positive
Cluster-69757.7	Cluster-20321.6	0.911411	3.69766e-05	positive
Cluster-69757.7	Cluster-58835.11	0.930048	1.172e-05	positive
Cluster-69757.7	Cluster-60113.5	0.925318	1.61247e-05	positive

## Sheet: Node
ID	Type	Annotation or TF family
Cluster-13309.6	unigenes	K01810 glucose-6-phosphate isomerase [EC:5.3.1.9] | (RefSeq) glucose-6-phosphate isomerase, cytosolic (A)
Cluster-16755.13	unigenes	K00966 mannose-1-phosphate guanylyltransferase [EC:2.7.7.13] | (RefSeq) LOW QUALITY PROTEIN: mannose-1-phosphate guanyltransferase alpha-like (A)
Cluster-16755.9	unigenes	K00966 mannose-1-phosphate guanylyltransferase [EC:2.7.7.13] | (RefSeq) LOW QUALITY PROTEIN: mannose-1-phosphate guanyltransferase alpha-like (A)
Cluster-20271.0	unigenes	K03884 NADH-ubiquinone oxidoreductase chain 6 [EC:7.1.1.2] | (RefSeq) uncharacterized protein LOC109243048 (A)
Cluster-44596.1	unigenes	K01193 beta-fructofuranosidase [EC:3.2.1.26] | (RefSeq) beta-fructofuranosidase, insoluble isoenzyme 3-like (A)
Cluster-50324.3	unigenes	K00847 fructokinase [EC:2.7.1.4] | (RefSeq) LOW QUALITY PROTEIN: fructokinase-1-like (A)
Cluster-50324.7	unigenes	K00847 fructokinase [EC:2.7.1.4] | (RefSeq) fructokinase-1-like (A)
Cluster-54012.0	unigenes	K01835 phosphoglucomutase [EC:5.4.2.2] | (RefSeq) phosphoglucomutase, chloroplastic (A)
Cluster-59725.0	unigenes	K00847 fructokinase [EC:2.7.1.4] | (RefSeq) fructokinase-1-like (A)
Cluster-59725.3	unigenes	K00847 fructokinase [EC:2.7.1.4] | (RefSeq) fructokinase-1-like (A)
Cluster-60336.0	unigenes	K12451 3,5-epimerase/4-reductase [EC:5.1.3.- 1.1.1.-] | (RefSeq) bifunctional dTDP-4-dehydrorhamnose 3,5-epimerase/dTDP-4-dehydrorhamnose reductase-like (A)
Cluster-66094.0	unigenes	K00847 fructokinase [EC:2.7.1.4] | (RefSeq) FRK2; fructokinase-2 (A)
Cluster-68099.2	unigenes	K00966 mannose-1-phosphate guanylyltransferase [EC:2.7.7.13] | (RefSeq) LOW QUALITY PROTEIN: probable mannose-1-phosphate guanylyltransferase 1 (A)
Cluster-68099.3	unigenes	K00966 mannose-1-phosphate guanylyltransferase [EC:2.7.7.13] | (RefSeq) LOW QUALITY PROTEIN: probable mannose-1-phosphate guanylyltransferase 1 (A)
Cluster-69757.0	unigenes	K01809 mannose-6-phosphate isomerase [EC:5.3.1.8] | (RefSeq) mannose-6-phosphate isomerase 1-like isoform X1 (A)
Cluster-69757.6	unigenes	K01809 mannose-6-phosphate isomerase [EC:5.3.1.8] | (RefSeq) mannose-6-phosphate isomerase 1-like isoform X1 (A)
Cluster-69757.7	unigenes	K01809 mannose-6-phosphate isomerase [EC:5.3.1.8] | (RefSeq) mannose-6-phosphate isomerase 1-like isoform X1 (A)
Cluster-32081.0	tf	AP2/ERF-AP2
Cluster-45615.1	tf	AP2/ERF-ERF
Cluster-46755.0	tf	AP2/ERF-ERF
Cluster-56713.0	tf	AP2/ERF-ERF
Cluster-68024.0	tf	AP2/ERF-ERF
Cluster-44566.0	tf	B3
Cluster-49588.0	tf	B3
Cluster-47618.1	tf	BBR-BPC
Cluster-14364.2	tf	bHLH
Cluster-44711.2	tf	bHLH
Cluster-25282.18	tf	bZIP
Cluster-31486.2	tf	bZIP
Cluster-31486.3	tf	bZIP
Cluster-39213.4	tf	bZIP
Cluster-43314.4	tf	bZIP
Cluster-55815.1	tf	bZIP
Cluster-56603.3	tf	bZIP
Cluster-35501.1	tf	C2C2-CO-like
Cluster-66476.1	tf	C2C2-Dof
Cluster-66476.3	tf	C2C2-Dof
Cluster-44089.0	tf	C2C2-GATA
Cluster-62645.4	tf	C2C2-GATA
Cluster-63397.0	tf	C2C2-YABBY
Cluster-1271.14	tf	C2H2
Cluster-1271.1	tf	C2H2
Cluster-1271.9	tf	C2H2
Cluster-44832.0	tf	C3H
Cluster-52000.1	tf	C3H
Cluster-52817.1	tf	C3H
Cluster-58149.4	tf	C3H
Cluster-68075.1	tf	C3H
Cluster-60113.5	tf	DBB
Cluster-19430.2	tf	FAR1
Cluster-60331.4	tf	GARP-G2-like
Cluster-34838.0	tf	GRAS
Cluster-65759.0	tf	HB-HD-ZIP
Cluster-64326.0	tf	HB-other
Cluster-24172.0	tf	HMG
Cluster-66089.0	tf	HRT
Cluster-5411.14	tf	IWS1
Cluster-5411.18	tf	IWS1
Cluster-5411.9	tf	IWS1
Cluster-67009.0	tf	IWS1
Cluster-51686.5	tf	Jumonji
Cluster-57234.2	tf	Jumonji
Cluster-43002.0	tf	LOB
Cluster-43002.1	tf	LOB
Cluster-43002.4	tf	LOB
Cluster-63674.10	tf	MADS-MIKC
Cluster-63674.9	tf	MADS-MIKC
Cluster-62634.52	tf	MADS-M-type
Cluster-60001.0	tf	mTERF
Cluster-45783.0	tf	MYB
Cluster-45783.2	tf	MYB
Cluster-48816.2	tf	MYB
Cluster-66195.10	tf	MYB
Cluster-66195.9	tf	MYB
Cluster-38373.3	tf	MYB-related
Cluster-64265.4	tf	MYB-related
Cluster-65145.0	tf	MYB-related
Cluster-69760.6	tf	MYB-related
Cluster-66710.1	tf	NAC
Cluster-52208.0	tf	NF-YA
Cluster-47584.4	tf	NF-YB
Cluster-47584.5	tf	NF-YB
Cluster-58835.11	tf	NF-YB
Cluster-58835.12	tf	NF-YB
Cluster-48540.1	tf	NF-YC
Cluster-65578.3	tf	NF-YC
Cluster-58548.1	tf	Others
Cluster-66156.3	tf	Others
Cluster-66218.5	tf	Others
Cluster-66759.6	tf	Others
Cluster-59339.1	tf	PHD
Cluster-61901.2	tf	Pseudo ARR-B
Cluster-61901.3	tf	Pseudo ARR-B
Cluster-32463.0	tf	Rcd1-like
Cluster-65997.0	tf	Rcd1-like
Cluster-66691.0	tf	S1Fa-like
Cluster-52400.6	tf	SBP
Cluster-45992.0	tf	SET
Cluster-57415.3	tf	SET
Cluster-23556.0	tf	SNF2
Cluster-47506.9	tf	SNF2
Cluster-60553.1	tf	SNF2
Cluster-52012.8	tf	TAZ
Cluster-34740.0	tf	TCP
Cluster-61805.1	tf	TCP
Cluster-61805.5	tf	TCP
Cluster-36330.3	tf	TRAF
Cluster-20321.2	tf	Trihelix
Cluster-20321.3	tf	Trihelix
Cluster-20321.6	tf	Trihelix
Cluster-42581.7	tf	Trihelix
Cluster-48976.2	tf	Trihelix
Cluster-67733.0	tf	Trihelix
Cluster-42955.0	tf	TUB
Cluster-31476.0	tf	VOZ
Cluster-50921.2	tf	WRKY
Cluster-61033.1	tf	WRKY
D-Glucose	Compounds	/
D-Mannose	Compounds	/
D-Sucrose	Compounds	/
