# Supplementary material for: Integrative analyses of metabolome and transcriptome reveal the dynamic accumulation and regulatory network in rhizomes and fruits of Polygonatum cyrtonema Hua
Source: BMC Genomics. 2024 Jul 19;25:706. doi: 10.1186/s12864-024-10608-4 (PMC11264994; doi:10.1186/s12864-024-10608-4)
Supplement: Supplementary file 13 — Supplementary Material 13 [file 12864_2024_10608_MOESM13_ESM.xlsx]

## Sheet: Sheet1
ID1	ID2	coefficient	pvalue	relation
L-Phenylalanine	Cluster-43683.1	0.96397	4.50075e-07	positive
L-Phenylalanine	Cluster-45270.0	0.933035	9.47112e-06	positive
L-Phenylalanine	Cluster-53812.6	0.909622	4.0737e-05	positive
L-Phenylalanine	Cluster-53812.8	0.926617	1.48031e-05	positive
L-Phenylalanine	Cluster-58792.0	0.958093	9.48666e-07	positive
L-Phenylalanine	Cluster-59471.0	0.956695	1.11518e-06	positive
L-Phenylalanine	Cluster-64573.0	0.909466	4.10801e-05	positive
L-Phenylalanine	Cluster-65110.1	0.922709	1.906e-05	positive
L-Phenylalanine	Cluster-66798.0	0.905121	5.15425e-05	positive
L-Phenylalanine	Cluster-67559.2	0.913139	3.36075e-05	positive
L-Phenylalanine	Cluster-70061.1	0.903261	5.66144e-05	positive
L-Tryptophan	Cluster-30613.0	0.911619	3.65577e-05	positive
L-Tryptophan	Cluster-34743.10	0.952394	1.77733e-06	positive
L-Tryptophan	Cluster-37030.0	0.977144	4.72704e-08	positive
L-Tryptophan	Cluster-37030.1	0.938975	6.01307e-06	positive
L-Tryptophan	Cluster-41897.12	0.933206	9.35339e-06	positive
L-Tryptophan	Cluster-44397.0	0.9169	2.71104e-05	positive
L-Tryptophan	Cluster-44736.1	0.936678	7.20468e-06	positive
L-Tryptophan	Cluster-45054.0	0.986297	3.71837e-09	positive
L-Tryptophan	Cluster-47359.3	0.92944	1.22255e-05	positive
L-Tryptophan	Cluster-47635.0	0.905499	5.05566e-05	positive
L-Tryptophan	Cluster-48296.0	0.990671	5.47846e-10	positive
L-Tryptophan	Cluster-48296.1	0.923869	1.77068e-05	positive
L-Tryptophan	Cluster-48459.2	0.910926	3.79686e-05	positive
L-Tryptophan	Cluster-50016.0	0.902897	5.76505e-05	positive
L-Tryptophan	Cluster-50016.1	0.977733	4.15353e-08	positive
L-Tryptophan	Cluster-51275.6	0.938825	6.08556e-06	positive
L-Tryptophan	Cluster-5216.2	0.971293	1.46328e-07	positive
L-Tryptophan	Cluster-52216.1	0.941509	4.88534e-06	positive
L-Tryptophan	Cluster-52325.7	0.933925	8.87176e-06	positive
L-Tryptophan	Cluster-53238.3	0.952108	1.83049e-06	positive
L-Tryptophan	Cluster-54857.0	0.903603	5.56534e-05	positive
L-Tryptophan	Cluster-55079.0	0.960708	6.90468e-07	positive
L-Tryptophan	Cluster-55351.2	0.943963	3.95948e-06	positive
L-Tryptophan	Cluster-55351.4	0.944911	3.64144e-06	positive
L-Tryptophan	Cluster-56177.3	0.905992	4.92938e-05	positive
L-Tryptophan	Cluster-56553.0	0.923792	1.77945e-05	positive
L-Tryptophan	Cluster-57007.1	0.944483	3.78227e-06	positive
L-Tryptophan	Cluster-57055.0	0.969181	2.07928e-07	positive
L-Tryptophan	Cluster-59026.2	0.981772	1.5372e-08	positive
L-Tryptophan	Cluster-59863.1	0.956087	1.19439e-06	positive
L-Tryptophan	Cluster-61216.0	0.907479	4.56332e-05	positive
L-Tryptophan	Cluster-63183.2	0.980323	2.24749e-08	positive
L-Tryptophan	Cluster-64481.2	0.953569	1.57176e-06	positive
L-Tryptophan	Cluster-65309.0	0.975987	6.04026e-08	positive
L-Tryptophan	Cluster-65309.4	0.914616	3.09244e-05	positive
L-Tryptophan	Cluster-67150.0	0.937799	6.60203e-06	positive
L-Tryptophan	Cluster-70116.0	0.983563	9.19171e-09	positive
L-Tryptophan	Cluster-8410.2	0.991143	4.22895e-10	positive
L-Tyrosine	Cluster-23686.1	0.941274	4.98204e-06	positive
L-Tyrosine	Cluster-30613.0	0.97603	5.98681e-08	positive
L-Tyrosine	Cluster-34743.10	0.928193	1.33168e-05	positive
L-Tyrosine	Cluster-37030.0	0.938415	6.28813e-06	positive
L-Tyrosine	Cluster-37030.1	0.905154	5.14562e-05	positive
L-Tyrosine	Cluster-41897.12	0.907909	4.46158e-05	positive
L-Tyrosine	Cluster-44736.1	0.953837	1.52758e-06	positive
L-Tyrosine	Cluster-45054.0	0.938897	6.05074e-06	positive
L-Tyrosine	Cluster-47359.3	0.951496	1.94844e-06	positive
L-Tyrosine	Cluster-47635.0	0.935832	7.68785e-06	positive
L-Tyrosine	Cluster-48296.0	0.958664	8.86597e-07	positive
L-Tyrosine	Cluster-48296.3	0.943826	4.0069e-06	positive
L-Tyrosine	Cluster-50016.1	0.977154	4.7169e-08	positive
L-Tyrosine	Cluster-51552.1	0.965853	3.45262e-07	positive
L-Tyrosine	Cluster-5216.2	0.917414	2.63049e-05	positive
L-Tyrosine	Cluster-52216.1	0.937156	6.94259e-06	positive
L-Tyrosine	Cluster-53238.3	0.906271	4.8589e-05	positive
L-Tyrosine	Cluster-54857.0	0.905577	5.0354e-05	positive
L-Tyrosine	Cluster-55079.0	0.923886	1.76874e-05	positive
L-Tyrosine	Cluster-55351.2	0.940331	5.38672e-06	positive
L-Tyrosine	Cluster-55351.4	0.923083	1.86148e-05	positive
L-Tyrosine	Cluster-56177.1	0.924656	1.68333e-05	positive
L-Tyrosine	Cluster-56177.3	0.927385	1.40634e-05	positive
L-Tyrosine	Cluster-57007.1	0.952973	1.67363e-06	positive
L-Tyrosine	Cluster-57055.0	0.944783	3.6832e-06	positive
L-Tyrosine	Cluster-58376.0	0.920914	2.13119e-05	positive
L-Tyrosine	Cluster-59026.2	0.972174	1.25379e-07	positive
L-Tyrosine	Cluster-61216.0	0.926362	1.5056e-05	positive
L-Tyrosine	Cluster-61274.7	0.938262	6.36501e-06	positive
L-Tyrosine	Cluster-63183.2	0.934159	8.71889e-06	positive
L-Tyrosine	Cluster-64156.4	0.901871	6.06515e-05	positive
L-Tyrosine	Cluster-64156.5	0.90068	6.42919e-05	positive
L-Tyrosine	Cluster-64481.2	0.967807	2.5799e-07	positive
L-Tyrosine	Cluster-65110.1	0.905643	5.01844e-05	positive
L-Tyrosine	Cluster-65309.0	0.904135	5.41848e-05	positive
L-Tyrosine	Cluster-67150.0	0.91738	2.63581e-05	positive
L-Tyrosine	Cluster-70116.0	0.958835	8.68658e-07	positive
L-Tyrosine	Cluster-8410.2	0.933536	9.12958e-06	positive
L-Phenylalanine	Cluster-51632.0	0.938452	6.2696e-06	positive
L-Tryptophan	Cluster-37801.0	0.920338	2.2078e-05	positive
L-Tryptophan	Cluster-37801.1	0.987627	2.23692e-09	positive
L-Tryptophan	Cluster-48550.0	0.90903	4.20466e-05	positive
L-Tryptophan	Cluster-48931.2	0.90043	6.5075e-05	positive
L-Tryptophan	Cluster-55504.0	0.940285	5.40693e-06	positive
L-Tyrosine	Cluster-37801.1	0.920079	2.24292e-05	positive
L-Tyrosine	Cluster-48931.2	0.901301	6.23724e-05	positive
Cluster-37801.0	Cluster-1271.15	0.90459	5.29515e-05	positive
Cluster-37801.0	Cluster-1271.17	0.94839	2.64359e-06	positive
Cluster-37801.0	Cluster-30361.1	0.98117	1.80656e-08	positive
Cluster-37801.0	Cluster-34743.10	0.932051	1.01703e-05	positive
Cluster-37801.0	Cluster-35420.1	0.940549	5.29091e-06	positive
Cluster-37801.0	Cluster-37030.0	0.93166	1.04593e-05	positive
Cluster-37801.0	Cluster-37030.1	0.977568	4.308e-08	positive
Cluster-37801.0	Cluster-39511.12	0.968911	2.17093e-07	positive
Cluster-37801.0	Cluster-40605.0	0.929598	1.20923e-05	positive
Cluster-37801.0	Cluster-41897.12	0.924832	1.66423e-05	positive
Cluster-37801.0	Cluster-43771.0	0.956086	1.19453e-06	positive
Cluster-37801.0	Cluster-44397.0	0.994938	2.5946e-11	positive
Cluster-37801.0	Cluster-44913.0	0.914424	3.12644e-05	positive
Cluster-37801.0	Cluster-47359.3	0.90315	5.69286e-05	positive
Cluster-37801.0	Cluster-47584.3	0.940169	5.45871e-06	positive
Cluster-37801.0	Cluster-47635.0	0.902511	5.87653e-05	positive
Cluster-37801.0	Cluster-48296.1	0.924538	1.69622e-05	positive
Cluster-37801.0	Cluster-48420.0	0.940199	5.44498e-06	positive
Cluster-37801.0	Cluster-48459.2	0.9116	3.65947e-05	positive
Cluster-37801.0	Cluster-50016.0	0.974658	7.88831e-08	positive
Cluster-37801.0	Cluster-51275.6	0.962086	5.78938e-07	positive
Cluster-37801.0	Cluster-52039.1	0.972239	1.23946e-07	positive
Cluster-37801.0	Cluster-52325.7	0.922841	1.89012e-05	positive
Cluster-37801.0	Cluster-52991.1	0.960384	7.18975e-07	positive
Cluster-37801.0	Cluster-53238.3	0.9129	3.40584e-05	positive
Cluster-37801.0	Cluster-54857.0	0.923111	1.85818e-05	positive
Cluster-37801.0	Cluster-55079.0	0.911697	3.64015e-05	positive
Cluster-37801.0	Cluster-55149.0	0.972287	1.22887e-07	positive
Cluster-37801.0	Cluster-55351.2	0.953292	1.61841e-06	positive
Cluster-37801.0	Cluster-55351.4	0.972769	1.12646e-07	positive
Cluster-37801.0	Cluster-56177.3	0.924427	1.70832e-05	positive
Cluster-37801.0	Cluster-57055.0	0.943671	4.06142e-06	positive
Cluster-37801.0	Cluster-57523.0	0.916009	2.85513e-05	positive
Cluster-37801.0	Cluster-57523.2	0.937521	6.74771e-06	positive
Cluster-37801.0	Cluster-59026.2	0.933806	8.95017e-06	positive
Cluster-37801.0	Cluster-59863.1	0.982566	1.23192e-08	positive
Cluster-37801.0	Cluster-63183.2	0.953012	1.66665e-06	positive
Cluster-37801.0	Cluster-65309.0	0.940314	5.394e-06	positive
Cluster-37801.0	Cluster-65309.4	0.97319	1.04281e-07	positive
Cluster-37801.0	Cluster-66012.0	0.990385	6.36841e-10	positive
Cluster-37801.0	Cluster-66352.2	0.975914	6.13154e-08	positive
Cluster-37801.0	Cluster-66890.2	0.972075	1.27613e-07	positive
Cluster-37801.0	Cluster-67150.0	0.934033	8.80111e-06	positive
Cluster-37801.0	Cluster-70116.0	0.902086	6.00136e-05	positive
Cluster-37801.0	Cluster-70116.1	0.979706	2.62035e-08	positive
Cluster-37801.0	Cluster-8410.2	0.942097	4.64914e-06	positive
Cluster-37801.1	Cluster-30361.1	0.906937	4.69419e-05	positive
Cluster-37801.1	Cluster-34743.10	0.95697	1.08068e-06	positive
Cluster-37801.1	Cluster-37030.0	0.972161	1.2569e-07	positive
Cluster-37801.1	Cluster-37030.1	0.952175	1.81794e-06	positive
Cluster-37801.1	Cluster-39511.12	0.917111	2.67771e-05	positive
Cluster-37801.1	Cluster-41897.12	0.932344	9.95785e-06	positive
Cluster-37801.1	Cluster-43771.0	0.912678	3.44824e-05	positive
Cluster-37801.1	Cluster-44397.0	0.95436	1.44423e-06	positive
Cluster-37801.1	Cluster-44736.1	0.912443	3.49341e-05	positive
Cluster-37801.1	Cluster-45054.0	0.973245	1.03223e-07	positive
Cluster-37801.1	Cluster-47359.3	0.917014	2.693e-05	positive
Cluster-37801.1	Cluster-48296.0	0.970949	1.55194e-07	positive
Cluster-37801.1	Cluster-48296.1	0.925367	1.60728e-05	positive
Cluster-37801.1	Cluster-48420.0	0.900245	6.5663e-05	positive
Cluster-37801.1	Cluster-48459.2	0.91745	2.62505e-05	positive
Cluster-37801.1	Cluster-50016.0	0.926995	1.44355e-05	positive
Cluster-37801.1	Cluster-50016.1	0.943669	4.06212e-06	positive
Cluster-37801.1	Cluster-51275.6	0.960396	7.17922e-07	positive
Cluster-37801.1	Cluster-52039.1	0.922754	1.90059e-05	positive
Cluster-37801.1	Cluster-5216.2	0.965506	3.62956e-07	positive
Cluster-37801.1	Cluster-52216.1	0.908211	4.3912e-05	positive
Cluster-37801.1	Cluster-52325.7	0.9468	3.06849e-06	positive
Cluster-37801.1	Cluster-52991.1	0.928576	1.29734e-05	positive
Cluster-37801.1	Cluster-53238.3	0.954923	1.3586e-06	positive
Cluster-37801.1	Cluster-54857.0	0.902148	5.98301e-05	positive
Cluster-37801.1	Cluster-55079.0	0.953079	1.65503e-06	positive
Cluster-37801.1	Cluster-55351.2	0.938923	6.03832e-06	positive
Cluster-37801.1	Cluster-55351.4	0.954266	1.45898e-06	positive
Cluster-37801.1	Cluster-56177.3	0.900912	6.35705e-05	positive
Cluster-37801.1	Cluster-57055.0	0.972666	1.14786e-07	positive
Cluster-37801.1	Cluster-57523.2	0.910776	3.82796e-05	positive
Cluster-37801.1	Cluster-59026.2	0.974276	8.49714e-08	positive
Cluster-37801.1	Cluster-59863.1	0.976388	5.55554e-08	positive
Cluster-37801.1	Cluster-63183.2	0.980629	2.07959e-08	positive
Cluster-37801.1	Cluster-64481.2	0.906113	4.89869e-05	positive
Cluster-37801.1	Cluster-65309.0	0.984011	8.01107e-09	positive
Cluster-37801.1	Cluster-65309.4	0.931461	1.06088e-05	positive
Cluster-37801.1	Cluster-66012.0	0.938681	6.15625e-06	positive
Cluster-37801.1	Cluster-66890.2	0.912713	3.4415e-05	positive
Cluster-37801.1	Cluster-67150.0	0.938981	6.01018e-06	positive
Cluster-37801.1	Cluster-70116.0	0.975313	6.92876e-08	positive
Cluster-37801.1	Cluster-70116.1	0.902486	5.8839e-05	positive
Cluster-37801.1	Cluster-8410.2	0.99362	8.236e-11	positive
Cluster-44660.0	Cluster-10215.6	0.977311	4.55829e-08	positive
Cluster-44660.0	Cluster-16864.0	0.988776	1.377e-09	positive
Cluster-44660.0	Cluster-23686.0	0.994531	3.8165e-11	positive
Cluster-44660.0	Cluster-23799.7	0.950822	2.08532e-06	positive
Cluster-44660.0	Cluster-48917.2	0.987589	2.27176e-09	positive
Cluster-44660.0	Cluster-53186.0	0.915497	2.94057e-05	positive
Cluster-44660.0	Cluster-64728.10	0.926222	1.51959e-05	positive
Cluster-46579.0	Cluster-35221.4	0.957059	1.06978e-06	positive
Cluster-46579.0	Cluster-58792.0	0.9379	6.54952e-06	positive
Cluster-46579.0	Cluster-66798.0	0.924332	1.71881e-05	positive
Cluster-46579.0	Cluster-67559.0	0.919509	2.3218e-05	positive
Cluster-46579.0	Cluster-70061.1	0.90037	6.52663e-05	positive
Cluster-46579.2	Cluster-40605.0	0.906788	4.73063e-05	positive
Cluster-46579.2	Cluster-41448.1	0.928789	1.27855e-05	positive
Cluster-46579.2	Cluster-54527.0	0.909949	4.00296e-05	positive
Cluster-46579.2	Cluster-62413.16	0.907811	4.48463e-05	positive
Cluster-46579.2	Cluster-64914.2	0.909942	4.00429e-05	positive
Cluster-46579.3	Cluster-35420.1	0.946664	3.10706e-06	positive
Cluster-46579.3	Cluster-41448.1	0.911359	3.70816e-05	positive
Cluster-46579.3	Cluster-44015.1	0.922738	1.90247e-05	positive
Cluster-46579.3	Cluster-44913.0	0.93442	8.55168e-06	positive
Cluster-46579.3	Cluster-47584.3	0.929641	1.20569e-05	positive
Cluster-46579.3	Cluster-48420.0	0.934723	8.36007e-06	positive
Cluster-46579.3	Cluster-55351.4	0.911575	3.66458e-05	positive
Cluster-46579.3	Cluster-56177.3	0.92836	1.31657e-05	positive
Cluster-46579.3	Cluster-57523.0	0.906126	4.89541e-05	positive
Cluster-46579.3	Cluster-57523.2	0.927406	1.40433e-05	positive
Cluster-46579.3	Cluster-62413.16	0.908651	4.29022e-05	positive
Cluster-46579.3	Cluster-65309.4	0.901535	6.16629e-05	positive
Cluster-46579.3	Cluster-66890.2	0.909147	4.17861e-05	positive
Cluster-46579.3	Cluster-67150.0	0.93856	6.21619e-06	positive
Cluster-46579.4	Cluster-1271.15	0.933656	9.04951e-06	positive
Cluster-46579.4	Cluster-1271.17	0.940892	5.14288e-06	positive
Cluster-46579.4	Cluster-27915.5	0.915997	2.85715e-05	positive
Cluster-46579.4	Cluster-30361.1	0.905627	5.02269e-05	positive
Cluster-46579.4	Cluster-35420.1	0.964151	4.39027e-07	positive
Cluster-46579.4	Cluster-37030.1	0.942557	4.47083e-06	positive
Cluster-46579.4	Cluster-39511.12	0.932596	9.77802e-06	positive
Cluster-46579.4	Cluster-40605.0	0.968845	2.19376e-07	positive
Cluster-46579.4	Cluster-41448.1	0.941061	5.07139e-06	positive
Cluster-46579.4	Cluster-42781.0	0.916308	2.80607e-05	positive
Cluster-46579.4	Cluster-43771.0	0.968531	2.30546e-07	positive
Cluster-46579.4	Cluster-44015.1	0.92064	2.16731e-05	positive
Cluster-46579.4	Cluster-44397.0	0.908834	4.24877e-05	positive
Cluster-46579.4	Cluster-44736.1	0.903106	5.70522e-05	positive
Cluster-46579.4	Cluster-44913.0	0.973206	1.03976e-07	positive
Cluster-46579.4	Cluster-45270.0	0.919255	2.35762e-05	positive
Cluster-46579.4	Cluster-47359.3	0.922828	1.89167e-05	positive
Cluster-46579.4	Cluster-47584.3	0.982524	1.24688e-08	positive
Cluster-46579.4	Cluster-47635.0	0.953374	1.60451e-06	positive
Cluster-46579.4	Cluster-48420.0	0.95841	9.13828e-07	positive
Cluster-46579.4	Cluster-50016.0	0.935038	8.16435e-06	positive
Cluster-46579.4	Cluster-50182.0	0.900639	6.44212e-05	positive
Cluster-46579.4	Cluster-51275.6	0.909567	4.08589e-05	positive
Cluster-46579.4	Cluster-51552.1	0.901797	6.08741e-05	positive
Cluster-46579.4	Cluster-52039.1	0.909712	4.05416e-05	positive
Cluster-46579.4	Cluster-52991.1	0.911848	3.61008e-05	positive
Cluster-46579.4	Cluster-54857.0	0.940953	5.11702e-06	positive
Cluster-46579.4	Cluster-55149.0	0.912695	3.44497e-05	positive
Cluster-46579.4	Cluster-55351.2	0.929065	1.25458e-05	positive
Cluster-46579.4	Cluster-55351.4	0.949995	2.26353e-06	positive
Cluster-46579.4	Cluster-56177.3	0.968034	2.49109e-07	positive
Cluster-46579.4	Cluster-56203.1	0.911353	3.70937e-05	positive
Cluster-46579.4	Cluster-57055.0	0.901517	6.17176e-05	positive
Cluster-46579.4	Cluster-57523.0	0.974336	8.39829e-08	positive
Cluster-46579.4	Cluster-57523.2	0.97496	7.43332e-08	positive
Cluster-46579.4	Cluster-58376.0	0.959047	8.46824e-07	positive
Cluster-46579.4	Cluster-59026.2	0.903212	5.67516e-05	positive
Cluster-46579.4	Cluster-62413.16	0.965637	3.5619e-07	positive
Cluster-46579.4	Cluster-64573.0	0.955251	1.31065e-06	positive
Cluster-46579.4	Cluster-65110.1	0.901673	6.12457e-05	positive
Cluster-46579.4	Cluster-65309.4	0.956295	1.16681e-06	positive
Cluster-46579.4	Cluster-66012.0	0.905235	5.1242e-05	positive
Cluster-46579.4	Cluster-66352.2	0.906364	4.83554e-05	positive
Cluster-46579.4	Cluster-66890.2	0.940507	5.30922e-06	positive
Cluster-46579.4	Cluster-67150.0	0.922888	1.88456e-05	positive
Cluster-46579.4	Cluster-67559.2	0.906359	4.83686e-05	positive
Cluster-46579.4	Cluster-67827.2	0.920012	2.25207e-05	positive
Cluster-46579.4	Cluster-70116.1	0.91777	2.57593e-05	positive
Cluster-48550.0	Cluster-5216.2	0.916116	2.83757e-05	positive
Cluster-48550.0	Cluster-53238.2	0.929179	1.24479e-05	positive
Cluster-48550.0	Cluster-8410.2	0.908106	4.4155e-05	positive
Cluster-48931.2	Cluster-1271.15	0.958199	9.36865e-07	positive
Cluster-48931.2	Cluster-1271.17	0.972998	1.08046e-07	positive
Cluster-48931.2	Cluster-1271.22	0.90527	5.11521e-05	positive
Cluster-48931.2	Cluster-30361.1	0.935748	7.73728e-06	positive
Cluster-48931.2	Cluster-30613.0	0.926166	1.52522e-05	positive
Cluster-48931.2	Cluster-35420.1	0.954851	1.36946e-06	positive
Cluster-48931.2	Cluster-37030.0	0.913637	3.26844e-05	positive
Cluster-48931.2	Cluster-37030.1	0.98061	2.08954e-08	positive
Cluster-48931.2	Cluster-39511.12	0.950239	2.20963e-06	positive
Cluster-48931.2	Cluster-40605.0	0.973038	1.07247e-07	positive
Cluster-48931.2	Cluster-41897.12	0.905949	4.94017e-05	positive
Cluster-48931.2	Cluster-43771.0	0.994199	5.12234e-11	positive
Cluster-48931.2	Cluster-44015.1	0.926168	1.52504e-05	positive
Cluster-48931.2	Cluster-44397.0	0.951964	1.85781e-06	positive
Cluster-48931.2	Cluster-44736.1	0.952592	1.74131e-06	positive
Cluster-48931.2	Cluster-44913.0	0.970908	1.56297e-07	positive
Cluster-48931.2	Cluster-45270.0	0.926515	1.49034e-05	positive
Cluster-48931.2	Cluster-47359.3	0.967257	2.80539e-07	positive
Cluster-48931.2	Cluster-47584.3	0.971076	1.51863e-07	positive
Cluster-48931.2	Cluster-47635.0	0.960917	6.72501e-07	positive
Cluster-48931.2	Cluster-48296.1	0.959298	8.21598e-07	positive
Cluster-48931.2	Cluster-48420.0	0.98126	1.76383e-08	positive
Cluster-48931.2	Cluster-48459.2	0.937467	6.77598e-06	positive
Cluster-48931.2	Cluster-50016.0	0.965394	3.68801e-07	positive
Cluster-48931.2	Cluster-50182.0	0.961307	6.4003e-07	positive
Cluster-48931.2	Cluster-51275.6	0.966601	3.09456e-07	positive
Cluster-48931.2	Cluster-51552.1	0.927243	1.41973e-05	positive
Cluster-48931.2	Cluster-52039.1	0.901649	6.132e-05	positive
Cluster-48931.2	Cluster-52325.7	0.925511	1.59222e-05	positive
Cluster-48931.2	Cluster-52991.1	0.95185	1.8795e-06	positive
Cluster-48931.2	Cluster-53238.3	0.935019	8.17625e-06	positive
Cluster-48931.2	Cluster-54857.0	0.990883	4.88427e-10	positive
Cluster-48931.2	Cluster-55079.0	0.930539	1.1324e-05	positive
Cluster-48931.2	Cluster-55149.0	0.938664	6.16471e-06	positive
Cluster-48931.2	Cluster-55351.2	0.96672	3.04043e-07	positive
Cluster-48931.2	Cluster-55351.4	0.988664	1.44648e-09	positive
Cluster-48931.2	Cluster-56177.3	0.970941	1.55405e-07	positive
Cluster-48931.2	Cluster-57055.0	0.960047	7.49688e-07	positive
Cluster-48931.2	Cluster-57523.0	0.96374	4.64447e-07	positive
Cluster-48931.2	Cluster-57523.2	0.986053	4.0605e-09	positive
Cluster-48931.2	Cluster-58376.0	0.95617	1.18335e-06	positive
Cluster-48931.2	Cluster-59026.2	0.950568	2.13873e-06	positive
Cluster-48931.2	Cluster-59863.1	0.948638	2.58171e-06	positive
Cluster-48931.2	Cluster-61216.0	0.900036	6.6329e-05	positive
Cluster-48931.2	Cluster-61437.0	0.917382	2.63543e-05	positive
Cluster-48931.2	Cluster-62413.16	0.922902	1.88289e-05	positive
Cluster-48931.2	Cluster-63183.2	0.949181	2.45035e-06	positive
Cluster-48931.2	Cluster-64573.0	0.956714	1.11275e-06	positive
Cluster-48931.2	Cluster-65110.1	0.928662	1.28977e-05	positive
Cluster-48931.2	Cluster-65309.0	0.911881	3.60344e-05	positive
Cluster-48931.2	Cluster-65309.4	0.967579	2.67167e-07	positive
Cluster-48931.2	Cluster-66012.0	0.94193	4.71529e-06	positive
Cluster-48931.2	Cluster-66352.2	0.933341	9.26104e-06	positive
Cluster-48931.2	Cluster-66890.2	0.966976	2.92638e-07	positive
Cluster-48931.2	Cluster-67150.0	0.954856	1.36871e-06	positive
Cluster-48931.2	Cluster-67295.1	0.901958	6.03934e-05	positive
Cluster-48931.2	Cluster-70116.1	0.945585	3.42807e-06	positive
Cluster-48931.2	Cluster-8410.2	0.903737	5.52788e-05	positive
Cluster-51632.0	Cluster-43683.1	0.925808	1.56157e-05	positive
Cluster-51632.0	Cluster-53812.8	0.953192	1.63561e-06	positive
Cluster-51632.0	Cluster-58792.0	0.91243	3.49598e-05	positive
Cluster-55504.0	Cluster-1271.17	0.923256	1.84122e-05	positive
Cluster-55504.0	Cluster-30361.1	0.955582	1.26367e-06	positive
Cluster-55504.0	Cluster-34743.10	0.938989	6.00651e-06	positive
Cluster-55504.0	Cluster-35420.1	0.918651	2.44459e-05	positive
Cluster-55504.0	Cluster-37030.0	0.933437	9.19628e-06	positive
Cluster-55504.0	Cluster-37030.1	0.971863	1.3249e-07	positive
Cluster-55504.0	Cluster-39511.12	0.937375	6.82521e-06	positive
Cluster-55504.0	Cluster-41897.12	0.90765	4.52255e-05	positive
Cluster-55504.0	Cluster-43771.0	0.944676	3.71823e-06	positive
Cluster-55504.0	Cluster-44397.0	0.983759	8.66031e-09	positive
Cluster-55504.0	Cluster-44736.1	0.915701	2.90641e-05	positive
Cluster-55504.0	Cluster-45054.0	0.927989	1.35024e-05	positive
Cluster-55504.0	Cluster-47359.3	0.930333	1.1489e-05	positive
Cluster-55504.0	Cluster-48296.0	0.924696	1.67895e-05	positive
Cluster-55504.0	Cluster-48296.1	0.932009	1.02013e-05	positive
Cluster-55504.0	Cluster-48420.0	0.936308	7.41301e-06	positive
Cluster-55504.0	Cluster-48459.2	0.940386	5.36206e-06	positive
Cluster-55504.0	Cluster-50016.0	0.948002	2.74269e-06	positive
Cluster-55504.0	Cluster-51275.6	0.980019	2.42565e-08	positive
Cluster-55504.0	Cluster-52039.1	0.930455	1.13909e-05	positive
Cluster-55504.0	Cluster-5216.2	0.91957	2.31327e-05	positive
Cluster-55504.0	Cluster-52325.4	0.902124	5.99e-05	positive
Cluster-55504.0	Cluster-52325.7	0.941783	4.77395e-06	positive
Cluster-55504.0	Cluster-52991.1	0.9626	5.41189e-07	positive
Cluster-55504.0	Cluster-53238.3	0.945241	3.53583e-06	positive
Cluster-55504.0	Cluster-54857.0	0.931019	1.09475e-05	positive
Cluster-55504.0	Cluster-55079.0	0.953449	1.59183e-06	positive
Cluster-55504.0	Cluster-55149.0	0.943197	4.23211e-06	positive
Cluster-55504.0	Cluster-55351.2	0.941988	4.69215e-06	positive
Cluster-55504.0	Cluster-55351.4	0.969298	2.04054e-07	positive
Cluster-55504.0	Cluster-56177.3	0.905403	5.08042e-05	positive
Cluster-55504.0	Cluster-57055.0	0.966497	3.14242e-07	positive
Cluster-55504.0	Cluster-57523.2	0.931321	1.0715e-05	positive
Cluster-55504.0	Cluster-59026.2	0.950529	2.14705e-06	positive
Cluster-55504.0	Cluster-59863.1	0.98837	1.6434e-09	positive
Cluster-55504.0	Cluster-63183.2	0.962085	5.78967e-07	positive
Cluster-55504.0	Cluster-65309.0	0.968409	2.34979e-07	positive
Cluster-55504.0	Cluster-65309.4	0.942433	4.5183e-06	positive
Cluster-55504.0	Cluster-66012.0	0.969662	1.92355e-07	positive
Cluster-55504.0	Cluster-66352.2	0.952959	1.67603e-06	positive
Cluster-55504.0	Cluster-66890.2	0.959679	7.84329e-07	positive
Cluster-55504.0	Cluster-67150.0	0.93385	8.92097e-06	positive
Cluster-55504.0	Cluster-70116.0	0.935543	7.85871e-06	positive
Cluster-55504.0	Cluster-70116.1	0.955148	1.32557e-06	positive
Cluster-55504.0	Cluster-8410.2	0.956979	1.07958e-06	positive
Cluster-60494.6	Cluster-1430.1	0.908965	4.21929e-05	positive
Cluster-60494.6	Cluster-63123.0	0.905732	4.99561e-05	positive

## Sheet: Node
ID	Type	Annotation or TF family
Cluster-10215.6	tf	AP2/ERF-ERF
Cluster-39511.12	tf	AP2/ERF-ERF
Cluster-50016.0	tf	AP2/ERF-ERF
Cluster-50016.1	tf	AP2/ERF-ERF
Cluster-63183.2	tf	AP2/ERF-ERF
Cluster-64481.2	tf	AP2/ERF-ERF
Cluster-59471.0	tf	AP2/ERF-RAV
Cluster-23686.0	tf	AUX/IAA
Cluster-23686.1	tf	AUX/IAA
Cluster-67295.1	tf	AUX/IAA
Cluster-23799.7	tf	B3
Cluster-47359.3	tf	B3
Cluster-61216.0	tf	B3-ARF
Cluster-54857.0	tf	bHLH
Cluster-45270.0	tf	bZIP
Cluster-47635.0	tf	bZIP
Cluster-65110.1	tf	bZIP
Cluster-27915.5	tf	C2C2-CO-like
Cluster-30361.1	tf	C2C2-Dof
Cluster-67827.2	tf	C2C2-Dof
Cluster-70061.1	tf	C2C2-Dof
Cluster-51275.6	tf	C2C2-GATA
Cluster-66798.0	tf	C2C2-GATA
Cluster-1271.15	tf	C2H2
Cluster-1271.17	tf	C2H2
Cluster-1271.22	tf	C2H2
Cluster-44397.0	tf	C2H2
Cluster-45054.0	tf	C2H2
Cluster-56203.1	tf	C2H2
Cluster-64156.4	tf	C2H2
Cluster-64156.5	tf	C2H2
Cluster-43683.1	tf	C3H
Cluster-63123.0	tf	C3H
Cluster-66890.2	tf	C3H
Cluster-55079.0	tf	CSD
Cluster-44913.0	tf	DBB
Cluster-59026.2	tf	EIL
Cluster-48420.0	tf	GARP-ARR-B
Cluster-8410.2	tf	GARP-ARR-B
Cluster-52039.1	tf	GARP-G2-like
Cluster-61274.7	tf	GARP-G2-like
Cluster-44015.1	tf	GeBP
Cluster-57007.1	tf	GeBP
Cluster-35221.4	tf	GRAS
Cluster-37030.0	tf	GRAS
Cluster-37030.1	tf	GRAS
Cluster-48917.2	tf	GRAS
Cluster-57055.0	tf	GRAS
Cluster-59863.1	tf	GRAS
Cluster-67559.0	tf	GRAS
Cluster-67559.2	tf	GRAS
Cluster-41897.12	tf	HB-BELL
Cluster-5216.2	tf	HB-BELL
Cluster-51552.1	tf	HB-HD-ZIP
Cluster-57523.0	tf	HB-KNOX
Cluster-57523.2	tf	HB-KNOX
Cluster-53812.6	tf	HMG
Cluster-53812.8	tf	HMG
Cluster-54527.0	tf	HSF
Cluster-30613.0	tf	Jumonji
Cluster-41448.1	tf	LIM
Cluster-64914.2	tf	LIM
Cluster-16864.0	tf	MADS-MIKC
Cluster-56177.1	tf	MBF1
Cluster-56177.3	tf	MBF1
Cluster-58376.0	tf	MYB
Cluster-67150.0	tf	MYB
Cluster-70116.0	tf	MYB
Cluster-52216.1	tf	MYB-related
Cluster-53186.0	tf	MYB-related
Cluster-70116.1	tf	MYB-related
Cluster-48459.2	tf	NAC
Cluster-50182.0	tf	NAC
Cluster-53238.2	tf	NAC
Cluster-53238.3	tf	NAC
Cluster-55149.0	tf	NAC
Cluster-55351.2	tf	NAC
Cluster-55351.4	tf	NAC
Cluster-61437.0	tf	NAC
Cluster-43771.0	tf	NF-YA
Cluster-35420.1	tf	NF-YB
Cluster-47584.3	tf	NF-YB
Cluster-66352.2	tf	Others
Cluster-58792.0	tf	PHD
Cluster-40605.0	tf	PLATZ
Cluster-48296.0	tf	PLATZ
Cluster-48296.1	tf	PLATZ
Cluster-48296.3	tf	PLATZ
Cluster-34743.10	tf	SBP
Cluster-64573.0	tf	SBP
Cluster-42781.0	tf	TRAF
Cluster-52991.1	tf	TRAF
Cluster-1430.1	tf	Trihelix
Cluster-62413.16	tf	Trihelix
Cluster-44736.1	tf	TUB
Cluster-64728.10	tf	TUB
Cluster-52325.4	tf	WRKY
Cluster-52325.7	tf	WRKY
Cluster-56553.0	tf	WRKY
Cluster-65309.0	tf	WRKY
Cluster-65309.4	tf	WRKY
Cluster-66012.0	tf	WRKY
Cluster-37801.0	unigenes	K13065 shikimate O-hydroxycinnamoyltransferase [EC:2.3.1.133] | (RefSeq) tryptamine hydroxycinnamoyltransferase 1 (A)
Cluster-37801.1	unigenes	K13065 shikimate O-hydroxycinnamoyltransferase [EC:2.3.1.133] | (RefSeq) tryptamine hydroxycinnamoyltransferase 2-like (A)
Cluster-44660.0	unigenes	K24028 salicylic acid 3-hydroxylase [EC:1.14.11.-] | (RefSeq) protein DMR6-LIKE OXYGENASE 2-like (A)
Cluster-46579.0	unigenes	K01859 chalcone isomerase [EC:5.5.1.6] | (RefSeq) vacuolar-sorting receptor 1 (A)
Cluster-46579.2	unigenes	K01859 chalcone isomerase [EC:5.5.1.6] | (RefSeq) vacuolar-sorting receptor 1 (A)
Cluster-46579.3	unigenes	K01859 chalcone isomerase [EC:5.5.1.6] | (RefSeq) vacuolar-sorting receptor 1 (A)
Cluster-46579.4	unigenes	K01859 chalcone isomerase [EC:5.5.1.6] | (RefSeq) vacuolar-sorting receptor 1 (A)
Cluster-48550.0	unigenes	K00083 cinnamyl-alcohol dehydrogenase [EC:1.1.1.195] | (RefSeq) probable cinnamyl alcohol dehydrogenase (A)
Cluster-48931.2	unigenes	K25489 cholesterol 22-hydroxylase [EC:1.14.14.-] | (RefSeq) cytochrome P450 CYP72A219-like (A)
Cluster-51632.0	unigenes	K09753 cinnamoyl-CoA reductase [EC:1.2.1.44] | (RefSeq) cinnamoyl-CoA reductase 1-like (A)
Cluster-55504.0	unigenes	K13065 shikimate O-hydroxycinnamoyltransferase [EC:2.3.1.133] | (RefSeq) LOW QUALITY PROTEIN: BAHD acyltransferase At5g47980-like (A)
Cluster-60494.6	unigenes	K00660 chalcone synthase [EC:2.3.1.74] | (RefSeq) LOW QUALITY PROTEIN: chalcone synthase 1B-like (A)
L-Phenylalanine	Compounds
L-Tryptophan	Compounds
L-Tyrosine	Compounds
