# Supplementary material for: Integrative analyses of metabolome and transcriptome reveal the dynamic accumulation and regulatory network in rhizomes and fruits of Polygonatum cyrtonema Hua
Source: BMC Genomics. 2024 Jul 19;25:706. doi: 10.1186/s12864-024-10608-4 (PMC11264994; doi:10.1186/s12864-024-10608-4)
Supplement: Supplementary file 14 — Supplementary Material 14 [file 12864_2024_10608_MOESM14_ESM.xlsx]

## Sheet: Sheet1
Index	Q1 (Da)	Q3 (Da)	Molecular weight (Da)	Formula	Ionization model	Compounds	Class I	Class II	CAS	Level	cpd_ID	kegg_map		Note: level 1 meant the score of the materials’ second mass spectrometry and retention time could match with the database was more than 0.7; level 2 meant the score was 0.5-0.7; level 3 meant all the messages of material could 100% match with the database.
pmb0856	480.308	339.289	479.301	C23H46NO7P	[M+H]+	LysoPE 18:1(2n isomer)	Lipids	LPE	-	3	-	-
Lcyn000106	551.181	193.051	552.184	C26H32O13	[M-H]-	Dichotomoside A	Lignans and Coumarins	Lignans	-	1	-	-
Zjhn090628	315.087	125.024	316.095	C17H16O6	[M-H]-	(3R)-5,7-Dihydroxy-8-methyl-3-(2',4'-dihydroxybenzyl)-chroman-4-one	Flavonoids	Other Flavonoids	-	1	-	-
Lmhp011562	353.269	261.221	352.261	C21H36O4	[M+H]+	1-α-Linolenoyl-glycerol*	Lipids	Glycerol ester	-	2	-	-
Zmyn004548	291.197	235.174	292.204	C18H28O3	[M-H]-	12-Oxo-phytodienoic acid	Lipids	Free fatty acids	85551-10-6	2	C01226	ko00592,ko01100,ko01110
Lmhp112042	355.284	263.237	354.277	C21H38O4	[M+H]+	1-Linoleoylglycerol*	Lipids	Glycerol ester	2277-28-3	1	-	-
Zjmp102003	315.123	121.064	314.115	C18H18O5	[M+H]+	iso-ophiopogonanone B	Flavonoids	Other Flavonoids	-	1	-	-
Zjhp090619	331.118	221.081	330.11	C18H18O6	[M+H]+	(3R)-5,7-dihydroxy-8-methyl-3-(2'-hydroxy-4'-methoxybenzyl)-chroman-4-one	Flavonoids	Other Flavonoids	-	1	-	-
Hmqp005455	297.243	81.07	296.235	C18H32O3	[M+H]+	15(R)-Hydroxylinoleic Acid	Lipids	Free fatty acids	177931-23-6	1	-	-
MWS5231	243.161	181.158	244.167	C13H24O4	[M-H]-	Tridecanedioic acid	Lipids	Free fatty acids	505-52-2	1	-	-
pme3388	189.135	144.102	188.127	C7H16N4O2	[M+H]+	Homoarginine	Amino acids and derivatives	Amino acids and derivatives	156-86-5	2	C01924	-
pmb1754	184.073	125.001	184.073	C5H15NO4P+	[M]+	O-Phosphocholine	Alkaloids	Alkaloids	107-73-3	3	C00588	ko00564,ko01100
yxxp006939	345.133	137.06	344.126	C19H20O6	[M+H]+	(±)-5,7-dihydroxy-6,8-dimethyl-3-(2′-hydroxy-4′-methoxybenzyl)-chroman-4-one	Flavonoids	Other Flavonoids	-	1	-	-
pma6455	229.012	96.9696	230.019	C5H11O8P	[M-H]-	Ribulose-5-phosphate	Others	Saccharides	4300-28-1	3	C00117	ko00030,ko00230,ko00440,ko00710,ko00750,ko01100,ko01110,ko01200,ko01230,ko01240
pme2550	173.009	129.019	174.016	C6H6O6	[M-H]-	Cis-Aconitic acid	Organic acids	Organic acids	585-84-2	3	C00417	ko00020,ko00630,ko00660,ko01100,ko01110,ko01210
Lmgn000224	145.014	57.0346	146.022	C5H6O5	[M-H]-	2-Methyl-3-oxosuccinic acid	Organic acids	Organic acids	-	3	C06030	ko00660
mws0126	524.371	184.073	523.364	C26H54NO7P	[M+H]+	LysoPC 18:0	Lipids	LPC	19420-57-6	2	-	-
Zmdp000292	189.135	70.0652	188.127	C7H16N4O2	[M+H]+	Arginine methyl ester	Amino acids and derivatives	Amino acids and derivatives	-	1	-	-
HJN013	328.119	161.024	329.126	C18H19NO5	[M-H]-	N-Feruloyloctopamine	Alkaloids	Phenolamine	66648-44-0	1	-	-
Lskp211284	233.15	84.0443	232.142	C10H20N2O4	[M+H]+	1',2',3',4'-tetrahydro-5'-deoxypinnatanine	Alkaloids	Alkaloids	-	1	-	-
mws0047	579.171	271.06	578.164	C27H30O14	[M+H]+	Apigenin-7-O-neohesperidoside (Rhoifolin)	Flavonoids	Flavones	17306-46-6	2	C12627	ko00944
MWS201394	283.129	136.076	282.122	C13H18N2O5	[M+H]+	Thr-Tyr	Amino acids and derivatives	Amino acids and derivatives	145295-02-9	2	-	-
Lmbn009444	297.245	183.14	298.251	C18H34O3	[M-H]-	Ricinoleic acid	Lipids	Free fatty acids	141-22-0	1	C08365	-
mws0277	191.056	85.0296	192.063	C7H12O6	[M-H]-	Quinic Acid	Organic acids	Organic acids	77-95-2	2	C00296	ko00400,ko01100
pmn001367	315.072	153.017	316.079	C13H16O9	[M-H]-	Protocatechuic acid-4-O-glucoside	Phenolic acids	Phenolic acids	-	1	-	-
pmp001264	274.274	256.265	273.267	C16H35NO2	[M+H]+	Hexadecylsphingosine	Lipids	Sphingolipids	-	2	-	-
pmf0297	297.316	183.211	298.324	C20H42O	[M-H]-	1-Eicosanol	Lipids	Free fatty acids	629-96-9	3	-	-
pme1109	152.057	135.03	151.049	C5H5N5O	[M+H]+	Guanine	Nucleotides and derivatives	Nucleotides and derivatives	73-40-5	2	C00242	ko00230,ko01100,ko01232
Zahn007990	197.118	153.128	198.126	C11H18O3	[M-H]-	5-hydroxy-3,4-dimeth-yl-5-pentylfuran-2(5H)-one	Others	Others	-	1	-	-
yxxn008024	329.104	139.04	330.11	C18H18O6	[M-H]-	(3S)-3,5,7-trihydroxy-6-methyl-3-(4'-methoxybenzyl) chroman-4-one	Flavonoids	Other Flavonoids	-	2	-	-
pme0490	124.039	78.0347	123.032	C6H5NO2	[M+H]+	Nicotinic acid (Vitamin B3)	Others	Vitamin	59-67-6	3	C00253	ko00760,ko00960,ko01100,ko01110,ko01240
pme3096	118.015	74.0237	119.022	C3H5NO4	[M-H]-	Aminomalonic acid	Organic acids	Organic acids	1068-84-4	3	C00872	-
Zmyn004449	309.208	171.103	310.214	C18H30O4	[M-H]-	9-Hydroxy-12-oxo-10(E),15(Z)-octadecadienoic acid	Lipids	Free fatty acids	-	2	C21923	ko00592,ko01110
mws2118	435.13	167.035	436.137	C21H24O10	[M-H]-	Phloretin-2'-O-glucoside (Phlorizin)	Flavonoids	Chalcones	60-81-1	1	C01604	ko00941,ko01110
ML10195036	300.295	60.0463	299.282	C18H37NO2	[M+H]+	3-Dehydrosphinganine	Lipids	Sphingolipids	16105-69-4	3	C02934	ko00600,ko01100
Rfmb091	295.228	195.139	296.235	C18H32O3	[M-H]-	9S-Hydroxy-10E,12Z-octadecadienoic acid*	Lipids	Free fatty acids	15514-85-9	1	C14767	ko00591
mws1033	303.086	153.018	302.079	C16H14O6	[M+H]+	Homoeriodictyol	Flavonoids	Flavanones	446-71-9	3	C09756	ko00941
pme2292	89.1073	72.0808	88.1	C4H12N2	[M+H]+	Putrescine	Alkaloids	Alkaloids	110-60-1	3	C00134	ko00330,ko00470,ko00480,ko00960,ko01100,ko01110,ko02010
Hmln007772	293.176	221.156	294.183	C17H26O4	[M-H]-	Nordihydrocapsiate	Phenolic acids	Phenolic acids	220012-53-3	1	-	-
pme1936	114.066	86.0713	113.059	C4H7N3O	[M+H]+	Creatinine	Organic acids	Organic acids	60-27-5	3	C00791	ko00330,ko01100
mws0572	126.066	109.04	125.059	C5H7N3O	[M+H]+	5-Methylcytosine	Nucleotides and derivatives	Nucleotides and derivatives	554-01-8	3	C02376	ko00240,ko01100
Wbtn007603	299.056	284.032	300.063	C16H12O6	[M-H]-	9,11-dimethoxy-2h-[1,3]dioxolo[4,5-b]xanthen-10-one	Flavonoids	Other Flavonoids	-	1	-	-
Wafp004641	476.191	314.139	475.184	C24H29NO9	[M+H]+	N-Feruloyltyramine 4-glucoside	Alkaloids	Phenolamine	-	1	-	-
pmf0070	415.393	119.197	414.386	C29H50O	[M+H]+	Stigmast-5-en-3-ol (β-Sitosterol)	Steroids	Steroid	83-46-5	3	C01753	ko00100,ko01100,ko01110
Lmhp011549	550.387	184.073	549.379	C28H56NO7P	[M+H]+	LysoPC 20:1	Lipids	LPC	-	1	-	-
pmb0374	136.062	119.035	135.054	C5H5N5	[M+H]+	2-Aminopurine	Nucleotides and derivatives	Nucleotides and derivatives	452-06-2	2	-	-
Zjmp102031	329.139	121.065	328.131	C19H20O5	[M+H]+	methyl-iso-ophiopogonanone B	Flavonoids	Other Flavonoids	-	1	-	-
Jmyn006245	315.087	125.02	316.095	C17H16O6	[M-H]-	(3R)-5,7-Dihydroxy-8-methyl-3-(2',4'-dihydroxybenzyl)-chroma-4-one	Flavonoids	Other Flavonoids	-	1	-	-
mws0371	327.233	283.243	328.24	C22H32O2	[M-H]-	Cis-4,7,10,13,16,19-Docosahexaenoic Acid	Lipids	Free fatty acids	6217-54-5	3	C06429	ko01040
pmb2497	197.046	153.056	198.053	C9H10O5	[M-H]-	4-Hydroxy-3-methoxymandelate	Phenolic acids	Phenolic acids	55-10-7	3	C05584	ko00350,ko01100
Zmtn001661	315.106	153.019	316.116	C14H20O8	[M-H]-	Vanilloloside	Phenolic acids	Phenolic acids	74950-96-2	2	-	-
pme0124	173.092	116.071	172.085	C7H12N2O3	[M+H]+	L-Glycyl-L-proline	Amino acids and derivatives	Amino acids and derivatives	704-15-4	3	-	-
MWS80006	311.223	293.214	312.23	C18H32O4	[M-H]-	9-Hydroperoxy-9Z,11E-Octadecadienoic Acid	Lipids	Free fatty acids	-	2	-	-
mws0856	463.088	301.036	464.096	C21H20O12	[M-H]-	Quercetin-4'-O-glucoside (Spiraeoside)*	Flavonoids	Flavonols	20229-56-5	3	-	-
Zmzn000113	146.047	102.056	147.053	C5H9NO4	[M-H]-	L-threo-3-Methylaspartate	Amino acids and derivatives	Amino acids and derivatives	6061-13-8	1	C03618	ko00630,ko00660,ko01100,ko01200
MWS4296	223.108	120.082	222.1	C11H14N2O3	[M+H]+	Glycylphenylalanine	Amino acids and derivatives	Amino acids and derivatives	3321-03-7	3	-	-
Lmlp004754	312.113	294.215	311.101	C14H17NO7	[M+H]+	Ehretioside B	Alkaloids	Phenolamine	156368-84-2	3	-	-
Zmzn000079	199.002	78.9585	200.009	C4H9O7P	[M-H]-	D-Erythrose-4-phosphate	Others	Saccharides	585-18-2	3	C00279	ko00030,ko00400,ko00710,ko00750,ko01100,ko01110,ko01200,ko01230,ko01240
Cmsp002787	227.092	181.049	226.084	C11H14O5	[M+H]+	3,4'-Dihydroxy-3',5'-dimethoxypropiophenone	Phenolic acids	Phenolic acids	136196-47-9	2	-	-
Hmmn002544	355.104	193.05	356.111	C16H20O9	[M-H]-	Ferulic acid-4-O-glucoside	Phenolic acids	Phenolic acids	117405-51-3	1	-	-
Wagp001741	429.187	267.136	428.18	C19H28N2O9	[M+H]+	N-(gamma-L-glutamyl)tyramine O-glucoside	Alkaloids	Phenolamine	-	1	-	-
Zjhp090605	301.107	107.05	300.1	C17H16O5	[M+H]+	(3R)-5,7-dihydroxy-8-methyl-3-(4'-hydroxybenzyl)-chroman-4-one*	Flavonoids	Other Flavonoids	-	1	-	-
Lmbn006152	279.233	59.0133	280.24	C18H32O2	[M-H]-	(9Z,11E)-Octadecadienoic acid	Lipids	Free fatty acids	2540-56-9	1	C04056	ko00591
pmb0889	279.232	95.0855	278.225	C18H30O2	[M+H]+	Punicic acid (9Z,11E,13Z-octadecatrienoic acid)	Lipids	Free fatty acids	544-72-9	3	C08364	-
Lmbn005369	295.228	195.141	296.235	C18H32O3	[M-H]-	13(S)-HODE;13(S)-Hydroxyoctadeca-9Z,11E-dienoic acid*	Lipids	Free fatty acids	10219-69-9	1	C14762	ko00591
Hmln000873	331.067	169.01	332.074	C13H16O10	[M-H]-	2-O-Galloyl-D-glucose	Phenolic acids	Phenolic acids	-	3	-	-
Zmyn004676	293.213	113.098	294.219	C18H30O3	[M-H]-	17-Hydroxylinolenic acid	Lipids	Free fatty acids	-	2	C16346	ko00592
Lmgn000160	131.046	70.0297	132.054	C4H8N2O3	[M-H]-	3-Ureidopropionic Acid	Organic acids	Organic acids	462-88-4	1	C02642	ko00240,ko00410,ko00770,ko01100
pme2828	140.034	98.9637	139.027	C6H5NO3	[M+H]+	4-Nitrophenol	Phenolic acids	Phenolic acids	100-02-7	3	C00870	-
Rfmb087	311.223	293.213	312.23	C18H32O4	[M-H]-	9-Hydroxy-13-oxo-10-octadecenoic Acid	Lipids	Free fatty acids	-	3	-	-
Zjmp102001	331.117	137.059	328.095	C18H16O6	[M+H]+	ophiopogonanone A	Flavonoids	Other Flavonoids	75239-63-3	3	-	-
yxxp006330	301.113	107.049	300.1	C17H16O5	[M+H]+	(3R)-5,7-dihydroxyl-6-methyl-3-(4'-hydroxylbenzyl)-chroman-4-one*	Flavonoids	Other Flavonoids	-	1	-	-
Hmqn004825	293.212	275.2	294.219	C18H30O3	[M-H]-	Rabdosia acid A	Lipids	Free fatty acids	-	2	-	-
pme3186	168.991	78.9591	169.998	C3H7O6P	[M-H]-	DL-Glyceraldehyde-3-phosphate	Organic acids	Organic acids	591-59-3	3	C00661	-
pme1002	138.091	103.054	137.084	C8H11NO	[M+H]+	L-Tyramine	Alkaloids	Alkaloids	51-67-2	1	C00483	ko00350,ko00950,ko01100,ko01110,ko01240
Smln004290	311.05	293.21	312.063	C17H12O6	[M-H]-	Aloesaponarin I	Quinones	Anthraquinone	-	3	-	-
Lmlp003161	265.155	177.062	264.147	C14H20N2O3	[M+H]+	N-Feruloylputrescine	Alkaloids	Phenolamine	501-13-3	1	C10497	ko00330,ko01100
pmn001694	329.233	229.146	330.241	C18H34O5	[M-H]-	9,10,13-Trihydroxy-11-Octadecenoic Acid	Lipids	Free fatty acids	29907-57-1	1	C14835	ko00591
pmp000236	565.155	367.1	564.148	C26H28O14	[M+H]+	Isovitexin-8-O-xyloside	Flavonoids	Flavones	-	3	-	-
pme0376	271.061	151.004	272.068	C15H12O5	[M-H]-	Naringenin (5,7,4'-Trihydroxyflavanone)	Flavonoids	Flavanones	480-41-1	1	C00509	ko00941,ko00943,ko01100,ko01110
Zjhp090618	331.118	137.059	330.11	C18H18O6	[M+H]+	5,7-Dihydroxy-6,8-dimethyl-3-(2',4'-hydroxybenzyl)chroman-4-One	Flavonoids	Other Flavonoids	-	1	-	-
mws2608	222.097	84.0451	221.09	C8H15NO6	[M+H]+	N-Acetyl-D-galactosamine	Others	Saccharides	1811-31-0	2	C01132	ko00052,ko00520,ko01100,ko01250
Hmdp003400	577.365	271.206	576.366	C33H52O8	[M+H]+	Diosgenin-3-O-glucoside (Trillin)	Steroids	Steroidal saponins	14144-06-0	2	C20709	-
HJN011	298.107	145.029	299.116	C17H17NO4	[M-H]-	Tataramide A	Alkaloids	Phenolamine	-	3	-	-
pme0014	148.06	84.0444	147.053	C5H9NO4	[M+H]+	L-Glutamic acid	Amino acids and derivatives	Amino acids and derivatives	56-86-0	1	C00025	ko00220,ko00250,ko00330,ko00332,ko00340,ko00430,ko00470,ko00480,ko00524,ko00630,ko00650,ko00660,ko00860,ko00910,ko00970,ko01100,ko01110,ko01200,ko01210,ko01230,ko01240,ko02010
mws0668	283.068	151.026	284.076	C10H12N4O6	[M-H]-	Xanthosine	Nucleotides and derivatives	Nucleotides and derivatives	146-80-5	3	C01762	ko00230,ko00232,ko01100,ko01110,ko01232,ko02010
Lmhp008589	476.277	335.258	475.27	C23H42NO7P	[M+H]+	LysoPE 18:3(2n isomer)	Lipids	LPE	-	1	-	-
mws1436	287.295	97.1012	286.287	C18H38O2	[M+H]+	1,18-Octadecanediol	Lipids	Free fatty acids	3155-43-9	2	-	-
pmb0855	496.34	184.073	495.332	C24H50NO7P	[M+H]+	LysoPC 16:0	Lipids	LPC	17364-16-8	1	-	-
Qabp005310	901.479	739.429	900.472	C45H72O18	[M+H]+	Dehydroxy Epiruscogenin-glucose-glucose-glucoside	Steroids	Steroidal saponins	-	2	-	-
Ymjm000135	507.185	161.024	508.195	C25H32O11	[M-H]-	8R-Dihydrodehydrodiconferyl alcohol 4-O-β-D-glucopyranoside	Lignans and Coumarins	Lignans	-	3	-	-
Lmbn013410	205.16	189.127	206.167	C14H22O	[M-H]-	2,4-Di-Tert-Butylphenol*	Phenolic acids	Phenolic acids	96-76-4	1	-	-
pmn001583	609.146	300.029	610.153	C27H30O16	[M-H]-	Quercetin-3-O-robinobioside	Flavonoids	Flavonols	52525-35-6	3	-	-
MWSmce692	277.218	59.0143	278.225	C18H30O2	[M-H]-	γ-Linolenic Acid	Lipids	Free fatty acids	506-26-3	1	C06426	ko00591,ko01040,ko01100
pme2527	133.097	116.071	132.09	C5H12N2O2	[M+H]+	L-Ornithine	Amino acids and derivatives	Amino acids and derivatives	70-26-8	3	C00077	ko00220,ko00330,ko00470,ko00480,ko01100,ko01110,ko01210,ko01230,ko02010
pme3174	324.059	112.05	323.052	C9H14N3O8P	[M+H]+	Cytidine 5'-monophosphate(Cytidylic acid)	Nucleotides and derivatives	Nucleotides and derivatives	63-37-6	3	C00055	ko00240,ko01100,ko01232
Zahp008363	359.111	344.089	358.105	C19H18O7	[M+H]+	5-hydroxyl-3',4',7,8-tetramethoxyl flavone*	Flavonoids	Flavonols	13003-74-2	2	-	-
pmf0348	187.134	97.0648	188.141	C10H20O3	[M-H]-	2,6-Dimethyl-7-octene-2,3,6-triol	Others	Saccharides	73815-21-1	3	-	-
Zmhn001926	299.077	137.025	300.084	C13H16O8	[M-H]-	1-O-Salicyloyl-β-D-glucose	Phenolic acids	Phenolic acids	60517-74-0	1	-	-
pmb3107	359.098	182.022	360.106	C15H20O10	[M-H]-	Glucosyringic Acid	Phenolic acids	Phenolic acids	-	3	-	-
Zmhn003257	299.058	284.039	300.063	C16H12O6	[M-H]-	5,7,2'-Trhiyroxy-8-methoxyflavone	Flavonoids	Flavones	-	1	-	-
Hmdp003403	901.477	739.429	900.472	C45H72O18	[M+H]+	Spirost-5-ene-3,27-diol-27-O-glucoside-3-O-[rhamnosyl(1→4)]glucoside (Polygonatoside D)*	Steroids	Steroidal saponins	-	3	-	-
HJN110	455.359	455.359	456.36	C30H48O3	[M-H]-	3-Hydroxylup-20(29)-en-28-oic acid (Betulinic acid)	Terpenoids	Triterpene	472-15-1	3	C08619	-
pmf0397	311.296	311.296	312.303	C20H40O2	[M-H]-	Arachidic acid	Lipids	Free fatty acids	506-30-9	3	C06425	ko01040
Lmbn005662	295.228	171.103	296.235	C18H32O3	[M-H]-	9(10)-EpOME;(9R,10S)-(12Z)-9,10-Epoxyoctadecenoic acid	Lipids	Free fatty acids	16833-56-0	2	C14825	ko00591,ko01100
pmd0147	548.371	184.073	547.364	C28H54NO7P	[M+H]+	LysoPC 20:2	Lipids	LPC	-	3	-	-
Zmhn001703	331.068	169.016	332.074	C13H16O10	[M-H]-	5-O-Galloyl-D-hamamelose*	Phenolic acids	Phenolic acids	-	3	-	-
pmc0066	333.06	137.05	332.052	C10H13N4O7P	[M+H]+	2'-Deoxyinosine-5'-monophosphate	Nucleotides and derivatives	Nucleotides and derivatives	3393-18-8	3	C06196	ko00230,ko01232
pme0008	176.103	113.071	175.096	C6H13N3O3	[M+H]+	L-Citrulline	Amino acids and derivatives	Amino acids and derivatives	372-75-8	3	C00327	ko00220,ko01100,ko01110,ko01230
Zmjn004133	311.223	293.214	312.23	C18H32O4	[M-H]-	9S-Hydroperoxy-10E,12Z-octadecadienoic acid	Lipids	Free fatty acids	5502-91-0	3	C14827	ko00591,ko01100
mws0367	277.217	277.217	278.225	C18H30O2	[M-H]-	α-Linolenic Acid	Lipids	Free fatty acids	463-40-1	1	C06427	ko00592,ko01040,ko01100,ko01110
pme3961	252.109	136.062	251.102	C10H13N5O3	[M+H]+	2'-Deoxyadenosine	Nucleotides and derivatives	Nucleotides and derivatives	958-09-8	3	C00559	ko00230,ko01100,ko01232,ko02010
Hmhp006830	331.114	137.06	330.11	C18H18O6	[M+H]+	6,8-Dihydroxy-2-(2-hydroxy-4-methoxybenzyl)-7-methyl-3,4-dihydronaphthalen-1(2H)-one	Flavonoids	Other Flavonoids	-	1	-	-
pmf0175	157.16	157.16	158.167	C10H22O	[M-H]-	2-Decanol*	Others	Saccharides	1120-06-5	3	-	-
Lmhn001477	311.04	179.04	312.048	C13H12O9	[M-H]-	2-Caffeoyl-L-tartaric acid (Caftaric acid)	Phenolic acids	Phenolic acids	67879-58-7	3	-	-
pme3011	104.071	69.0348	103.063	C4H9NO2	[M+H]+	γ-Aminobutyric acid	Organic acids	Organic acids	56-12-2	3	C00334	ko00250,ko00330,ko00410,ko00650,ko00760,ko01100
Lmxp000939	136.062	119.035	135.054	C5H5N5	[M+H]+	Zarzissine	Alkaloids	Alkaloids	160568-14-9	2	-	-
pme1201	273.077	167.032	274.084	C15H14O5	[M-H]-	Phloretin	Flavonoids	Chalcones	60-82-2	1	C00774	ko00941,ko01110
mws0254	156.077	110.071	155.07	C6H9N3O2	[M+H]+	L-Histidine	Amino acids and derivatives	Amino acids and derivatives	71-00-1	1	C00135	ko00340,ko00410,ko00470,ko00970,ko01100,ko01110,ko01230,ko02010
MWSmce585	104.071	59.0145	103.063	C4H9NO2	[M+H]+	Methyl 3-aminopropanoate	Amino acids and derivatives	Amino acids and derivatives	4138-35-6	3	-	-
Zmhn002422	355.103	193.052	356.111	C16H20O9	[M-H]-	1-O-Feruloyl-β-D-glucose	Phenolic acids	Phenolic acids	7196-71-6	1	C17759	-
Zjbn102547	509.176	347.127	510.189	C28H30O9	[M-H]-	2,7-Dihydroxy-1-(p-hydroxybenzyl)-4-methoxy-9,10-dihydrophenanthrene-4'-O-glucose	Others	Others	-	2	-	-
pmn001518	331.067	169.014	332.074	C13H16O10	[M-H]-	1-O-Galloyl-β-D-glucose	Phenolic acids	Phenolic acids	58511-73-2	3	C01158	ko00999
Lmmn001294	331.103	153.02	332.111	C14H20O9	[M-H]-	Koaburaside	Phenolic acids	Phenolic acids	41653-73-0	1	-	-
Smnp003415	409.15	247.09	408.142	C20H24O9	[M+H]+	7-O-Methylaloesin	Flavonoids	Other Flavonoids	-	3	-	-
Zmpn004068	567.173	273.08	568.179	C26H32O14	[M-H]-	Phloretin-2'-O-(6''-O-xylosyl)glucoside	Flavonoids	Chalcones	-	3	-	-
YC512118	282.279	247.243	281.272	C18H35NO	[M+H]+	Oleamide (9-Octadecenamide)	Lipids	Free fatty acids	301-02-0	3	C19670	-
Lmtp002474	565.155	427.101	564.148	C26H28O14	[M+H]+	Apigenin-6-C-(2''-glucosyl)arabinoside	Flavonoids	Flavones	-	3	-	-
pmb2799	295.228	195.138	296.235	C18H32O3	[M-H]-	12,13-Epoxy-9-Octadecenoic Acid	Lipids	Free fatty acids	6799-85-5	1	C14826	ko00591,ko01100
mws0154	173.046	93.0346	174.053	C7H10O5	[M-H]-	Shikimic acid	Organic acids	Organic acids	138-59-0	3	C00493	ko00400,ko00996,ko00999,ko01100,ko01110,ko01230,ko01240
Wafn011571	295.229	195.14	296.235	C18H32O3	[M-H]-	alpha-Hydroxylinoleic acid*	Lipids	Free fatty acids	57818-44-7	1	-	-
Wbtp007427	341.1	341.099	340.095	C19H16O6	[M+H]+	7,10-dihydroxy-12-methoxy-2,2-dimethyl-1,11-dioxatetracen-6-one	Others	Ketone compounds	-	2	-	-
yxxp006687	315.123	209.081	314.115	C18H18O5	[M+H]+	4′,5,7-三羟基-6,8-二甲基高异黄酮	Flavonoids	Other Flavonoids	-	1	-	-
mws0914	271.061	151.003	272.068	C15H12O5	[M-H]-	3,5,7-Trihydroxyflavanone (Pinobanksin)	Flavonoids	Flavanonols	548-82-3	1	C09826	ko00941
pmp001252	284.128	147.043	283.121	C17H17NO3	[M+H]+	p-Coumaroyltyramine	Alkaloids	Phenolamine	36417-86-4	1	-	-
Wbtn007469	299.058	284.034	300.063	C16H12O6	[M-H]-	Protogenkwanone	Flavonoids	Other Flavonoids	-	1	-	-
mws0250	182.081	136.076	181.074	C9H11NO3	[M+H]+	L-Tyrosine	Amino acids and derivatives	Amino acids and derivatives	60-18-4	1	C00082	ko00130,ko00261,ko00350,ko00360,ko00400,ko00460,ko00730,ko00940,ko00950,ko00965,ko00966,ko00970,ko00999,ko01100,ko01110,ko01210,ko01230,ko01240
Zmcp102206	381.202	299.2	382.214	C24H30O4	[M-H]-	(Z)-3,8-Dihydro 6,6·;7,3'a-diligustilide	Others	Others	-	1	-	-
HJN051	623.163	315.05	624.169	C28H32O16	[M-H]-	Tamarixetin-3-O-rutinoside	Flavonoids	Flavonols	-	3	-	-
Jmyn006479	329.103	139.04	330.11	C18H18O6	[M-H]-	3,5,7-Trihydroxy-6,8-dimethyl-3-(4'-hydroxybenzyl)-chroman-4-one (Polygonatone C)	Flavonoids	Other Flavonoids	-	1	-	-
Zmjp003463	565.156	433.114	564.148	C26H28O14	[M+H]+	Vitexin-2''-O-xyloside	Flavonoids	Flavones	-	3	-	-
Lmcp000282	162.113	85.0286	161.105	C7H15NO3	[M+H]+	L-Carnitine	Alkaloids	Alkaloids	541-15-1	1	C00318	-
Hmhn003067	325.093	119.05	326.1	C15H18O8	[M-H]-	Phenylpropionic acid-O-β-D-glucopyranoside	Phenolic acids	Phenolic acids	-	2	-	-
pmb1912	474.173	327.12	473.166	C20H23N7O7	[M+H]+	10-Formyltetrahydrofolic Acid	Alkaloids	Alkaloids	2800-34-2	2	C00234	ko00670,ko00970,ko01100,ko01200,ko01240
Zjhp090614	317.102	123.044	316.095	C17H16O6	[M+H]+	5,7-dihydroxy-6-methyl-3-(2',4'-dihydroxybenzyl)-chroman-4-one*	Flavonoids	Other Flavonoids	-	1	-	-
mws0981	178.037	136.015	179.044	C6H5N5O2	[M-H]-	Isoxanthopterin	Nucleotides and derivatives	Nucleotides and derivatives	529-69-1	3	C03975	-
pme0122	189.123	126.091	188.116	C8H16N2O3	[M+H]+	N6-Acetyl-L-lysine	Amino acids and derivatives	Amino acids and derivatives	692-04-6	3	C02727	ko00310,ko01100
pmb2871	315.072	153.019	316.079	C13H16O9	[M-H]-	1-O-Gentisoyl-β-D-glucoside	Phenolic acids	Phenolic acids	23445-11-6	1	-	-
pme1178	284.099	152.059	283.092	C10H13N5O5	[M+H]+	Guanosine	Nucleotides and derivatives	Nucleotides and derivatives	118-00-3	1	C00387	ko00230,ko01100,ko01232,ko02010
Zjhp082607	429.3	393.279	428.293	C27H40O4	[M+H]+	3-Hydroxyspirost-5-en-12-one (Gentrogenin)	Steroids	Steroid	427-28-1	1	-	-
Zjhp090617	331.117	137.059	330.11	C18H18O6	[M+H]+	5-hydroxy-3-(2-hydroxy-4-methoxybenzyl)-7-methoxychroman-4-one	Flavonoids	Other Flavonoids	-	1	-	-
mws0361	253.217	235.207	254.225	C16H30O2	[M-H]-	Palmitoleic Acid*	Lipids	Free fatty acids	373-49-9	1	C08362	ko00061,ko01100
Hmhn006723	301.073	179.03	302.079	C16H14O6	[M-H]-	Disporopsin	Flavonoids	Flavones	-	1	-	-
Lmjp004941	301.071	286.047	300.063	C16H12O6	[M+H]+	3,5,4'-Trihydroxy-7-methoxyflavone (Rhamnocitrin)	Flavonoids	Flavonols	569-92-6	3	C17059	-
mws0242	173.082	111.082	174.089	C8H14O4	[M-H]-	Suberic Acid	Organic acids	Organic acids	505-48-6	3	C08278	-
Hmmp002124	146.06	118.06	145.053	C9H7NO	[M+H]+	Indole-3-carboxaldehyde	Alkaloids	Plumerane	487-89-8	1	C08493	-
mws1389	455.353	455.353	456.36	C30H48O3	[M-H]-	3-Hydroxyolean-12-en-28-oic acid (Oleanolic acid)	Terpenoids	Triterpene	508-02-1	3	C17148	-
Lskp211279	229.119	142.087	228.111	C10H16N2O4	[M+H]+	Longitubanine A	Alkaloids	Alkaloids	-	2	-	-
Zjhp090607	303.087	123.044	302.079	C16H14O6	[M+H]+	Disporopsin/5,7-dihydroxy-3-(2',4'-dihydroxybenzyl)-chroman-4-one	Flavonoids	Other Flavonoids	-	1	-	-
Zmzn003953	309.205	227.203	310.214	C18H30O4	[M-H]-	13(s)-hydroperoxy-(9z,11e,15z)-octadecatrienoic acid	Lipids	Free fatty acids	67597-26-6	1	C04785	ko00592,ko01100,ko01110
mws0282	203.083	116.051	204.09	C11H12N2O2	[M-H]-	L-Tryptophan	Amino acids and derivatives	Amino acids and derivatives	73-22-3	1	C00078	ko00260,ko00380,ko00400,ko00901,ko00966,ko00970,ko00996,ko01100,ko01110,ko01210,ko01230,ko01240
mws2623	281.249	281.25	282.256	C18H34O2	[M-H]-	11-Octadecanoic acid(Vaccenic acid)*	Lipids	Free fatty acids	506-17-2	1	C21944	-
Lmbn001930	121.029	77.0394	122.037	C7H6O2	[M-H]-	2-Hydroxybenzaldehyde (Salicylaldehyde)	Phenolic acids	Phenolic acids	90-02-8	3	C06202	ko01100
mws1060	267.074	135.031	268.081	C10H12N4O5	[M-H]-	9-(Arabinosyl)hypoxanthine	Nucleotides and derivatives	Nucleotides and derivatives	7013-16-3	3	-	-
pmp001273	520.34	184.073	519.332	C26H50NO7P	[M+H]+	LysoPC 18:2	Lipids	LPC	-	1	-	-
MWSslk133	257.177	195.178	258.183	C14H26O4	[M-H]-	1,14-Tetradecanedioic Acid	Lipids	Free fatty acids	821-38-5	2	-	-
Zjhp090636	285.075	191.034	284.068	C16H12O5	[M+H]+	5,7-dihydroxy-3-(4'-hydroxybenzylidene)-chroman-4-one	Flavonoids	Other Flavonoids	-	3	-	-
pme0021	166.086	120.081	165.079	C9H11NO2	[M+H]+	L-Phenylalanine	Amino acids and derivatives	Amino acids and derivatives	63-91-2	1	C00079	ko00360,ko00400,ko00460,ko00470,ko00940,ko00960,ko00966,ko00970,ko00996,ko00999,ko01100,ko01110,ko01210,ko01230,ko02010
pmb2804	311.223	171.138	312.23	C18H32O4	[M-H]-	13S-Hydroperoxy-9Z,11E-octadecadienoic acid	Lipids	Free fatty acids	33964-75-9	3	C04717	ko00591,ko01100
mws0924	145.051	101.061	146.058	C6H10O4	[M-H]-	2-Methylglutaric acid*	Organic acids	Organic acids	617-62-9	3	-	-
mws0208	145.051	101.061	146.058	C6H10O4	[M-H]-	Adipic Acid*	Organic acids	Organic acids	124-04-9	3	C06104	ko01100
mws1593	665.215	161.044	666.222	C24H42O21	[M-H]-	D-Maltotetraose	Others	Saccharides	34612-38-9	2	C02052	-
Hmyn006303	593.271	315.049	594.28	C27H47O12P	[M-H]-	LysoPI 18:3	Lipids	Glycerol ester	-	3	-	-
Zjhp090604	287.092	167.035	286.084	C16H14O5	[M+H]+	5,7-dihydroxy-3-(4'-hydroxybenzyl)-chroman-4-one	Flavonoids	Other Flavonoids	-	1	-	-
pmb0818	206.081	145.052	205.074	C11H11NO3	[M+H]+	Methoxyindoleacetic acid	Alkaloids	Plumerane	3471-31-6	3	C05660	ko00380
pmc0281	400.146	136.062	399.139	C15H21N5O8	[M+H]+	Ribosyladenosine	Nucleotides and derivatives	Nucleotides and derivatives	-	3	-	-
yxxp005961	317.101	123.044	316.095	C17H16O6	[M+H]+	5,7-dihydroxy-6-methyl-3-(2′,4′-dihydroxybenzyl)-chroman-4-one*	Flavonoids	Other Flavonoids	-	1	-	-
Zbzn008048	293.176	221.153	294.183	C17H26O4	[M-H]-	Embelin	Quinones	Quinones	550-24-3	3	-	-
MWSHY0072	329.138	121.065	328.131	C19H20O5	[M+H]+	Methylophiopogonanone B	Flavonoids	Other Flavonoids	74805-91-7	3	-	-
Lmhp011388	353.269	261.221	352.261	C21H36O4	[M+H]+	2-α-Linolenoyl-glycerol*	Lipids	Glycerol ester	55268-58-1	2	-	-
Zjmp102042	345.134	137.059	344.126	C19H20O6	[M+H]+	iso-5,7-dihydroxy-6,8-dimethyl-3-(4'-hydroxy-3'-methoxybenzyl)chroman-4-one	Flavonoids	Other Flavonoids	-	1	-	-
mws1015	339.072	177.019	340.079	C15H16O9	[M-H]-	Esculin (6,7-Dihydroxycoumarin-6-O-glucoside)	Lignans and Coumarins	Coumarins	531-75-9	2	C09264	-
mws0001	133.061	74.0237	132.054	C4H8N2O3	[M+H]+	L-Asparagine	Amino acids and derivatives	Amino acids and derivatives	70-47-3	3	C00152	ko00250,ko00460,ko00970,ko01100,ko01110,ko01230
Qabp004989	1063.53	577.374	1062.52	C51H82O23	[M+H]+	Dehydroxy Epiruscogenin-glucose-glucose-glucose-glucoside	Steroids	Steroidal saponins	-	1	-	-
pme3017	104.071	58.0651	103.063	C4H9NO2	[M+H]+	2-Aminoisobutyric acid	Organic acids	Organic acids	62-57-7	2	C03665	-
Hmcp005589	425.377	203.17	424.37	C30H48O	[M+H]+	Olean-12-en-3-one (β-Amyrone)	Terpenoids	Triterpene	638-97-1	3	-	-
Lmbn005923	277.217	59.0139	278.225	C18H30O2	[M-H]-	Crepenynic acid	Lipids	Free fatty acids	2277-31-8	1	C07289	ko00591
mws0425	129.019	85.0295	130.027	C5H6O4	[M-H]-	Citraconic acid	Organic acids	Organic acids	498-23-7	3	C02226	ko00290,ko00660,ko01100,ko01210
mws0983	326.305	62.0601	325.298	C20H39NO2	[M+H]+	N-Oleoylethanolamine	Alkaloids	Alkaloids	111-58-0	2	C20792	-
pme0243	131.035	87.0452	132.042	C5H8O4	[M-H]-	Glutaric acid	Organic acids	Organic acids	110-94-1	3	C00489	ko00071,ko00310,ko01100
Hmhp006479	317.098	137.06	316.095	C17H16O6	[M+H]+	2-(2,4-dihydroxybenzyl)-6,8-dihydroxy-7-methyl-3,4-dihydronaphthalen-1(2H)-one	Flavonoids	Other Flavonoids	-	1	-	-
mws1587	132.102	86.0964	131.095	C6H13NO2	[M+H]+	L-Norleucine	Amino acids and derivatives	Amino acids and derivatives	327-57-1	1	C01933	-
pme1605	593.151	285.039	594.159	C27H30O15	[M-H]-	Kaempferol-3-O-robinobioside(Biorobin)	Flavonoids	Flavonols	17297-56-2	3	-	-
pme2125	503.162	179.055	504.169	C18H32O16	[M-H]-	Raffinose	Others	Saccharides	512-69-6	3	C00492	ko00052,ko01100,ko02010
pmb0034	277.103	148.06	276.096	C10H16N2O7	[M+H]+	L-α-Glutamyl-L-Glutamic Acid	Amino acids and derivatives	Amino acids and derivatives	3929-61-1	3	C01425	-
MWStz073	102.055	84.0468	101.048	C4H7NO2	[M+H]+	5-Hydroxy-2-pyrrolidinone	Alkaloids	Pyrrole alkaloids	62312-55-4	3	-	-
pme2074	322.202	130.05	323.21	C18H29NO4	[M-H]-	Jasmonoyl-L-Isoleucine	Amino acids and derivatives	Amino acids and derivatives	120330-93-0	3	C18699	ko04075
pmp000593	595.166	287.055	594.159	C27H30O15	[M+H]+	Luteolin-7-O-rutinoside*	Flavonoids	Flavones	3563-98-2	3	-	-
mws1488	255.233	237.222	256.24	C16H32O2	[M-H]-	Palmitic acid	Lipids	Free fatty acids	57-10-3	2	C00249	ko00061,ko00062,ko00071,ko00073,ko01040,ko01100,ko01212
pme1383	170.081	134.06	169.074	C8H11NO3	[M+H]+	Pyridoxine	Others	Vitamin	65-23-6	2	C00314	ko00750,ko01100,ko01240
pmb0666	801.224	639.1	800.216	C38H40O19	[M+H]+	Isovitexin-7-O-(6''-sinapoyl)glucoside	Flavonoids	Flavones	-	3	-	-
Jmyp004236	1063.53	577.37	1062.52	C51H82O23	[M+H]+	Spirost-5-en-3,14-diol-3-O-glucosyl(1→2)[glucosyl(1→3)]galactoside(1→4)galactoside	Steroids	Steroidal saponins	-	1	-	-
MWS1875	143.05	115.055	144.058	C10H8O	[M-H]-	2-Naphthol*	Phenolic acids	Phenolic acids	135-19-3	1	C11713	-
mws0237	187.098	125.097	188.105	C9H16O4	[M-H]-	Azelaic acid	Organic acids	Organic acids	123-99-9	1	C08261	-
Zmyn000155	173.105	131.083	174.1	C7H14N2O3	[M-H]-	N-α-Acetyl-L-ornithine	Amino acids and derivatives	Amino acids and derivatives	6205-08-9	1	C00437	ko00220,ko01100,ko01110,ko01210,ko01230
mws0256	118.086	72.0808	117.079	C5H11NO2	[M+H]+	L-Valine	Amino acids and derivatives	Amino acids and derivatives	72-18-4	3	C00183	ko00280,ko00290,ko00311,ko00460,ko00770,ko00966,ko00970,ko01100,ko01110,ko01210,ko01230,ko01240,ko02010
Zmdp001647	247.129	184.097	246.122	C10H18N2O5	[M+H]+	γ-Glutamyl-L-valine	Amino acids and derivatives	Amino acids and derivatives	-	1	-	-
pmn001423	385.187	223.135	386.194	C19H30O8	[M-H]-	Roseoside	Others	Ketone compounds	54835-70-0	3	-	-
pmb0496	307.176	177.055	306.169	C15H22N4O3	[M+H]+	N-Feruloylagmatine	Alkaloids	Phenolamine	-	2	C18325	ko00330,ko01100
Lmyn005812	675.36	397.136	676.367	C33H56O14	[M-H]-	Gingerglycolipid A	Lipids	Glycerol ester	145937-22-0	2	-	-
Zjhp090603	287.091	107.049	286.084	C16H14O5	[M+H]+	(3R)-5,7-dihydroxy-3-(4'-hydroxybenzyl)-chroman-4-one	Flavonoids	Other Flavonoids	-	1	-	-
Lmbn002648	163.04	119.05	164.047	C9H8O3	[M-H]-	α-Hydroxycinnamic Acid*	Phenolic acids	Phenolic acids	5801-57-0	3	C02763	ko00360,ko01100
pmd0132	496.34	184.073	495.332	C24H50NO7P	[M+H]+	LysoPC 16:0(2n isomer)	Lipids	LPC	-	1	-	-
yxxp006841	345.133	137.06	344.126	C19H20O6	[M+H]+	5,7-dihydroxy-6,8-dimethyl-3(R,S)-(3'-hydroxy-4'-methoxybenzyl)-chroman-4-one	Flavonoids	Other Flavonoids	-	1	-	-
MWSslk132	285.208	223.211	286.214	C16H30O4	[M-H]-	Hexadecanedioic acid	Lipids	Free fatty acids	505-54-4	3	C19615	ko00073,ko01100
mws0192	117.019	73.0295	118.027	C4H6O4	[M-H]-	Succinic acid*	Organic acids	Organic acids	110-15-6	2	C00042	ko00020,ko00190,ko00250,ko00310,ko00350,ko00360,ko00620,ko00630,ko00640,ko00650,ko00760,ko00920,ko01100,ko01110,ko01200
mws0470	117.019	73.0295	118.027	C4H6O4	[M-H]-	Methylmalonic acid*	Organic acids	Organic acids	516-05-2	2	C02170	ko00240,ko00280,ko00640,ko01100
Zjhp090611	315.122	121.065	314.115	C18H18O5	[M+H]+	(3S)-5,7-dihydroxy-3-[(4-methoxyphenyl)methyl]-6-methyl-2,3-dihydrochromen-4-one	Flavonoids	Other Flavonoids	-	1	-	-
Lmsn000363	325.129	145.066	326.137	C16H22O7	[M-H]-	Raspberryketone glucoside	Phenolic acids	Phenolic acids	38963-94-9	1	-	-
Lmbn005287	311.223	249.225	312.23	C18H32O4	[M-H]-	7S,8S-DiHODE; (9Z,12Z)-(7S,8S)-Dihydroxyoctadeca-9,12-dienoic acid	Lipids	Free fatty acids	143288-65-7	3	C07354	ko00591
MWS2430	241.218	241.211	242.225	C15H30O2	[M-H]-	13-methylmyristic acid	Lipids	Free fatty acids	2485-71-4	2	-	-
Lmtn002565	329.11	167.03	330.095	C14H18O9	[M-H]-	1-O-Vanilloyl-D-Glucose	Phenolic acids	Phenolic acids	-	3	C20470	-
Zasp102439	118.064	91.0537	117.058	C8H7N	[M+H]+	m-Aminophenylacetylene	Alkaloids	Alkaloids	54060-30-9	1	-	-
Zmjp000182	189.134	70.0652	188.127	C7H16N4O2	[M+H]+	N-Monomethyl-L-arginine	Amino acids and derivatives	Amino acids and derivatives	17035-90-4	1	C03884	-
Lmtn001569	474.16	312.1	475.169	C20H29NO12	[M-H]-	2-Glucosyl-glucosyloxy-2-phenylacetic acid amide	Alkaloids	Alkaloids	-	2	-	-
Lmmp002963	625.18	317.06	624.169	C28H32O16	[M+H]+	6-C-Methylquercetin-3-O-rutinoside	Flavonoids	Flavonols	-	2	-	-
pme0137	187.072	125.072	188.08	C7H12N2O4	[M-H]-	N-Acetyl-L-Glutamine	Amino acids and derivatives	Amino acids and derivatives	2490-97-3	3	-	-
pme3033	104.071	58.0651	103.063	C4H9NO2	[M+H]+	N,N-Dimethylglycine*	Amino acids and derivatives	Amino acids and derivatives	1118-68-9	2	C01026	ko00260,ko01100
pme1841	103.123	86.0964	102.116	C5H14N2	[M+H]+	Cadaverine	Alkaloids	Alkaloids	462-94-2	3	C01672	ko00310,ko00470,ko00480,ko00960,ko01100,ko01110
Lmhp007598	534.355	184.073	533.348	C27H52NO7P	[M+H]+	LysoPC 19:2(2n isomer)	Lipids	LPC	-	2	-	-
pme1286	385.129	250	384.122	C14H20N6O5S	[M+H]+	S-(5'-Adenosy)-L-homocysteine	Amino acids and derivatives	Amino acids and derivatives	979-92-0	1	C00021	ko00270,ko01100,ko01230,ko01240
MWSslk254	595.166	287.06	594.159	C27H30O15	[M+H]+	Kaempferol-3-O-glucorhamnoside*	Flavonoids	Flavonols	40437-72-7	3	-	-
MWStz070	182.081	91.0548	181.074	C9H11NO3	[M+H]+	N-(2-Hydroxy-4-methoxyphenyl)acetamide	Alkaloids	Phenolamine	58469-06-0	1	-	-
pmb0069	122.06	105.034	121.053	C7H7NO	[M+H]+	Benzamide	Phenolic acids	Phenolic acids	55-21-0	3	C09815	-
mws4176	237.123	120.088	236.116	C12H16N2O3	[M+H]+	L-Alanyl-L-Phenylalanine	Amino acids and derivatives	Amino acids and derivatives	3061-90-3	2	-	-
Zjhp090621	345.133	137.059	344.126	C19H20O6	[M+H]+	5,7-dihydroxy-6,8-dimethyl-3-(2'-methoxy-4'-hydroxybenzyl)-chroman-4-one	Flavonoids	Other Flavonoids	-	1	-	-
Hmqp002567	284.127	147.04	283.121	C17H17NO3	[M+H]+	4-Hydroxycinnamic acid p-hydroxyphenethylamine	Phenolic acids	Phenolic acids	-	3	-	-
Lmqp000427	146.081	82.0656	145.074	C6H11NO3	[M+H]+	N-Methyl-Trans-4-Hydroxy-L-Proline	Amino acids and derivatives	Amino acids and derivatives	4252-82-8	3	-	-
mws0224	150.058	61.0106	149.051	C5H11NO2S	[M+H]+	DL-Methionine	Amino acids and derivatives	Amino acids and derivatives	59-51-8	3	-	-
Zmyn004732	293.213	185.119	294.219	C18H30O3	[M-H]-	2R-hydroxy-9Z,12Z,15Z-octadecatrienoic acid	Lipids	Free fatty acids	-	2	C16342	ko00592
Zjhp082628	739.425	577.373	738.419	C39H62O13	[M+H]+	Disogenin-Gal-Glc	Steroids	Steroidal saponins	-	1	-	-
Hajp007218	301.071	286.049	300.063	C16H12O6	[M+H]+	5,7,3',5'-tetrahydroxy-6-methylfavanone	Flavonoids	Flavones	-	2	-	-
yxxn006586	301.071	179.036	302.079	C16H14O6	[M-H]-	(3R)-5,7-dihydroxy-3-(4'-hydroxybenzyl)-chroman-4- one	Flavonoids	Other Flavonoids	-	1	-	-
Hmhn007438	285.077	179.03	286.084	C16H14O5	[M-H]-	4'-Demethyl-3,9-dihydropunctatin	Flavonoids	Flavones	96911-00-1	1	-	-
mws1038	277.123	146.081	278.13	C11H22N2O4S	[M-H]-	Pantetheine	Alkaloids	Alkaloids	496-65-1	1	C00831	ko00332,ko00770,ko01100,ko01110
pmb2922	565.048	323.029	566.055	C15H24N2O17P2	[M-H]-	Uridine 5'-diphospho-D-glucose	Nucleotides and derivatives	Nucleotides and derivatives	133-89-1	1	C00029	ko00040,ko00052,ko00053,ko00500,ko00520,ko00524,ko00561,ko00908,ko01100,ko01110,ko01240,ko01250
pmn001606	309.28	309.28	310.287	C20H38O2	[M-H]-	Eicosenoic acid	Lipids	Free fatty acids	26764-41-0	2	C16526	ko01040
pmp001253	625.255	488.171	624.247	C36H36N2O8	[M+H]+	Cannabisin F	Alkaloids	Phenolamine	163136-19-4	1	C17910	-
Lskp211278	245.113	84.0447	244.106	C10H16N2O5	[M+H]+	Oxypinnatanine A	Alkaloids	Alkaloids	-	2	-	-
pmb0854	518.324	184.073	517.317	C26H48NO7P	[M+H]+	LysoPC 18:3	Lipids	LPC	-	1	-	-
Lmhp010190	522.355	184.073	521.348	C26H52NO7P	[M+H]+	LysoPC 18:1(2n isomer)	Lipids	LPC	-	1	-	-
MWS20152	417.156	402.1	418.163	C22H26O8	[M-H]-	Syringaresinol	Lignans and Coumarins	Lignans	21453-71-4	1	C10889	-
MWS1909	227.237	55.054	226.23	C15H30O	[M+H]+	2-Pentadecanone	Others	Ketone compounds	2345-28-0	2	-	-
mws0133	123.055	80.0494	122.048	C6H6N2O	[M+H]+	Nicotinamide	Others	Vitamin	98-92-0	2	C00153	ko00760,ko01100,ko01240
pme2617	166.053	102.055	165.046	C5H11NO3S	[M+H]+	L-Methionine Sulfoxide	Amino acids and derivatives	Amino acids and derivatives	3226-65-1	3	C02989	ko00270,ko01100
pme3207	141.019	59.0139	142.027	C6H6O4	[M-H]-	Muconic acid	Organic acids	Organic acids	1119-72-8	3	C02480	ko01100
pmd0146	548.371	184.073	547.364	C28H54NO7P	[M+H]+	LysoPC 20:2(2n isomer)	Lipids	LPC	-	3	-	-
Jmyn006217	345.097	140.01	346.105	C18H18O7	[M-H]-	Polygonatone B	Others	Others	-	1	-	-
Zbdn002066	301.092	123.009	302.1	C13H18O8	[M-H]-	Tachioside*	Phenolic acids	Phenolic acids	109194-60-7	1	-	-
HJN016	623.239	460.177	624.247	C36H36N2O8	[M-H]-	Cannabisin D	Alkaloids	Alkaloids	-	2	C17908	-
yxxp006669	331.117	137.06	330.11	C18H18O6	[M+H]+	5,7-dihydroxy-6-methoxyl-8-methyl-3-(2′,4′-dihydroxybenzyl)-chroman-4-one	Flavonoids	Other Flavonoids	-	1	-	-
mws1715	252.109	136.062	251.102	C10H13N5O3	[M+H]+	Cordycepin (3'-Deoxyadenosine)	Nucleotides and derivatives	Nucleotides and derivatives	73-03-0	3	C08431	-
pme1306	250.048	134.06	249.04	C8H12NO6P	[M+H]+	Pyridoxine-5'-phosphate	Others	Vitamin	447-05-2	3	C00627	ko00750,ko01100,ko01240
MWSslk097	195.065	163.04	194.058	C10H10O4	[M+H]+	Dimethyl phthalate	Phenolic acids	Phenolic acids	131-11-3	2	C11233	-
pme1210	150.058	61.0106	149.051	C5H11NO2S	[M+H]+	L-Methionine	Amino acids and derivatives	Amino acids and derivatives	63-68-3	1	C00073	ko00270,ko00470,ko00966,ko00970,ko00999,ko01100,ko01110,ko01210,ko01230,ko01240
mws0289	480.308	339.289	479.301	C23H46NO7P	[M+H]+	LysoPE 18:1	Lipids	LPE	89576-29-4	3	-	-
MWS0933	170.092	124.087	169.085	C7H11N3O2	[M+H]+	1-Methylhistidine*	Amino acids and derivatives	Amino acids and derivatives	332-80-9	3	-	-
Wagp001908	427.207	177.055	426.2	C20H30N2O8	[M+H]+	N-Feruloylputrescine N-glucoside	Alkaloids	Phenolamine	-	1	-	-
Lmyn002540	368.099	162.056	369.106	C16H19NO9	[M-H]-	Dioxindole-3-acetyl-3-O-glucoside	Alkaloids	Plumerane	-	3	-	-
Hmtn001302	299.078	137.024	300.084	C13H16O8	[M-H]-	Glucosyloxybenzoic acid	Phenolic acids	Phenolic acids	-	1	-	-
Zjhp090625	447.128	285.076	446.121	C22H22O10	[M+H]+	(E)-7-O-β-D-glucopyranoside-5-hydroxy-3-(4'-hydroxybenzylidene)-chroman-4-one	Flavonoids	Other Flavonoids	-	2	-	-
mws0628	121.029	92.0268	122.037	C7H6O2	[M-H]-	4-Hydroxybenzaldehyde	Phenolic acids	Phenolic acids	123-08-0	3	C00633	ko01100
Wagp002530	177.055	117.033	176.047	C10H8O3	[M+H]+	2-Methoxy-1-benzofuran-5-carbaldehyde	Others	Others	-	2	-	-
Lmbn001676	145.051	101.061	146.058	C6H10O4	[M-H]-	3-Hydroxy-3-Methyl-2-Oxopentanoic Acid	Organic acids	Organic acids	-	3	C14463	ko00290,ko01110,ko01210
pmb3101	175.061	115.044	176.069	C7H12O5	[M-H]-	2-Isopropylmalic Acid	Organic acids	Organic acids	49601-06-1	1	C02504	ko00290,ko00620,ko01100,ko01110,ko01210,ko01230
yxxp005653	303.086	123.044	302.079	C16H14O6	[M+H]+	2,4,5,7-tetrallydorxy-homoisoflvanaone	Flavonoids	Other Flavonoids	-	1	-	-
pmb2791	309.207	209.054	310.214	C18H30O4	[M-H]-	9-Hydroperoxy-10E,12,15Z-octadecatrienoic acid	Lipids	Free fatty acids	111004-08-1	3	C16321	ko00592,ko01110
MWSmce083	207.072	133.033	208.074	C11H12O4	[M-H]-	Ferulic acid methyl ester	Phenolic acids	Phenolic acids	2309-07-1	1	-	-
pmb0876	454.293	313.274	453.286	C21H44NO7P	[M+H]+	LysoPE 16:0	Lipids	LPE	53862-35-4	1	-	-
pmc1990	299.092	119.05	300.1	C17H16O5	[M-H]-	4'-Hydroxy-5,7-dimethoxyflavanone	Flavonoids	Flavanones	-	3	-	-
Zjhp082602	415.32	271.205	414.313	C27H42O3	[M+H]+	Diosgenin	Steroids	Steroid	-	1	-	-
MWS00204g	104.071	58.0659	103.063	C4H9NO2	[M+H]+	N-Ethylglycine*	Amino acids and derivatives	Amino acids and derivatives	627-01-0	2	-	-
Lmmn002164	131.035	87.0452	132.042	C5H8O4	[M-H]-	Monomethyl succinate	Organic acids	Organic acids	3878-55-5	3	-	-
Jmyp005575	345.133	137.06	344.126	C19H20O6	[M+H]+	5,7-Dihydroxy-6,8-dimethyl-3-(3'-hydroxy-4'-methoxybenzyl)-chroma4-one	Flavonoids	Other Flavonoids	-	1	-	-
Hmhp001812	282.12	136.06	281.112	C11H15N5O4	[M+H]+	2'-O-Methyladenosine	Nucleotides and derivatives	Nucleotides and derivatives	2140-79-6	3	-	-
MWS0552	239.202	223.026	240.209	C15H28O2	[M-H]-	Cis-10-Pentadecenoic Acid(C15:1)	Lipids	Free fatty acids	84743-29-3	1	-	-
pme2244	190.086	118.065	189.079	C11H11NO2	[M+H]+	3-Indolepropionic acid	Alkaloids	Plumerane	830-96-6	2	-	-
Zbdn001947	301.092	123.009	302.1	C13H18O8	[M-H]-	Isotachioside*	Phenolic acids	Phenolic acids	31427-08-4	1	-	-
Lmyn003028	431.156	269.103	432.163	C19H28O11	[M-H]-	Benzyl-β-gentiobioside*	Phenolic acids	Phenolic acids	56775-64-5	3	-	-
Zbzp007301	293.209	55.0541	292.204	C18H28O3	[M+H]+	2-Methoxy-6-undecyl-1,4-benzoquinone	Quinones	Quinones	-	2	-	-
Hmqp005411	297.243	81.07	296.235	C18H32O3	[M+H]+	9-Oxo-12Z-Octadecenoic acid	Lipids	Free fatty acids	112543-32-5	1	-	-
MWS1900	215.129	153.127	216.136	C11H20O4	[M-H]-	Undecanedioic acid	Lipids	Free fatty acids	1852-04-6	2	-	-
Lmjp101205	275.128	219.047	274.12	C16H18O4	[M+H]+	8-Isopentenyllimettin	Lignans and Coumarins	Coumarins	-	2	-	-
Xmyn008071	299.057	284.034	300.063	C16H12O6	[M-H]-	Gnetifolin B	Flavonoids	Flavones	140671-06-3	1	-	-
Lmcn009122	253.217	235.209	254.225	C16H30O2	[M-H]-	(7Z)-Hexadecenoic acid*	Lipids	Free fatty acids	2416-19-5	1	-	-
pmb0789	332.134	152.072	331.127	C14H21NO8	[M+H]+	Pyridoxine-5'-O-glucoside	Others	Vitamin	-	3	C03996	-
Smcp000882	328.13	310.12	327.132	C15H21NO7	[M+H]+	N-benzoyl-2-aminoethyl-β-D-glucopyranoside	Alkaloids	Alkaloids	-	2	-	-
Jmwn002117	331.103	153.02	332.111	C14H20O9	[M-H]-	2-(3,4-dihydroxyphenyl)ethanediol 1-O-β-D-glucopyranoside	Phenolic acids	Phenolic acids	-	1	-	-
mws0255	112.05	95.0239	111.043	C4H5N3O	[M+H]+	Cytosine	Nucleotides and derivatives	Nucleotides and derivatives	71-30-7	3	C00380	ko00240,ko01100,ko01232
mws0474	229.144	211.134	230.152	C12H22O4	[M-H]-	Dodecanedioic aicd	Lipids	Free fatty acids	693-23-2	1	C02678	-
Lmhp002001	265.155	72.0813	264.147	C14H20N2O3	[M+H]+	L-Valyl-L-Phenylalanine	Amino acids and derivatives	Amino acids and derivatives	3918-92-1	3	-	-
Wafn011890	309.175	96.9599	310.181	C14H30O5S	[M-H]-	Hydroxytetradecyl sulfate	Others	Others	-	2	-	-
MWS3036	147.03	85.0297	148.037	C5H8O5	[M-H]-	3-Hydroxyglutaric acid	Organic acids	Organic acids	638-18-6	3	-	-
Zmpn006881	487.343	469.322	488.35	C30H48O5	[M-H]-	2,3,19-Trihydroxyurs-12-en-28-oic acid (Tormentic acid)	Terpenoids	Triterpene	13850-16-3	3	-	-
pmn001380	187.098	169.087	188.105	C9H16O4	[M-H]-	Eucommiol	Others	Alcohol compounds	55930-44-4	1	C17878	-
Zmdp001857	311.124	165.055	310.116	C14H18N2O6	[M+H]+	γ-Glutamyltyrosine	Amino acids and derivatives	Amino acids and derivatives	7432-23-7	3	-	-
mws0736	189.123	86.0964	188.116	C8H16N2O3	[M+H]+	N-Glycyl-L-leucine	Amino acids and derivatives	Amino acids and derivatives	869-19-2	3	C02155	-
pme3732	244.093	112.05	243.085	C9H13N3O5	[M+H]+	Cytidine	Nucleotides and derivatives	Nucleotides and derivatives	65-46-3	3	C00475	ko00240,ko01100,ko01232,ko02010
Zjmp102041	345.134	137.06	344.126	C19H20O6	[M+H]+	5,7-dihydroxy-6,8-dimethyl-3-(4'-hydroxy-3'-methoxybenzyl)chroman-4-one	Flavonoids	Other Flavonoids	-	1	-	-
yxxp006698	315.123	209.081	314.115	C18H18O5	[M+H]+	(3R)-5,7-dihydroxyl-6,8-dimethyl-3-(4'-hydroxylbenzyl)-chroman-4-one	Flavonoids	Other Flavonoids	-	1	-	-
pmb2787	293.212	275.202	294.219	C18H30O3	[M-H]-	9-Oxo-10E,12Z-octadecadienoic acid	Lipids	Free fatty acids	54232-59-6	3	C14766	ko00591
mws4053	455.353	455.353	456.36	C30H48O3	[M-H]-	3-Hydroxyurs-12-en-28-oic acid (Ursolic acid)	Terpenoids	Triterpene	77-52-1	2	C08988	-
Lmwp102904	219.15	174.092	218.142	C13H18N2O	[M+H]+	N,N-Dimethyl-5-methoxytryptamine	Alkaloids	Plumerane	1019-45-0	3	C08309	-
Cmbn003996	429.142	193.052	430.147	C19H26O11	[M-H]-	Regaloside G	Phenolic acids	Phenolic acids	120601-64-1	3	-	-
Lmbn001467	158.082	116.072	159.089	C7H13NO3	[M-H]-	5-Acetamidopentanoic Acid	Organic acids	Organic acids	1072-10-2	2	C03087	ko00310,ko01100
Zjmp101909	739.426	415.322	738.419	C39H62O13	[M+H]+	isodiosgenin-Glc-Glc	Steroids	Steroidal saponins	-	2	-	-
pmn001695	371.098	249.063	372.106	C16H20O10	[M-H]-	Trihydroxycinnamoylquinic acid	Phenolic acids	Phenolic acids	-	1	-	-
MWSmce461	102.055	56.0497	101.048	C4H7NO2	[M+H]+	L-Azetidine-2-carboxylic acid	Alkaloids	Alkaloids	2133-34-8	1	-	-
mws0275	133.014	71.0145	134.022	C4H6O5	[M-H]-	L-Malic acid	Organic acids	Organic acids	97-67-6	1	C00149	ko00020,ko00620,ko00630,ko00710,ko01100,ko01110,ko01200
Jmyn006493	313.108	207.06	314.115	C18H18O5	[M-H]-	(3R)-5,7-Dihydroxy-6,8-dimethyl-3-(4'-hydroxybenzyl)-chromone-4-one	Flavonoids	Other Flavonoids	-	1	-	-
MWS4471	173.057	58.0297	174.064	C6H10N2O4	[M-H]-	N-Alpha-Acetyl-L-Asparagine	Amino acids and derivatives	Amino acids and derivatives	4033-40-3	3	-	-
pmp001281	522.355	184.073	521.348	C26H52NO7P	[M+H]+	LysoPC 18:1	Lipids	LPC	-	1	-	-
Zjhp090623	359.149	137.059	358.142	C20H22O6	[M+H]+	5-hydroxy-7-methoxy-6,8-dimethyl-3-(2'-hydroxy-4'-methoxybenzyl)-chroman-4-one	Flavonoids	Other Flavonoids	-	1	-	-
pmb3068	337.093	163.04	338.1	C16H18O8	[M-H]-	1-O-p-Coumaroylquinic acid	Phenolic acids	Phenolic acids	-	2	-	-
Hmtp000776	168.066	105.034	167.058	C8H9NO3	[M+H]+	4,5,6-Trihydroxy-2-cyclohexen-1-ylideneacetonitrile	Alkaloids	Alkaloids	-	3	-	-
Hmqp006023	326.274	309.27	324.266	C20H36O3	[M+H]+	Ethyl 9-Hydroxy-10,12-octadecadienoic acid	Lipids	Free fatty acids	-	3	-	-
pme2887	168.044	126.022	167.036	C3H9N3O3S	[M+H]+	Guanidinoethyl sulfonate	Organic acids	Organic acids	543-18-0	3	-	-
pmd0136	524.371	184.073	523.364	C26H54NO7P	[M+H]+	LysoPC 18:0(2n isomer)	Lipids	LPC	-	2	-	-
MWS20148	433.113	271.074	432.106	C21H20O10	[M+H]+	Apigenin-4'-O-glucoside*	Flavonoids	Flavones	-	3	-	-
MWS20149	433.113	271.074	432.106	C21H20O10	[M+H]+	Apigenin-7-O-glucoside(Cosmosiin)*	Flavonoids	Flavones	578-74-5	3	C04608	ko00944
pmb0662	787.208	463.1	786.201	C37H38O19	[M+H]+	Isoorientin-7-O-(6''-feruloyl)glucoside	Flavonoids	Flavones	-	3	-	-
Lmhp010908	536.371	184.073	535.364	C27H54NO7P	[M+H]+	LysoPC 19:1	Lipids	LPC	-	3	-	-
Hmyp002656	222.075	130.064	221.069	C11H11NO4	[M+H]+	Methyl dioxindole-3-acetate	Alkaloids	Plumerane	57061-18-4	1	-	-
mws1489	283.264	283.265	284.272	C18H36O2	[M-H]-	Stearic Acid	Lipids	Free fatty acids	57-11-4	3	C01530	ko00061,ko01040,ko01100
Wafn002827	357.119	195.067	358.126	C16H22O9	[M-H]-	Dihydroferulic acid glucoside	Phenolic acids	Phenolic acids	-	2	-	-
Lmsp003881	741.224	287.056	740.216	C33H40O19	[M+H]+	Kaempferol-3-O-rutinoside-7-O-rhamnoside	Flavonoids	Flavonols	-	1	-	-
Ymjm000152	271.081	108.021	272.09	C12H16O7	[M-H]-	p-Hydroxypheny-β-D-allopyranoside	Phenolic acids	Phenolic acids	-	3	-	-
pmb0964	366.177	204.124	365.17	C16H23N5O5	[M+H]+	Isopentenyladenine-7-N-glucoside	Nucleotides and derivatives	Nucleotides and derivatives	-	3	-	-
mws1090	259.022	96.9696	260.03	C6H13O9P	[M-H]-	Glucose-1-phosphate*	Others	Saccharides	59-56-3	1	C00103	ko00010,ko00040,ko00052,ko00500,ko00520,ko00523,ko00561,ko01100,ko01110,ko01240,ko01250
pma2987	142.097	124.087	141.09	C6H11N3O	[M+H]+	Histidinol	Alkaloids	Alkaloids	501-28-0	3	C00860	ko00340,ko01100,ko01110,ko01230
pmb3064	499.146	163.2	500.153	C22H28O13	[M-H]-	3-O-p-Coumaroylquinic acid-O-glucoside	Phenolic acids	Phenolic acids	-	3	-	-
Zmhn003625	459.129	337.09	460.137	C23H24O10	[M-H]-	6-O-Glucosyl-feruloylbenzoic acid	Phenolic acids	Phenolic acids	-	3	-	-
mws0005	161.107	144.081	160.1	C10H12N2	[M+H]+	Tryptamine	Alkaloids	Plumerane	61-54-1	2	C00398	ko00380,ko00901,ko01100,ko01110
MWS2066	143.051	115.055	144.058	C10H8O	[M-H]-	1-Naphthol*	Phenolic acids	Phenolic acids	90-15-3	1	C11714	-
Lmmp002013	267.17	179.07	266.163	C14H22N2O3	[M+H]+	Dihydroferuloylputrescine	Alkaloids	Phenolamine	-	3	-	-
HJAP026	625.176	463.13	624.169	C28H32O16	[M+H]+	Chrysoeriol-6-C-glucoside-4'-O-glucoside	Flavonoids	Flavones	-	3	-	-
pme3337	384.115	252.073	383.108	C14H17N5O8	[M+H]+	Succinyladenosine	Nucleotides and derivatives	Nucleotides and derivatives	4542-23-8	1	-	-
pme0500	503.162	323.098	504.169	C18H32O16	[M-H]-	D-Melezitose	Others	Saccharides	597-12-6	1	C08243	-
Wbtp003341	291.087	139.038	290.079	C15H14O6	[M+H]+	(3,5-dihydroxyphenyl)-(4-hydroxy-2,6-dimethoxyphenyl)methanone	Others	Ketone compounds	-	2	-	-
Lmjp007790	329.102	314.079	328.095	C18H16O6	[M+H]+	5-Hydroxy-3,7,4'-trimethoxyflavone	Flavonoids	Flavones	-	3	-	-
mws5041	189.123	86.0964	188.116	C8H16N2O3	[M+H]+	L-Glycyl-L-isoleucine	Amino acids and derivatives	Amino acids and derivatives	19461-38-2	3	-	-
Zmgn002106	206.084	58.0299	207.089	C11H13NO3	[M-H]-	N-Acetyl-L-phenylalanine	Amino acids and derivatives	Amino acids and derivatives	2018-61-3	2	C03519	ko00360,ko01100
pme1474	298.097	136.062	297.09	C11H15N5O3S	[M+H]+	5'-Deoxy-5'-(methylthio)adenosine	Nucleotides and derivatives	Nucleotides and derivatives	2457-80-9	1	C00170	ko00270,ko00908,ko01100
Zjhp082615	577.373	271.206	576.366	C33H52O8	[M+H]+	iso-Disogenin-Gal	Steroids	Steroidal saponins	-	3	-	-
Zmpn000199	209.03	85.0297	210.038	C6H10O8	[M-H]-	D-Galactaric acid	Others	Saccharides	526-99-8	2	C00879	ko00053,ko01100
pmb2640	199.17	199.17	200.178	C12H24O2	[M-H]-	Dodecanoic acid (Lauric acid)	Lipids	Free fatty acids	143-07-7	3	C02679	ko00061,ko01100,ko01110
MWSslk051	156.102	84.0808	155.095	C8H13NO2	[M+H]+	Scopine	Alkaloids	Tropan alkaloids	498-45-3	3	-	-
MWSmce608	148.096	74.024	147.089	C6H13NO3	[M+H]+	4-Hydroxy-L-Isoleucine	Amino acids and derivatives	Amino acids and derivatives	781658-23-9	2	-	-
Hmcn000192	209.067	59.0139	210.074	C7H14O7	[M-H]-	Sedoheptulose	Others	Saccharides	3019-74-7	2	C02076	ko00710,ko01100
Cmjn004337	401.144	269.104	402.153	C18H26O10	[M-H]-	Benzyl-(2''-O-xylosyl)glucoside	Phenolic acids	Phenolic acids	-	1	-	-
pmp001284	331.284	313.273	330.277	C19H38O4	[M+H]+	Monopalmitin	Lipids	Glycerol ester	542-44-9	1	-	-
Zjzp081862	1063.54	415.328	1062.52	C51H82O23	[M+H]+	Diosgenin-Glc-Glc-Glc-Glc	Steroids	Steroidal saponins	-	2	-	-
mws0944	305.249	59.0139	306.256	C20H34O2	[M-H]-	5(Z),8(Z),11(Z)-Eicosatrienoic acid	Lipids	Free fatty acids	20590-32-3	2	C21938	-
pme3200	74.0713	57.045	73.064	C2H7N3	[M+H]+	1-Methylguanidine	Alkaloids	Alkaloids	471-29-4	3	C02294	-
mws1050	148.06	88.0393	147.053	C5H9NO4	[M+H]+	O-Acetylserine	Amino acids and derivatives	Amino acids and derivatives	5147-00-2	3	C00979	ko00270,ko00908,ko00920,ko01100,ko01110,ko01200,ko01230,ko04122
Lmsn002288	503.141	341.088	504.148	C21H28O14	[M-H]-	1-O-Caffeoyl-(6-O-glucosyl)-β-D-glucose	Phenolic acids	Phenolic acids	-	3	-	-
Lmxn008846	197.118	153.129	198.126	C11H18O3	[M-H]-	Hydroxydihydrobovolide	Others	Lactones	6067-11-4	1	-	-
Lmcn009539	293.249	293.249	294.256	C19H34O2	[M-H]-	E,E,Z-1,3,12-Nonadecatriene-5,14-diol	Lipids	Free fatty acids	-	3	-	-
pmb0880	482.324	341.305	481.317	C23H48NO7P	[M+H]+	LysoPE 18:0(2n isomer)	Lipids	LPE	-	3	-	-
MWS4525	166.072	124.05	165.065	C6H7N5O	[M+H]+	6-O-methylguanine	Nucleotides and derivatives	Nucleotides and derivatives	20535-83-5	3	-	-
pme2914	161.046	99.0501	162.053	C6H10O5	[M-H]-	3-Hydroxy-3-methylpentane-1,5-dioic acid	Amino acids and derivatives	Amino acids and derivatives	503-49-1	1	C03761	-
Zjmp102002	315.123	209.079	314.115	C18H18O5	[M+H]+	ophiopogonanone B	Flavonoids	Other Flavonoids	1316759-83-7	1	-	-
Zjhp090608	303.123	107.049	302.115	C17H18O5	[M+H]+	Polygonatone D	Flavonoids	Other Flavonoids	-	1	-	-
pmb0865	518.324	184.073	517.317	C26H48NO7P	[M+H]+	LysoPC 18:3(2n isomer)	Lipids	LPC	-	1	-	-
mws0147	117.056	59.0139	118.063	C5H10O3	[M-H]-	β-Hydroxyisovaleric acid	Organic acids	Organic acids	625-08-1	3	C20827	ko00280,ko01100
pma0134	121.049	93.0575	120.042	C4H8O4	[M+H]+	D-Threose	Others	Saccharides	95-43-2	3	C06463	-
Zmgn001448	175.061	115.04	176.069	C7H12O5	[M-H]-	2-Propylmalic Acid*	Organic acids	Organic acids	-	2	C05994	ko00620
Lmbn001754	175.061	115.04	176.069	C7H12O5	[M-H]-	3-Isopropylmalic Acid*	Organic acids	Organic acids	921-28-8	2	C04411	ko00290,ko01100,ko01110,ko01210,ko01230
Zmdn001564	293.115	164.072	294.122	C14H18N2O5	[M-H]-	γ-Glutamylphenylalanine	Amino acids and derivatives	Amino acids and derivatives	7432-24-8	1	-	-
Lmbn005443	293.212	235.172	294.219	C18H30O3	[M-H]-	13-KODE; (9Z,11E)-13-Oxooctadeca-9,11-dienoic acid	Lipids	Free fatty acids	54739-30-9	3	C14765	ko00591
pmn001669	237.077	207.029	238.084	C12H14O5	[M-H]-	Methyl sinapate	Phenolic acids	Phenolic acids	20733-94-2	1	-	-
pmb0490	235.144	147.044	234.137	C13H18N2O2	[M+H]+	p-Coumaroylputrescine	Alkaloids	Phenolamine	34136-53-3	2	C18326	ko00330,ko01100
mws0567	146.092	87.0441	145.085	C5H11N3O2	[M+H]+	4-Guanidinobutyric acid	Organic acids	Organic acids	463-00-3	3	C01035	ko00330,ko01100
pmf0139	179.056	59.0139	180.063	C6H12O6	[M-H]-	D-Galactose	Others	Saccharides	59-23-4	3	C00124	ko00052,ko01100
Lmdn000248	827.267	665.216	828.275	C30H52O26	[M-H]-	Verbascose	Others	Saccharides	546-62-3	2	C08252	-
Jmyp004138	1063.53	415.32	1062.52	C51H82O23	[M+H]+	Furost-5-ene-3,14,22,26-tetrol-3-O-glucosyl(1→2)[xylosyl(1→3)]glucosyl(1→4)galactoside-26-O-glucoside (Polygonatumoside F)	Steroids	Steroidal saponins	-	2	-	-
Zjmp102043	345.133	121.065	344.126	C19H20O6	[M+H]+	2,5,7-trihydroxy-6,8-dimethyl-3-(4'-methoxybenzyl)chroman-4-one	Flavonoids	Other Flavonoids	-	3	-	-
pme2433	106.086	88.0757	105.079	C4H11NO2	[M+H]+	Diethanolamine	Alkaloids	Alkaloids	111-42-2	3	C06772	ko00564
pmp000148	480.332	462.321	479.325	C27H45NO6	[M+H]+	Pingbeimine B	Alkaloids	Steroid alkaloids	82851-52-3	2	-	-
Hmxp007521	315.087	300.06	314.079	C17H14O6	[M+H]+	3',4'-Dihydroxy-7,5'-dimethoxyflavone	Flavonoids	Flavones	-	2	-	-
pmn001370	681.24	519.188	682.247	C32H42O16	[M-H]-	Pinoresinol-4,4'-O-di-O-glucoside	Lignans and Coumarins	Lignans	63902-38-5	3	-	-
Hmcn002743	417.155	181.04	418.163	C22H26O8	[M-H]-	Lirioresinol A	Lignans and Coumarins	Lignans	-	1	-	-
mws0972	131.071	85.0659	132.079	C6H12O3	[M-H]-	6-Hydroxyhexanoic acid	Organic acids	Organic acids	1191-25-9	3	C06103	-
pmb2723	485.13	323.2	486.137	C21H26O13	[M-H]-	4-Hydroxycoumarin di-glucoside	Lignans and Coumarins	Coumarins	-	3	-	-
Zjbp081720	901.48	739.426	900.472	C45H72O18	[M+H]+	Spirost-5-ene-3,27-diol-3-O-rhamnosyl(1→2)O-[glucosyl(l→4)]glucoside	Steroids	Steroidal saponins	-	1	-	-
Zmdp001663	279.101	133.032	278.094	C10H18N2O5S	[M+H]+	γ-glutamylmethionine	Amino acids and derivatives	Amino acids and derivatives	17663-87-5	3	-	-
MWS1962	153.127	83.0474	152.12	C10H16O	[M+H]+	cis-Citral	Organic acids	Organic acids	5392-40-5	3	C09847	ko01110
Zmhn002508	471.151	309.098	472.158	C21H28O12	[M-H]-	4-p-Cumaroyl-rhamnosyl-(1→6)-D-glucose	Phenolic acids	Phenolic acids	-	3	-	-
MWSmce466	135.046	92.0293	136.052	C8H8O2	[M-H]-	4-Hydroxyacetophenone	Phenolic acids	Phenolic acids	99-93-4	3	C10700	ko01100
MWS04559g	182.082	136.076	181.074	C9H11NO3	[M+H]+	3-Hydroxy-L-phenylalanine	Amino acids and derivatives	Amino acids and derivatives	587-33-7	1	-	-
pmb0508	277.166	147.044	276.159	C14H20N4O2	[M+H]+	p-Coumaroylagmatine	Alkaloids	Phenolamine	7295-86-5	3	C04498	ko00330,ko01100
Hmln001836	651.159	489.118	652.164	C29H32O17	[M-H]-	Kaempferol-3-O-(6''-Acetyl)glucosyl-(1→3)-Galactoside	Flavonoids	Flavonols	-	2	-	-
mws1073	595.166	457.134	594.159	C27H30O15	[M+H]+	Apigenin-6,8-di-C-glucoside (Vicenin-2)	Flavonoids	Flavones	23666-13-9	2	C10195	-
mws0789	255.066	151.004	256.074	C15H12O4	[M-H]-	Pinocembrin (Dihydrochrysin)	Flavonoids	Flavanones	480-39-7	3	C09827	ko00941
Lmfp005064	1229.58	1229.58	1228.57	C56H92O29	[M+H]+	Digitogenin-3-O-glucosyl(1→3)galactosyl(1→2)[xylosyl(1→3)]glucosyl(1→4)galactoside (Digitonin)	Steroids	Steroidal saponins	11024-24-1	2	C00765	-
Lmmn003398	489.107	285.04	490.111	C23H22O12	[M-H]-	Kaempferol-3-O-(6''-O-acetyl)glucoside	Flavonoids	Flavonols	-	3	-	-
Qmzp101807	343.155	163.075	342.147	C20H22O5	[M+H]+	Avicennol	Lignans and Coumarins	Coumarins	56110-68-0	1	-	-
Wbmn005986	651.23	651.229	652.237	C31H40O15	[M-H]-	Isomartynoside	Phenolic acids	Phenolic acids	94410-22-7	2	-	-
Zmpn003368	293.214	195.139	294.219	C18H30O3	[M-H]-	13S-Hydroxy-9Z,11E,15Z-octadecatrienoic acid	Lipids	Free fatty acids	87984-82-5	2	C16316	ko00592
Lmfn006411	269.082	165.019	270.089	C16H14O4	[M-H]-	Cryptostrobin (8-C-Methyl-5,7-Dihydroxyflavanone)	Flavonoids	Flavanones	-	1	-	-
mws0236	124.007	79.9574	125.015	C2H7NO3S	[M-H]-	2-Aminoethanesulfonic acid	Organic acids	Organic acids	107-35-7	3	C00245	ko00430,ko00920,ko01100,ko02010
pmn001610	307.264	307.264	308.272	C20H36O2	[M-H]-	Eicosadienoic acid	Lipids	Free fatty acids	5598-38-9	3	C16525	ko01040
mws0383	267.233	249.222	268.24	C17H32O2	[M-H]-	10-Heptadecenoic Acid	Lipids	Free fatty acids	29743-97-3	1	-	-
mws4085	223.061	193.015	224.069	C11H12O5	[M-H]-	Sinapic acid	Phenolic acids	Phenolic acids	530-59-6	3	C00482	ko00940,ko01100,ko01110
pme2960	273.076	153.018	272.068	C15H12O5	[M+H]+	Naringenin chalcone; 2',4,4',6'-Tetrahydroxychalcone	Flavonoids	Chalcones	73692-50-9	1	C06561	ko00941,ko01100,ko01110
pme1184	268.104	152.057	267.097	C10H13N5O4	[M+H]+	2'-Deoxyguanosine	Nucleotides and derivatives	Nucleotides and derivatives	961-07-9	2	C00330	ko00230,ko01100,ko01232,ko02010
pmb2786	293.212	235.172	294.219	C18H30O3	[M-H]-	9-Hydroxy-10,12,15-octadecatrienoic acid	Lipids	Free fatty acids	89886-42-0	3	C16326	ko00592
Zmhn001358	299.077	137.025	300.084	C13H16O8	[M-H]-	4-O-Glucosyl-4-hydroxybenzoic acid	Phenolic acids	Phenolic acids	-	1	-	-
Lmtn004049	263.129	204.115	264.136	C15H20O4	[M-H]-	Abscisic acid	Organic acids	Organic acids	21293-29-8	1	C06082	ko00906,ko01100,ko01110,ko04075
zjgp122326	286.092	124.039	285.085	C12H15NO7	[M+H]+	Pyridine-4-formyl-O-β-D-glucopyranoside	Others	Others	-	3	-	-
Zmjp010694	359.113	344.09	358.105	C19H18O7	[M+H]+	5-Hydroxy-3,7,3',4'-tetramethoxyflavone (Retusin)*	Flavonoids	Flavones	1245-15-4	2	-	-
Zmdp000972	136.042	91.0537	135.035	C4H9NO2S	[M+H]+	S-Methyl-L-cysteine	Amino acids and derivatives	Amino acids and derivatives	1187-84-4	2	C22040	ko02010
mws0675	335.064	123.055	334.057	C11H15N2O8P	[M+H]+	β-Nicotinamide mononucleotide	Nucleotides and derivatives	Nucleotides and derivatives	1094-61-7	3	C00455	ko00760,ko01100
pma3101	256.082	124.039	256.082	C11H14NO6+	[M]+	Nicotinate D-ribonucleoside	Others	Vitamin	17720-18-2	3	C05841	ko00760,ko01100
pmf0138	179.056	59.0139	180.063	C6H12O6	[M-H]-	D-Mannose	Others	Saccharides	3458-28-4	3	C00159	ko00051,ko00052,ko00520,ko01100,ko01250,ko02010
mws2523	421.075	241.012	422.082	C12H23O14P	[M-H]-	Trehalose 6-phosphate	Others	Saccharides	4484-88-2	2	C00689	ko00500,ko01100,ko01110
pmb3061	499.146	163.1	500.153	C22H28O13	[M-H]-	5-O-p-Coumaroylquinic acid O-glucoside	Phenolic acids	Phenolic acids	-	3	-	-
mws0055	373.128	343.09	372.121	C20H20O7	[M+H]+	Tangeretin (4',5,6,7,8-Pentamethoxyflavone)	Flavonoids	Flavones	481-53-8	3	C10190	-
pmn001513	321.025	125.023	322.033	C14H10O9	[M-H]-	Digallic Acid	Phenolic acids	Phenolic acids	536-08-3	3	C01572	-
Zjhp090635	329.137	121.066	328.131	C19H20O5	[M+H]+	5,7-dihydroxy-6,8-dimethyl-3-(4'-methoxybenzyl)-chroman-4-one	Flavonoids	Other Flavonoids	-	1	-	-
MWS2070	179.072	92.0265	180.079	C10H12O3	[M-H]-	Propyl 4-hydroxybenzoate	Phenolic acids	Phenolic acids	94-13-3	3	-	-
Lmcp002302	312.13	180.088	311.123	C12H17N5O5	[M+H]+	N6-(2-Hydroxyethyl)adenosine	Nucleotides and derivatives	Nucleotides and derivatives	4338-48-1	3	-	-
Lmtn001630	312.11	150.05	313.116	C14H19NO7	[M-H]-	2-Glucosyloxy-2-phenylacetic acid amide	Alkaloids	Alkaloids	-	3	-	-
Hmqn003054	329.235	311.221	330.241	C18H34O5	[M-H]-	9,10,11-Trihydroxy-12-octadecenoic acid	Lipids	Free fatty acids	61911-67-9	1	-	-
Lmmn000774	343.103	181.051	344.111	C15H20O9	[M-H]-	Dihydrocaffeoylglucose	Phenolic acids	Phenolic acids	-	3	-	-
pme2776	253.093	137.046	252.086	C10H12N4O4	[M+H]+	2'-Deoxyinosine	Nucleotides and derivatives	Nucleotides and derivatives	890-38-0	3	C05512	ko00230,ko01100,ko01232,ko02010
NK10251888	203.15	70.0653	202.143	C8H18N4O2	[M+H]+	NG,NG-Dimethyl-L-arginine	Amino acids and derivatives	Amino acids and derivatives	30315-93-6	1	C03626	-
pmb1096	118.065	91.0542	117.058	C8H7N	[M+H]+	Indole	Alkaloids	Plumerane	120-72-9	1	C00463	ko00380,ko00400,ko00402,ko01100,ko01110
Wafn003182	409.208	161.046	350.194	C16H30O8	[M+CH3COOH-H]-	Glucopyranose 6-Hydroxydecanoate	Others	Saccharides	-	1	-	-
mws0230	120.066	74.0601	119.058	C4H9NO3	[M+H]+	L-Threonine	Amino acids and derivatives	Amino acids and derivatives	72-19-5	3	C00188	ko00260,ko00261,ko00290,ko00470,ko00860,ko00970,ko01100,ko01110,ko01230,ko02010
Lmyn006011	677.375	397.134	678.383	C33H58O14	[M-H]-	Gingerglycolipid B	Lipids	Glycerol ester	88168-90-5	2	-	-
Hmcp001636	509.128	347.07	508.122	C23H24O13	[M+H]+	Limocitrin-7-O-glucoside	Flavonoids	Flavonols	-	2	-	-
mws0396	281.249	281.248	282.256	C18H34O2	[M-H]-	Elaidic Acid*	Lipids	Free fatty acids	112-79-8	1	C01712	-
pmn001419	325.093	163.04	326.1	C15H18O8	[M-H]-	1-O-p-Coumaroyl-β-D-glucose*	Phenolic acids	Phenolic acids	7139-64-2	2	C16827	-
Lmdn003665	623.198	299.092	624.205	C29H36O15	[M-H]-	Farrerol-5,7-di-O-glucoside	Flavonoids	Flavanones	-	3	-	-
mws4052	102.055	56.0496	101.048	C4H7NO2	[M+H]+	1-Aminocyclopropane-1-carboxylic acid	Organic acids	Organic acids	22059-21-8	1	C01234	ko00270,ko01100,ko01110
Smnp001863	449.14	287.09	448.137	C22H24O10	[M+H]+	8-O-methyl-7-hydroxyaloin	Quinones	Anthraquinone	-	2	-	-
pme0040	136.062	119.035	135.054	C5H5N5	[M+H]+	Adenine	Nucleotides and derivatives	Nucleotides and derivatives	73-24-5	2	C00147	ko00230,ko00908,ko01100,ko01110,ko01232
pmb2221	318.3	60.0444	317.293	C18H39NO3	[M+H]+	4-Hydroxysphinganine	Lipids	Sphingolipids	554-62-1	1	C12144	ko00600,ko01100
pmp001110	535.145	517.134	534.137	C25H26O13	[M+H]+	Apigenin-6-C-xyloside-8-C-arabinoside	Flavonoids	Flavones	-	1	-	-
Zmhn002301	325.093	163.039	326.1	C15H18O8	[M-H]-	p-Coumaric acid-4-O-glucoside*	Phenolic acids	Phenolic acids	117405-48-8	2	C06739	-
Cmpp003619	193.05	105.068	192.042	C10H8O4	[M+H]+	6,7-Dihydroxy-4-methylcoumarin	Lignans and Coumarins	Coumarins	529-84-0	2	-	-
Lmbn003524	171.103	99.0815	172.11	C9H16O3	[M-H]-	9-Oxononanoic acid	Organic acids	Organic acids	2553-17-5	3	C16322	ko00592,ko01110
Lmbn001288	131.035	87.0443	132.042	C5H8O4	[M-H]-	2-Hydroxy-2-methyl-3-oxobutanoic acid	Organic acids	Organic acids	71698-08-3	3	C06010	ko00290,ko00650,ko00660,ko00770,ko01100,ko01110,ko01210,ko01230
mws0260	175.119	116.071	174.112	C6H14N4O2	[M+H]+	L-Arginine	Amino acids and derivatives	Amino acids and derivatives	74-79-3	1	C00062	ko00220,ko00261,ko00330,ko00470,ko00970,ko01100,ko01110,ko01230,ko02010
pmb3142	299.077	137.024	300.084	C13H16O8	[M-H]-	Salicylic acid-2-O-glucoside	Phenolic acids	Phenolic acids	10366-91-3	3	-	-
pmf0174	157.16	157.16	158.167	C10H22O	[M-H]-	1-Decanol*	Others	Saccharides	112-30-1	3	C01633	-
mws4163	665.215	485.15	666.222	C24H42O21	[M-H]-	Nystose	Others	Saccharides	13133-07-8	1	-	-
Wagp009406	315.122	181.05	314.115	C18H18O5	[M+H]+	2'-Hydroxy-4,4',6'-Trimethoxychalcone; Flavokawain A	Flavonoids	Chalcones	3420-72-2	2	-	-
Wmhp000055	169.049	65.038	168.042	C8H8O4	[M+H]+	2,5-Dimethoxybenzoquinone*	Quinones	Quinones	3117-03-1	3	-	-
Zjhp082613	577.372	415.321	576.366	C33H52O8	[M+H]+	Diosgenin-Glc	Steroids	Steroidal saponins	-	1	-	-
Hmhn003518	355.104	175.04	356.111	C16H20O9	[M-H]-	4-O-β-D-glucopyranosylferulic acid	Phenolic acids	Phenolic acids	-	1	-	-
Jmyp004233	739.426	577.37	738.419	C39H62O13	[M+H]+	Spirost-5-en-3-ol-3-O-glucosyl(1→4)galactoside	Steroids	Steroidal saponins	-	2	-	-
pmb3079	300.049	96.9696	301.056	C8H16NO9P	[M-H]-	N-Acetyl-D-glucosamine-1-phosphate	Others	Saccharides	6866-69-9	3	C04256	-
pmn001525	477.14	169	478.147	C23H26O11	[M-H]-	3,5-Digalloylshikimic acid	Phenolic acids	Phenolic acids	95753-52-9	3	-	-
Smnp001925	435.12	255.06	434.121	C21H22O10	[M+H]+	10-hydroxyaloin A*	Quinones	Anthraquinone	-	3	-	-
Smnp101925	435.12	255.06	434.121	C21H22O10	[M+H]+	10-hydroxyaloin B*	Quinones	Anthraquinone	-	3	-	-
Hmdp002882	915.456	429.3	914.451	C45H70O19	[M+H]+	Spirost-5-en-12-one-3-O-glucosyl(1→2)glucosyl(1→4)galactoside (Pratioside D1)	Steroids	Steroidal saponins	1173921-55-5	2	-	-
mws1589	503.162	179.055	504.169	C18H32O16	[M-H]-	D-Panose	Others	Saccharides	33401-87-5	1	C00713	-
Lmtn003096	523.218	361.14	524.226	C26H36O11	[M-H]-	Secoisolariciresinol 4-O-glucoside	Lignans and Coumarins	Lignans	-	3	-	-
pme2289	287.237	119.085	286.23	C20H30O	[M+H]+	Retinol (Vitamin A1)	Others	Vitamin	68-26-8	3	C00473	ko01100,ko01240
MWSHY0195	463.123	301.085	462.116	C22H22O11	[M+H]+	Hispidulin-7-O-glucoside(Homoplantaginin)	Flavonoids	Flavones	17680-84-1	3	C17762	-
pme0274	132.102	69.0699	131.095	C6H13NO2	[M+H]+	6-Aminocaproic acid	Organic acids	Organic acids	60-32-2	3	C02378	ko01100
pmb1574	277.216	93.0699	276.209	C18H28O2	[M+H]+	9,12-Octadecadien-6-Ynoic Acid	Lipids	Free fatty acids	61481-29-6	3	-	-
Lmdn003756	193.051	135.046	194.058	C10H10O4	[M-H]-	Methyl caffeate	Phenolic acids	Phenolic acids	3843-74-1	3	C10477	-
mws1433	314.139	177.055	313.131	C18H19NO4	[M+H]+	N-Feruloyltyramine	Alkaloids	Phenolamine	66648-43-9	1	C02717	-
mws0341	131.071	85.0659	132.079	C6H12O3	[M-H]-	2-Hydroxyisocaproic acid	Organic acids	Organic acids	20312-37-2	3	C03264	-
Lmgn000219	101.024	55.0184	102.032	C4H6O3	[M-H]-	Succinic semialdehyde	Organic acids	Organic acids	692-29-5	3	C00232	ko00250,ko00350,ko00650,ko00750,ko00760,ko01100,ko01200
pme2253	177.041	59.0139	178.048	C6H10O6	[M-H]-	L-Gulono-1,4-Lactone	Others	Saccharides	1128-23-0	3	C01040	ko00053,ko01100,ko01240
mws1337	220.118	90.0549	219.111	C9H17NO5	[M+H]+	D-Pantothenic Acid	Others	Vitamin	79-83-4	1	C00864	ko00410,ko00770,ko01100,ko01110,ko01240
Lmqp000329	296.067	104.108	295.057	C8H14N3O7P	[M+H]+	5-Aminoimidazole ribonucleotide	Nucleotides and derivatives	Nucleotides and derivatives	25635-88-5	3	-	-
Zbln013951	377.134	116.929	377.139	C23H22O5	[M-H]-	1-(3'-methoxy-4'-hydroxybenzyl)-2,7-dihydroxy-4-methoxyphenanthrene	Quinones	PhenAnthraquinones	-	3	-	-
Zmzp000145	189.16	84.0803	188.153	C9H20N2O2	[M+H]+	Trimethyllysine	Amino acids and derivatives	Amino acids and derivatives	23284-33-5	2	C03793	ko00310,ko01100
pme3184	332.075	136.062	331.068	C10H14N5O6P	[M+H]+	2'-Deoxyadenosine-5'-monophosphate	Nucleotides and derivatives	Nucleotides and derivatives	653-63-4	2	C00360	ko00230,ko01100,ko01232
pme0230	268.104	136.062	267.097	C10H13N5O4	[M+H]+	Adenosine	Nucleotides and derivatives	Nucleotides and derivatives	58-61-7	1	C00212	ko00230,ko01100,ko01232,ko02010
MWS04555g	132.102	86.0975	131.095	C6H13NO2	[M+H]+	D-Allo-Isoleucine	Amino acids and derivatives	Amino acids and derivatives	1509-35-9	1	-	-
pmb0639	757.219	595.2	756.211	C33H40O20	[M+H]+	Apigenin-8-C-glucoside-7-O-Sophoroside	Flavonoids	Flavones	-	3	-	-
Lmjp003295	479.118	317.073	478.111	C22H22O12	[M+H]+	6-Methoxykaempferol-3-O-glucoside	Flavonoids	Flavonols	63422-27-5	3	-	-
pme0057	136.043	118.032	135.035	C4H9NO2S	[M+H]+	L-Homocysteine	Amino acids and derivatives	Amino acids and derivatives	6027-13-0	2	C00155	ko00270,ko00920,ko01100,ko01110,ko01230
MWS04412	175.121	70.0658	174.137	C8H18N2O2	[M+H]+	N(6),N(6)-Dimethyl-L-lysine	Amino acids and derivatives	Amino acids and derivatives	2259-86-1	2	-	-
pma0149	341.087	207.065	340.079	C15H16O9	[M+H]+	Sinapoyl malate	Phenolic acids	Phenolic acids	92344-58-6	3	C02887	ko00940,ko01110
MWSmce352	430.33	412.329	429.324	C27H43NO3	[M+H]+	Sipeimine	Alkaloids	Steroid alkaloids	61825-98-7	3	-	-
pmb0819	157.076	130.065	156.069	C10H8N2	[M+H]+	3-Indoleacetonitrile	Alkaloids	Plumerane	771-51-7	3	C02938	ko00380,ko01100
MWS20145	451.123	289.074	450.116	C21H22O11	[M+H]+	Eriodictyol-7-O-glucoside	Flavonoids	Flavanones	38965-51-4	3	-	-
mws0601	110.025	66.0349	111.032	C5H5NO2	[M-H]-	Pyrrole-2-carboxylic acid	Organic acids	Organic acids	634-97-9	3	C05942	ko00470
mws0193	190.119	84.0823	189.111	C7H15N3O3	[M+H]+	L-Homocitrulline	Amino acids and derivatives	Amino acids and derivatives	1190-49-4	3	C02427	-
Lmcp006876	251.107	91.0543	250.099	C17H14O2	[M+H]+	8-(Benzyloxy)-1-Naphthol	Others	Others	-	3	-	-
Lmbp010056	251.107	91.0544	250.099	C17H14O2	[M+H]+	2-(2-Phenylethyl)chromone	Others	Chromone	61828-53-3	3	C09007	-
mws0376	115.004	71.0139	116.011	C4H4O4	[M-H]-	Fumaric acid	Organic acids	Organic acids	110-17-8	1	C00122	ko00020,ko00190,ko00220,ko00250,ko00350,ko00360,ko00620,ko00650,ko00760,ko01100,ko01110,ko01200
Smnn002510	153.05	123.04	154.063	C8H10O3	[M-H]-	Hydroxytyrosol	Phenolic acids	Phenolic acids	10597-60-1	3	-	-
mws0097	357.134	151.038	358.142	C20H22O6	[M-H]-	Pinoresinol	Lignans and Coumarins	Lignans	487-36-5	1	C05366	ko00999,ko01100,ko01110
pmb3059	543.12	191.2	544.128	C19H28O18	[M-H]-	Quinic acid O-di-glucuronic acid	Organic acids	Organic acids	-	3	-	-
Hmmp002169	903.249	741.2	902.269	C39H50O24	[M+H]+	Luteolin-5,7-di-O-rutinoside	Flavonoids	Flavones	-	3	-	-
Lmyn003835	289.035	137.024	290.043	C14H10O7	[M-H]-	4-(3,4,5-Trihydroxybenzoxy)benzoic acid	Phenolic acids	Phenolic acids	-	3	-	-
Lmbn015605	361.238	317.249	362.246	C22H34O4	[M-H]-	Phthalic acid,6-ethyl-3-octylbutyl ester	Phenolic acids	Phenolic acids	-	3	-	-
pmn001727	474.177	312.124	475.184	C24H29NO9	[M-H]-	N-(4-O-(Glucosyl)-E-feruloyl)-tyramine	Alkaloids	Phenolamine	-	1	-	-
Zjzp081817	741.445	579.392	740.435	C39H64O13	[M+H]+	Timosaponin C-IV	Steroids	Steroidal saponins	-	2	-	-
Lmmn002260	551.213	389.167	552.221	C27H36O12	[M-H]-	5'-Methoxyisolariciresinol-9'-O-glucoside	Lignans and Coumarins	Lignans	-	2	-	-
HJKP000649	136.071	91.0544	135.068	C8H9NO	[M+H]+	N-benzylformamide	Alkaloids	Alkaloids	6343-54-0	2	C15561	-
Lmhp008833	494.324	184.073	493.317	C24H48NO7P	[M+H]+	LysoPC 16:1(2n isomer)	Lipids	LPC	-	3	-	-
pmn001378	519.187	357.136	520.194	C26H32O11	[M-H]-	Pinoresinol-4-O-glucoside	Lignans and Coumarins	Lignans	41607-20-9	1	C17529	-
mws0609	344.04	150.043	345.047	C10H12N5O7P	[M-H]-	Guanosine 3',5'-cyclic monophosphate	Nucleotides and derivatives	Nucleotides and derivatives	7665-99-8	3	C00942	ko00230,ko01100
Hmcp002187	509.128	347.07	508.122	C23H24O13	[M+H]+	Limocitrin-3-O-galactoside	Flavonoids	Flavonols	-	1	-	-
Zmln000899	343.11	181.052	344.111	C15H20O9	[M-H]-	Syringaldehyde-4-O-glucoside	Phenolic acids	Phenolic acids	-	1	-	-
MWStz038	625.256	325.113	624.247	C36H36N2O8	[M+H]+	Grossamide	Alkaloids	Phenolamine	80510-06-1	2	-	-
pme2693	131.118	114.091	130.111	C6H14N2O	[M+H]+	N-Acetylputrescine	Alkaloids	Alkaloids	18233-70-0	3	C02714	ko00330,ko01100
Wmzn000227	145.062	109.041	146.058	C6H10O4	[M-H]-	2,2-Dimethylsuccinic acid	Organic acids	Organic acids	597-43-3	2	-	-
pme0120	118.086	101.06	117.079	C5H11NO2	[M+H]+	5-Aminovaleric acid	Organic acids	Organic acids	660-88-8	3	C00431	ko00310,ko00330,ko00470,ko01100
Qagp002959	219.149	131.049	218.142	C13H18N2O	[M+H]+	N-Monocinnamoylputrescine	Alkaloids	Phenolamine	-	2	-	-
Latp011219	149.096	121.064	148.088	C10H12O	[M+H]+	3,5-Dimethyl-2,3-dihydrobenzofuran	Others	Others	-	2	-	-
mws0251	127.05	110.024	126.043	C5H6N2O2	[M+H]+	Thymine	Nucleotides and derivatives	Nucleotides and derivatives	65-71-4	3	C00178	ko00240,ko01100,ko01232
Lmhp001670	231.17	72.0808	230.163	C11H22N2O3	[M+H]+	L-Valyl-L-Leucine	Amino acids and derivatives	Amino acids and derivatives	3989-97-7	3	-	-
Yshj000011	333.119	171.065	332.111	C14H20O9	[M+H]+	2,6-dimethoxy-4-hydroxyphenyl-1-O-beta-D-glucopyranoside	Phenolic acids	Phenolic acids	-	3	-	-
MWS4354	282.12	150.079	281.112	C11H15N5O4	[M+H]+	N6-methyladenosine	Nucleotides and derivatives	Nucleotides and derivatives	1867-73-8	3	-	-
Wbtn004165	455.214	395.193	456.215	C26H32O7	[M-H]-	1,6-dihydroxy-3,7-dimethoxy-8-(3-methoxy-3-methylbutyl)-2-(3-methylbut-2-en-1-yl)xanthen-9-one	Flavonoids	Other Flavonoids	-	1	-	-
mws0752	185.155	185.156	186.162	C11H22O2	[M-H]-	Undecylic Acid	Lipids	Free fatty acids	112-37-8	2	C17715	-
pme0088	285.041	151.004	286.048	C15H10O6	[M-H]-	Luteolin (5,7,3',4'-Tetrahydroxyflavone)	Flavonoids	Flavones	491-70-3	3	C01514	ko00941,ko00944,ko01100,ko01110
Zbdp001892	268.103	136.061	267.09	C16H13NO3	[M+H]+	7-Methoxy-3-[1-(3-pyridyl)methylidene]-4-chromanone	Flavonoids	Other Flavonoids	-	1	-	-
MWS0811	130.086	84.0818	129.079	C6H11NO2	[M+H]+	L-Pipecolic Acid	Organic acids	Organic acids	3105-95-1	2	C00408	ko00310,ko00960,ko01100,ko01110
Zmyn000453	191.02	111.009	192.027	C6H8O7	[M-H]-	Isocitric Acid	Organic acids	Organic acids	320-77-4	1	C00311	ko00020,ko00630,ko01100,ko01110,ko01200,ko01210,ko01230,ko01240
pmp000001	301.071	286.047	300.063	C16H12O6	[M+H]+	Hispidulin (5,7,4'-Trihydroxy-6-methoxyflavone)	Flavonoids	Flavones	1447-88-7	3	C10058	-
mws1660	565.155	529.134	564.148	C26H28O14	[M+H]+	Schaftoside	Flavonoids	Flavones	51938-32-0	1	C10181	-
mws0359	241.217	241.218	242.225	C15H30O2	[M-H]-	Pentadecanoic Acid	Lipids	Free fatty acids	1002-84-2	3	C16537	-
pmp000147	478.316	460.306	477.309	C27H43NO6	[M+H]+	Pingbeimine C	Alkaloids	Steroid alkaloids	128585-96-6	2	-	-
Hmln003529	401.146	269.11	402.153	C18H26O10	[M-H]-	Benzyl β-primeveroside	Phenolic acids	Phenolic acids	130622-31-0	1	-	-
pmb1650	279.232	149.132	278.225	C18H30O2	[M+H]+	Octadeca-11E,13E,15Z-trienoic acid	Lipids	Free fatty acids	25575-00-2	3	-	-
pme2122	112.087	95.0604	111.08	C5H9N3	[M+H]+	Histamine	Alkaloids	Alkaloids	51-45-6	3	C00388	ko00340,ko01100,ko01110
Lmrj001341	185.093	70.06	184.085	C8H12N2O3	[M+H]+	Cyclo(Ser-Pro)	Amino acids and derivatives	Amino acids and derivatives	-	2	-	-
Lmhp012042	355.284	263.237	354.277	C21H38O4	[M+H]+	2-Linoleoylglycerol*	Lipids	Glycerol ester	3443-82-1	1	-	-
Zjhp082614	577.373	271.205	576.366	C33H52O8	[M+H]+	iso-Diosgenin-Glc	Steroids	Steroidal saponins	-	1	-	-
mws0227	132.102	86.0964	131.095	C6H13NO2	[M+H]+	L-Leucine	Amino acids and derivatives	Amino acids and derivatives	61-90-5	1	C00123	ko00280,ko00290,ko00966,ko00970,ko01100,ko01110,ko01210,ko01230,ko02010
Wagp009079	403.139	373.093	402.132	C21H22O8	[M+H]+	3,5,6,7,8,4'-Hexamethoxyflavone	Flavonoids	Flavones	34170-18-8	2	-	-
Zbdn009137	351.087	161.024	352.095	C20H16O6	[M-H]-	Elliptone	Flavonoids	Other Flavonoids	-	2	-	-
Hmhp006887	315.119	209.08	314.115	C18H18O5	[M+H]+	6,8-Dihydroxy-2-(4-hydroxybenzyl)-5,7-dimethyl-3,4-dihydronaphthalen-1(2H)-one	Flavonoids	Other Flavonoids	-	1	-	-
mws0043	403.139	373.096	402.132	C21H22O8	[M+H]+	Nobiletin (5,6,7,8,3',4'-Hexamethoxyflavone)	Flavonoids	Flavones	478-01-3	2	C10112	-
MWSmce675	271.083	108.022	272.09	C12H16O7	[M-H]-	Arbutin	Phenolic acids	Phenolic acids	497-76-7	3	C06186	ko00010
Lmhp008440	438.262	297.242	437.254	C20H40NO7P	[M+H]+	LysoPE 15:1	Lipids	LPE	-	3	-	-
mws0671	120.066	74.0601	119.058	C4H9NO3	[M+H]+	L-Homoserine	Amino acids and derivatives	Amino acids and derivatives	672-15-1	3	C00263	ko00260,ko00270,ko00300,ko00920,ko01100,ko01110,ko01230
Jmwn002494	325.092	119.05	326.1	C15H18O8	[M-H]-	(2E)-3-[4-(β-D-glucopyranoside)-phenylacrylic]-acid	Phenolic acids	Phenolic acids	-	2	-	-
Lhmp122205	301.142	245.089	300.136	C18H20O4	[M+H]+	5-O-Methyllatifolin	Others	Others	-	1	-	-
HJN055	435.13	273.077	436.137	C21H24O10	[M-H]-	Dihydrocharcone-4'-O-glucoside	Flavonoids	Chalcones	-	1	-	-
mws0049	307.081	139.039	306.074	C15H14O7	[M+H]+	Gallocatechin	Flavonoids	Flavanols	970-73-0	2	C12127	ko00941,ko01110
Zjhp082610	431.314	281.226	430.308	C27H42O4	[M+H]+	Spirost-5-ene-3,14-diol	Steroids	Steroid	-	2	-	-
Lmln010063	205.158	189.129	206.167	C14H22O	[M-H]-	2,6-Di-tert-butylphenol*	Phenolic acids	Phenolic acids	128-39-2	1	-	-
Lmbn000216	147.03	57.0344	148.037	C5H8O5	[M-H]-	3-Methylmalic acid*	Organic acids	Organic acids	152204-30-3	3	C06032	ko00290,ko00660,ko01100,ko01210,ko01230
Lmbp000668	124.039	78.0336	123.032	C6H5NO2	[M+H]+	Isonicotinic acid	Others	Vitamin	55-22-1	3	C07446	-
pme1373	306.05	110.036	307.057	C9H14N3O7P	[M-H]-	2'-Deoxycytidine-5'-monophosphate	Nucleotides and derivatives	Nucleotides and derivatives	1032-65-1	3	C00239	ko00240,ko01100,ko01232
Hmgp001888	641.174	317.06	640.164	C28H32O17	[M+H]+	Patuletin-3-O-rutinoside	Flavonoids	Flavonols	-	1	-	-
Ymjm000149	353.088	191.059	354.095	C16H18O9	[M-H]-	3-O-Caffeoylquinic acid*	Phenolic acids	Phenolic acids	-	3	-	-
mws0629	281.113	166.086	280.106	C13H16N2O5	[M+H]+	L-Aspartyl-L-Phenylalanine	Amino acids and derivatives	Amino acids and derivatives	13433-09-5	1	-	-
Zmcp002666	627.144	303.05	626.148	C27H30O17	[M+H]+	Quercetin-3,7-Di-O-glucoside	Flavonoids	Flavonols	-	3	-	-
MWSmce448	127.052	81.0449	126.043	C5H6N2O2	[M+H]+	Imidazol-1-yl-acetic acid*	Alkaloids	Alkaloids	22884-10-2	2	-	-
mws0206	103.04	57.0352	104.047	C4H8O3	[M-H]-	2-Hydroxybutyric Acid*	Organic acids	Organic acids	3347-90-8	3	C05984	ko00640
pme2827	239.238	223.242	240.245	C16H32O	[M-H]-	Palmitaldehyde	Lipids	Free fatty acids	629-80-1	3	C00517	ko00071
mws1564	301.107	181.049	300.1	C17H16O5	[M+H]+	Farrerol (6,8-Dimethyl-5,7,4'-trihydroxyflavanone)	Flavonoids	Flavanones	24211-30-1	2	C09734	-
pmp000565	271.096	167.034	270.089	C16H14O4	[M+H]+	Alpinetin	Flavonoids	Flavanones	36052-37-6	3	-	-
Lmgp000796	150.057	61.01	149.048	C8H7NO2	[M+H]+	4-Hydroxymandelonitrile	Alkaloids	Phenolamine	13093-65-7	1	C00650	-
pmb0883	482.324	341.305	481.317	C23H48NO7P	[M+H]+	LysoPE 18:0	Lipids	LPE	69747-55-3	3	-	-
mws1078	138.055	92.0495	137.048	C7H7NO2	[M+H]+	Anthranilic Acid	Phenolic acids	Phenolic acids	118-92-3	3	C00108	ko00380,ko00400,ko00996,ko01100,ko01110,ko01230
mws0715	263.104	145.062	264.111	C13H16N2O4	[M-H]-	Phenylacetyl-L-glutamine	Amino acids and derivatives	Amino acids and derivatives	28047-15-6	3	C04148	ko00360
Lmrj002087	247.129	86.09	246.122	C10H18N2O5	[M+H]+	L-Isoleucyl-L-Aspartate	Amino acids and derivatives	Amino acids and derivatives	-	3	-	-
Zmyn000108	209.031	85.0294	210.038	C6H10O8	[M-H]-	D-Saccharic acid	Others	Saccharides	87-73-0	2	C00818	ko00053,ko01100
pmb0998	364.065	152.057	363.058	C10H14N5O8P	[M+H]+	Guanosine 5'-monophosphate	Nucleotides and derivatives	Nucleotides and derivatives	85-32-5	3	C00144	ko00230,ko01100,ko01232
mws0597	190.051	146.061	191.058	C10H9NO3	[M-H]-	5-Hydroxyindole-3-acetic acid	Alkaloids	Plumerane	54-16-0	3	C05635	ko00380,ko01100
mws0120	258.11	104.107	257.103	C8H20NO6P	[M+H]+	Choline Alfoscerate	Lipids	PC	28319-77-9	3	C00670	ko00564,ko00565
HJN003	385.113	223.062	386.121	C17H22O10	[M-H]-	1-O-Sinapoyl-β-D-glucose	Phenolic acids	Phenolic acids	-	1	C01175	ko00940,ko01110
ML10181668	130.086	84.0809	129.079	C6H11NO2	[M+H]+	Cycloleucine	Amino acids and derivatives	Amino acids and derivatives	52-52-8	1	C03969	-
pme2566	217.083	199.072	218.09	C8H14N2O5	[M-H]-	5-L-Glutamyl-L-amino acid	Amino acids and derivatives	Amino acids and derivatives	5875-41-2	3	-	-
pme3968	166.072	149.046	165.065	C6H7N5O	[M+H]+	7-Methylguanine	Nucleotides and derivatives	Nucleotides and derivatives	578-76-7	3	C02242	-
pmb0874	478.293	337.274	477.286	C23H44NO7P	[M+H]+	LysoPE 18:2(2n isomer)	Lipids	LPE	-	2	-	-
pme0264	243.097	127.05	242.09	C10H14N2O5	[M+H]+	Thymidine	Nucleotides and derivatives	Nucleotides and derivatives	50-89-5	2	C00214	ko00240,ko01100,ko01232
Lmbn005487	313.238	251.24	314.246	C18H34O4	[M-H]-	12,13-DHOME; (9Z)-12,13-Dihydroxyoctadec-9-enoic acid	Lipids	Free fatty acids	263399-35-5	3	C14829	ko00591
Lmhp009590	508.34	184.073	507.332	C25H50NO7P	[M+H]+	LysoPC 17:1	Lipids	LPC	-	3	-	-
mws0059	609.146	301.037	610.153	C27H30O16	[M-H]-	Quercetin-3-O-rutinoside (Rutin)	Flavonoids	Flavonols	153-18-4	1	C05625	ko00944,ko01100,ko01110
pme3163	289.033	96.9696	290.04	C7H15O10P	[M-H]-	D-Sedoheptuiose 7-phosphate	Others	Saccharides	2646-35-7	3	-	-
ML10172161	103.004	59.0136	104.011	C3H4O4	[M-H]-	Hydroxypyruvic acid	Organic acids	Organic acids	1113-60-6	3	C00168	ko00260,ko00630,ko01100,ko01110,ko01200
pmp001285	149.023	65.0406	148.016	C8H4O3	[M+H]+	Phthalic anhydride	Phenolic acids	Phenolic acids	85-44-9	1	-	-
Lmlp005236	451.123	289.083	450.116	C21H22O11	[M+H]+	Dihydrokaempferol-3-O-glucoside	Flavonoids	Flavanonols	1049-08-8	3	-	-
mws1397	441.083	169.016	442.09	C22H18O10	[M-H]-	Epicatechin gallate	Flavonoids	Flavanols	1257-08-5	2	-	-
Zmjn003003	181.051	122.038	182.058	C9H10O4	[M-H]-	3,4-Dimethoxybenzoic acid; Veratric acid	Phenolic acids	Phenolic acids	93-07-2	3	-	-
pmb0881	478.293	337.274	477.286	C23H44NO7P	[M+H]+	LysoPE 18:2	Lipids	LPE	-	2	-	-
Lmpp003930	579.15	271.061	578.142	C30H26O12	[M+H]+	Apigenin-7-O-(6''-p-Coumaryl)glucoside	Flavonoids	Flavones	-	1	-	-
Lmmn001643	163.04	119.046	164.047	C9H8O3	[M-H]-	2-Hydroxycinnamic acid*	Phenolic acids	Phenolic acids	583-17-5	3	C01772	ko00360,ko00999,ko01100,ko01110
Lmyn012331	281.249	281.249	282.256	C18H34O2	[M-H]-	Petroselinic acid*	Lipids	Free fatty acids	593-39-5	1	C08363	-
mws0232	377.146	243.088	376.138	C17H20N4O6	[M+H]+	Riboflavin (Vitamin B2)	Others	Vitamin	83-88-5	3	C00255	ko00740,ko01100,ko01110,ko01240,ko02010
Lmsn006753	581.166	273.077	582.174	C30H30O12	[M-H]-	Phloretin-4'-O-(6''-p-Coumaroyl)glucoside	Flavonoids	Chalcones	-	2	-	-
Zmyn000230	147.029	57.0344	148.037	C5H8O5	[M-H]-	2-Dehydro-3-deoxy-L-arabinonate	Others	Saccharides	-	3	C00684	ko00053,ko01100
MWS5083	455.097	96.9685	456.105	C17H21N4O9P	[M-H]-	Flavin Single Nucleotide(FMN)	Nucleotides and derivatives	Nucleotides and derivatives	6184-17-4	2	C00061	ko00190,ko00740,ko01100,ko01110,ko01240
mws1329	463.088	301.036	464.096	C21H20O12	[M-H]-	Quercetin-7-O-glucoside*	Flavonoids	Flavonols	491-50-9	3	C12639	-
Lmsp004721	625.176	317.07	624.169	C28H32O16	[M+H]+	Tamarixetin-3-O-glucoside-7-O-rhamnoside	Flavonoids	Flavonols	-	2	-	-
pme3967	312.13	180.088	311.123	C12H17N5O5	[M+H]+	2-(Dimethylamino)guanosine	Nucleotides and derivatives	Nucleotides and derivatives	2140-67-2	3	-	-
Lmhp010757	506.324	365.305	505.317	C25H48NO7P	[M+H]+	LysoPE 20:2	Lipids	LPE	-	3	-	-
Cmdp004421	737.413	575.359	736.403	C39H60O13	[M+H]+	Gentrogenin-3-O-glucosyl(1→4)fucoside (Kingianoside B)	Steroids	Steroidal saponins	145867-18-1	2	-	-
Zjzp081806	579.391	273.223	578.382	C33H54O8	[M+H]+	Sarsasapogenin-Glc	Steroids	Steroidal saponins	-	3	-	-
pme3083	164.035	120.045	165.043	C8H7NO3	[M-H]-	2-(Formylamino)benzoic acid	Phenolic acids	Phenolic acids	3342-77-6	3	C05653	ko00380,ko01100
NK10253223	168.065	94.0645	167.058	C8H9NO3	[M+H]+	2-Amino-3-methoxybenzoic acid	Phenolic acids	Phenolic acids	3177-80-8	2	C05831	ko00380
Qmgp102003	468.308	184.073	467.304	C29H41NO4	[M+H]+	O-Acetyljervine	Alkaloids	Steroid alkaloids	14788-78-4	1	-	-
pmn001690	327.145	165.093	328.152	C16H24O7	[M-H]-	3-Hydroxy-4-isopropylbenzylalcohol-3-O-glucoside	Phenolic acids	Phenolic acids	-	3	-	-
Hamp011640	256.264	102.091	255.256	C16H33NO	[M+H]+	palmitic amide	Others	Others	-	1	-	-
mws0046	579.172	271.062	580.179	C27H32O14	[M-H]-	Naringenin-7-O-Neohesperidoside(Naringin)	Flavonoids	Flavanones	10236-47-2	3	C09789	ko00941
pme0109	212.092	166.086	211.084	C10H13NO4	[M+H]+	Methyldopa	Amino acids and derivatives	Amino acids and derivatives	555-30-6	3	C07194	-
Zmxp004480	625.176	301.071	624.169	C28H32O16	[M+H]+	Chrysoeriol-7-O-gentiobioside	Flavonoids	Flavones	-	1	-	-
Zmgp004297	281.155	107.052	280.146	C19H20O2	[M+H]+	1-phenyl-7-(4-hydroxyphenyl)-4-ene-3-heptanone	Others	Ketone compounds	-	3	-	-
pme1014	445.31	341.284	444.303	C31H40O2	[M+H]+	Menatetrenone (Vitamin K2)	Others	Vitamin	11032-49-8	3	-	-
Zjzp081883	1227.61	579.393	1226.59	C57H94O28	[M+H]+	Sarsasapogenin-Glc-Glc-Glc-Glc-Glc	Steroids	Steroidal saponins	-	2	-	-
Zmhn002227	385.114	223.06	386.121	C17H22O10	[M-H]-	4-O-Glucosyl-sinapate	Phenolic acids	Phenolic acids	-	1	C02919	-
mws1346	162.076	98.0601	161.069	C6H11NO4	[M+H]+	DL-2-Aminoadipic acid	Alkaloids	Alkaloids	542-32-5	3	C00956	ko00300,ko00310,ko00311,ko01100,ko01110,ko01210,ko01230
Lmhp008801	476.277	335.258	475.27	C23H42NO7P	[M+H]+	LysoPE 18:3	Lipids	LPE	-	1	-	-
mws1080	341.109	179.056	342.116	C12H22O11	[M-H]-	Galactinol	Others	Saccharides	3687-64-7	1	C01235	ko00052,ko01100
mws1500	177.091	131.049	176.084	C11H12O2	[M+H]+	Ethyl cinnamate	Phenolic acids	Phenolic acids	103-36-6	2	C06359	-
Zjzp081807	593.366	287.203	592.361	C33H52O9	[M+H]+	2-Hydroxy diosgenin-Glc	Steroids	Steroidal saponins	-	3	-	-
pme3443	207.066	192.041	208.074	C11H12O4	[M-H]-	Sinapinaldehyde	Phenolic acids	Phenolic acids	4206-58-0	3	C05610	ko00940,ko01100,ko01110
MWS5164	203.15	70.0653	202.143	C8H18N4O2	[M+H]+	N,N'-Dimethylarginine;SDMA	Amino acids and derivatives	Amino acids and derivatives	30344-00-4	1	-	-
mws0064	287.056	135.045	288.063	C15H12O6	[M-H]-	Eriodictyol (5,7,3',4'-Tetrahydroxyflavanone)	Flavonoids	Flavanones	552-58-9	3	C05631	ko00941,ko01100,ko01110
Zmsp001773	268.107	136.066	267.097	C10H13N5O4	[M+H]+	(2r,3s,4r,5s)-2-(6-aminopurin-9-yl)-5-(hydroxymethyl)oxolane-3,4-diol	Nucleotides and derivatives	Nucleotides and derivatives	-	1	-	-
pmb2999	461.109	299.1	462.116	C22H22O11	[M-H]-	Chrysoeriol-5-O-glucoside	Flavonoids	Flavones	-	3	-	-
Zmhp003514	301.072	286.054	300.063	C16H12O6	[M+H]+	6,7,8-Tetrahydroxy-5-methoxyflavone	Flavonoids	Flavones	-	3	-	-
Zmyn004943	263.201	59.0143	264.209	C17H28O2	[M-H]-	Norlinolenic acid	Lipids	Free fatty acids	-	2	C16344	ko00592
mws0014	193.051	134.037	194.058	C10H10O4	[M-H]-	Ferulic acid*	Phenolic acids	Phenolic acids	537-98-4	3	C01494	ko00940,ko01100,ko01110
pme0422	193.051	134.037	194.058	C10H10O4	[M-H]-	Isoferulic Acid*	Phenolic acids	Phenolic acids	25522-33-2	3	C10470	-
Zmyn000247	147.03	57.0346	148.037	C5H8O5	[M-H]-	2-Hydroxyglutaric Acid*	Organic acids	Organic acids	13095-48-2	3	C03196	ko00310,ko01100
MWSmce331	102.054	56.0498	101.048	C4H7NO2	[M+H]+	Azetidine-2-carboxylic acid	Alkaloids	Alkaloids	2517-04-6	1	C08267	-
Zahp012577	280.264	81.0725	279.256	C18H33NO	[M+H]+	octadecadienoic acid amide	Alkaloids	Alkaloids	-	1	-	-
pme1292	167.035	123.045	168.042	C8H8O4	[M-H]-	Homogentisic acid	Phenolic acids	Phenolic acids	451-13-8	3	C00544	ko00130,ko00350,ko01100,ko01240
mws2218	195.088	83.0604	194.08	C8H10N4O2	[M+H]+	Caffeine	Alkaloids	Alkaloids	58-08-2	1	C07481	ko00232,ko01100,ko01110
pmb0626	757.219	433.4	756.211	C33H40O20	[M+H]+	Apigenin-6-C-glucoside-7-O-Sophoroside	Flavonoids	Flavones	-	3	-	-
Lmgp000659	136.076	91.0542	135.068	C8H9NO	[M+H]+	2-Phenylacetamide	Alkaloids	Alkaloids	103-81-1	3	C02505	ko00360,ko01100
Lmtp002642	565.155	457.111	564.148	C26H28O14	[M+H]+	Apigenin-8-C-(2''-glucosyl)arabinoside	Flavonoids	Flavones	-	2	-	-
Zmcp102204	279.16	149.024	278.152	C16H22O4	[M+H]+	Senkyunolide Q	Phenolic acids	Phenolic acids	-	1	-	-
Zmcp102203	279.16	149.024	278.152	C16H22O4	[M+H]+	Senkyunolide M	Others	Lactones	146986-60-9	1	-	-
mws0875	179.048	76.0215	178.041	C5H10N2O3S	[M+H]+	L-Cysteinyl-L-glycine	Amino acids and derivatives	Amino acids and derivatives	19246-18-5	2	C01419	ko00480,ko01100
pmn001421	337.093	191.056	338.1	C16H18O8	[M-H]-	3-O-p-Coumaroylquinic acid*	Phenolic acids	Phenolic acids	87099-71-6	1	-	-
Zapn011717	407.185	287.13	408.194	C25H28O5	[M-H]-	6,8-diprenylnaringenin	Flavonoids	Flavanones	68236-11-3	2	C09724	-
Lhlp102618	1241.58	593.366	1240.57	C57H92O29	[M+H]+	Hydroxydiosgenin pentaglucoside	Steroids	Steroidal saponins	-	2	-	-
Smdp007779	287.09	167.03	286.084	C16H14O5	[M+H]+	8-Demethylfarrerol	Flavonoids	Flavanones	-	2	-	-
Hmqp006221	311.258	279.32	310.251	C19H34O3	[M+H]+	13-Hydroxy-9Z,11E-octadecadienoic acid	Lipids	Free fatty acids	18104-45-5	3	-	-
mws0884	328.045	134.047	329.053	C10H12N5O6P	[M-H]-	Cyclic 3',5'-Adenylic acid	Nucleotides and derivatives	Nucleotides and derivatives	60-92-4	3	C00575	ko00230,ko01100
Hmcn001296	487.147	179.03	488.153	C21H28O13	[M-H]-	Cistanoside F	Phenolic acids	Phenolic acids	97411-47-7	1	-	-
Lmmn003323	271.228	225.22	272.235	C16H32O3	[M-H]-	2-Hydroxyhexadecanoic acid	Organic acids	Organic acids	764-67-0	1	-	-
pmb2591	245.093	203.084	246.1	C13H14N2O3	[M-H]-	N-Acetyl-L-Tryptophan	Amino acids and derivatives	Amino acids and derivatives	1218-34-4	1	-	-
Lmtp003677	627.156	303.043	626.148	C27H30O17	[M+H]+	Quercetin-3-O-sophoroside (Baimaside)	Flavonoids	Flavonols	18609-17-1	3	C12667	ko00944,ko01110
Hmyn007168	483.272	255.232	484.28	C22H45O9P	[M-H]-	LysoPG 16:0	Lipids	Glycerol ester	-	3	-	-
Zjhp090609	313.106	219.065	312.1	C18H16O5	[M+H]+	(E)-5,7-dihydroxy-6,8-dimethyl-3-(4'-hydroxybenzylidene)-chroman-4-one	Flavonoids	Other Flavonoids	-	3	-	-
pme0368	579.171	271.036	578.164	C27H30O14	[M+H]+	Apigenin-7-O-rutinoside (Isorhoifolin)	Flavonoids	Flavones	552-57-8	1	-	-
MWS1848	135.045	92.0274	136.052	C8H8O2	[M-H]-	Phenyl acetate	Phenolic acids	Phenolic acids	122-79-2	3	C00548	-
pmb3072	481.135	319.3	482.142	C22H26O12	[M-H]-	3-O-p-Coumaroylshikimic acid-O-glucoside	Phenolic acids	Phenolic acids	-	2	-	-
MWS5235	299.261	253.254	300.266	C18H36O3	[M-H]-	12-Hydroxyoctadecanoic acid	Lipids	Free fatty acids	106-14-9	2	-	-
Zmgn001039	266.09	134.048	267.078	C9H17NO6S	[M-H]-	S-Ribosyl-L-homocysteine	Amino acids and derivatives	Amino acids and derivatives	-	3	C03539	ko00270,ko01100,ko01230
MWS3020	145.133	86.0961	144.126	C7H16N2O	[M+H]+	N-Acetylcadaverine	Alkaloids	Alkaloids	32343-73-0	3	-	-
zjbp110804	357.133	307.096	356.126	C20H20O6	[M+H]+	6,7-dimethoxy-2-[2-(4'-hydroxy-3'-methoxyphenyl)ethyl]chromone	Others	Others	-	2	-	-
pmb0716	655.187	331.081	654.18	C29H34O17	[M+H]+	Tricin-4'-O-glucoside-7-O-glucoside	Flavonoids	Flavones	-	3	-	-
Lchp000221	207.064	91.0548	206.058	C11H10O4	[M+H]+	(Z)-3-Ethylidene-7-hydroxy-6-methoxyphthalide	Others	Others	-	1	-	-
mws1422	275.091	107.049	274.084	C15H14O5	[M+H]+	Epiafzelechin	Flavonoids	Flavanols	24808-04-6	3	C12128	ko00941,ko01110
MWSHY0051	287.055	153.018	286.048	C15H10O6	[M+H]+	Kaempferol (3,5,7,4'-Tetrahydroxyflavone)	Flavonoids	Flavonols	520-18-3	3	C05903	ko00941,ko00944,ko01100,ko01110
MWSCX017	165.053	119.051	164.047	C9H8O3	[M+H]+	4-hydroxyphenyl acrylaldehyde	Others	Aldehyde compounds	-	3	-	-
Hmcp005535	425.376	191.17	424.37	C30H48O	[M+H]+	α-Amyrenone	Terpenoids	Triterpene	638-96-0	3	-	-
Lmsn002815	593.151	285.041	594.159	C27H30O15	[M-H]-	Kaempferol-3-O-rutinoside(Nicotiflorin)	Flavonoids	Flavonols	17650-84-9	1	C21833	ko00944,ko01110
Lmjp002906	479.118	317.065	478.111	C22H22O12	[M+H]+	Rhamnetin-3-O-Glucoside*	Flavonoids	Flavonols	27875-34-9	3	-	-
mws0066	315.051	151.004	316.058	C16H12O7	[M-H]-	Isorhamnetin; 3'-Methoxy-3,4',5,7-Tetrahydroxyflavone	Flavonoids	Flavonols	480-19-3	3	C10084	-
pmp000479	252.232	196.2	251.225	C16H29NO	[M+H]+	N-Isobutyl-2E,4E-dodedienamide	Alkaloids	Alkaloids	-	3	-	-
Zmsp007375	373.13	343.083	372.121	C20H20O7	[M+H]+	3,5,7,3'4'-Pentamethoxyflavone	Flavonoids	Flavones	1247-97-8	3	-	-
pme0257	111.02	67.0302	112.027	C4H4N2O2	[M-H]-	Uracil	Nucleotides and derivatives	Nucleotides and derivatives	66-22-8	3	C00106	ko00240,ko00410,ko00770,ko01100,ko01232
HJAP123	933.284	479.118	932.28	C40H52O25	[M+H]+	Isorhamnetin-3-O-rutinoside-7-O-rutinoside	Flavonoids	Flavonols	-	2	-	-
pmp001251	520.34	184.073	519.332	C26H50NO7P	[M+H]+	LysoPC 18:2(2n isomer)	Lipids	LPC	-	1	-	-
Zmbn005559	349.086	187.034	350.094	C16H18N2O5S	[M-H]-	Indole-3-cyano-2-O-glucoside	Alkaloids	Plumerane	-	2	-	-
Zmbp002538	205.097	146.061	204.09	C11H12N2O2	[M+H]+	1-Methoxy-indole-3-acetamide	Alkaloids	Plumerane	-	1	-	-
pme0075	188.056	128.035	189.064	C7H11NO5	[M-H]-	N-Acetyl-L-glutamic acid	Amino acids and derivatives	Amino acids and derivatives	1188-37-0	3	C00624	ko00220,ko01100,ko01110,ko01210,ko01230
mws0264	341.109	119.035	342.116	C12H22O11	[M-H]-	D-Trehalose	Others	Saccharides	99-20-7	1	C01083	ko00500,ko01100,ko01110,ko02010
pmb2654	460.146	117.9	461.153	C19H27NO12	[M-H]-	Anthranilate-1-O-Sophoroside	Phenolic acids	Phenolic acids	-	3	-	-
Zmdp000376	130.091	84.0806	129.09	C5H11N3O	[M+H]+	4-Guanidinobutanal	Others	Aldehyde compounds	-	1	-	-
Lmsn003409	477.104	169.014	478.111	C22H22O12	[M-H]-	1-O-Galloyl-6-O-p-Coumaroyl-β-D-glucose	Phenolic acids	Phenolic acids	-	3	-	-
Lmhp008718	506.324	184.073	505.317	C25H48NO7P	[M+H]+	LysoPC 17:2	Lipids	LPC	-	3	-	-
pme2596	184.06	148.039	183.053	C8H9NO4	[M+H]+	4-Pyridoxic acid	Others	Vitamin	82-82-6	3	C00847	ko00750,ko01100
pme0181	170.092	124.088	169.085	C7H11N3O2	[M+H]+	3-Methyl-L-Histidine*	Amino acids and derivatives	Amino acids and derivatives	368-16-1	3	C01152	ko00340,ko01100
pmn001671	547.167	223.1	548.174	C23H32O15	[M-H]-	Furanofructosyl-α-D-(6-mustard acyl)glucoside	Phenolic acids	Phenolic acids	-	2	-	-
Zblp005777	314.139	177.055	313.131	C18H19NO4	[M+H]+	N-trans-ferulicacidacylp-hydroxyphenylethylamine	Alkaloids	Phenolamine	-	1	-	-
Zjhp082626	739.425	577.373	738.419	C39H62O13	[M+H]+	Yamogenin-Glc-Glc	Steroids	Steroidal saponins	-	2	-	-
pme1086	306.077	143.046	307.084	C10H17N3O6S	[M-H]-	Glutathione reduced form	Amino acids and derivatives	Amino acids and derivatives	70-18-8	1	C00051	ko00270,ko00480,ko01100,ko01240,ko02010
mws5038	341.109	89.0249	342.116	C12H22O11	[M-H]-	Isomaltulose	Others	Saccharides	13718-94-0	1	C01742	-
Zmdp002216	261.145	86.0968	260.137	C11H20N2O5	[M+H]+	L-γ-Glutamyl-L-leucine	Amino acids and derivatives	Amino acids and derivatives	2566-39-4	1	-	-
Lmjp003655	463.123	301.078	462.116	C22H22O11	[M+H]+	6-C-MethylKaempferol-3-glucoside	Flavonoids	Flavones	-	3	-	-
Lhlp102619	1227.6	579.39	1226.59	C57H94O28	[M+H]+	Tigogenin pentaglucoside	Steroids	Steroidal saponins	-	2	-	-
MWS1840	102.128	58.0683	101.12	C6H15N	[M+H]+	Triethylamine	Alkaloids	Alkaloids	121-44-8	3	C14691	-
mws1189	193.035	72.9931	194.043	C6H10O7	[M-H]-	D-Galacturonic acid	Others	Saccharides	685-73-4	3	C00333	ko00040,ko00053,ko00520,ko01100,ko01240,ko01250,ko02010
mws0024	169.014	125.024	170.022	C7H6O5	[M-H]-	Gallic acid	Phenolic acids	Phenolic acids	149-91-7	3	C01424	ko00999
mws0805	308.099	87.0088	309.106	C11H19NO9	[M-H]-	N-Acetylneuraminic acid	Amino acids and derivatives	Amino acids and derivatives	131-48-6	3	C00270	ko00520,ko01100,ko01250
Hmgn001653	137.024	93.0354	138.032	C7H6O3	[M-H]-	Protocatechualdehyde	Phenolic acids	Phenolic acids	139-85-5	3	C16700	ko00950
MWS1771	196.097	91.0546	195.089	C10H13NO3	[M+H]+	L-Tyrosine methyl ester	Amino acids and derivatives	Amino acids and derivatives	1080-06-4	3	C03404	-
Wafp004987	312.123	177.059	311.116	C18H17NO4	[M+H]+	N-Feruloylphenylacetamide	Alkaloids	Phenolamine	-	1	-	-
Lmbn000198	133.014	71.0139	134.022	C4H6O5	[M-H]-	3-Dehydro-L-Threonic Acid	Others	Saccharides	-	1	C03064	ko00053,ko01100
Hmyn007087	555.292	225.004	556.301	C25H49O11P	[M-H]-	LysoPI 16:0	Lipids	Glycerol ester	-	3	-	-
Hmmp001310	188.071	118.065	187.063	C11H9NO2	[M+H]+	3-Indoleacrylic acid	Alkaloids	Plumerane	1204-06-4	1	C21283	-
pme2380	145.014	101.024	146.022	C5H6O5	[M-H]-	α-Ketoglutaric acid	Organic acids	Organic acids	328-50-7	3	C00026	ko00020,ko00040,ko00053,ko00220,ko00250,ko00300,ko00310,ko00340,ko00430,ko00470,ko00630,ko00650,ko00660,ko01100,ko01110,ko01200,ko01210,ko01230,ko01240
Hmdp003288	1063.53	577.37	1062.52	C51H82O23	[M+H]+	Trillin-6'-O-sophorotrioside	Terpenoids	Triterpene Saponin	-	1	-	-
mws0847	150.077	133.051	149.07	C6H7N5	[M+H]+	1-Methyladenine	Nucleotides and derivatives	Nucleotides and derivatives	5142-22-3	3	C02216	-
Hagn003556	387.165	207.101	388.095	C23H16O6	[M-H]-	7-Benzyloxy-5-hydroxy-3',4'-methylenedioxyflavonoid	Flavonoids	Flavones	-	2	-	-
mws0061	463.088	300.029	464.096	C21H20O12	[M-H]-	Quercetin-3-O-galactoside (Hyperin)	Flavonoids	Flavonols	482-36-0	3	C10073	-
zjbp120110	429.298	271.207	428.293	C27H40O4	[M+H]+	3-Hydroxy-spirost-5-en-7-one (7-Ketodiosgenin)	Steroids	Steroidal saponins	6877-72-1	2	-	-
Hmdp003423	901.477	739.429	900.472	C45H72O18	[M+H]+	Spirost-5-en-3-ol-3-O-glucosyl(1→2)glucosyl(l→4)galactoside (Neosibiricoside D)*	Steroids	Steroidal saponins	880152-67-0	3	-	-
Lmgp004959	639.192	331.082	638.185	C29H34O16	[M+H]+	Tricin-7-O-neohesperidoside*	Flavonoids	Flavones	53766-40-8	2	-	-
Zjzp081815	741.445	579.393	740.435	C39H64O13	[M+H]+	Sarsasapogenin-3-O-glucosyl(1→2)mannoside (Timosaponin A-IV)	Steroids	Steroidal saponins	942621-71-8	2	-	-
Hmpn005101	451.123	289.07	452.132	C21H24O11	[M-H]-	Sieboldin	Flavonoids	Chalcones	18777-73-6	2	-	-
pmb0498	337.187	207.065	336.18	C16H24N4O4	[M+H]+	Sinapoylagmatine	Alkaloids	Phenolamine	-	3	-	-
Lmtn002233	327.11	165.05	328.116	C15H20O8	[M-H]-	Androsin	Phenolic acids	Phenolic acids	531-28-2	1	-	-
pmp001270	494.324	184.073	493.317	C24H48NO7P	[M+H]+	LysoPC 16:1	Lipids	LPC	76790-27-7	3	-	-
Zjhp090615	317.102	123.044	316.095	C17H16O6	[M+H]+	5,7-dihydroxy-8-methyl-3-(2',4'-dihydroxybenzyl)-chroman-4-one	Flavonoids	Other Flavonoids	-	1	-	-
Lmyp003371	125.06	110.036	124.052	C7H8O2	[M+H]+	3,5-Dihydroxytoluene	Phenolic acids	Phenolic acids	504-15-4	3	C00727	-
Lmgp002593	123.044	77.04	122.037	C7H6O2	[M+H]+	3-hydroxybenzaldehyde	Phenolic acids	Phenolic acids	100-83-4	3	C03067	-
mws1603	741.261	579.207	742.268	C34H46O18	[M-H]-	Eleutheroside E	Lignans and Coumarins	Lignans	39432-56-9	2	C20786	-
MWS2910	242.113	126.066	241.106	C10H15N3O4	[M+H]+	5-Methyl-2'-Deoxycytidine	Nucleotides and derivatives	Nucleotides and derivatives	838-07-3	3	C03592	-
Zjmp102007	361.128	137.06	360.121	C19H20O7	[M+H]+	Ophiopogonanone E	Flavonoids	Other Flavonoids	588706-66-5	3	-	-
Ymjm000150	353.088	191.059	354.095	C16H18O9	[M-H]-	4-O-Caffeoylquinic acid*	Phenolic acids	Phenolic acids	-	3	-	-
Lmtn000940	345.083	139.04	346.09	C14H18O10	[M-H]-	1-O-(3,4-Dihydroxy-5-methoxy-benzoyl)-glucoside	Phenolic acids	Phenolic acids	-	2	-	-
Zmcp102202	205.086	149.023	204.079	C12H12O3	[M+H]+	Senkyunolide C	Phenolic acids	Phenolic acids	-	1	-	-
Zmcp102201	205.086	149.023	204.079	C12H12O3	[M+H]+	Senkyunolide B	Others	Lactones	93236-67-0	1	C09921	-
MWS201442	267.135	120.081	266.127	C13H18N2O4	[M+H]+	Phe-Thr	Amino acids and derivatives	Amino acids and derivatives	51352-44-4	2	-	-
pme2024	177.102	160.076	176.095	C10H12N2O	[M+H]+	Serotonin	Alkaloids	Plumerane	50-67-9	3	C00780	ko00380,ko01100,ko01110
MWS00330g	116.071	70.0662	115.063	C5H9NO2	[M+H]+	1-Amino-1-cyclobutane-carboxylic-acid	Amino acids and derivatives	Amino acids and derivatives	22264-50-2	1	-	-
Qmgp102035	494.31	163.039	493.304	C27H43NO7	[M+H]+	Zygadenine	Alkaloids	Steroid alkaloids	-	3	-	-
MWSHY0135	625.176	317.075	624.169	C28H32O16	[M+H]+	Isorhamnetin-3-O-rutinoside (Narcissin)	Flavonoids	Flavonols	604-80-8	3	-	-
MWSmce283	149.069	92.032	150.068	C9H10O2	[M-H]-	4'-Hydroxypropiophenone	Phenolic acids	Phenolic acids	70-70-2	3	C13342	-
Zjxp101242	1227.6	579.389	1226.59	C57H94O28	[M+H]+	Furost-20(22)-ene-3,26-diol-3-O-glucosyl(1→2)[glucosyl(1→3)]glucosyl(1→4)galactoside-26-O-glucoside (Macrostemonoside E)	Steroids	Steroidal saponins	-	2	-	-
MWS4309	262.119	188.071	261.111	C13H15N3O3	[M+H]+	Glycyl-tryptophan	Amino acids and derivatives	Amino acids and derivatives	2390-74-1	1	-	-
MWSmce698	149.095	65.038	148.089	C10H12O	[M+H]+	2',4'-Dimethylacetophenone	Others	Ketone compounds	89-74-7	3	-	-
MWSmce549	303.252	57.0702	302.246	C17H34O4	[M+H]+	1-Monomyristin	Lipids	Free fatty acids	589-68-4	3	-	-
MWSmce709	130.065	103.055	129.058	C9H7N	[M+H]+	Isoquinoline	Alkaloids	Isoquinoline alkaloids	119-65-3	3	C06323	-
Zmlp003063	741.226	433.115	740.216	C33H40O19	[M+H]+	Luteolin-7-O-(2''-O-rhamnosyl)rutinoside	Flavonoids	Flavones	-	2	-	-
Zjhn090630	315.086	178.026	316.095	C17H16O6	[M-H]-	(3S)-5,7-dihydroxy-3-(2'-hydroxy-4'-methoxybenzyl)-chroman-4-one	Flavonoids	Other Flavonoids	-	3	-	-
Lmhn002321	461.07	167.04	462.08	C21H18O12	[M-H]-	Vnilloylcaffeoyltartaric acid	Phenolic acids	Phenolic acids	-	3	-	-
MWSmce230	183.035	124.021	184.037	C8H8O5	[M-H]-	Methyl gallate	Phenolic acids	Phenolic acids	99-24-1	3	-	-
pme1654	209.119	59.0151	210.126	C12H18O3	[M-H]-	Jasmonic acid	Organic acids	Organic acids	77026-92-7	3	C08491	ko00592,ko01100,ko01110,ko04075
HX1349	133.049	69.0371	132.042	C5H8O4	[M+H]+	dihydro-4-hydroxy-5-hydroxymethyl-2(3H)-furanone	Others	Others	-	2	-	-
Zmgn000217	129.019	85.0298	130.027	C5H6O4	[M-H]-	Methylenesuccinic acid	Organic acids	Organic acids	97-65-4	3	C00490	ko00660,ko01100
MWSmce689	293.248	95.0855	292.24	C19H32O2	[M+H]+	Methyl linolenate	Lipids	Free fatty acids	301-00-8	1	-	-
Hmhn000927	287.077	125.02	288.084	C12H16O8	[M-H]-	Phloroglucinol-1-O-β-D-glucopyranoside	Phenolic acids	Phenolic acids	-	3	-	-
Cmyn001328	339.069	177.018	340.079	C15H16O9	[M-H]-	Daphnin	Lignans and Coumarins	Coumarins	486-55-5	2	C01421	-
pmb0492	584.275	325	583.268	C34H37N3O6	[M+H]+	N',N'',N'''-p-Coumaroyl-cinnamoyl-caffeoyl spermidine	Alkaloids	Phenolamine	-	3	-	-
Zjmp102044	317.102	123.043	316.095	C17H16O6	[M+H]+	5,7-dihydroxy-6-methyl-3(R)-(2,4-dihydroxybenzyl)chroman-4-one	Flavonoids	Other Flavonoids	-	1	-	-
Lmhn002895	487.09	193.06	488.096	C23H20O12	[M-H]-	Feruloylcaffeoyltartaric acid	Phenolic acids	Phenolic acids	-	3	-	-
mws4174	222.097	138.055	221.09	C8H15NO6	[M+H]+	N-Acetyl-D-mannosamine	Others	Saccharides	7772-94-3	3	C00645	ko00520,ko01100,ko01250
pmp000756	781.437	619.4	780.43	C41H64O14	[M+H]+	Ruscogenin-1-O-carboxyglucosyl(1,2)rhamnoside	Steroids	Steroidal saponins	-	2	-	-
Cmzp002057	315.119	255.098	314.1	C14H18O8	[M+H]+	6-O-Acetylarbutin	Phenolic acids	Phenolic acids	10338-88-2	3	-	-
Zmfn000481	535.037	323.026	536.044	C14H22N2O16P2	[M-H]-	Uridine-5'-Diphosphate-D-Xylose	Nucleotides and derivatives	Nucleotides and derivatives	3616-06-6	2	C00190	ko00520,ko00908,ko01100,ko01250
MWStz082	592.385	574.379	591.377	C33H53NO8	[M+H]+	Edpetiline	Alkaloids	Steroid alkaloids	32685-93-1	3	-	-
mad1424	427.051	295.049	426.043	C17H14O13	[M+H]+	Ditartaroyl-hydroxycoumarin	Lignans and Coumarins	Coumarins	-	3	-	-
pme1598	463.125	301.071	464.132	C22H24O11	[M-H]-	Hesperetin-5-O-glucoside	Flavonoids	Flavanones	69651-80-5	3	-	-
Zjxp101224	917.471	413.302	916.467	C45H72O19	[M+H]+	Spirost-25(27)ene-2,3-diol-3-O-glucosyl(1→2)glucosyl(1→4)galactoside	Steroids	Steroidal saponins	-	3	-	-
mws1350	181.051	151.003	182.058	C9H10O4	[M-H]-	Syringaldehyde; 4-Hydroxy-3,5-Dimethoxybenzaldehyde	Phenolic acids	Phenolic acids	134-96-3	3	-	-
MWS4305	119.035	59.0135	120.042	C4H8O4	[M-H]-	Erythrose	Others	Saccharides	583-50-6	3	C01796	-
Zjhp083024	1225.59	577.375	1224.58	C57H92O28	[M+H]+	Disogenin-Glc-Glc-Glc-Glc-Glc	Steroids	Steroidal saponins	-	1	-	-
pmp000596	627.156	465.1	626.148	C27H30O17	[M+H]+	Quercetin-3-O-(2''-O-galactosyl)glucoside	Flavonoids	Flavonols	56782-99-1	3	-	-
Zmzp005934	284.295	102.091	283.288	C18H37NO	[M+H]+	Stearamide	Alkaloids	Alkaloids	124-26-5	3	C13846	-
pme0278	191.103	128.071	190.095	C7H14N2O4	[M+H]+	2,6-Diaminooimelic acid	Organic acids	Organic acids	583-93-7	2	C00666	ko00300,ko00470,ko01100,ko01110,ko01230
MWS0813	128.036	82.0295	129.043	C5H7NO3	[M-H]-	5-Oxoproline	Amino acids and derivatives	Amino acids and derivatives	149-87-1	3	C02237	ko00470,ko01100
Wbmn002185	365.063	167.034	366.074	C20H14O7	[M-H]-	6-Hydroxy-4-(4-hydroxy-3-methoxyphenyl)-7-methoxy-naphtho[2,3-c]furan-1,3-dione-1	Lignans and Coumarins	Lignans	-	1	-	-
Lmqn000213	665.215	341.109	666.222	C24H42O21	[M-H]-	Stachyose	Others	Saccharides	470-55-3	1	C01613	ko00052,ko01100
Zjbn102207	619.224	439.16	620.232	C27H40O16	[M-H]-	Dactylorhin E	Others	Others	-	2	-	-
Zjbp081703	577.371	271.202	576.366	C33H52O8	[M+H]+	3-hydroxy-5,20-diene-26 furostanol-Glc	Steroids	Steroidal saponins	-	1	-	-
Zazp002547	205.096	146.06	204.09	C11H12N2O2	[M+H]+	cyclo-(Gly-Phe)	Amino acids and derivatives	Amino acids and derivatives	10125-07-2	1	-	-
pme0128	159.077	88.0405	160.085	C6H12N2O3	[M-H]-	L-Alanyl-L-Alanine	Amino acids and derivatives	Amino acids and derivatives	1948-31-8	3	-	-
Hmjp006104	344.15	177.05	343.142	C19H21NO5	[M+H]+	N-Cis-Feruloyl-3'-O-methyldopamine	Alkaloids	Phenolamine	-	3	-	-
Zjzp081814	741.444	579.396	740.435	C39H64O13	[M+H]+	Sarsasapogenin-3-O-glucosyl(1→2)galactoside (Timosaponin A-III,Filiferin B)	Steroids	Steroidal saponins	41059-79-4	3	C17075	-
pmp001033	423.092	405.082	422.085	C19H18O11	[M+H]+	Isomangiferin	Flavonoids	Other Flavonoids	24699-16-9	3	C16979	-
pme3154	147.066	59.0139	148.074	C6H12O4	[M-H]-	Mevalonic acid	Organic acids	Organic acids	150-97-0	3	C00418	ko00900,ko01100,ko01110
pme1712	275.125	145.098	276.132	C11H20N2O6	[M-H]-	L-Saccharopine	Amino acids and derivatives	Amino acids and derivatives	997-68-2	3	C00449	ko00300,ko00310,ko01100,ko01110,ko01230
pme1439	165.055	119.049	164.047	C9H8O3	[M+H]+	p-Coumaric acid	Phenolic acids	Phenolic acids	501-98-4	3	C00811	ko00130,ko00350,ko00940,ko00950,ko01100,ko01110
Lmxn006423	150.002	122.007	151.009	C7H5NOS	[M-H]-	2(3H)-Benzothiazolone	Alkaloids	Alkaloids	934-34-9	1	-	-
MWSCX015	165.055	91.0526	164.047	C9H8O3	[M+H]+	Caffeic aldehyde	Phenolic acids	Phenolic acids	141632-15-7	3	C10945	ko00940,ko01110
Lmbp002592	611.161	287.054	610.153	C27H30O16	[M+H]+	Kaempferol-3,7-O-diglucoside	Flavonoids	Flavonols	25615-14-9	3	-	-
Lmsn003297	449.109	287.056	450.116	C21H22O11	[M-H]-	3,4,2',4',6'-Pentahydroxychalcone-4'-O-glucoside	Flavonoids	Chalcones	-	3	C16408	ko00941,ko01110
Lmbn001181	531.139	531.13	532.143	C22H28O15	[M-H]-	Fraxetin-7,8-di-O-glucoside	Lignans and Coumarins	Coumarins	-	2	-	-
Zmsp001834	169.049	65.0022	168.042	C8H8O4	[M+H]+	2,6-Dimethoxy-1,4-benzoquinone*	Quinones	Quinones	530-55-2	3	C10331	-
Zjzp081816	741.445	579.395	740.435	C39H64O13	[M+H]+	Smilagenin-3-O-glucosyl(1→2)mannoside (Smilageninoside)	Steroids	Steroidal saponins	-	3	-	-
pmn001368	699.251	537.197	700.258	C32H44O17	[M-H]-	Olivil-4,4'-Di-O-glucoside	Lignans and Coumarins	Lignans	-	3	-	-
pmb0981	348.07	136.062	347.063	C10H14N5O7P	[M+H]+	Adenosine 5'-monophosphate	Nucleotides and derivatives	Nucleotides and derivatives	61-19-8	3	C00020	ko00230,ko00908,ko01100,ko01110,ko01232,ko01240
mws0889	135.03	75.0088	136.037	C4H8O5	[M-H]-	D-Threonic Acid	Others	Saccharides	3909-12-4	1	C21649	-
Hmjn004446	593.13	285.04	594.137	C30H26O13	[M-H]-	Luteolin-7-O-(6''-caffeoyl)rhamnoside	Flavonoids	Flavones	-	3	-	-
Lmhn102068	295.046	179.035	296.053	C13H12O8	[M-H]-	2-O-Caffeoylmalic acid	Phenolic acids	Phenolic acids	53755-04-7	2	-	-
Lman003972	433.114	161.025	434.121	C21H22O10	[M-H]-	6-O-Caffeoylarbutin	Phenolic acids	Phenolic acids	136172-60-6	2	-	-
MWS0442	527.156	365.102	504.169	C18H32O16	[M+Na]+	Maltotriose	Others	Saccharides	1109-28-0	1	C01835	ko02010
MWSmce118	127.047	81.044	126.043	C5H6N2O2	[M+H]+	Imidazole-4-Acetic Acid*	Alkaloids	Alkaloids	645-65-8	2	C02835	ko00340,ko01100
Lmhn003246	517.1	223.06	518.106	C24H22O13	[M-H]-	Sinapoylcaffeoyltartaric acid	Phenolic acids	Phenolic acids	-	3	-	-
mws0458	151.04	136.017	152.047	C8H8O3	[M-H]-	Vanillin; 4-Hydroxy-3-Methoxybenzaldehyde	Phenolic acids	Phenolic acids	121-33-5	3	C00755	ko00996,ko01100,ko01110
mws1290	593.13	285.041	594.137	C30H26O13	[M-H]-	Kaempferol-3-O-(6''-p-Coumaroyl)glucoside (Tiliroside)	Flavonoids	Flavonols	20316-62-5	3	C17140	-
Hmgn002038	637.179	475.14	638.185	C29H34O16	[M-H]-	β-Oxoacteoside	Phenolic acids	Phenolic acids	-	3	-	-
Qabp004038	1239.57	591.351	1238.56	C57H90O29	[M+H]+	3-Epineoruscogenin-glucose-glucose-glucose-glucose-glucoside	Steroids	Steroidal saponins	-	2	-	-
pme3382	160.061	98.0237	161.069	C6H11NO4	[M-H]-	N-Acetyl-L-threonine	Amino acids and derivatives	Amino acids and derivatives	17093-74-2	3	-	-
pmb0484	104.107	60.0808	104.107	C5H14NO+	[M]+	Choline	Alkaloids	Alkaloids	62-49-7	3	C00114	ko00260,ko00564,ko01100,ko02010
pmb0952	265.112	122.071	265.112	C12H17N4OS+	[M]+	Thiamine (Vitamin B1)	Others	Vitamin	70-16-6	3	C00378	ko00730,ko01100,ko01240,ko02010,ko04122
Zjxp101233	1065.55	417.339	1064.54	C51H84O23	[M+H]+	Tigogenin-3-O-glucosyl(1→2)[glucosyl(1→3)]glucosyl(1→4)galactoside (Macrostemonoside A)*	Steroids	Steroidal saponins	143049-26-7	3	-	-
pmp000106	313.107	298.084	312.1	C18H16O5	[M+H]+	5,7,4'-Trimethoxyflavone	Flavonoids	Flavones	5631-70-9	3	-	-
mws0072	433.113	271.06	432.106	C21H20O10	[M+H]+	Apigenin-5-O-glucoside	Flavonoids	Flavones	28757-27-9	3	-	-
Zjhp082617	591.353	429.3	590.346	C33H50O9	[M+H]+	Gentrogenin-Glc	Steroids	Steroidal saponins	-	1	-	-
pmb0464	458.15	116.034	457.143	C16H27NO14	[M+H]+	L-Aspartic acid-O-diglucoside	Amino acids and derivatives	Amino acids and derivatives	-	3	-	-
pme0006	116.071	70.0651	115.063	C5H9NO2	[M+H]+	L-Proline	Amino acids and derivatives	Amino acids and derivatives	147-85-3	1	C00148	ko00330,ko00332,ko00470,ko00970,ko01100,ko01110,ko01230,ko02010
pma0692	438.239	147.044	437.231	C25H31N3O4	[M+H]+	N1,N10-Bis(p-coumaroyl)spermidine	Alkaloids	Phenolamine	114916-05-1	3	C21169	-
Hmqp001042	237.132	98.97	236.126	C10H20O6	[M+H]+	Butyl beta-D-glucoside	Others	Saccharides	5391-18-4	2	-	-
mws1454	477.14	315.086	478.147	C23H26O11	[M-H]-	Persicoside	Flavonoids	Flavanones	28978-03-2	3	-	-
Hmbn004039	441.142	145.03	442.147	C20H26O11	[M-H]-	Regaloside B*	Phenolic acids	Phenolic acids	114420-67-6	3	-	-
Lmtp002822	535.145	499.123	534.137	C25H26O13	[M+H]+	Apigenin-6-C-arabinoside-8-C-xyloside	Flavonoids	Flavones	-	1	-	-
pma1840	250.144	147.044	250.144	C14H20NO3+	[M]+	4-Coumaroylcholine	Alkaloids	Phenolamine	-	3	-	-
Hmbp002730	287.055	153.01	286.048	C15H10O6	[M+H]+	Isoscutellarein	Flavonoids	Flavones	41440-05-5	3	C10097	-
pmp001287	120.081	103.055	119.073	C8H9N	[M+H]+	N-Benzylmethylene isomethylamine	Alkaloids	Alkaloids	-	1	-	-
Lmhp010514	506.324	365.305	505.317	C25H48NO7P	[M+H]+	LysoPE 20:2(2n isomer)	Lipids	LPE	-	3	-	-
pma1751	286.092	124.039	285.085	C12H15NO7	[M+H]+	N-(beta-D-Glucosyl)nicotinate	Others	Vitamin	-	3	-	-
pme1540	625.176	317.066	624.169	C28H32O16	[M+H]+	Isorhamnetin-3-O-neohesperidoside	Flavonoids	Flavonols	55033-90-4	1	-	-
pme2529	163.061	101.024	164.069	C6H12O5	[M-H]-	1,5-Anhydro-D-glucitol	Others	Saccharides	154-58-5	3	C07326	-
MWSmce583	165.02	91.0192	166.027	C8H6O4	[M-H]-	Piperonylic acid	Organic acids	Organic acids	94-53-1	3	-	-
mws2220	457.078	169.013	458.085	C22H18O11	[M-H]-	Gallocatechin 3-O-gallate	Flavonoids	Flavanols	5127-64-0	2	-	-
pmp000172	477.139	315.08	476.132	C23H24O11	[M+H]+	5,2'-Dihydroxy-7,8-dimethoxyflavone glycoside	Flavonoids	Flavones	-	2	-	-
Zmgp005229	297.185	279.224	296.178	C20H24O2	[M+H]+	(5S)-5-Methoxy-1,7-diphenyl-3-heptanone	Others	Ketone compounds	-	2	-	-
Ymmg000006	281.139	123.082	282.147	C15H22O5	[M-H]-	Rugosic acid A	Others	Others	-	1	-	-
Zjbn102532	345.112	330.089	346.12	C22H18O4	[M-H]-	1-p-Hydroxybenzyl-4-methoxyphenanthrene-2,7-diol	Others	Others	-	2	-	-
mws0027	197.046	123.009	198.053	C9H10O5	[M-H]-	Syringic acid	Phenolic acids	Phenolic acids	530-57-4	3	C10833	-
zjbp120102	901.475	739.419	900.472	C45H72O18	[M+H]+	Diosgenin-3-O-glucosyl(1→2)glucosyl(1→4)galactoside (Funkioside D)	Steroids	Steroidal saponins	60454-78-6	1	-	-
Hmmn002691	903.265	449.1	904.285	C39H52O24	[M-H]-	Eriodictyol-5,3'-Di-O-rutinoside	Flavonoids	Flavanones	-	3	-	-
Lmxp011770	279.159	149.023	278.152	C16H22O4	[M+H]+	Diisobutyl phthalate*	Phenolic acids	Phenolic acids	84-69-5	1	C15205	-
pmn001681	165.092	149.061	166.099	C10H14O2	[M-H]-	1-(4-Methoxyphenyl)-1-propanol	Phenolic acids	Phenolic acids	5349-60-0	3	-	-
Ymjm000151	353.088	191.058	354.095	C16H18O9	[M-H]-	5-O-Caffeoylquinic acid*	Phenolic acids	Phenolic acids	-	3	-	-
Zabp008827	351.161	107.049	350.152	C22H22O4	[M+H]+	3',5-dihydroxy-2-(p-hydroxybenzyl)-3-methoxybibenzyl	Others	Others	-	2	-	-
Zjhp082601	415.32	271.208	414.313	C27H42O3	[M+H]+	Spirost-5-en-3-ol (Diosgenin)	Steroids	Steroid	512-04-9	2	C08898	-
pma0633	349.26	203.223	348.252	C19H32N4O2	[M+H]+	N-p-Coumaroylspermine	Alkaloids	Phenolamine	130210-35-4	3	-	-
Qabp004961	1225.59	577.371	1224.58	C57H92O28	[M+H]+	Dehydroxy Epiruscogenin-glucose-glucose-glucose-glucose-glucoside	Steroids	Steroidal saponins	-	1	-	-
Lmmp002080	193.133	105.033	192.126	C11H16N2O	[M+H]+	N-(4-Aminobutyl)benzamide	Alkaloids	Alkaloids	5692-23-9	3	-	-
pmp001267	320.295	302.285	319.288	C21H37NO	[M+H]+	2-(Dodecylamino)-3-phenyl-1-propanol	Others	Alcohol compounds	-	3	-	-
mws0913	447.093	285.041	448.101	C21H20O11	[M-H]-	Kaempferol-3-O-galactoside (Trifolin)	Flavonoids	Flavonols	23627-87-4	2	C12626	ko00944,ko01110
pmb2657	289.115	131.083	290.123	C10H18N4O6	[M-H]-	Argininosuccinic acid	Organic acids	Organic acids	2387-71-5	3	C03406	ko00220,ko00250,ko01100,ko01110,ko01230
MWS2984	153.052	136.026	152.045	C4H4N6O	[M+H]+	8-Azaguanine	Nucleotides and derivatives	Nucleotides and derivatives	134-58-7	3	-	-
Zjhp083019	1195.58	577.375	1194.57	C56H90O27	[M+H]+	Disogenin-Glc-Glc-Glc-Glc-Xyl	Steroids	Steroidal saponins	-	3	-	-
Jmyp004441	1047.54	415.32	1046.53	C51H82O22	[M+H]+	3-O-Glucosyl-(1→2)-[xylosyl-(1→3)]-glucosyl-(1→4)-galactoside-yamogenin	Steroids	Steroidal saponins	-	1	-	-
Hmgp002327	188.071	118.06	187.063	C11H9O2N	[M+H]+	3-amino-2-naphthoic acid	Alkaloids	Alkaloids	-	1	-	-
mws1333	341.109	113.022	342.116	C12H22O11	[M-H]-	Melibiose	Others	Saccharides	585-99-9	1	C05402	ko00052,ko01100,ko02010
Hmln001931	681.243	357.134	682.247	C32H42O16	[M-H]-	Matairesinol-4,4'-di-O-glucoside	Lignans and Coumarins	Lignans	-	2	-	-
Qmyp010509	231.065	153.017	230.058	C13H10O4	[M+H]+	2,4,6-Trihydroxybenzophenone	Others	Others	-	2	-	-
Zmmp009258	301.108	167.04	300.1	C17H16O5	[M+H]+	Naringenin-4',7-dimethyl ether	Flavonoids	Flavanones	29424-96-2	3	-	-
pme2746	784.15	437.087	785.157	C27H33N9O15P2	[M-H]-	Riboflavin 5'-Adenosine Diphosphate	Nucleotides and derivatives	Nucleotides and derivatives	146-14-5	3	C00016	ko00740,ko01100,ko01110,ko01240
Zmyn005252	285.244	239.238	286.251	C17H34O3	[M-H]-	3-Hydroxy-palmitic acid methyl ester	Lipids	Free fatty acids	51883-36-4	3	C11849	-
Lsjp211314	344.147	177.054	343.142	C19H21NO5	[M+H]+	N-Feruloyl-3-methoxytyramine	Alkaloids	Phenolamine	78510-19-7	3	-	-
mws4170	179.056	59.0139	180.063	C6H12O6	[M-H]-	D-Glucose	Others	Saccharides	50-99-7	1	C00031	ko00010,ko00030,ko00052,ko00500,ko00520,ko00524,ko00901,ko01100,ko01110,ko02010
Zmjn014062	455.35	455.35	456.36	C30H48O3	[M-H]-	3-Hydroxydammara-21-oic acid 21,23-lactone	Terpenoids	Triterpene	-	2	-	-
Wmlp000056	183.064	91.054	182.058	C9H10O4	[M+H]+	3,5-Dimethoxy-4-hydroxybenzaldehyde	Phenolic acids	Phenolic acids	-	3	-	-
Zjmp102027	357.097	219.066	356.09	C19H16O7	[M+H]+	2'-hydroxy-methyl-ophiopogonone A	Flavonoids	Other Flavonoids	-	3	-	-
Zjmp102025	299.092	205.048	298.084	C17H14O5	[M+H]+	Desmethyl-ophiopogonone B	Flavonoids	Other Flavonoids	-	3	-	-
Lmhp009129	482.324	184.073	481.317	C23H48NO7P	[M+H]+	LysoPC 15:0(2n isomer)	Lipids	LPC	-	1	-	-
pme2563	249.055	128.035	250.062	C8H14N2O5S	[M-H]-	γ-Glu-Cys	Amino acids and derivatives	Amino acids and derivatives	636-58-8	3	C00669	ko00480,ko01100,ko01240
Zjhp082688	1063.53	577.372	1062.52	C51H82O23	[M+H]+	Spirost-5-en-3-ol-3-O-glucosyl(1→2)[glucosyl(1→3)]glucosyl(1→4)galactoside	Steroids	Steroidal saponins	-	1	-	-
Lmsp004749	655.187	347.077	654.18	C29H34O17	[M+H]+	Syringetin-3-O-rutinoside	Flavonoids	Flavonols	53430-50-5	1	-	-
mws4134	611.145	306.079	612.152	C20H32N6O12S2	[M-H]-	Oxiglutatione	Amino acids and derivatives	Amino acids and derivatives	27025-41-8	3	C00127	ko00480,ko01100,ko01240
Lmyn002403	313.093	101.024	314.1	C14H18O8	[M-H]-	Mandelic acid-β-glucoside	Phenolic acids	Phenolic acids	-	3	-	-
Zmjp004852	509.128	347.076	508.122	C23H24O13	[M+H]+	5,6,3',4'-Tetrahydroxy-3,7-dimethoxyflavone-6-O-glucoside	Flavonoids	Flavones	-	1	-	-
Hahn002315	579.21	417.159	580.216	C28H36O13	[M-H]-	syringaresinol-4-O-β-D-glucopyranoside	Others	Others	-	2	-	-
Lmhn002683	457.08	163.04	458.085	C22H18O11	[M-H]-	p-Coumaroylcaffeoyltartaric acid	Phenolic acids	Phenolic acids	-	3	-	-
Zmgn000173	149.046	75.0088	150.053	C5H10O5	[M-H]-	D-Ribose	Others	Saccharides	50-69-1	2	C00121	ko00030,ko01100,ko02010
Lmtn002324	431.15	269.1	432.163	C19H28O11	[M-H]-	Benzyl-(2''-O-glucosyl)glucoside*	Phenolic acids	Phenolic acids	-	3	C17564	-
pmb3074	337.093	191.056	338.1	C16H18O8	[M-H]-	5-O-p-Coumaroylquinic acid*	Phenolic acids	Phenolic acids	1899-30-5	1	C12208	ko00940,ko00941,ko00945,ko01110
pme1261	206.139	76.0757	205.131	C9H19NO4	[M+H]+	D-Panthenol	Others	Saccharides	81-13-0	3	C05944	ko00770
pme2601	89.0244	59.0139	90.0317	C3H6O3	[M-H]-	3-Hydroxypropanoic acid	Organic acids	Organic acids	503-66-2	3	C01013	ko00240,ko00410,ko00640,ko01100,ko01200
pme2268	138.055	94.0651	137.048	C7H7NO2	[M+H]+	Trigonelline	Alkaloids	Pyridine alkaloids	535-83-1	1	C01004	ko00760
pme1987	88.0404	71.0124	89.0477	C3H7NO2	[M-H]-	L-Alanine	Amino acids and derivatives	Amino acids and derivatives	56-41-7	3	C00041	ko00250,ko00270,ko00430,ko00450,ko00470,ko00710,ko00970,ko01100,ko01110,ko01200,ko01230,ko02010,ko04122
pmn001646	865.198	577.138	866.206	C45H38O18	[M-H]-	Procyanidin C1	Tannins	Proanthocyanidins	37064-30-5	3	C17624	-
MWSslk235	181.072	59.0142	182.079	C6H14O6	[M-H]-	Allitol	Others	Saccharides	488-44-8	1	-	-
Lmbp010382	281.117	91.0537	280.11	C18H16O3	[M+H]+	6-Methoxy-2-(2-phenylethyl)chromone	Others	Chromone	84294-89-3	3	-	-
pmb2991	739.209	269.2	740.216	C33H40O19	[M-H]-	Apigenin-7-O-glucoside-4'-O-rutinoside	Flavonoids	Flavones	-	3	-	-
Zasn010433	307.264	307.264	308.272	C20H36O2	[M-H]-	9,12-Octadecadienoic acid,ethyl ester	Others	Others	6114-21-2	1	-	-
pmb0864	426.262	285.242	425.254	C19H40NO7P	[M+H]+	LysoPE 14:0	Lipids	LPE	-	3	-	-
MWS20150	449.108	287.07	448.101	C21H20O11	[M+H]+	Luteolin-7-O-glucoside (Cynaroside)	Flavonoids	Flavones	5373-11-5	3	C03951	ko00944
Lmhp009890	546.355	184.073	545.348	C28H52NO7P	[M+H]+	LysoPC 20:3	Lipids	LPC	1199257-41-4	3	-	-
pme0026	147.113	84.0808	146.106	C6H14N2O2	[M+H]+	L-Lysine	Amino acids and derivatives	Amino acids and derivatives	56-87-1	1	C00047	ko00300,ko00310,ko00470,ko00780,ko00960,ko00970,ko01100,ko01110,ko01210,ko01230,ko02010
pmb2826	147.03	87.0081	148.037	C5H8O5	[M-H]-	L-Citramalic acid	Organic acids	Organic acids	6236-09-5	3	C02614	ko00660,ko01100
mws0262	149.009	87.0088	150.016	C4H6O6	[M-H]-	L-Tartaric acid	Organic acids	Organic acids	87-69-4	3	C00898	ko00630,ko01100
mws5035	279.17	120.085	278.163	C15H22N2O3	[M+H]+	L-Leucyl-L-phenylalanine	Amino acids and derivatives	Amino acids and derivatives	56217-82-4	3	-	-
ML10198895	88.0404	88.0404	89.0477	C3H7NO2	[M-H]-	N-Methylglycine	Amino acids and derivatives	Amino acids and derivatives	107-97-1	3	C00213	ko00260,ko00330,ko01100
Zmhn002334	355.104	193.049	356.111	C16H20O9	[M-H]-	6-O-Feruloyl-β-D-glucose	Phenolic acids	Phenolic acids	137887-25-3	2	-	-
pmb0530	664.116	136.062	663.109	C21H27N7O14P2	[M+H]+	Nicotinic acid adenine dinucleotide	Nucleotides and derivatives	Nucleotides and derivatives	53-84-9	3	C00003	ko00190,ko00730,ko00760,ko01100,ko01240
MWSmce690	175.025	59.0137	176.032	C6H8O6	[M-H]-	Erythorbic Acid; Isoascorbic Acid	Others	Vitamin	89-65-6	3	-	-
pme0183	152.057	135.03	151.049	C5H5N5O	[M+H]+	Isoguanine	Nucleotides and derivatives	Nucleotides and derivatives	3373-53-3	3	-	-
Hmsp000364	144.098	98.09	143.095	C7H13NO2	[M+H]+	L-Cyclopentylglycine	Amino acids and derivatives	Amino acids and derivatives	2521-84-8	3	-	-
pmb0603	625.176	301.6	624.169	C28H32O16	[M+H]+	Chrysoeriol-7,4'-di-O-glucoside	Flavonoids	Flavones	-	3	-	-
Zjbp081714	755.423	593.37	754.414	C39H62O14	[M+H]+	26-O-Glucosyl-nuatigenin-3-O-glucoside	Steroids	Steroidal saponins	-	2	-	-
Lmsn000954	207.087	59.0139	208.095	C8H16O6	[M-H]-	Dambonitol	Others	Saccharides	523-94-4	2	-	-
pmb0565	509.129	347.076	508.122	C23H24O13	[M+H]+	Syringetin-3-O-glucoside	Flavonoids	Flavonols	40039-49-4	3	-	-
pme0152	129.066	84.0444	128.059	C5H8N2O2	[M+H]+	5,6-Dihydro-5-methyluracil	Nucleotides and derivatives	Nucleotides and derivatives	696-04-8	3	C00906	-
MWS0559	161.046	71.0136	162.053	C6H10O5	[M-H]-	1,6-anhydro-β-D-glucose	Others	Saccharides	498-07-7	1	-	-
MWSmce706	129.065	56.0494	128.059	C5H8N2O2	[M+H]+	Cyclo(Ala-Gly)	Amino acids and derivatives	Amino acids and derivatives	4526-77-6	3	-	-
Lmyn003971	521.203	359.149	522.21	C26H34O11	[M-H]-	Dihydrodehydrodiconiferyl alcohol-4-O-glucoside	Lignans and Coumarins	Lignans	-	2	-	-
pma3649	132.065	86.0601	131.058	C5H9NO3	[M+H]+	5-Aminolevulinic Acid	Alkaloids	Alkaloids	106-60-5	3	C00430	ko00260,ko00860,ko01100,ko01110,ko01240,ko02010
MWStz040	116.07	70.0668	115.063	C5H9NO2	[M+H]+	Pterolactam	Alkaloids	Pyrrole alkaloids	38072-88-7	1	-	-
ML10171848	147.03	85.0291	148.037	C5H8O5	[M-H]-	D-Arabinono-1,4-lactone	Others	Saccharides	2782-09-4	3	C00652	ko00053,ko01100
ML10197929	130.087	88.0403	131.07	C4H9N3O2	[M-H]-	Creatine	Organic acids	Organic acids	57-00-1	3	C00300	ko00260,ko00330,ko01100
MWSmce165	165.082	59.0159	166.084	C6H14O5	[M-H]-	L-Fucitol	Others	Saccharides	13074-06-1	2	-	-
mws0221	241.031	151.983	240.024	C6H12N2O4S2	[M+H]+	L-Cystine	Amino acids and derivatives	Amino acids and derivatives	56-89-3	3	C00491	ko00270,ko01100,ko02010
Hmqp000191	505.176	127.03	504.169	C18H32O16	[M+H]+	Planteose	Others	Saccharides	470-57-5	2	C03848	-
Lmdn001925	537.198	375.152	538.205	C26H34O12	[M-H]-	Olivil-4'-O-glucoside	Lignans and Coumarins	Lignans	76880-93-8	3	-	-
pme1194	228.098	112.054	227.091	C9H13N3O4	[M+H]+	2'-Deoxycytidine	Nucleotides and derivatives	Nucleotides and derivatives	951-77-9	3	C00881	ko00240,ko01100,ko01232,ko02010
pmb3002	607.167	299	608.174	C28H32O15	[M-H]-	Chrysoeriol-7-O-rutinoside	Flavonoids	Flavones	-	3	-	-
Lmmn002179	313.093	107.05	314.1	C14H18O8	[M-H]-	Methyl salicylate-2-O-glucoside	Phenolic acids	Phenolic acids	10019-60-0	3	-	-
Zjhp083022	1223.57	575.355	1222.56	C57H90O28	[M+H]+	14-Dehydroxy-neoprazerigenin A-Glc-Glc-Glc-Glc-Glc	Steroids	Steroidal saponins	-	1	-	-
mws0219	132.03	88.0404	133.037	C4H7NO4	[M-H]-	L-Aspartic Acid	Amino acids and derivatives	Amino acids and derivatives	56-84-8	1	C00049	ko00220,ko00250,ko00260,ko00261,ko00270,ko00300,ko00340,ko00410,ko00460,ko00470,ko00710,ko00760,ko00770,ko00970,ko00999,ko01100,ko01110,ko01200,ko01210,ko01230,ko01240,ko02010
Zmjp000966	268.106	136.062	267.097	C10H13N5O4	[M+H]+	Vidarabine	Nucleotides and derivatives	Nucleotides and derivatives	5536-17-4	2	-	-
pme1228	221.092	204.065	220.085	C11H12N2O3	[M+H]+	5-Hydroxy-L-tryptophan	Amino acids and derivatives	Amino acids and derivatives	56-69-9	3	C00643	ko00380,ko01100
Hmdp003064	769.392	607.344	768.393	C39H60O15	[M+H]+	3,24-Dihydroxy-spirostan-5-en-12-one-3-O-glucosyl(1→4)galactoside (Kingianoside H)	Steroids	Steroidal saponins	1202947-59-8	3	-	-
Hmpp002612	611.161	287.05	610.153	C27H30O16	[M+H]+	Luteolin-7-O-gentiobioside	Flavonoids	Flavones	-	3	-	-
pmb0532	349.054	137.046	348.047	C10H13N4O8P	[M+H]+	Inosine 5'-monophosphate	Nucleotides and derivatives	Nucleotides and derivatives	131-99-7	3	C00130	ko00230,ko01100,ko01110,ko01232,ko01240
Zmgp003645	311.166	163.076	310.157	C20H22O3	[M+H]+	1-phenyl-7-(4-hydroxy-3-methoxyphenyl)-4-ene-3-heptanone	Others	Ketone compounds	-	2	-	-
Lmmp000897	611.143	287.054	610.132	C30H26O14	[M+H]+	Gallocatechin-(4α→8)-gallocatechin	Flavonoids	Flavanols	-	3	-	-
pmb0296	357.3	265.253	356.293	C21H40O4	[M+H]+	1-Oleoyl-Sn-Glycerol	Lipids	Glycerol ester	129784-87-8	3	-	-
mws0988	315.051	165.044	316.058	C16H12O7	[M-H]-	Rhamnetin; 3,5,3',4'-Tetrahydroxy-7-Methoxyflavone	Flavonoids	Flavonols	90-19-7	3	C10176	-
Lmqn009021	597.304	597.303	598.312	C27H51O12P	[M-H]-	PI(18:1/0:0)	Lipids	Glycerol ester	-	3	-	-
Zjhp082621	709.413	415.323	708.409	C38H60O12	[M+H]+	Disogenin-Glc-Xyl	Steroids	Steroidal saponins	-	3	-	-
Lmmn002274	521.203	359.149	522.21	C26H34O11	[M-H]-	Isolariciresinol-9'-O-glucoside	Lignans and Coumarins	Lignans	63358-12-3	2	-	-
Lmmn009170	455.353	455.353	456.36	C30H48O3	[M-H]-	3-Hydroxy-9,19-cyclolanost-24-en-26-oic acid (Mangiferolic acid)	Terpenoids	Triterpene	4184-34-3	2	-	-
Zjhp082695	1079.52	593.365	1078.52	C51H82O24	[M+H]+	Spirost-5-ene-3,14-diol-3-O-glucosyl(1→2)[glucosyl(1→3)]glucosyl(1→4)galactoside	Steroids	Steroidal saponins	-	3	-	-
Hajp012062	279.159	149.025	278.152	C16H22O4	[M+H]+	Dibutyl phthalate*	Organic acids	Organic acids	84-74-2	1	C14214	-
Zmhn000563	343.104	197.047	344.111	C15H20O9	[M-H]-	Syringic acid 4-O-rhamnoside	Lignans and Coumarins	Lignans	-	3	-	-
Lmnp002584	625.18	463.13	624.169	C28H32O16	[M+H]+	Hispidulin-8-C-(2''-O-glucosyl)glucoside	Flavonoids	Flavones	-	2	-	-
Qabp007368	1077.51	591.352	1076.5	C51H80O24	[M+H]+	3-Epineoruscogenin-glucose-glucose-glucose-glucoside	Steroids	Steroidal saponins	-	2	-	-
pma0214	479.118	317.066	478.111	C22H22O12	[M+H]+	6-C-Methylquercetin-3-O-glucoside	Flavonoids	Flavonols	-	3	-	-
HJAP020	613.148	289.071	612.169	C27H32O16	[M+H]+	Eriodictyol-5,3'-Di-O-glucoside	Flavonoids	Flavanones	-	3	-	-
mws1499	149.046	59.0131	150.053	C5H10O5	[M-H]-	D-Arabinose	Others	Saccharides	10323-20-3	2	C00216	ko00040,ko00053,ko00520,ko01100,ko01250
Zmdn004052	431.098	269.047	432.106	C21H20O10	[M-H]-	Aloe emodin-1-O-glucoside	Quinones	Anthraquinone	-	2	-	-
Lmfn000604	331.067	169.014	332.074	C13H16O10	[M-H]-	6-O-Galloyl-β-D-glucose*	Phenolic acids	Phenolic acids	13186-19-1	3	-	-
pmn001706	471.348	471.35	472.355	C30H48O4	[M-H]-	2,3-Dihydroxyolean-12-en-28-oic acid (2-Hydroxyoleanolic acid)	Terpenoids	Triterpene	26707-60-8	2	-	-
Zmpn008194	471.348	471.348	472.355	C30H48O4	[M-H]-	2,3-Dihydroxyurs-12-en-28-oic acid (Corosolic acid)	Terpenoids	Triterpene	4547-24-4	3	-	-
Lmzn106284	471.348	471.348	472.355	C30H48O4	[M-H]-	2,3-Dihydroxylup-20(29)-en-28-oic acid (Alphitolic acid)	Terpenoids	Triterpene	19533-92-7	2	C16912	-
pmn001705	471.348	471.35	472.355	C30H48O4	[M-H]-	3,24-Dihydroxy-17,21-semiacetal-12(13)oleanolic fruit	Terpenoids	Triterpene	-	3	-	-
Hmhn002787	443.192	161.04	444.2	C21H32O10	[M-H]-	(1'R,3R,5R,8'S)-Dihydrophaseic acid-O-β-D-glucoside	Phenolic acids	Phenolic acids	-	1	-	-
mws4516	130.05	84.0454	129.043	C5H7NO3	[M+H]+	Pyroglutamic acid	Amino acids and derivatives	Amino acids and derivatives	4042-36-8	2	-	-
Lmmn008971	455.353	455.353	456.36	C30H48O3	[M-H]-	3-Hydroxycycloarta-24-ene-26-oic acid (Isomangiferolic acid)	Terpenoids	Triterpene	13878-92-7	2	-	-
MWSmce203	341.117	73.0319	342.116	C12H22O11	[M-H]-	D-Cellobiose	Others	Saccharides	528-50-7	3	-	-
MWSHY0046	465.103	303.051	464.096	C21H20O12	[M+H]+	Quercetin-3-O-glucoside (Isoquercitrin)*	Flavonoids	Flavonols	482-35-9	2	C05623	ko00944,ko01100,ko01110
Zamn00402	179.056	59.0139	180.063	C6H12O6	[M-H]-	sorbose	Others	Saccharides	3615-56-3	1	C01452	-
Zjzp081805	579.391	417.339	578.382	C33H54O8	[M+H]+	Sarsasapogenin-3-O-galactoside (Timosaponin A-I)	Steroids	Steroidal saponins	68422-00-4	3	C17074	-
Cmbn005068	441.141	145.031	442.147	C20H26O11	[M-H]-	Regaloside I*	Phenolic acids	Phenolic acids	126239-78-9	3	-	-
Zmhn001905	447.095	285.042	448.101	C21H20O11	[M-H]-	HydroxyAloe-emodin-8-O-glucoside	Quinones	Anthraquinone	-	3	-	-
mws0336	137.036	93.0458	138.043	C6H6N2O2	[M-H]-	Urocanic acid	Organic acids	Organic acids	104-98-3	3	C00785	ko00340,ko01100
pmf0440	163.075	91.0542	162.068	C10H10O2	[M+H]+	4-MethoxycinnaMaldehyde	Phenolic acids	Phenolic acids	1963-36-6	3	C10475	-
Lmyp004963	579.171	415.108	578.164	C27H30O14	[M+H]+	Apigenin-6-C-(2''-rhamnosyl)glucoside	Flavonoids	Flavones	-	3	-	-
Zmpn000638	130.05	88.0413	131.07	C4H9N3O2	[M-H]-	3-Guanidinopropionic acid	Organic acids	Organic acids	353-09-3	3	C03065	-
pme2954	303.05	137.022	302.043	C15H10O7	[M+H]+	Quercetin	Flavonoids	Flavonols	117-39-5	3	C00389	ko00941,ko00944,ko01100,ko01110
pme1738	138.079	94.0651	137.071	C7H9N2O	[M+H]+	3-Carbamyl-1-methylpyridinium;(1-Methylnicotinamide)	Alkaloids	Pyridine alkaloids	1005-24-9	3	C02918	ko00760,ko01100
Lmmn000214	487.167	341.108	488.174	C18H32O15	[M-H]-	Solatriose	Others	Saccharides	528-40-5	3	-	-
pmb0571	565.155	271.6	564.148	C26H28O14	[M+H]+	Apigenin-7-O-(2''-glucosyl)arabinoside	Flavonoids	Flavones	-	3	-	-
mws1383	243.088	145.076	242.08	C12H10N4O2	[M+H]+	Lumichrome	Alkaloids	Alkaloids	1086-80-2	3	C01727	ko00740
pme3188	323.029	211.001	324.036	C9H13N2O9P	[M-H]-	Uridine 5'-monophosphate	Nucleotides and derivatives	Nucleotides and derivatives	58-97-9	2	C00105	ko00240,ko01100,ko01232,ko01240
pme3827	198.076	152.071	197.069	C9H11NO4	[M+H]+	3,4-Dihydroxy-L-phenylalanine (L-Dopa)	Amino acids and derivatives	Amino acids and derivatives	59-92-7	3	C00355	ko00350,ko00950,ko00965,ko01100,ko01110
Hmqp002870	743.203	287.057	742.196	C32H38O20	[M+H]+	Luteolin-7-O-Sophoroside-5-O-arabinoside	Flavonoids	Flavones	-	3	-	-
Zjhp082616	577.373	271.207	576.366	C33H52O8	[M+H]+	Disogenin-Gal*	Steroids	Steroidal saponins	-	1	-	-
pmp001198	132.102	57.0335	131.095	C6H13NO2	[M+H]+	6-Deoxyfagomine	Alkaloids	Piperidine alkaloids	197449-09-5	1	-	-
Lmjp003044	479.118	317.062	478.111	C22H22O12	[M+H]+	Isorhamnetin-3-O-Glucoside*	Flavonoids	Flavonols	5041-82-7	3	-	-
mws0028	167.035	108.022	168.042	C8H8O4	[M-H]-	Vanillic acid	Phenolic acids	Phenolic acids	121-34-6	3	C06672	-
Lmqn000780	606.076	384.985	607.082	C17H27N3O17P2	[M-H]-	Uridine 5'-diphospho-N-acetylglucosamine	Nucleotides and derivatives	Nucleotides and derivatives	528-04-1	2	C00043	ko00520,ko00524,ko01100,ko01250
HJAP127	757.218	303.051	756.211	C33H40O20	[M+H]+	Quercetin-3-O-(2''-O-Rhamnosyl)rutinoside	Flavonoids	Flavonols	55696-57-6	1	-	-
Lmzn006795	453.339	453.34	454.345	C30H46O3	[M-H]-	3-Oxours-12-en-28-oic acid (Ursonic acid)	Terpenoids	Triterpene	6246-46-4	3	-	-
Lmqn012798	453.337	453.337	454.345	C30H46O3	[M-H]-	Urs-12(13)-en-3-one-28-oic acid	Terpenoids	Triterpene	-	3	-	-
Lmhp009187	440.277	299.258	439.27	C20H42NO7P	[M+H]+	LysoPE 15:0	Lipids	LPE	-	2	-	-
mws2104	193.072	59.0139	194.079	C7H14O6	[M-H]-	D-Pinitol	Others	Saccharides	10284-63-6	2	C03844	-
HX1348	133.048	69.0326	132.042	C5H8O4	[M+H]+	2-hydroxymethyl-D-ribono-γ-lactone	Others	Others	-	2	-	-
MWS1882	132.03	88.0403	133.037	C4H7NO4	[M-H]-	Iminodiacetic acid	Organic acids	Organic acids	142-73-4	1	C19911	-
Hahp000801	118.085	72.0808	117.079	C5H11NO2	[M+H]+	alanine betaine	Alkaloids	Alkaloids	-	2	-	-
Lmbp000123	164.074	56.0495	163.067	C6H13NO2S	[M+H]+	L-Homomethionine	Amino acids and derivatives	Amino acids and derivatives	25148-30-5	3	C17213	ko00966,ko01110,ko01210
Zmcn004206	771.179	609.14	772.185	C36H36O19	[M-H]-	kaempferol-3-caffeoyldiglucoside	Flavonoids	Flavonols	-	3	-	-
pmb0504	469.229	177.055	468.222	C21H32N4O8	[M+H]+	N-(4'-O-glycosyl)-feruloyl agmatine	Alkaloids	Phenolamine	-	3	-	-
pmb0863	492.308	184.073	491.301	C24H46NO7P	[M+H]+	LysoPC 16:2(2n isomer)	Lipids	LPC	-	3	-	-
MWSHY0167	291.086	139.04	290.079	C15H14O6	[M+H]+	Catechin	Flavonoids	Flavanols	154-23-4	2	C06562	ko00941,ko01110
Smgp004575	465.1	303.05	464.096	C21H20O12	[M+H]+	Quercetin-5-O-β-D-glucoside*	Flavonoids	Flavonols	-	2	-	-
Hmjn003948	487.354	487.354	488.35	C30H48O5	[M-H]-	2,3,6-Trihydroxyurs-12-en-28-oic acid (Madasiatic acid)	Terpenoids	Triterpene	26532-66-1	3	-	-
pme0436	577.135	407.076	578.142	C30H26O12	[M-H]-	Procyanidin B3	Tannins	Proanthocyanidins	23567-23-9	3	-	-
Lmhp009773	515.322	261.221	514.314	C27H46O9	[M+H]+	1-α-Linolenoyl-glycerol-3-O-glucoside	Lipids	Glycerol ester	-	2	-	-
pmb2643	225.186	207.175	226.193	C14H26O2	[M-H]-	Myristoleic acid	Lipids	Free fatty acids	544-64-9	3	C08322	-
Hmdp003401	739.42	577.372	738.419	C39H62O13	[M+H]+	Trillin-6'-O-glucoside	Terpenoids	Triterpene Saponin	-	2	-	-
Zjbp081711	739.423	577.371	738.419	C39H62O13	[M+H]+	3-Hydroxyspirost-6-one-3-O-rhamnosyl-(1→2)-glucoside	Steroids	Steroidal saponins	-	2	-	-
mws0191	118.086	58.0651	117.079	C5H11NO2	[M+H]+	Betaine	Alkaloids	Alkaloids	107-43-7	3	C00719	ko00260,ko01100,ko02010
Zmjp000624	168.065	150.054	167.058	C8H9NO3	[M+H]+	Pyridoxal	Others	Vitamin	66-72-8	3	C00250	ko00750,ko01100,ko01240
Zjzp081803	417.338	273.226	416.329	C27H44O3	[M+H]+	3-hydroxy-20-ene-Furostanol	Steroids	Steroid	-	3	-	-
Hmln000297	179.055	59.0139	180.063	C6H12O6	[M-H]-	Inositol	Others	Saccharides	87-89-8	1	C00137	ko00052,ko00053,ko00562,ko01100,ko01110,ko01250,ko02010,ko04070
mws1313	373.128	312.101	372.121	C20H20O7	[M+H]+	Sinensetin (5,6,7,3',4'-pentamethoxyflavone)	Flavonoids	Flavones	2306-27-6	3	C10186	-
mws0853	209.082	179.07	210.089	C11H14O4	[M-H]-	Sinapyl alcohol	Phenolic acids	Phenolic acids	537-33-7	3	C02325	ko00940,ko01100,ko01110
pmb1587	207.138	165.091	206.131	C13H18O2	[M+H]+	4-Hydroxy-3,5-diisopropylbenzaldehyde	Phenolic acids	Phenolic acids	10537-86-7	3	-	-
pmb3041	521.094	329.2	522.101	C23H22O14	[M-H]-	Tricin-7-O-saccharic acid	Flavonoids	Flavones	-	3	-	-
Zjhp090634	329.102	205.049	328.095	C18H16O6	[M+H]+	(E)-3-(3',4'-dihydroxybenzylidene)-5,7-dihydroxy-6,8-dimethylchroman-4-one	Flavonoids	Other Flavonoids	-	3	-	-
Wafn003429	441.199	249.135	382.184	C16H30O10	[M+CH3COOH-H]-	3-Methylbutyl 6-O-(alpha-L-arabinopyranosyl)-beta-D-glucopyranoside	Others	Others	-	1	-	-
Lmsn000381	341.109	89.0244	342.116	C12H22O11	[M-H]-	D-Maltose	Others	Saccharides	69-79-4	1	C01971	-
mws0982	126.103	68.0495	125.095	C6H11N3	[M+H]+	1-Methylhistamine	Alkaloids	Alkaloids	501-75-7	3	C05127	ko00340,ko01100
Lafp002722	389.146	155.07	388.136	C17H24O10	[M+H]+	3-Hydroxy-1-(4-hydroxy-3,5-dimethoxy-phenyl)-propan-1-one glucoside	Phenolic acids	Phenolic acids	-	2	-	-
pmb0782	86.0964	69.0698	85.0891	C5H11N	[M+H]+	Piperidine	Alkaloids	Piperidine alkaloids	110-89-4	3	C01746	ko00960
pmb2406	510.355	184.073	509.348	C25H52NO7P	[M+H]+	LysoPC 17:0	Lipids	LPC	50930-23-9	2	-	-
MWSHY0171	579.15	409.092	578.142	C30H26O12	[M+H]+	Procyanidin B2	Tannins	Proanthocyanidins	29106-49-8	2	C17639	-
Lmdp003286	465.102	303.061	464.096	C21H20O12	[M+H]+	Isohyperoside*	Flavonoids	Flavonols	35589-21-0	3	-	-
mws5045	215.165	169.159	216.173	C12H24O3	[M-H]-	12-Hydroxydodecanoic acid	Lipids	Free fatty acids	505-95-3	3	C08317	-
Zbdn007423	207.066	192.043	208.074	C11H12O4	[M-H]-	6,7-Dimethoxy-4-chromanone	Flavonoids	Other Flavonoids	-	1	-	-
Lmyn000160	237.062	87.0085	238.069	C8H14O8	[M-H]-	Mucic acid Dimethyl Ester	Phenolic acids	Phenolic acids	-	1	-	-
pme3705	193.035	72.9931	194.043	C6H10O7	[M-H]-	D-Glucoronic acid	Others	Saccharides	6556-12-3	3	C00191	ko00040,ko00053,ko00520,ko00562,ko01100,ko01240,ko01250
pme1119	269.088	137.046	268.081	C10H12N4O5	[M+H]+	Inosine	Nucleotides and derivatives	Nucleotides and derivatives	58-63-9	3	C00294	ko00230,ko01100,ko01232,ko02010
mws0712	130.051	86.0595	131.058	C5H9NO3	[M-H]-	N-Propionylglycine	Amino acids and derivatives	Amino acids and derivatives	21709-90-0	3	-	-
pmb3081	288.997	96.9696	290.004	C6H11PO11	[M-H]-	Glucarate O-Phosphoric acid	Others	Saccharides	-	3	-	-
HJN087	433.12	271.065	434.121	C21H22O10	[M-H]-	Naringenin-4'-O-glucoside	Flavonoids	Flavanones	-	3	-	-
pmb2653	649.22	145.051	650.227	C24H42O20	[M-H]-	DMelezitose O-rhamnoside	Others	Saccharides	-	3	-	-
Zmpn000095	261.038	78.9588	262.045	C6H15O9P	[M-H]-	Sorbitol-6-phosphate	Others	Saccharides	20479-58-7	3	C01096	ko00051,ko01100
Lmbn000121	113.036	96.0086	114.043	C4H6N2O2	[M-H]-	3-Cyano-L-alanine	Amino acids and derivatives	Amino acids and derivatives	6232-19-5	3	C02512	ko00460,ko01100,ko01110
Zmyp000878	284.099	152.057	283.092	C10H13N5O5	[M+H]+	Crotonoside; 2-Hydroxyadenosine	Nucleotides and derivatives	Nucleotides and derivatives	1818-71-9	2	C08432	-
Zmxp002867	625.167	301.068	624.169	C28H32O16	[M+H]+	Chrysoeriol-5,7-di-O-glucoside	Flavonoids	Flavones	-	2	-	-
mws0344	165.041	75.0091	166.048	C5H10O6	[M-H]-	D-Xylonic acid	Others	Saccharides	526-91-0	2	C00502	ko00040,ko01100
pmb2260	480.308	184.073	479.301	C23H46NO7P	[M+H]+	LysoPC 15:1	Lipids	LPC	-	3	-	-
pmb2165	412.246	184.073	411.239	C18H38NO7P	[M+H]+	LysoPC 10:0	Lipids	LPC	22248-63-1	3	-	-
pmd0130	468.308	184.073	467.301	C22H46NO7P	[M+H]+	LysoPC 14:0	Lipids	LPC	20559-16-4	1	-	-
pmp000139	444.347	426.337	443.34	C28H45NO3	[M+H]+	Puqienine B	Alkaloids	Steroid alkaloids	-	3	-	-
mws0437	151.061	59.0139	152.069	C5H12O5	[M-H]-	D-Arabitol	Others	Saccharides	488-82-4	3	C01904	ko00040,ko01100
mws0213	151.061	59.0139	152.069	C5H12O5	[M-H]-	Ribitol	Others	Saccharides	488-81-3	3	C00474	ko00040,ko00740,ko01100
pme0513	151.061	59.0139	152.069	C5H12O5	[M-H]-	Xylitol	Others	Saccharides	87-99-0	3	C00379	ko00040,ko01100,ko02010
mws0639	153.019	109.029	154.027	C7H6O4	[M-H]-	2,3-Dihydroxybenzoic Acid*	Phenolic acids	Phenolic acids	303-38-8	3	C00196	ko01110
mws0180	153.019	109.029	154.027	C7H6O4	[M-H]-	2,5-Dihydroxybenzoic acid; Gentisic Acid*	Phenolic acids	Phenolic acids	490-79-9	3	C00628	ko00350,ko01100
mws0183	153.019	109.029	154.027	C7H6O4	[M-H]-	3,4-Dihydroxybenzoic acid (Protocatechuic acid)*	Phenolic acids	Phenolic acids	99-50-3	3	C00230	ko01100,ko01110
Zmyn003693	267.067	252.044	268.074	C16H12O4	[M-H]-	6-Hydroxy-2'-methoxyflavone	Flavonoids	Flavones	61546-59-6	3	C15203	-
Lmhp008337	426.262	285.242	425.254	C19H40NO7P	[M+H]+	LysoPE 14:0(2n isomer)	Lipids	LPE	-	3	-	-
mws0281	191.02	111.009	192.027	C6H8O7	[M-H]-	Citric Acid	Organic acids	Organic acids	77-92-9	1	C00158	ko00020,ko00250,ko00630,ko01100,ko01110,ko01200,ko01210,ko01230,ko01240
mws0749	137.024	93.0346	138.032	C7H6O3	[M-H]-	4-Hydroxybenzoic acid	Phenolic acids	Phenolic acids	99-96-7	2	C00156	ko00130,ko00790,ko01100,ko01110,ko01240
Lssp210056	465.103	303.05	464.096	C21H20O12	[M+H]+	Quercetin3-O-galactoside	Flavonoids	Other Flavonoids	-	2	-	-
pmb2507	213.017	96.9696	214.024	C5H11O7P	[M-H]-	2-Deoxyribose-1-phosphate	Nucleotides and derivatives	Nucleotides and derivatives	17210-42-3	3	C00672	ko00030,ko00240,ko01100
Wbtn005071	465.101	303.05	466.111	C21H22O12	[M-H]-	2,5-dihydroxy-1,6-dimethoxy-8-{[(2s,3r,4s,5s,6r)-3,4,5-trihydroxy-6-(hydroxymethyl)oxan-2-yl]oxy}xanthen-9-one	Flavonoids	Other Flavonoids	-	2	-	-
pmn001672	547.167	223.1	548.174	C23H32O15	[M-H]-	Furanofructosyl-α-D-(3-mustard acyl)glucoside	Phenolic acids	Phenolic acids	-	2	-	-
Lmzp004885	331.081	315.05	330.074	C17H14O7	[M+H]+	Tricin (5,7,4'-Trihydroxy-3',5'-dimethoxyflavone)	Flavonoids	Flavones	520-32-1	3	C10193	-
Hmdn006685	455.352	455.352	456.36	C30H48O3	[M-H]-	3,4-Cycloopen-cycloaltin-4(29),25-diene-24(S)-hydroxy-3-carboxylic acid	Terpenoids	Triterpene	-	3	-	-
mws2628	118.086	87.0457	117.079	C5H11NO2	[M+H]+	N-Methyl-4-aminobutyric acid	Organic acids	Organic acids	1119-48-8	3	C15987	ko00760,ko01100
Hmdp000626	166.077	148.075	165.079	C9H11NO2	[M+H]+	Polygonatine A	Alkaloids	Alkaloids	-	3	-	-
mws1179	433.114	271.068	434.121	C21H22O10	[M-H]-	Naringenin-7-O-glucoside (Prunin)	Flavonoids	Flavanones	529-55-5	3	C09099	ko00941
Lmqn008288	299.259	299.256	300.266	C18H36O3	[M-H]-	3-Hydroxyoctadecanoic Acid	Lipids	Free fatty acids	45261-96-9	2	-	-
Lmhp007840	534.355	184.073	533.348	C27H52NO7P	[M+H]+	LysoPC 19:2	Lipids	LPC	-	2	-	-
mws2125	166.975	78.9591	167.982	C3H5O6P	[M-H]-	Phosphoenolpyruvate	Organic acids	Organic acids	138-08-9	3	C00074	ko00010,ko00020,ko00400,ko00440,ko00620,ko00710,ko00996,ko00999,ko01100,ko01110,ko01200,ko01230,ko01240
mws0836	577.135	425.089	578.142	C30H26O12	[M-H]-	Procyanidin B1	Tannins	Proanthocyanidins	20315-25-7	2	-	-
pme0116	227.114	156.077	226.107	C9H14N4O3	[M+H]+	L-Carnosine	Amino acids and derivatives	Amino acids and derivatives	305-84-0	3	C00386	ko00340,ko00410,ko01100
pme0519	341.109	119.035	342.116	C12H22O11	[M-H]-	D-Sucrose	Others	Saccharides	57-50-1	1	C00089	ko00052,ko00500,ko01100,ko01110,ko02010
Xmyp005599	611.159	287.056	610.153	C27H30O16	[M+H]+	Kaempferol-3-O-galactoside-4'-O-glucoside	Flavonoids	Flavonols	-	3	-	-
pmn001700	455.353	455.354	456.36	C30H48O3	[M-H]-	24,30-Dihydroxy-12(13)-ene-lupeol	Terpenoids	Triterpene	-	3	-	-
Lmhp008885	440.277	299.258	439.27	C20H42NO7P	[M+H]+	LysoPE 15:0(2n isomer)	Lipids	LPE	-	2	-	-
pmb2855	307.115	145.062	308.122	C11H20N2O8	[M-H]-	L-Glutamine-O-glycoside	Amino acids and derivatives	Amino acids and derivatives	-	3	-	-
Hmgp001916	671.185	347.07	670.174	C29H34O18	[M+H]+	3,3',5,7-Tetrahydroxy-4',6-Dimethoxyflavone-7-O-Gentiobioside; (Laciniatin-7-O-Gentiobioside)	Flavonoids	Flavonols	-	2	-	-
mws0677	219.113	160.076	218.106	C12H14N2O2	[M+H]+	N-Acetyl-5-hydroxytryptamine	Alkaloids	Plumerane	1210-83-9	2	C00978	ko00380,ko01100,ko01110
Lmqn001932	579.208	417.156	580.216	C28H36O13	[M-H]-	Syringaresinol-4'-O-glucoside	Lignans and Coumarins	Lignans	7374-79-0	1	C10890	-
mws1035	741.224	433.112	740.216	C33H40O19	[M+H]+	Kaempferol-3-O-robinoside-7-O-rhamnoside (Robinin)	Flavonoids	Flavonols	301-19-9	2	C10178	-
pma6640	479.118	317.066	478.111	C22H22O12	[M+H]+	3'-O-Methyltricetin-7-O-glucoside	Flavonoids	Flavones	-	3	-	-
Zmhp003322	741.2	433.111	740.195	C36H36O17	[M+H]+	Isovitexin-2''-O-(6'''-p-coumaroyl)glucoside	Flavonoids	Flavones	-	3	-	-
HJN037	183.03	124.02	184.037	C8H8O5	[M-H]-	4-O-Methylgallic Acid	Phenolic acids	Phenolic acids	4319-02-2	3	-	-
MWSHY0136	449.108	287.055	448.101	C21H20O11	[M+H]+	Kaempferol-3-O-glucoside (Astragalin)	Flavonoids	Flavonols	480-10-4	3	C12249	ko00944,ko01110
MWSslk111	327.207	309.197	326.199	C20H26N2O2	[M+H]+	Hydroquinine	Alkaloids	Quinoline alkaloids	522-66-7	3	-	-
Zjxp101205	755.421	593.369	754.414	C39H62O14	[M+H]+	Spirost-25(27)ene-2,3-diol-3-O-glucosyl(1→2)galactoside	Steroids	Steroidal saponins	-	2	-	-
Jmyn004445	1227.56	1227.56	1228.57	C56H92O29	[M-H]-	Furost-5-ene-3,22,26-triol-3-O-glucosyl(1→2)[xylosyl(1→3)]glucosyl(1→4)galactoside-26-O-glucoside (Timosaponin H1)	Steroids	Steroidal saponins	-	2	-	-
pme2589	159.03	87.0437	160.037	C6H8O5	[M-H]-	2-Oxoadipic acid	Organic acids	Organic acids	3184-35-8	3	C00322	ko00300,ko00310,ko00380,ko01100,ko01110,ko01210,ko01230,ko01240
Zmyn005026	283.264	283.26	284.272	C18H36O2	[M-H]-	16-Methylheptadecanoic acid	Lipids	Free fatty acids	2724-58-5	3	C20356	-
Zasn010461	269.249	269.249	270.256	C17H34O2	[M-H]-	Pentadecanoic acid,14-methyl-,methyl ester	Others	Others	5129-60-2	1	-	-
pmb0774	177.102	160.075	176.095	C10H12N2O	[M+H]+	N-Hydroxytryptamine	Alkaloids	Plumerane	-	3	C17203	ko00380,ko01100
Zjxp101201	643.364	481.327	642.361	C33H54O12	[M+H]+	Furost-25(27)-ene-1,2,3,6,22-pentahydroxy-26-O-glucoside	Steroids	Steroidal saponins	-	3	-	-
pmb3042	491.12	329.1	492.127	C23H24O12	[M-H]-	Tricin-5-O-Glucoside	Flavonoids	Flavones	32769-00-9	3	-	-
Lmhn003668	501.1	277.03	502.111	C24H22O12	[M-H]-	p-Coumaroylsinapoyltartaric acid	Phenolic acids	Phenolic acids	-	2	-	-
Hmcp001628	671.182	347.07	670.174	C29H34O18	[M+H]+	Limocitrin-3,7-di-O-glucoside*	Flavonoids	Flavonols	-	3	-	-
Hmcp001579	671.18	347.07	670.174	C29H34O18	[M+H]+	Limocitrin-3-O-sophoroside*	Flavonoids	Flavonols	-	3	-	-
pmp000004	331.081	316.058	330.074	C17H14O7	[M+H]+	4',5,7-Trihydroxy-3',6-dimethoxyflavone (Jaceosidin)	Flavonoids	Flavones	18085-97-7	3	-	-
ML10180524	244.095	112.054	243.085	C9H13N3O5	[M+H]+	Cytarabine	Nucleotides and derivatives	Nucleotides and derivatives	147-94-4	3	C02961	-
MWSmce210	182.999	67.0214	184.001	C7H4O6	[M-H]-	Chelidonic acid	Organic acids	Organic acids	99-32-1	1	C08476	-
Wafp003258	474.176	177.054	473.169	C24H27NO9	[M+H]+	N-Feruloylphenylacetamide glucoside	Alkaloids	Phenolamine	-	2	-	-
Hmcp002399	509.129	347.07	508.122	C23H24O13	[M+H]+	Limocitrin-3-O-glucoside	Flavonoids	Flavonols	-	3	-	-
Qmgp101936	658.359	640.348	657.351	C36H51NO10	[M+H]+	Veramadines A	Alkaloids	Steroid alkaloids	-	3	-	-
mws1550	162.058	73.0107	161.051	C6H11NO2S	[M+H]+	S-Allyl-L-cysteine	Amino acids and derivatives	Amino acids and derivatives	21593-77-1	3	C16759	-
pmb0489	397.197	147.044	396.19	C19H28N2O7	[M+H]+	N-Glucosyl-p-coumaroylputrescine	Alkaloids	Phenolamine	-	3	-	-
MWSmce355	211.062	181.014	212.069	C10H12O5	[M-H]-	Methyl Syringate	Phenolic acids	Phenolic acids	884-35-5	3	-	-
Zjxp101244	1243.59	595.384	1242.59	C57H94O29	[M+H]+	26-O-Glucosyl-furost-5(6)-ene-3,22,26-triol-3-O-glucosyl(1→2)-[glucosyl(1→3)]-glucosyl(1→4)-galactoside	Steroids	Steroidal saponins	-	3	-	-
Zjhp082622	723.396	429.299	722.388	C38H58O13	[M+H]+	Gentrogenin-Glc-Xyl	Steroids	Steroidal saponins	-	3	-	-
Cmbp005523	417.116	163.039	416.111	C21H20O9	[M+H]+	1,3-O-Dicaffeoylglycerol	Phenolic acids	Phenolic acids	-	3	-	-
MWS1983	343.125	89.0254	344.132	C12H24O11	[M-H]-	Maltitol	Others	Saccharides	585-88-6	3	-	-
pmb3066	481.135	319.2	482.142	C22H26O12	[M-H]-	5-O-p-Coumaroylshikimic acid O-glucoside	Phenolic acids	Phenolic acids	-	3	-	-
YC512117	277.216	149.023	276.209	C18H28O2	[M+H]+	Stearidonic acid	Lipids	Free fatty acids	20290-75-9	3	C16300	ko00592,ko01110
Zjhp082677	1047.5	429.3	1046.49	C50H78O23	[M+H]+	Spirost-5-en-12-one-3-O-glucosyl(1→2)[xylosyl(1→3)]glucosyl(1→4)galactoside	Steroids	Steroidal saponins	-	3	-	-
pmp001309	465.103	303.1	464.096	C21H20O12	[M+H]+	6-Hydroxykaempferol-7-O-glucoside	Flavonoids	Flavonols	-	2	-	-
pme2237	181.072	101.024	182.079	C6H14O6	[M-H]-	Dulcitol	Others	Saccharides	608-66-2	1	C01697	ko00052,ko01100
pme2559	174.041	88.0404	175.048	C6H9NO5	[M-H]-	N-Acetyl-L-Aspartic Acid	Amino acids and derivatives	Amino acids and derivatives	997-55-7	3	C01042	ko00250,ko01100
MWS20147	449.108	287.061	448.101	C21H20O11	[M+H]+	Luteolin-3'-O-glucoside*	Flavonoids	Flavones	-	3	-	-
pmb0790	494.187	332.5	493.18	C20H31NO13	[M+H]+	Pyridoxine-5'-O-diglucoside	Others	Vitamin	-	3	-	-
Hmdn006566	455.351	455.35	456.36	C30H48O3	[M-H]-	3,4-Open loop-lupine-4(23),20(29)-diene-24-hydroxy-3-carboxylic acid	Terpenoids	Triterpene	-	3	-	-
Zjbp081707	593.368	287.199	592.361	C33H52O9	[M+H]+	6-one-sarsasapogenin-Glc	Steroids	Steroidal saponins	-	3	-	-
Lmgn001670	137.027	108.023	138.032	C7H6O3	[M-H]-	Salicylic acid	Phenolic acids	Phenolic acids	69-72-7	3	C00805	ko00996,ko01100,ko01110,ko04075
Hmbp001276	169.05	65.03	168.042	C8H8O4	[M+H]+	Gallacetophenone	Phenolic acids	Phenolic acids	528-21-2	2	-	-
Hmgp002121	609.184	463.08	608.153	C31H28O13	[M+H]+	Hispidulin-7-O-(6''-O-p-Coumaroyl)Glucoside	Flavonoids	Flavones	-	3	-	-
HJAP120	625.166	317.066	624.169	C28H32O16	[M+H]+	Rhamnetin-3-O-Rutinoside	Flavonoids	Flavonols	-	3	-	-
MWStz103	399.145	250.094	398.137	C15H22N6O5S	[M+H]+	S-(5'-Adenosyl)-L-methionine	Amino acids and derivatives	Amino acids and derivatives	29908-03-0	1	C00019	ko00261,ko00270,ko00330,ko00908,ko00999,ko01100,ko01110,ko01230,ko01240,ko04122
Lmfn001584	497.094	169.014	498.101	C21H22O14	[M-H]-	Methyl 4,6-di-O-galloyl-D-glucoside	Phenolic acids	Phenolic acids	-	3	-	-
mws0214	181.072	71.0139	182.079	C6H14O6	[M-H]-	D-Sorbitol	Others	Saccharides	50-70-4	1	C00794	ko00051,ko00052,ko01100,ko02010
Lmbn007891	313.238	183.14	314.246	C18H34O4	[M-H]-	Hydroxy ricinoleic acid	Lipids	Free fatty acids	-	2	-	-
pme0534	195.051	75.0095	196.058	C6H12O7	[M-H]-	Gluconic acid	Others	Saccharides	526-95-4	1	C00257	ko00030,ko01100,ko01110,ko01200
Zjzp081866	1079.53	593.357	1078.52	C51H82O24	[M+H]+	2-Hydroxy diosgenin-Glc-Glc-Glc-Glc	Steroids	Steroidal saponins	-	3	-	-
MWSmce199	149.049	59.0162	150.053	C5H10O5	[M-H]-	L-Xylose	Others	Saccharides	609-06-3	2	C01510	-
pme2773	223.075	134.027	222.067	C7H14N2O4S	[M+H]+	L-Cystathionine	Amino acids and derivatives	Amino acids and derivatives	56-88-2	3	C02291	ko00260,ko00270,ko01100,ko01110,ko01230,ko01240
Hmfn000531	175.025	87.0088	176.032	C6H8O6	[M-H]-	L-Ascorbic acid (Vitamin C)	Others	Vitamin	50-81-7	3	C00072	ko00053,ko00480,ko01100,ko01110,ko01240
mws0248	243.062	110.025	244.07	C9H12N2O6	[M-H]-	Uridine	Nucleotides and derivatives	Nucleotides and derivatives	58-96-8	3	C00299	ko00240,ko01100,ko01232,ko02010
pmp000117	433.149	403.109	432.142	C22H24O9	[M+H]+	3,5,6,7,8,3',4'-Heptamethoxyflavone	Flavonoids	Flavonols	1178-24-1	2	-	-
mws0574	103.04	57.0371	104.047	C4H8O3	[M-H]-	2-Hydroxyisobutyric acid*	Organic acids	Organic acids	594-61-6	3	C21297	-
Hmlp001371	235.108	120.081	234.1	C12H14N2O3	[M+H]+	Cyclo(Tyr-Ala)	Amino acids and derivatives	Amino acids and derivatives	21754-26-7	3	-	-
Lmsp004301	451.123	289.071	450.116	C21H22O11	[M+H]+	3',5,5',7-Tetrahydroxyflavanone-7-O-glucoside	Flavonoids	Flavanones	-	3	-	-
pmb2228	538.387	184.073	537.379	C27H56NO7P	[M+H]+	LysoPC 19:0	Lipids	LPC	108273-88-7	3	-	-
Zjhp083026	1241.58	593.365	1240.57	C57H92O29	[M+H]+	Isochiapagenin-Glc-Glc-Glc-Glc-Glc	Steroids	Steroidal saponins	-	1	-	-
Lssp210093	330.133	177.055	329.126	C18H19NO5	[M+H]+	7-hydroxy-N-trans-ferulic tyramine	Others	Saccharides	-	1	-	-
Zmgn000447	184.98	78.9583	185.993	C3H7O7P	[M-H]-	3-Phospho-D-glyceric acid	Others	Saccharides	820-11-1	3	C00197	ko00010,ko00030,ko00260,ko00270,ko00561,ko00630,ko00710,ko01100,ko01110,ko01200,ko01230,ko01240
MWSslk101	225.092	147.046	224.084	C15H12O2	[M+H]+	4-Hydroxychalcone	Flavonoids	Chalcones	20426-12-4	3	C14231	-
mws0267	105.019	105.019	106.027	C3H6O4	[M-H]-	DL-Glyceric Acid	Organic acids	Organic acids	473-81-4	3	C00258	ko00030,ko00260,ko00561,ko00630,ko01100,ko01110,ko01200
mws0751	213.186	195.175	214.193	C13H26O2	[M-H]-	Tridecanoic Acid	Lipids	Free fatty acids	638-53-9	3	C17076	-
MWS80007	311.223	249.221	312.23	C18H32O4	[M-H]-	13-Hydroperoxy-9Z,11E-octadecadienoic acid	Lipids	Free fatty acids	23017-93-8	3	-	-
mws0017	146.165	72.0808	145.158	C7H19N3	[M+H]+	Spermidine	Alkaloids	Alkaloids	124-20-9	3	C00315	ko00330,ko00410,ko00480,ko00940,ko01100,ko02010
Zjmp101936	871.473	709.417	870.461	C44H70O17	[M+H]+	Spirost-5-ene-3,14-diol-3-O-rhamnosyl(1→2)[xylosyl(1→4)]glucoside	Steroids	Steroidal saponins	-	3	-	-
Zjhp082624	739.424	253.195	738.419	C39H62O13	[M+H]+	Disogenin-Glc-Glc	Steroids	Steroidal saponins	-	3	-	-
Hmln002355	549.199	387.146	550.205	C27H34O12	[M-H]-	5'-Methoxymatairesinoside	Lignans and Coumarins	Lignans	1691201-82-7	3	-	-
Lmyn001269	609.146	285.039	610.154	C27H30O16	[M-H]-	Kaempferol-3-O-sophoroside	Flavonoids	Flavonols	19895-95-5	3	C12634	ko00944,ko01110
mws0582	322.107	130.05	321.099	C11H19N3O6S	[M+H]+	S-(Methyl)glutathione	Amino acids and derivatives	Amino acids and derivatives	2922-56-7	1	C11347	-
Wbtp004863	437.107	275.055	436.101	C20H20O11	[M+H]+	4-(beta-D-Glucopyranosyl)-7-methoxy-1,3,6-trihydroxy-9H-xanthene-9-one	Flavonoids	Other Flavonoids	-	2	-	-
pma0170	498.26	177.055	497.253	C27H35N3O6	[M+H]+	N',N''-Diferuloylspermidine	Alkaloids	Phenolamine	-	3	-	-
pmb0801	346.113	184.06	345.106	C14H19NO9	[M+H]+	4-Pyridoxic acid-O-glucoside	Others	Vitamin	-	2	-	-
Lmbn000193	103.004	59.0139	104.011	C3H4O4	[M-H]-	Tartronate semialdehyde	Organic acids	Organic acids	2480-77-5	3	C01146	ko00053,ko00630,ko01100
pme2598	167.035	123.045	168.042	C8H8O4	[M-H]-	3,4-Dihydroxybenzeneacetic acid	Phenolic acids	Phenolic acids	102-32-9	3	C01161	ko00350,ko01100
Lmmn003663	329.088	167.036	330.095	C14H18O9	[M-H]-	5-Glucosyloxy-2-Hydroxybenzoic acid methyl ester	Phenolic acids	Phenolic acids	-	3	-	-
Lmcp007155	373.13	343.083	372.121	C20H20O7	[M+H]+	3',4',5',5,7-Pentamethoxyflavone*	Flavonoids	Flavones	53350-26-8	3	-	-
pmp001076	373.128	343.081	372.121	C20H20O7	[M+H]+	Isosinensetin*	Flavonoids	Flavones	17290-70-9	3	-	-
Zjxp101221	903.495	417.336	902.487	C45H74O18	[M+H]+	Spirost-3-O-glucosyl(1→2)glucosyl(1→4)galactoside	Steroids	Steroidal saponins	-	3	-	-
Lbhp011917	503.141	179.033	502.132	C21H26O14	[M+H]+	Esculin glucoside	Lignans and Coumarins	Coumarins	-	2	-	-
Li512111	519.114	315.051	520.122	C24H24O13	[M-H]-	Isorhamnetin-3-O-(6''-acetylglucoside)	Flavonoids	Flavonols	-	3	-	-
pma6460	337.093	163.04	338.1	C16H18O8	[M-H]-	4-O-p-Coumaroylquinic acid	Phenolic acids	Phenolic acids	32451-86-8	3	C10441	-
Qmgp102012	462.322	444.312	461.314	C27H43NO5	[M+H]+	Veramanine	Alkaloids	Steroid alkaloids	-	3	-	-
pme0010	106.05	70.0287	105.043	C3H7NO3	[M+H]+	L-Serine	Amino acids and derivatives	Amino acids and derivatives	56-45-1	3	C00065	ko00260,ko00261,ko00270,ko00460,ko00470,ko00564,ko00600,ko00630,ko00920,ko00970,ko01100,ko01110,ko01200,ko01230,ko01240,ko02010
Lmqn008975	433.235	152.995	434.243	C21H39O7P	[M-H]-	PA(18:2/0:0)	Lipids	Glycerol ester	-	3	-	-
pme0253	174.113	86.0964	173.105	C8H15NO3	[M+H]+	N-Acetyl-L-leucine	Amino acids and derivatives	Amino acids and derivatives	1188-21-2	3	C02710	-
MWS1839	165.056	92.0272	166.063	C9H10O3	[M-H]-	Ethylparaben	Phenolic acids	Phenolic acids	120-47-8	3	-	-
mws1155	181.072	101.024	182.079	C6H14O6	[M-H]-	D-Mannitol	Others	Saccharides	69-65-8	1	C00392	ko00051,ko01100,ko02010
pme2758	162.041	144.03	163.048	C5H9NO5	[M-H]-	4-Hydroxy-L-glutamic acid	Amino acids and derivatives	Amino acids and derivatives	3913-68-6	3	C03079	-
Rfmb320	144.102	84.0813	143.095	C7H13NO2	[M+H]+	1-Methylpiperidine-2-carboxylic acid	Organic acids	Organic acids	7730-87-2	3	-	-
pmn001420	341.088	179.036	342.095	C15H18O9	[M-H]-	1-O-Caffeoyl-β-D-glucose	Phenolic acids	Phenolic acids	14364-08-0	3	C10433	-
pme0066	116.047	74.0248	117.054	C3H7N3O2	[M-H]-	Guanidinoacetate	Alkaloids	Alkaloids	352-97-6	3	C00581	ko00260,ko00330,ko01100
Zjzp081810	595.385	289.217	594.377	C33H54O9	[M+H]+	2-Hydroxy sarsasapogenin-Glc	Steroids	Steroidal saponins	-	3	-	-
Zjhp082686	1061.52	575.359	1060.51	C51H80O23	[M+H]+	iso-14-Dehydroxy-neoprazerigenin A-Glc-Glc-Glc-Glc	Steroids	Steroidal saponins	-	3	-	-
pmb0786	180.087	163.06	179.079	C6H13NO5	[M+H]+	D-Glucosamine	Others	Saccharides	3416-24-8	3	C00329	ko00520,ko01100,ko01250
Zmyn005384	299.26	253.255	300.266	C18H36O3	[M-H]-	2R-Hydroxyoctadecanoic Acid	Lipids	Free fatty acids	26633-48-7	2	C03042	-
mws4167	463.087	287.057	462.08	C21H18O12	[M+H]+	Luteolin-7-O-glucuronide	Flavonoids	Flavones	29741-10-4	3	C03515	ko00944
mws1039	102.056	73.0302	103.063	C4H9NO2	[M-H]-	3-Aminoisobutyric acid	Organic acids	Organic acids	144-90-1	3	C05145	-
Zmdp000917	160.107	114.036	159.101	C6H13N3O2	[M+H]+	δ-Guanidinovaleric acid	Organic acids	Organic acids	462-93-1	3	-	-
Zjzp081808	593.367	287.199	592.361	C33H52O9	[M+H]+	iso-2-Hydroxy diosgenin-Glc	Steroids	Steroidal saponins	-	3	-	-
Qmfp090711	1065.55	417.337	1064.54	C51H84O23	[M+H]+	Neotigogenin-glucose-glucose-glucose-glucoside*	Steroids	Steroidal saponins	-	3	-	-
Hmgp003086	639.192	331.081	638.185	C29H34O16	[M+H]+	Tricin-7-O-rutinoside*	Flavonoids	Flavones	-	2	-	-
pmb3023	449.109	287.055	450.116	C21H22O11	[M-H]-	Eriodictyol-8-C-glucoside	Flavonoids	Flavanones	1023271-51-3	3	-	-
Zjhp082696	1079.53	593.367	1078.52	C51H82O24	[M+H]+	Pennogenin-Glc-Glc-Glc-Glc	Steroids	Steroidal saponins	-	3	-	-
pmp000138	442.332	424.321	441.324	C28H43NO3	[M+H]+	Puqienine E	Alkaloids	Steroid alkaloids	-	3	-	-
pmn001515	325.057	93.0335	326.064	C14H14O9	[M-H]-	3-Galloylshikimic acid	Phenolic acids	Phenolic acids	110082-91-2	3	-	-
MA10039641	341.109	89.0246	342.116	C12H22O11	[M-H]-	Lactobiose	Others	Saccharides	63-42-3	1	C00243	ko00052,ko01100,ko02010
pmb2857	308.099	146.046	309.106	C11H19NO9	[M-H]-	L-Glutamic acid-O-glycoside	Amino acids and derivatives	Amino acids and derivatives	-	3	-	-
Qmgp101920	398.341	126.127	397.334	C27H43NO	[M+H]+	Shinonomenine	Alkaloids	Steroid alkaloids	-	3	-	-
mws0058	299.056	284.033	300.063	C16H12O6	[M-H]-	Diosmetin (5,7,3'-Trihydroxy-4'-methoxyflavone)	Flavonoids	Flavones	520-34-3	1	C10038	-
Zjbp081722	901.482	721.417	900.472	C45H72O18	[M+H]+	Isonarthogenin-3-O-rhamnosyl(1→2)[glucosyl(1→3)]glucoside (Lilioglycoside H)	Steroids	Steroidal saponins	-	3	-	-
Lmsp004670	595.166	287.057	594.159	C27H30O15	[M+H]+	Kaempferol-3-O-glucoside-7-O-rhamnoside*	Flavonoids	Flavonols	2392-95-2	3	-	-
Zjbp081726	903.498	723.437	902.487	C45H74O18	[M+H]+	22-O-Methyl-26-O-glucosyl-furost-5-ene-3,22,26-triol-3-O-rhamnosyl-(1→2)-glucoside	Steroids	Steroidal saponins	-	3	-	-
Zjhp082640	885.484	723.431	884.477	C45H72O17	[M+H]+	Yamogenin-Glc-Glc-Rha	Steroids	Steroidal saponins	-	3	-	-
Lmbn001162	339.074	177.023	340.079	C15H16O9	[M-H]-	Esculetin-7-O-glucoside	Lignans and Coumarins	Coumarins	-	3	-	-
pme0266	201.113	139.113	202.12	C10H18O4	[M-H]-	Sebacic acid	Organic acids	Organic acids	111-20-6	3	C08277	-
pme0193	147.076	84.0444	146.069	C5H10N2O3	[M+H]+	L-Glutamine	Amino acids and derivatives	Amino acids and derivatives	56-85-9	1	C00064	ko00220,ko00230,ko00240,ko00250,ko00470,ko00630,ko00750,ko00910,ko00970,ko01100,ko01230,ko01232,ko01240,ko02010
Zjxp101225	917.476	431.315	916.467	C45H72O19	[M+H]+	26-O-Glucosyl-furost-20(22)-25(27)-diene-3,12,26-triol-3-O-glucosyl(1→2)-galactoside	Steroids	Steroidal saponins	-	3	-	-
MWSmce295	245.072	113.032	244.07	C9H12N2O6	[M+H]+	1-beta-D-Arabinofuranosyluracil	Nucleotides and derivatives	Nucleotides and derivatives	3083-77-0	3	C16908	-
Lmgn000242	177.041	113.024	178.048	C6H10O6	[M-H]-	4,5,6-Trihydroxy-2-oxohexanoic acid	Organic acids	Organic acids	56742-44-0	3	C01216	ko00052,ko01100
MWSmce598	829.282	325.115	828.275	C30H52O26	[M+H]+	Maltopentaose	Others	Saccharides	34620-76-3	3	-	-
mws1167	130.999	59.0139	132.006	C4H4O5	[M-H]-	Oxalacetic acid	Organic acids	Organic acids	328-42-7	3	C00036	ko00010,ko00020,ko00250,ko00470,ko00620,ko00630,ko00710,ko00999,ko01100,ko01110,ko01200,ko01210,ko01230,ko01240
MWS2413	130.052	58.0302	131.058	C5H9NO3	[M-H]-	N-acetyl-beta-alanine	Amino acids and derivatives	Amino acids and derivatives	3025-95-4	3	C01073	ko00410
Lmqn000432	333.058	333.056	334.067	C9H19O11P	[M-H]-	1-(sn-Glycero-3-phospho)-1D-myo-inositol	Others	Saccharides	-	3	-	-
Zjhp082691	1077.51	591.353	1076.5	C51H80O24	[M+H]+	Spirostan-5-en-12-one-3-O-glucosyl(1→2)[glucosyl(1→3)]glucosyl(1→4)galactoside (Cyrtonemoside A)	Steroids	Steroidal saponins	-	1	-	-
Hmcp002207	479.118	317.06	478.111	C22H22O12	[M+H]+	Isorhamnetin-7-O-glucoside (Brassicin)*	Flavonoids	Flavonols	6743-96-0	3	-	-
MWSmce220	177.045	59.0139	178.048	C6H10O6	[M-H]-	D-Glucono-1,5-lactone	Others	Saccharides	90-80-2	3	C00198	ko00030,ko01100,ko01110,ko01200
Zmlp005013	331.044	299.019	330.038	C16H10O8	[M+H]+	3,3'-O-Dimethylellagic Acid	Tannins	Tannin	2239-88-5	3	-	-
Lmsp004166	611.161	303.052	610.153	C27H30O16	[M+H]+	Quercetin-3-O-glucoside-7-O-rhamnoside*	Flavonoids	Flavonols	-	1	-	-
Zjhp082625	739.425	253.194	738.419	C39H62O13	[M+H]+	iso-Disogenin-Glc-Glc	Steroids	Steroidal saponins	-	3	-	-
pme0295	146.081	86.0601	145.074	C6H11NO3	[M+H]+	4-Acetamidobutyric acid	Organic acids	Organic acids	3025-96-5	3	C02946	ko00330,ko01100
Lmqp002170	773.215	449.109	772.206	C33H40O21	[M+H]+	Kaempferol-3-O-sophorotrioside	Flavonoids	Flavonols	80714-53-0	3	C12635	ko00944,ko01110
Lmyn006221	679.391	397.133	680.398	C33H60O14	[M-H]-	Gingerglycolipid C	Lipids	Glycerol ester	-	3	-	-
pmb2319	482.324	184.073	481.317	C23H48NO7P	[M+H]+	LysoPC 15:0	Lipids	LPC	108273-89-8	1	-	-
HJAP126	817.24	509.127	816.232	C35H44O22	[M+H]+	Syringetin-3-O-rutinoside-7-O-glucoside	Flavonoids	Flavonols	-	1	-	-
HJAP119	771.224	317.065	770.227	C34H42O20	[M+H]+	Rhamnetin-3-O-Rutinoside-5-O-rhamnoside	Flavonoids	Flavonols	-	2	-	-
ML10176345	171.03	109.029	172.037	C7H8O5	[M-H]-	3-Dehydroshikimic acid	Organic acids	Organic acids	2922-42-1	3	C02637	ko00400,ko00999,ko01100,ko01110,ko01230,ko01240
HJAP163	284.199	149.022	283.194	C19H25NO	[M+H]+	N-Isobutene-2,4,8,10,12-tetradecanepentaenamide	Alkaloids	Alkaloids	-	3	-	-
Lmjp002461	611.161	303.049	610.153	C27H30O16	[M+H]+	Quercetin-3-O-neohesperidoside*	Flavonoids	Flavonols	117611-67-3	1	-	-
Lmbn002072	159.066	97.0659	160.074	C7H12O4	[M-H]-	2-Propylsuccinic acid*	Organic acids	Organic acids	618-57-5	3	C16657	-
Lman002731	341.088	135.045	342.095	C15H18O9	[M-H]-	Grevilloside F	Phenolic acids	Phenolic acids	1094004-50-8	3	-	-
Lmbn004240	329.233	199.135	330.241	C18H34O5	[M-H]-	9,10-Dihydroxy-12,13-epoxyoctadecanoic acid	Lipids	Free fatty acids	-	1	C14837	ko00591
mws0117	181.051	122.037	182.058	C9H10O4	[M-H]-	Homovanillic acid; 4-Hydroxy-3-methoxyphenylacetic acid	Phenolic acids	Phenolic acids	306-08-1	3	C05582	ko00350,ko01100
MWS2673	339.253	121.101	338.246	C20H34O4	[M+H]+	5,6-DiHETrE[(±)5,6-dihydroxy-8Z,11Z,14Z-eicosatrienoic acid]	Lipids	Free fatty acids	213382-49-1	2	C14772	ko00590,ko01100
Wbmn006600	369.133	339.085	370.142	C21H22O6	[M-H]-	3,4-Dihydro-4-(4-hydroxy-3-methoxyphenyl)-3-(hydroxymethyl)-6,7-dimethoxy-(3R,4S)-2-naphthalenecarboxaldehyde	Lignans and Coumarins	Lignans	-	2	-	-
mws0045	449.108	303.047	448.101	C21H20O11	[M+H]+	Quercetin-3-O-rhamnoside(Quercitrin)	Flavonoids	Flavonols	522-12-3	3	C01750	ko00944
Lmbn000612	128.035	82.0298	129.043	C5H7NO3	[M-H]-	1-Pyrroline-4-hydroxy-2-carboxylic acid	Organic acids	Organic acids	9054-77-7	3	C04282	ko00470,ko01100
pmn001712	549.221	489.2	490.205	C22H34O12	[M+CH3COOH-H]-	3-Hydroxy-4-isopropylbenzylalcohol-3-O-sophoroside	Phenolic acids	Phenolic acids	-	2	-	-
MWSHY0031	447.09	271.061	446.085	C21H18O11	[M+H]+	Apigenin-7-O-glucuronide	Flavonoids	Flavones	29741-09-1	3	-	-
pme1730	117.019	73.0282	118.027	C4H6O4	[M-H]-	D-Erythronolactone	Organic acids	Organic acids	15667-21-7	3	-	-
MA10107783	207.03	119.053	208.037	C10H8O5	[M-H]-	3-[(1-Carboxyvinyl)oxy]benzoic acid	Phenolic acids	Phenolic acids	16929-37-6	3	C20772	ko00130,ko01100,ko01110,ko01240
MWSmce582	144.065	84.0449	143.058	C6H9NO3	[M+H]+	Methyl L-pyroglutamate	Alkaloids	Pyrrole alkaloids	4931-66-2	3	-	-
Lmsp004851	291.086	123.044	290.079	C15H14O6	[M+H]+	3-Hydroxyphloretin	Flavonoids	Chalcones	57765-66-9	3	-	-
Lmnp002413	595.166	449.11	594.159	C27H30O15	[M+H]+	Luteolin-6-C-glucoside-7-O-rhamnoside	Flavonoids	Flavones	-	3	-	-
Zjhp082648	917.473	431.318	916.467	C45H72O19	[M+H]+	Spirost-5-ene-3,14-diol-3-O-glucosyl(1→2)glucosyl(1→4)galactoside (Polygoside A; Polygoside B)	Steroids	Steroidal saponins	-	3	-	-
Qmgp102125	634.396	574.376	633.388	C35H55NO9	[M+H]+	(20R,25R)-12β-O-Acetyl-20β-hydroxyisoverazine-3-O-β-D-glucopyranoside	Alkaloids	Steroid alkaloids	-	3	-	-
mws0018	203.223	84.081	202.216	C10H26N4	[M+H]+	Spermine	Alkaloids	Alkaloids	71-44-3	3	C00750	ko00330,ko00410,ko00480,ko00770,ko01100,ko01240
Qmgp101915	710.412	692.402	709.404	C37H59NO12	[M+H]+	Germbudine	Alkaloids	Steroid alkaloids	426-34-6	2	-	-
Zmzn000078	168.988	78.9583	169.998	C3H7O6P	[M-H]-	Dihydroxyacetone phosphate	Others	Saccharides	57-04-5	3	C00111	ko00010,ko00040,ko00051,ko00052,ko00561,ko00562,ko00564,ko00640,ko00710,ko00760,ko01100,ko01110,ko01200,ko01230
Zmjn001813	159.066	97.0649	160.074	C7H12O4	[M-H]-	Pimelic acid*	Organic acids	Organic acids	111-16-0	3	C02656	ko00780,ko01100,ko01240
Lmbn004790	209.082	179.035	210.089	C11H14O4	[M-H]-	Methyl 3-(3-hydroxy-4-methoxyphenyl)propanoate	Phenolic acids	Phenolic acids	129150-61-4	3	-	-
Zjmp102024	299.092	205.049	298.084	C17H14O5	[M+H]+	Desmethyl-iso-ophiopogonone B	Flavonoids	Other Flavonoids	-	3	-	-
Zjzp081809	593.37	273.221	592.361	C33H52O9	[M+H]+	nuatigenin-Glc	Steroids	Steroidal saponins	-	3	-	-
mws0866	259.022	96.9696	260.03	C6H13O9P	[M-H]-	D-Glucose 6-phosphate*	Others	Saccharides	56-73-5	1	C00092	ko00500,ko00524,ko00562,ko01100,ko01110
Zmdp000446	265.085	119.017	264.078	C9H16N2O5S	[M+H]+	γ-L-Glutamyl-S-methyl-L-cysteine	Amino acids and derivatives	Amino acids and derivatives	-	2	-	-
Zjxp101204	755.419	593.366	754.414	C39H62O14	[M+H]+	Spirostane-25(27)-en-3,12-diol-3-O-glucosyl(1→2)galactoside (Macrostemonoside S)	Steroids	Steroidal saponins	-	2	-	-
pmb0962	235.165	118.086	234.158	C10H22N2O4	[M+H]+	L-Lysine-Butanoic Acid	Amino acids and derivatives	Amino acids and derivatives	80407-71-2	3	-	-
Lhzp102628	577.374	271.206	576.366	C33H52O8	[M+H]+	3-Epidiosgenin-3-O-glucoside*	Steroids	Steroidal saponins	-	1	-	-
zjbp110819	311.128	251.106	310.12	C19H18O4	[M+H]+	6,7-dimethoxy-2-[2-phenylethyl]chromone	Others	Others	-	2	-	-
pme0048	108.013	63.9625	109.02	C2H7NO2S	[M-H]-	2-Aminoethanesulfinic acid	Organic acids	Organic acids	300-84-5	3	C00519	ko00430,ko01100
Hmpp003270	449.108	287.05	448.101	C21H20O11	[M+H]+	Luteolin-4'-O-glucoside*	Flavonoids	Flavones	6920-38-3	3	-	-
pme3351	144.067	126.056	145.074	C6H11NO3	[M-H]-	Allysine(6-Oxo DL-Norleucine)	Amino acids and derivatives	Amino acids and derivatives	1962-83-0	3	C04076	ko00300,ko00310,ko00960,ko01100,ko01110,ko01230
MWSHY0080	595.166	287.058	594.159	C27H30O15	[M+H]+	Luteolin-7-O-neohesperidoside (Lonicerin)*	Flavonoids	Flavones	25694-72-8	3	C12630	ko00944
pme0309	183.03	124.017	184.037	C8H8O5	[M-H]-	3-O-Methylgallic Acid	Phenolic acids	Phenolic acids	3934-84-7	3	C05616	-
mws0596	154.05	136.039	153.043	C7H7NO3	[M+H]+	3-Hydroxyanthranilic acid	Alkaloids	Phenolamine	548-93-6	3	C00632	ko00380,ko01100,ko01240
Zjhp082643	899.465	429.301	898.456	C45H70O18	[M+H]+	Gentrogenin-Glc-Glc-Rha	Steroids	Steroidal saponins	-	3	-	-
Lmjp002867	595.166	287.054	594.159	C27H30O15	[M+H]+	Kaempferol-3-O-neohesperidoside*	Flavonoids	Flavonols	32602-81-6	3	-	-
Lmmp004257	463.12	317.06	462.116	C22H22O11	[M+H]+	6-C-Methylquercetin-3-O-rhamnoside	Flavonoids	Flavonols	-	3	-	-
Qmgp101937	478.315	442.3	477.309	C27H43NO6	[M+H]+	Veramadines B	Alkaloids	Steroid alkaloids	-	3	-	-
MWSHY0201	579.171	287.062	578.164	C27H30O14	[M+H]+	Kaempferol-3,7-O-dirhamnoside (Kaempferitrin)	Flavonoids	Flavonols	482-38-2	3	C16981	-
Lmsn015919	658.854	482.926	659.861	C6H18O24P6	[M-H]-	Phytic acid	Organic acids	Organic acids	83-86-3	3	C01204	ko00562,ko01100,ko04070
pmp000269	489.358	407.33	488.35	C30H48O5	[M+H]+	2,3,19-Trihydroxyolean-12-en-28-oic acid (Arjunic acid)	Terpenoids	Triterpene	31298-06-3	2	-	-
pmf0512	88.004	44.0131	89.0113	C2H3NO3	[M-H]-	Oxamic acid	Amino acids and derivatives	Amino acids and derivatives	471-47-6	3	C01444	ko00230,ko01100
pmb2819	665.193	218.1	666.201	C27H38O19	[M-H]-	O-Caffeoyl maltotriose	Phenolic acids	Phenolic acids	-	3	-	-
Zjhp082618	593.368	431.316	592.361	C33H52O9	[M+H]+	Isochiapagenin-Glc	Steroids	Steroidal saponins	-	3	-	-
Zjzp081865	1065.55	417.338	1064.54	C51H84O23	[M+H]+	3-hydroxy-20-ene-Furostanol-Glc-Glc-Glc-Glc	Steroids	Steroidal saponins	-	3	-	-
MWS2442	259.022	96.9688	260.03	C6H13O9P	[M-H]-	D-Fructose 6-Phosphate	Others	Saccharides	643-13-0	1	C00085	ko00052,ko00500,ko00710,ko01100,ko01110,ko01200
Xmgp006913	341.139	137.06	340.131	C20H20O5	[M+H]+	2,4,2',4'-tetrahydroxy-3'-prenylchalcone	Flavonoids	Chalcones	-	3	-	-
pme2993	193.049	133.028	192.042	C10H8O4	[M+H]+	Scopoletin (7-Hydroxy-6-methoxycoumarin)	Lignans and Coumarins	Coumarins	92-61-5	2	C01752	ko00999,ko01110
Qmgp101914	674.352	638.332	673.346	C36H51NO11	[M+H]+	Veratridine	Alkaloids	Alkaloids	71-62-5	3	C06544	-
Zmpn002440	287.058	135.046	288.063	C15H12O6	[M-H]-	3,4,2',4',6'-Pentahydroxychalcone	Flavonoids	Chalcones	73692-51-0	3	C15525	ko00941,ko01100,ko01110
Zmcp005184	887.463	707.399	886.456	C44H70O18	[M+H]+	24-Hydroxypennogenin-3-O-rhamnosyl(1→2)xyloyl(1→4)glucoside	Steroids	Steroidal saponins	-	3	-	-
Hmyp002315	303.04	257.045	302.043	C15H10O7	[M+H]+	3,5,7,4'-Tetrahydroxy-Coumaronochromone	Others	Chromone	-	3	-	-
pme1611	433.114	313.071	434.121	C21H22O10	[M-H]-	Isohemiphloin	Flavonoids	Flavanones	3682-02-8	3	-	-
pme2710	211.134	167.144	212.141	C12H20O3	[M-H]-	Dihydrojasmonic acid	Organic acids	Organic acids	3572-64-3	3	-	-
mws1417	160.04	116.051	161.048	C9H7NO2	[M-H]-	Indole-3-carboxylic acid*	Alkaloids	Plumerane	771-50-6	3	C19837	-
mws0102	160.04	116.051	161.048	C9H7NO2	[M-H]-	Indole-5-carboxylic acid*	Alkaloids	Plumerane	1670-81-1	3	-	-
Zmgn000216	125.001	78.96	126.008	C2H7O4P	[M-H]-	2-Hydroxyethylphosphonic acid	Organic acids	Organic acids	22987-21-9	3	C06451	ko00440,ko01100,ko01110
pmp001142	492.186	145.065	491.179	C24H29NO10	[M+H]+	Cimicifugamide A	Alkaloids	Phenolamine	-	1	-	-
Zjhp083025	1239.57	591.353	1238.56	C57H90O29	[M+H]+	Furost-5,20(22)-dien-12-one-3-O-glucosyl(1-2)[glucosyl(1-3)]glucosyl(1-4)galactoside-26-O-glucoside (Kingianoside Z)	Steroids	Steroidal saponins	-	1	-	-
Zmyn000268	89.0247	71.02	90.0317	C3H6O3	[M-H]-	2,3-Dihydroxypropanal	Others	Saccharides	56-82-6	3	C02154	-
Qmgp102026	430.332	412.322	429.324	C27H43NO3	[M+H]+	Rubivirine	Alkaloids	Steroid alkaloids	164178-46-5	2	-	-
pmp001024	430.332	412.322	429.324	C27H43NO3	[M+H]+	Peiminine	Alkaloids	Steroid alkaloids	18059-10-4	2	C10808	-
Cmxn004016	451.128	289.078	452.132	C21H24O11	[M-H]-	Dihydromarein	Flavonoids	Chalcones	-	2	-	-
Lmhp009497	502.293	361.274	501.286	C25H44NO7P	[M+H]+	LysoPE 20:4	Lipids	LPE	-	3	-	-
Lmln001856	479.086	316.023	480.09	C21H20O13	[M-H]-	5,7-Dihydroxy-4-oxo-2-(3,4,5-trihydroxyphenyl)-4H-chromen-3-yl-alloside	Others	Others	-	3	-	-
pme3311	338.989	96.9696	339.996	C6H14O12P2	[M-H]-	D-Fructose-1,6-biphosphate	Others	Saccharides	488-69-7	3	C00354	ko00400,ko00710,ko01100,ko01110,ko01200
mws0955	317.212	113.098	318.219	C20H30O3	[M-H]-	12-Oxo-5,8,10,14-eicosatetraenoic acid	Lipids	Free fatty acids	108437-64-5	3	C14807	ko00590
mws0945	317.212	113.098	318.219	C20H30O3	[M-H]-	15-Oxo-5Z,8Z,11Z,13E-eicosatetraenoic acid	Lipids	Free fatty acids	81416-72-0	3	C04577	ko00590
Lmhp002764	211.13	70.0686	210.137	C11H18N2O2	[M+H]+	Cyclo(Pro-Leu)	Amino acids and derivatives	Amino acids and derivatives	5654-86-4	3	-	-
Smnp001562	411.16	367.14	410.158	C20H26O9	[M+H]+	8-C-glucosyl-7-O-methyl-(R)-aloesol	Others	Chromone	-	3	-	-
Lmyn012274	469.332	469.332	470.34	C30H46O4	[M-H]-	3,25-Epoxy-3-hydroxyolean-18-en-28-oic acid (Semimoronic acid)	Terpenoids	Triterpene	102053-38-3	3	-	-
Zjmp101930	1061.52	737.414	1060.51	C51H80O23	[M+H]+	Dedihydro-ruscogenin-Glc-Glc-Glc-Rha	Steroids	Steroidal saponins	-	3	-	-
pmb0302	126.031	96.9696	125.024	C2H8NO3P	[M+H]+	2-Aminoethylphosphonate	Others	Others	2041-14-7	3	C03557	ko00440,ko01100,ko02010
pmb0501	131.129	114.103	130.122	C5H14N4	[M+H]+	Agmatine	Alkaloids	Alkaloids	306-60-5	1	C00179	ko00330,ko01100
Zjhp082635	885.447	429.299	884.441	C44H68O18	[M+H]+	Gentrogenin-Glc-Glc-Xyl*	Steroids	Steroidal saponins	-	3	-	-
Zjhp082636	885.447	429.3	884.441	C44H68O18	[M+H]+	iso-Gentrogenin-Glc-Glc-Xyl*	Steroids	Steroidal saponins	-	3	-	-
pme2890	269.062	136.043	268.055	C8H16N2O4S2	[M+H]+	L-Homocystine	Amino acids and derivatives	Amino acids and derivatives	626-72-2	3	C01817	ko00270
Zmyn005015	298.275	254.253	299.282	C18H37NO2	[M-H]-	Palmitoylethanolamide	Lipids	Free fatty acids	544-31-0	3	C16512	-
MWSmce486	503.162	383.12	504.169	C18H32O16	[M-H]-	Manninotriose	Others	Saccharides	13382-86-0	3	C05404	ko00052,ko01100
pmn001382	515.12	353.088	516.127	C25H24O12	[M-H]-	Isochlorogenic acid A*	Phenolic acids	Phenolic acids	2450-53-5	3	-	-
pmn001384	515.12	353.088	516.127	C25H24O12	[M-H]-	Isochlorogenic acid C*	Phenolic acids	Phenolic acids	57378-72-0	3	-	-
pmp000126	611.161	593.15	610.153	C27H30O16	[M+H]+	Luteolin-6,8-di-C-glucoside	Flavonoids	Flavones	29428-58-8	3	C10102	-
HJAP024	611.159	593.153	610.154	C27H30O16	[M+H]+	Kaempferol-6,8-di-C-glucoside	Flavonoids	Flavonols	-	3	-	-
Lhzp102632	595.384	289.216	594.377	C33H54O9	[M+H]+	Isorhodeasapogenin-3-O-glucoside	Steroids	Steroidal saponins	-	3	-	-
pmf0085	427.393	345.315	426.386	C30H50O	[M+H]+	9,19-Cyclolanost-24-en-3-ol (Cycloartenol)	Terpenoids	Triterpene	469-38-5	3	C01902	ko00100,ko01100,ko01110
Zmjp003291	595.168	433.116	594.159	C27H30O15	[M+H]+	Vitexin-2''-O-galactoside	Flavonoids	Flavones	-	2	-	-
Zmgp002569	903.272	433.114	902.269	C39H50O24	[M+H]+	kaempferol-3-O-β-glucopyranosyl-(1→2)-[α-rhamnopyranosyl (1→6)]-β-galactopyranoside-7-O-α-rhamnopyranoside	Flavonoids	Flavonols	-	3	-	-
Zmhn001883	329.088	209.042	330.095	C14H18O9	[M-H]-	Vanillic acid-4-O-glucoside	Phenolic acids	Phenolic acids	32142-31-7	3	-	-
pme2060	204.124	136.061	203.117	C10H13N5	[M+H]+	N6-Isopentenyladenine	Nucleotides and derivatives	Nucleotides and derivatives	2365-40-4	3	C04083	ko00908,ko01110,ko04075
Wbtn009004	345.134	327.125	346.142	C19H22O6	[M-H]-	(6s,7s)-1,6,7-trihydroxy-3-methoxy-2-(3-methylbut-2-en-1-yl)-5,6,7,8-tetrahydroxanthen-9-one	Flavonoids	Other Flavonoids	-	2	-	-
Lmhp002772	249.16	147.044	248.153	C14H20N2O2	[M+H]+	p-Coumaroylcadaverine	Alkaloids	Phenolamine	-	3	-	-
Zjhp082676	1045.52	883.477	1044.51	C51H80O22	[M+H]+	14-Dehydroxy-neoprazerigenin A-Glc-Glc-Glc-Rha	Steroids	Steroidal saponins	-	3	-	-
Hmcp002316	449.106	317.06	448.101	C21H20O11	[M+H]+	Isorhamnetin-3-O-arabinoside	Flavonoids	Flavonols	-	3	-	-
Lmhp003013	279.17	177.055	278.163	C15H22N2O3	[M+H]+	N-Feruloyl-Cadaverine	Alkaloids	Phenolamine	-	3	-	-
Qaxn004283	741.262	417.154	742.268	C34H46O18	[M-H]-	Acanthoside D	Lignans and Coumarins	Lignans	66791-77-3	1	-	-
Zjzp081873	1197.6	579.392	1196.58	C56H92O27	[M+H]+	Sarsasapogenin-Glc-Glc-Glc-Glc-Xyl	Steroids	Steroidal saponins	-	3	-	-
Lmtp003948	481.134	319.046	480.127	C22H24O12	[M+H]+	3',5',5,7-Tetrahydroxy-4'-methoxyflavanone-3'-O-glucoside	Flavonoids	Flavones	-	3	-	-
Zjhp083023	1241.58	575.356	1222.56	C57H90O28	[M+H2O+H]+	iso-14-Dehydroxy-neoprazerigenin A-Glc-Glc-Glc-Glc-Glc	Steroids	Steroidal saponins	-	3	-	-
Lmdp004892	535.108	287.055	534.101	C24H22O14	[M+H]+	Kaempferol-3-O-(6''-malonyl)galactoside*	Flavonoids	Flavonols	-	3	-	-
Lmmp003817	535.108	287.055	534.101	C24H22O14	[M+H]+	Kaempferol-3-O-(6''-malonyl)glucoside*	Flavonoids	Flavonols	-	3	-	-
pmb0475	671.182	509	670.174	C29H34O18	[M+H]+	Gallic acid-4-O-(6'''-feruloyl)sophoroside	Phenolic acids	Phenolic acids	-	3	-	-
Wacn005438	477.269	161.045	418.257	C21H38O8	[M+CH3COOH-H]-	Hydroxypentadecenoic acid glucoside	Lipids	Free fatty acids	-	2	-	-
Lmhp009349	502.293	361.274	501.286	C25H44NO7P	[M+H]+	LysoPE 20:4(2n isomer)	Lipids	LPE	-	3	-	-
Zjcp102030	1063.53	413.306	1062.52	C51H82O23	[M+H]+	Chonglouoside SL-12	Steroids	Steroidal saponins	-	3	-	-
Qmgp102117	444.309	147.044	443.304	C27H41NO4	[M+H]+	Veratraline B	Alkaloids	Steroid alkaloids	-	3	-	-
Smnp001985	557.16	163.03	556.158	C28H28O12	[M+H]+	2〞-O-feruloyl-aloesin	Quinones	Anthraquinone	-	3	-	-
Cmhp005227	339.109	177.054	338.1	C16H18O8	[M+H]+	4,8-Dihydroxy Naphthol-1-O-glucoside	Quinones	Quinones	-	3	-	-
Xmdn001002	251.12	164.081	252.115	C17H16O2	[M-H]-	Trans-hinokiresinol	Lignans and Coumarins	Lignans	17676-24-3	3	-	-
Zjhp082685	1061.52	429.298	1060.51	C51H80O23	[M+H]+	3-Hydroxy-cholest-5,14,16-trien-22-one-3-O-glucosyl(1→2)glucosyl(1→4)galactoside-26-O-glucoside (Polygonatumoside C)	Steroids	Steroidal saponins	-	3	-	-
pmb2947	865.198	407.1	866.206	C45H38O18	[M-H]-	Catechin-catechin-catechin	Flavonoids	Flavanols	-	3	-	-
Lmmp003042	169.049	123.044	168.042	C8H8O4	[M+H]+	Protocatechuic Acid Methyl Ester	Phenolic acids	Phenolic acids	2150-43-8	3	-	-
Wagp004812	491.155	329.102	490.147	C24H26O11	[M+H]+	5-Hydroxy-6,7,4'-Trimethoxyflavone 5-O-glucoside	Flavonoids	Flavones	-	2	-	-
mws0711	139.05	106.029	138.043	C6H6N2O2	[M+H]+	Nicotinamide-N-oxide	Alkaloids	Pyridine alkaloids	1986-81-8	3	-	-
Cmbn003192	415.128	161.026	416.132	C18H24O11	[M-H]-	Regaloside K	Phenolic acids	Phenolic acids	138772-00-6	3	-	-
Zjmp102019	315.086	205.049	314.079	C17H14O6	[M+H]+	iso-ophiopogonone D	Flavonoids	Other Flavonoids	-	3	-	-
mws0976	243.062	153.031	244.07	C9H12N2O6	[M-H]-	β-Pseudouridine	Nucleotides and derivatives	Nucleotides and derivatives	1445-07-4	3	C02067	ko00240,ko01100
Hmjp005556	284.127	147.05	283.121	C17H17NO3	[M+H]+	(2E)-3-(4-Hydroxyphenyl)-N-[2-(4-hydroxyphenyl)ethyl]-2-propenamide	Alkaloids	Alkaloids	-	1	-	-
Lmhp009034	452.277	311.258	451.27	C21H42NO7P	[M+H]+	LysoPE 16:1	Lipids	LPE	-	3	-	-
Zjzp081819	755.423	593.37	754.414	C39H62O14	[M+H]+	2-Hydroxy diosgenin-Glc-Glc	Steroids	Steroidal saponins	-	2	-	-
Lmgp002595	167.07	121.027	166.063	C9H10O3	[M+H]+	4'-Hydroxy-3'-methoxyacetophenone (Acetovanillone)	Phenolic acids	Phenolic acids	498-02-2	2	C11380	-
mws0369	303.233	259.243	304.24	C20H32O2	[M-H]-	Arachidonic Acid	Lipids	Free fatty acids	506-32-1	1	C00219	ko00590,ko00591,ko01040,ko01100
pmb2620	207.066	133.065	208.074	C11H12O4	[M-H]-	3,4-Dimethoxycinnamic acid	Phenolic acids	Phenolic acids	2316-26-9	1	-	-
Zmgn004894	151.04	136.017	152.047	C8H8O3	[M-H]-	Methyl 4-hydroxybenzoate	Phenolic acids	Phenolic acids	99-76-3	3	-	-
Hmln000659	331.069	169.01	332.074	C13H16O10	[M-H]-	3-O-Galloyl-D-glucose*	Phenolic acids	Phenolic acids	-	3	-	-
Hmcp002354	227.128	121.01	226.111	C14H14N2O	[M+H]+	Crenatine	Alkaloids	Plumerane	26585-14-8	3	-	-
pmn001702	461.073	285.048	462.08	C21H18O12	[M-H]-	Tetahydroxyflavone-7-O-glucuronide	Flavonoids	Flavones	-	3	-	-
MWS1798	113.06	67.054	112.052	C6H8O2	[M+H]+	2,4-Hexadienoic acid	Organic acids	Organic acids	110-44-1	3	-	-
MWS00123g	180.102	91.0566	179.095	C10H13NO2	[M+H]+	L-Homophenylalanine	Amino acids and derivatives	Amino acids and derivatives	943-73-7	2	C17235	ko00400,ko00966,ko01100,ko01110,ko01210
Lhlp102623	1211.57	593.37	1210.56	C56H90O28	[M+H]+	Hydroxydiosgenin glucose xylose glucoside	Steroids	Steroidal saponins	-	3	-	-
Qmwp111506	312.231	81.0693	311.225	C21H29NO	[M+H]+	1-Methyl-2-[(Z)-6-undecyl]-4(1H)-quinolone	Alkaloids	Alkaloids	-	2	-	-
Hmdp003524	885.482	723.43	884.477	C45H72O17	[M+H]+	Diosgenin-3-O-rhamnosyl(1→2)[glucosyl(1→3)]glucoside (Gracillin)	Steroids	Steroidal saponins	19083-00-2	3	C08901	-
HJN054	493.209	361.161	494.215	C25H34O10	[M-H]-	Secoisolariciresinol-9'-O-xyloside	Lignans and Coumarins	Lignans	-	3	-	-
Lmqn000351	325.114	59.0139	326.121	C12H22O10	[M-H]-	Rutinose	Others	Saccharides	90-74-4	2	C08247	-
Lmbp002336	611.161	303.048	610.153	C27H30O16	[M+H]+	Quercetin-3-O-(2''-O-rhamnosyl)galactoside	Flavonoids	Flavonols	-	3	-	-
Zahp005843	344.147	207.065	343.142	C19H21NO5	[M+H]+	N-Trans-Sinapoyltyramine	Alkaloids	Alkaloids	200125-11-7	1	-	-
Zmgn003633	211.135	183.14	212.141	C12H20O3	[M-H]-	12-Oxo-10E-Dodecenoic Acid	Lipids	Free fatty acids	65410-38-0	3	C16309	ko00592,ko01110
Lmhp002031	245.186	86.0954	244.179	C12H24N2O3	[M+H]+	L-Leucyl-L-Leucine	Amino acids and derivatives	Amino acids and derivatives	3303-31-9	2	-	-
Zmcp003989	595.163	287.054	594.159	C27H30O15	[M+H]+	Kaempferol-3-O-rhamnosyl(1→2)glucoside	Flavonoids	Flavonols	-	3	-	-
pme0256	151.026	108.02	152.033	C5H4N4O2	[M-H]-	Xanthine	Nucleotides and derivatives	Nucleotides and derivatives	69-89-6	3	C00385	ko00230,ko00232,ko01100,ko01110,ko01232
Zmxp005470	579.135	331.083	578.127	C26H26O15	[M+H]+	Tricin-7-O-(6''-O-malonyl)glucoside	Flavonoids	Flavones	-	3	-	-
Lmnp002845	463.13	343.09	462.116	C22H22O11	[M+H]+	Hispidulin-8-C-glucoside	Flavonoids	Flavones	-	3	-	-
Lmmp002463	625.176	317.065	624.169	C28H32O16	[M+H]+	Sexangularetin-3-O-glucoside-7-O-rhamnoside	Flavonoids	Flavonols	-	3	-	-
Zmdn003480	537.198	375.152	538.205	C26H34O12	[M-H]-	Cycloolivil-6-O-glucoside	Lignans and Coumarins	Lignans	-	2	-	-
pmb2984	491.12	287.1	492.127	C23H24O12	[M-H]-	Eriodictyol-7-O-(6''-acetyl)glucoside	Flavonoids	Flavanones	-	3	-	-
Zjmp102018	315.086	205.047	314.079	C17H14O6	[M+H]+	ophiopogonone D	Flavonoids	Other Flavonoids	-	3	-	-
mws4175	175.025	85.0288	176.032	C6H8O6	[M-H]-	D-Glucurono-6,3-lactone	Others	Saccharides	32449-92-6	3	C02670	ko00053,ko01100
Hmcp001589	787.227	317.06	786.222	C34H42O21	[M+H]+	Isorhamnetin-3-O-rutinoside-4'-O-glucoside	Flavonoids	Flavonols	111393-97-6	3	-	-
