# Supplementary material for: Integrative analyses of metabolome and transcriptome reveal the dynamic accumulation and regulatory network in rhizomes and fruits of Polygonatum cyrtonema Hua
Source: BMC Genomics. 2024 Jul 19;25:706. doi: 10.1186/s12864-024-10608-4 (PMC11264994; doi:10.1186/s12864-024-10608-4)
Supplement: Supplementary file 15 — Supplementary Material 15 [file 12864_2024_10608_MOESM15_ESM.xlsx]

## Sheet: Sheet1
average	Amino acids and derivatives	Phenolic acids	Nucleotides and derivatives	Flavonoids	Quinones	Lignans and Coumarins	Tannins	Alkaloids	Terpenoids	Organic acids	Steroids	Lipids	Others
1Y	4.01212e+08	1.59589e+08	8.09547e+07	2.76789e+08	9.26088e+06	1.28848e+07	31530.3	2.9853e+08	1.01498e+07	2.09171e+08	3.26779e+08	3.98954e+08	2.77534e+08
3Y	6.73841e+08	1.67714e+08	8.20276e+07	5.01512e+08	8.3875e+06	1.27242e+07	19667.6	4.51684e+08	9.93529e+06	2.03334e+08	2.3385e+08	3.33273e+08	3.44679e+08
5Y	5.68514e+08	191874382	7.32428e+07	4.98495e+08	1.01061e+07	2.70588e+07	57130.4	5.30549e+08	8.23386e+06	1.91647e+08	1.82196e+08	2.40141e+08	2.79959e+08
F	2.90057e+08	2.24831e+08	3.82233e+08	6.00332e+08	1.8129e+07	1.04075e+07	2.37369e+06	2.84574e+08	1.24861e+07	2.62946e+08	4.01805e+08	5.59014e+08	4.47014e+08
SD	Amino acids and derivatives	Phenolic acids	Nucleotides and derivatives	Flavonoids	Quinones	Lignans and Coumarins	Tannins	Alkaloids	Terpenoids	Organic acids	Steroids	Lipids	Others
1Y	2.22259e+07	1.74021e+06	3.26301e+06	1.14036e+07	207661	334865	3308.39	1.31698e+07	599476	3.18061e+06	1.16369e+07	2.68293e+06	1.44084e+07
3Y	1.76017e+07	4.65317e+06	746937	1.39195e+07	482673	617735	3000.82	1.04405e+07	1.88538e+06	1.11433e+06	2.4787e+07	4.69237e+06	2.75061e+07
5Y	3.27341e+07	1.88369e+06	4.2781e+06	7.29951e+07	408079	659984	5587.03	1.4263e+07	861636	2.82409e+06	1.7025e+07	5.79224e+06	2.89181e+07
F	1.202e+07	4.20446e+06	6.49185e+06	6.8279e+07	732791	567041	107030	5.56282e+06	820947	5.33539e+06	1.71975e+07	1.18006e+07	8.33766e+06
