# Supplementary material for: Integrative analyses of metabolome and transcriptome reveal the dynamic accumulation and regulatory network in rhizomes and fruits of Polygonatum cyrtonema Hua
Source: BMC Genomics. 2024 Jul 19;25:706. doi: 10.1186/s12864-024-10608-4 (PMC11264994; doi:10.1186/s12864-024-10608-4)
Supplement: Supplementary file 16 — Supplementary Material 16 [file 12864_2024_10608_MOESM16_ESM.xlsx]

## Sheet: Sheet1
Index	Sub Class	Formula	Compounds	Class I	Class II	CAS	Level	cpd_ID	kegg_map	1Y_vs_3Y_Log2FC	1Y_vs_3Y_Type	1Y_vs_5Y_Log2FC	1Y_vs_5Y_Type	1Y_vs_F_Log2FC	1Y_vs_F_Type
Cmbn003192	6	C18H24O11	Regaloside K	Phenolic acids	Phenolic acids	138772-00-6	3	-	-	2.62767	up	--	--	3.35823	up
Cmbn003996	6	C19H26O11	Regaloside G	Phenolic acids	Phenolic acids	120601-64-1	3	-	-	--	--	--	--	3.28759	up
Cmbn005068	7	C20H26O11	Regaloside I*	Phenolic acids	Phenolic acids	126239-78-9	3	-	-	--	--	1.12358	up	-11.6976	down
Cmbp005523	4	C21H20O9	1,3-O-Dicaffeoylglycerol	Phenolic acids	Phenolic acids	-	3	-	-	--	--	2.19358	up	1.74369	up
Cmdp004421	2	C39H60O13	Gentrogenin-3-O-glucosyl(1→4)fucoside (Kingianoside B)	Steroids	Steroidal saponins	145867-18-1	2	-	-	-2.83388	down	-2.46518	down	-3.2107	down
Cmhp005227	9	C16H18O8	4,8-Dihydroxy Naphthol-1-O-glucoside	Quinones	Quinones	-	3	-	-	2.67595	up	-11.6534	down	--	--
Cmjn004337	6	C18H26O10	Benzyl-(2''-O-xylosyl)glucoside	Phenolic acids	Phenolic acids	-	1	-	-	--	--	--	--	3.73357	up
Cmpp003619	7	C10H8O4	6,7-Dihydroxy-4-methylcoumarin	Lignans and Coumarins	Coumarins	529-84-0	2	-	-	--	--	--	--	--	--
Cmsp002787	10	C11H14O5	3,4'-Dihydroxy-3',5'-dimethoxypropiophenone	Phenolic acids	Phenolic acids	136196-47-9	2	-	-	--	--	1.19346	up	--	--
Cmxn004016	10	C21H24O11	Dihydromarein	Flavonoids	Chalcones	-	2	-	-	--	--	2.07914	up	--	--
Cmzp002057	5	C14H18O8	6-O-Acetylarbutin	Phenolic acids	Phenolic acids	10338-88-2	3	-	-	-15.0202	down	-15.0202	down	--	--
Hagn003556	10	C23H16O6	7-Benzyloxy-5-hydroxy-3',4'-methylenedioxyflavonoid	Flavonoids	Flavones	-	2	-	-	--	--	1.63361	up	--	--
Hahn002315	10	C28H36O13	syringaresinol-4-O-β-D-glucopyranoside	Others	Others	-	2	-	-	2.65795	up	4.06033	up	-11.633	down
Hahp000801	10	C5H11NO2	alanine betaine	Alkaloids	Alkaloids	-	2	-	-	--	--	--	--	--	--
Hajp007218	9	C16H12O6	5,7,3',5'-tetrahydroxy-6-methylfavanone	Flavonoids	Flavones	-	2	-	-	1.54375	up	--	--	1.33234	up
HJAP020	8	C27H32O16	Eriodictyol-5,3'-Di-O-glucoside	Flavonoids	Flavanones	-	3	-	-	--	--	--	--	-13.1681	down
HJAP024	3	C27H30O16	Kaempferol-6,8-di-C-glucoside	Flavonoids	Flavonols	-	3	-	-	-12.1497	down	--	--	--	--
HJAP026	9	C28H32O16	Chrysoeriol-6-C-glucoside-4'-O-glucoside	Flavonoids	Flavones	-	3	-	-	1.77768	up	--	--	1.29316	up
HJAP119	10	C34H42O20	Rhamnetin-3-O-Rutinoside-5-O-rhamnoside	Flavonoids	Flavonols	-	2	-	-	--	--	1.83127	up	-2.47586	down
HJAP120	8	C28H32O16	Rhamnetin-3-O-Rutinoside	Flavonoids	Flavonols	-	3	-	-	--	--	--	--	--	--
HJAP123	10	C40H52O25	Isorhamnetin-3-O-rutinoside-7-O-rutinoside	Flavonoids	Flavonols	-	2	-	-	--	--	3.55152	up	2.14969	up
HJKP000649	10	C8H9NO	N-benzylformamide	Alkaloids	Alkaloids	6343-54-0	2	C15561	-	--	--	1.72434	up	--	--
HJN003	6	C17H22O10	1-O-Sinapoyl-β-D-glucose	Phenolic acids	Phenolic acids	-	1	C01175	ko00940,ko01110	--	--	--	--	4.28629	up
HJN011	2	C17H17NO4	Tataramide A	Alkaloids	Phenolamine	-	3	-	-	-1.38235	down	-3.71224	down	-7.09137	down
HJN013	9	C18H19NO5	N-Feruloyloctopamine	Alkaloids	Phenolamine	66648-44-0	1	-	-	1.68647	up	--	--	--	--
HJN016	6	C36H36N2O8	Cannabisin D	Alkaloids	Alkaloids	-	2	C17908	-	1.78695	up	1.21179	up	2.4613	up
HJN037	8	C8H8O5	4-O-Methylgallic Acid	Phenolic acids	Phenolic acids	4319-02-2	3	-	-	--	--	--	--	-9.05069	down
HJN051	8	C28H32O16	Tamarixetin-3-O-rutinoside	Flavonoids	Flavonols	-	3	-	-	--	--	--	--	-1.90789	down
HJN054	10	C25H34O10	Secoisolariciresinol-9'-O-xyloside	Lignans and Coumarins	Lignans	-	3	-	-	--	--	9.23272	up	--	--
Hmbn004039	7	C20H26O11	Regaloside B*	Phenolic acids	Phenolic acids	114420-67-6	3	-	-	--	--	--	--	-3.359	down
Hmbp002730	2	C15H10O6	Isoscutellarein	Flavonoids	Flavones	41440-05-5	3	C10097	-	--	--	-10.8519	down	-10.8519	down
Hmcn000192	3	C7H14O7	Sedoheptulose	Others	Saccharides	3019-74-7	2	C02076	ko00710,ko01100	-1.10069	down	--	--	--	--
Hmcn001296	10	C21H28O13	Cistanoside F	Phenolic acids	Phenolic acids	97411-47-7	1	-	-	--	--	1.88456	up	1.30162	up
Hmcn002743	4	C22H26O8	Lirioresinol A	Lignans and Coumarins	Lignans	-	1	-	-	1.54305	up	1.35848	up	1.41179	up
Hmcp001579	4	C29H34O18	Limocitrin-3-O-sophoroside*	Flavonoids	Flavonols	-	3	-	-	--	--	1.20551	up	1.31285	up
Hmcp001589	10	C34H42O21	Isorhamnetin-3-O-rutinoside-4'-O-glucoside	Flavonoids	Flavonols	111393-97-6	3	-	-	--	--	3.49618	up	--	--
Hmcp001628	4	C29H34O18	Limocitrin-3,7-di-O-glucoside*	Flavonoids	Flavonols	-	3	-	-	--	--	1.20551	up	1.31285	up
Hmcp001636	5	C23H24O13	Limocitrin-7-O-glucoside	Flavonoids	Flavonols	-	2	-	-	--	--	-16.2571	down	--	--
Hmcp002207	6	C22H22O12	Isorhamnetin-7-O-glucoside (Brassicin)*	Flavonoids	Flavonols	6743-96-0	3	-	-	1.67469	up	--	--	2.70481	up
Hmcp002316	2	C21H20O11	Isorhamnetin-3-O-arabinoside	Flavonoids	Flavonols	-	3	-	-	--	--	-2.46388	down	-3.82968	down
Hmcp002399	1	C23H24O13	Limocitrin-3-O-glucoside	Flavonoids	Flavonols	-	3	-	-	--	--	-13.7249	down	--	--
Hmcp005535	6	C30H48O	α-Amyrenone	Terpenoids	Triterpene	638-96-0	3	-	-	--	--	13.1397	up	14.4935	up
Hmcp005589	4	C30H48O	Olean-12-en-3-one (β-Amyrone)	Terpenoids	Triterpene	638-97-1	3	-	-	11.5335	up	13.867	up	14.5039	up
Hmdn006566	5	C30H48O3	3,4-Open loop-lupine-4(23),20(29)-diene-24-hydroxy-3-carboxylic acid	Terpenoids	Triterpene	-	3	-	-	-12.7482	down	-12.7482	down	--	--
Hmdn006685	10	C30H48O3	3,4-Cycloopen-cycloaltin-4(29),25-diene-24(S)-hydroxy-3-carboxylic acid	Terpenoids	Triterpene	-	3	-	-	--	--	12.0381	up	--	--
Hmdp000626	10	C9H11NO2	Polygonatine A	Alkaloids	Alkaloids	-	3	-	-	--	--	13.5732	up	--	--
Hmdp002882	6	C45H70O19	Spirost-5-en-12-one-3-O-glucosyl(1→2)glucosyl(1→4)galactoside (Pratioside D1)	Steroids	Steroidal saponins	1173921-55-5	2	-	-	-1.07424	down	--	--	3.59765	up
Hmdp003064	6	C39H60O15	3,24-Dihydroxy-spirostan-5-en-12-one-3-O-glucosyl(1→4)galactoside (Kingianoside H)	Steroids	Steroidal saponins	1202947-59-8	3	-	-	--	--	--	--	--	--
Hmdp003288	1	C51H82O23	Trillin-6'-O-sophorotrioside	Terpenoids	Triterpene Saponin	-	1	-	-	--	--	--	--	--	--
Hmdp003400	5	C33H52O8	Diosgenin-3-O-glucoside (Trillin)	Steroids	Steroidal saponins	14144-06-0	2	C20709	-	-21.0723	down	--	--	--	--
Hmdp003401	1	C39H62O13	Trillin-6'-O-glucoside	Terpenoids	Triterpene Saponin	-	2	-	-	--	--	-12.2408	down	--	--
Hmdp003403	1	C45H72O18	Spirost-5-ene-3,27-diol-27-O-glucoside-3-O-[rhamnosyl(1→4)]glucoside (Polygonatoside D)*	Steroids	Steroidal saponins	-	3	-	-	--	--	-2.05343	down	--	--
Hmdp003423	1	C45H72O18	Spirost-5-en-3-ol-3-O-glucosyl(1→2)glucosyl(l→4)galactoside (Neosibiricoside D)*	Steroids	Steroidal saponins	880152-67-0	3	-	-	--	--	-1.67419	down	--	--
Hmdp003524	1	C45H72O17	Diosgenin-3-O-rhamnosyl(1→2)[glucosyl(1→3)]glucoside (Gracillin)	Steroids	Steroidal saponins	19083-00-2	3	C08901	-	--	--	-11.563	down	--	--
Hmfn000531	6	C6H8O6	L-Ascorbic acid (Vitamin C)	Others	Vitamin	50-81-7	3	C00072	ko00053,ko00480,ko01100,ko01110,ko01240	-2.41481	down	--	--	3.09075	up
Hmgn002038	6	C29H34O16	β-Oxoacteoside	Phenolic acids	Phenolic acids	-	3	-	-	--	--	--	--	2.98377	up
Hmgp001888	4	C28H32O17	Patuletin-3-O-rutinoside	Flavonoids	Flavonols	-	1	-	-	--	--	3.09424	up	3.6484	up
Hmgp001916	4	C29H34O18	3,3',5,7-Tetrahydroxy-4',6-Dimethoxyflavone-7-O-Gentiobioside; (Laciniatin-7-O-Gentiobioside)	Flavonoids	Flavonols	-	2	-	-	--	--	3.44819	up	4.04879	up
Hmgp002121	6	C31H28O13	Hispidulin-7-O-(6''-O-p-Coumaroyl)Glucoside	Flavonoids	Flavones	-	3	-	-	--	--	--	--	2.34417	up
Hmgp002327	10	C11H9O2N	3-amino-2-naphthoic acid	Alkaloids	Alkaloids	-	1	-	-	2.32747	up	3.297	up	-1.63878	down
Hmgp003086	6	C29H34O16	Tricin-7-O-rutinoside*	Flavonoids	Flavones	-	2	-	-	11.9733	up	13.3747	up	18.7042	up
Hmhn000927	6	C12H16O8	Phloroglucinol-1-O-β-D-glucopyranoside	Phenolic acids	Phenolic acids	-	3	-	-	--	--	--	--	1.51572	up
Hmhn002787	4	C21H32O10	(1'R,3R,5R,8'S)-Dihydrophaseic acid-O-β-D-glucoside	Phenolic acids	Phenolic acids	-	1	-	-	--	--	1.3185	up	2.1819	up
Hmhn003067	10	C15H18O8	Phenylpropionic acid-O-β-D-glucopyranoside	Phenolic acids	Phenolic acids	-	2	-	-	--	--	1.11348	up	--	--
Hmhn003518	10	C16H20O9	4-O-β-D-glucopyranosylferulic acid	Phenolic acids	Phenolic acids	-	1	-	-	--	--	2.34794	up	--	--
Hmhn006723	9	C16H14O6	Disporopsin	Flavonoids	Flavones	-	1	-	-	1.9411	up	-2.80605	down	-16.8013	down
Hmhn007438	2	C16H14O5	4'-Demethyl-3,9-dihydropunctatin	Flavonoids	Flavones	96911-00-1	1	-	-	-1.15814	down	-5.46211	down	-7.72889	down
Hmhp001812	6	C11H15N5O4	2'-O-Methyladenosine	Nucleotides and derivatives	Nucleotides and derivatives	2140-79-6	3	-	-	--	--	--	--	3.08772	up
Hmhp006479	9	C17H16O6	2-(2,4-dihydroxybenzyl)-6,8-dihydroxy-7-methyl-3,4-dihydronaphthalen-1(2H)-one	Flavonoids	Other Flavonoids	-	1	-	-	2.55644	up	--	--	-16.0878	down
Hmhp006830	7	C18H18O6	6,8-Dihydroxy-2-(2-hydroxy-4-methoxybenzyl)-7-methyl-3,4-dihydronaphthalen-1(2H)-one	Flavonoids	Other Flavonoids	-	1	-	-	3.54418	up	3.28238	up	-4.23845	down
Hmhp006887	9	C18H18O5	6,8-Dihydroxy-2-(4-hydroxybenzyl)-5,7-dimethyl-3,4-dihydronaphthalen-1(2H)-one	Flavonoids	Other Flavonoids	-	1	-	-	1.74359	up	--	--	-5.03347	down
Hmjn004446	6	C30H26O13	Luteolin-7-O-(6''-caffeoyl)rhamnoside	Flavonoids	Flavones	-	3	-	-	-1.62111	down	-1.50216	down	2.26111	up
Hmjp005556	9	C17H17NO3	(2E)-3-(4-Hydroxyphenyl)-N-[2-(4-hydroxyphenyl)ethyl]-2-propenamide	Alkaloids	Alkaloids	-	1	-	-	--	--	-1.31541	down	-3.71189	down
Hmjp006104	10	C19H21NO5	N-Cis-Feruloyl-3'-O-methyldopamine	Alkaloids	Phenolamine	-	3	-	-	1.12942	up	2.13149	up	--	--
Hmln000297	6	C6H12O6	Inositol	Others	Saccharides	87-89-8	1	C00137	ko00052,ko00053,ko00562,ko01100,ko01110,ko01250,ko02010,ko04070	--	--	--	--	2.30966	up
Hmln000659	3	C13H16O10	3-O-Galloyl-D-glucose*	Phenolic acids	Phenolic acids	-	3	-	-	-1.66145	down	--	--	--	--
Hmln000873	6	C13H16O10	2-O-Galloyl-D-glucose	Phenolic acids	Phenolic acids	-	3	-	-	-1.05778	down	--	--	1.49993	up
Hmln001836	3	C29H32O17	Kaempferol-3-O-(6''-Acetyl)glucosyl-(1→3)-Galactoside	Flavonoids	Flavonols	-	2	-	-	--	--	--	--	--	--
Hmln001931	4	C32H42O16	Matairesinol-4,4'-di-O-glucoside	Lignans and Coumarins	Lignans	-	2	-	-	--	--	1.91049	up	1.90421	up
Hmln002355	3	C27H34O12	5'-Methoxymatairesinoside	Lignans and Coumarins	Lignans	1691201-82-7	3	-	-	--	--	--	--	--	--
Hmln003529	6	C18H26O10	Benzyl β-primeveroside	Phenolic acids	Phenolic acids	130622-31-0	1	-	-	--	--	-1.10864	down	3.55016	up
Hmlp001371	10	C12H14N2O3	Cyclo(Tyr-Ala)	Amino acids and derivatives	Amino acids and derivatives	21754-26-7	3	-	-	--	--	1.58821	up	--	--
Hmmn002544	2	C16H20O9	Ferulic acid-4-O-glucoside	Phenolic acids	Phenolic acids	117405-51-3	1	-	-	--	--	--	--	-2.45528	down
Hmmn002691	8	C39H52O24	Eriodictyol-5,3'-Di-O-rutinoside	Flavonoids	Flavanones	-	3	-	-	--	--	--	--	-2.89706	down
Hmmp001310	10	C11H9NO2	3-Indoleacrylic acid	Alkaloids	Plumerane	1204-06-4	1	C21283	-	2.43684	up	3.34801	up	-1.76098	down
Hmmp002124	7	C9H7NO	Indole-3-carboxaldehyde	Alkaloids	Plumerane	487-89-8	1	C08493	-	2.22481	up	2.96009	up	-1.39749	down
Hmmp002169	6	C39H50O24	Luteolin-5,7-di-O-rutinoside	Flavonoids	Flavones	-	3	-	-	--	--	2.53252	up	4.84109	up
Hmpn005101	10	C21H24O11	Sieboldin	Flavonoids	Chalcones	18777-73-6	2	-	-	--	--	2.4866	up	--	--
Hmpp002612	6	C27H30O16	Luteolin-7-O-gentiobioside	Flavonoids	Flavones	-	3	-	-	--	--	--	--	5.73273	up
Hmpp003270	6	C21H20O11	Luteolin-4'-O-glucoside*	Flavonoids	Flavones	6920-38-3	3	-	-	--	--	--	--	2.44597	up
Hmqn003054	6	C18H34O5	9,10,11-Trihydroxy-12-octadecenoic acid	Lipids	Free fatty acids	61911-67-9	1	-	-	--	--	--	--	1.26023	up
Hmqn004825	6	C18H30O3	Rabdosia acid A	Lipids	Free fatty acids	-	2	-	-	--	--	--	--	1.53648	up
Hmqp001042	7	C10H20O6	Butyl beta-D-glucoside	Others	Saccharides	5391-18-4	2	-	-	13.4606	up	14.2548	up	--	--
Hmqp002567	9	C17H17NO3	4-Hydroxycinnamic acid p-hydroxyphenethylamine	Phenolic acids	Phenolic acids	-	3	-	-	1.01451	up	-1.74093	down	-4.00699	down
Hmqp005411	6	C18H32O3	9-Oxo-12Z-Octadecenoic acid	Lipids	Free fatty acids	112543-32-5	1	-	-	--	--	--	--	2.2112	up
Hmqp005455	6	C18H32O3	15(R)-Hydroxylinoleic Acid	Lipids	Free fatty acids	177931-23-6	1	-	-	--	--	-1.10942	down	1.73871	up
Hmqp006221	2	C19H34O3	13-Hydroxy-9Z,11E-octadecadienoic acid	Lipids	Free fatty acids	18104-45-5	3	-	-	--	--	-1.02025	down	-1.29114	down
Hmsp000364	3	C7H13NO2	L-Cyclopentylglycine	Amino acids and derivatives	Amino acids and derivatives	2521-84-8	3	-	-	--	--	--	--	--	--
Hmtn001302	4	C13H16O8	Glucosyloxybenzoic acid	Phenolic acids	Phenolic acids	-	1	-	-	--	--	--	--	1.11143	up
Hmtp000776	10	C8H9NO3	4,5,6-Trihydroxy-2-cyclohexen-1-ylideneacetonitrile	Alkaloids	Alkaloids	-	3	-	-	--	--	--	--	--	--
Hmxp007521	6	C17H14O6	3',4'-Dihydroxy-7,5'-dimethoxyflavone	Flavonoids	Flavones	-	2	-	-	--	--	--	--	21.0665	up
Hmyn006303	6	C27H47O12P	LysoPI 18:3	Lipids	Glycerol ester	-	3	-	-	--	--	-9.89017	down	2.7727	up
Hmyn007168	5	C22H45O9P	LysoPG 16:0	Lipids	Glycerol ester	-	3	-	-	--	--	-1.86366	down	--	--
Hmyp002315	3	C15H10O7	3,5,7,4'-Tetrahydroxy-Coumaronochromone	Others	Chromone	-	3	-	-	--	--	--	--	--	--
Hmyp002656	10	C11H11NO4	Methyl dioxindole-3-acetate	Alkaloids	Plumerane	57061-18-4	1	-	-	1.25411	up	1.56665	up	1.09209	up
HX1348	9	C5H8O4	2-hydroxymethyl-D-ribono-γ-lactone	Others	Others	-	2	-	-	1.72579	up	--	--	1.12721	up
HX1349	10	C5H8O4	dihydro-4-hydroxy-5-hydroxymethyl-2(3H)-furanone	Others	Others	-	2	-	-	--	--	--	--	--	--
Jmwn002117	10	C14H20O9	2-(3,4-dihydroxyphenyl)ethanediol 1-O-β-D-glucopyranoside	Phenolic acids	Phenolic acids	-	1	-	-	--	--	1.94855	up	--	--
Jmyn004445	2	C56H92O29	Furost-5-ene-3,22,26-triol-3-O-glucosyl(1→2)[xylosyl(1→3)]glucosyl(1→4)galactoside-26-O-glucoside (Timosaponin H1)	Steroids	Steroidal saponins	-	2	-	-	--	--	--	--	-13.6859	down
Jmyn006217	10	C18H18O7	Polygonatone B	Others	Others	-	1	-	-	--	--	1.38284	up	-13.8668	down
Jmyn006245	9	C17H16O6	(3R)-5,7-Dihydroxy-8-methyl-3-(2',4'-dihydroxybenzyl)-chroma-4-one	Flavonoids	Other Flavonoids	-	1	-	-	2.51959	up	--	--	-7.2277	down
Jmyn006479	7	C18H18O6	3,5,7-Trihydroxy-6,8-dimethyl-3-(4'-hydroxybenzyl)-chroman-4-one (Polygonatone C)	Flavonoids	Other Flavonoids	-	1	-	-	3.32677	up	3.12043	up	-4.0351	down
Jmyn006493	9	C18H18O5	(3R)-5,7-Dihydroxy-6,8-dimethyl-3-(4'-hydroxybenzyl)-chromone-4-one	Flavonoids	Other Flavonoids	-	1	-	-	1.44814	up	--	--	-5.07189	down
Jmyp004138	1	C51H82O23	Furost-5-ene-3,14,22,26-tetrol-3-O-glucosyl(1→2)[xylosyl(1→3)]glucosyl(1→4)galactoside-26-O-glucoside (Polygonatumoside F)	Steroids	Steroidal saponins	-	2	-	-	--	--	-1.206	down	--	--
Jmyp004236	1	C51H82O23	Spirost-5-en-3,14-diol-3-O-glucosyl(1→2)[glucosyl(1→3)]galactoside(1→4)galactoside	Steroids	Steroidal saponins	-	1	-	-	--	--	-1.15808	down	--	--
Jmyp004441	2	C51H82O22	3-O-Glucosyl-(1→2)-[xylosyl-(1→3)]-glucosyl-(1→4)-galactoside-yamogenin	Steroids	Steroidal saponins	-	1	-	-	--	--	-1.09527	down	-1.97775	down
Jmyp005575	10	C19H20O6	5,7-Dihydroxy-6,8-dimethyl-3-(3'-hydroxy-4'-methoxybenzyl)-chroma4-one	Flavonoids	Other Flavonoids	-	1	-	-	3.98798	up	5.38	up	-1.88421	down
Lafp002722	7	C17H24O10	3-Hydroxy-1-(4-hydroxy-3,5-dimethoxy-phenyl)-propan-1-one glucoside	Phenolic acids	Phenolic acids	-	2	-	-	--	--	1.15926	up	--	--
Lbhp011917	10	C21H26O14	Esculin glucoside	Lignans and Coumarins	Coumarins	-	2	-	-	--	--	2.80681	up	--	--
Lchp000221	4	C11H10O4	(Z)-3-Ethylidene-7-hydroxy-6-methoxyphthalide	Others	Others	-	1	-	-	--	--	3.49137	up	3.23951	up
Lcyn000106	10	C26H32O13	Dichotomoside A	Lignans and Coumarins	Lignans	-	1	-	-	--	--	1.01562	up	--	--
Lhlp102618	6	C57H92O29	Hydroxydiosgenin pentaglucoside	Steroids	Steroidal saponins	-	2	-	-	--	--	--	--	3.36002	up
Lhlp102623	6	C56H90O28	Hydroxydiosgenin glucose xylose glucoside	Steroids	Steroidal saponins	-	3	-	-	--	--	--	--	3.14963	up
Lhzp102628	1	C33H52O8	3-Epidiosgenin-3-O-glucoside*	Steroids	Steroidal saponins	-	1	-	-	--	--	-1.26439	down	--	--
Lhzp102632	2	C33H54O9	Isorhodeasapogenin-3-O-glucoside	Steroids	Steroidal saponins	-	3	-	-	--	--	--	--	-12.5826	down
Li512111	9	C24H24O13	Isorhamnetin-3-O-(6''-acetylglucoside)	Flavonoids	Flavonols	-	3	-	-	--	--	--	--	--	--
Lman002731	10	C15H18O9	Grevilloside F	Phenolic acids	Phenolic acids	1094004-50-8	3	-	-	--	--	1.40398	up	--	--
Lman003972	10	C21H22O10	6-O-Caffeoylarbutin	Phenolic acids	Phenolic acids	136172-60-6	2	-	-	--	--	3.16317	up	-12.4645	down
Lmbn000121	7	C4H6N2O2	3-Cyano-L-alanine	Amino acids and derivatives	Amino acids and derivatives	6232-19-5	3	C02512	ko00460,ko01100,ko01110	12.0314	up	12.2823	up	--	--
Lmbn000193	1	C3H4O4	Tartronate semialdehyde	Organic acids	Organic acids	2480-77-5	3	C01146	ko00053,ko00630,ko01100	--	--	-1.24959	down	--	--
Lmbn000198	6	C4H6O5	3-Dehydro-L-Threonic Acid	Others	Saccharides	-	1	C03064	ko00053,ko01100	--	--	--	--	2.06945	up
Lmbn000216	1	C5H8O5	3-Methylmalic acid*	Organic acids	Organic acids	152204-30-3	3	C06032	ko00290,ko00660,ko01100,ko01210,ko01230	-1.05434	down	-1.24811	down	--	--
Lmbn000612	10	C5H7NO3	1-Pyrroline-4-hydroxy-2-carboxylic acid	Organic acids	Organic acids	9054-77-7	3	C04282	ko00470,ko01100	--	--	9.48954	up	--	--
Lmbn001162	7	C15H16O9	Esculetin-7-O-glucoside	Lignans and Coumarins	Coumarins	-	3	-	-	--	--	--	--	--	--
Lmbn001181	10	C22H28O15	Fraxetin-7,8-di-O-glucoside	Lignans and Coumarins	Coumarins	-	2	-	-	--	--	1.75333	up	--	--
Lmbn001288	5	C5H8O4	2-Hydroxy-2-methyl-3-oxobutanoic acid	Organic acids	Organic acids	71698-08-3	3	C06010	ko00290,ko00650,ko00660,ko00770,ko01100,ko01110,ko01210,ko01230	-2.63268	down	-2.1671	down	--	--
Lmbn001467	10	C7H13NO3	5-Acetamidopentanoic Acid	Organic acids	Organic acids	1072-10-2	2	C03087	ko00310,ko01100	--	--	1.58969	up	1.06864	up
Lmbn001676	6	C6H10O4	3-Hydroxy-3-Methyl-2-Oxopentanoic Acid	Organic acids	Organic acids	-	3	C14463	ko00290,ko01110,ko01210	-1.56003	down	--	--	2.02965	up
Lmbn001754	5	C7H12O5	3-Isopropylmalic Acid*	Organic acids	Organic acids	921-28-8	2	C04411	ko00290,ko01100,ko01110,ko01210,ko01230	-1.47529	down	-4.67856	down	1.53928	up
Lmbn001930	5	C7H6O2	2-Hydroxybenzaldehyde (Salicylaldehyde)	Phenolic acids	Phenolic acids	90-02-8	3	C06202	ko01100	--	--	--	--	--	--
Lmbn002648	5	C9H8O3	α-Hydroxycinnamic Acid*	Phenolic acids	Phenolic acids	5801-57-0	3	C02763	ko00360,ko01100	-2.15258	down	-1.83814	down	1.142	up
Lmbn004240	9	C18H34O5	9,10-Dihydroxy-12,13-epoxyoctadecanoic acid	Lipids	Free fatty acids	-	1	C14837	ko00591	--	--	-14.1025	down	-14.1025	down
Lmbn005287	1	C18H32O4	7S,8S-DiHODE; (9Z,12Z)-(7S,8S)-Dihydroxyoctadeca-9,12-dienoic acid	Lipids	Free fatty acids	143288-65-7	3	C07354	ko00591	-1.61999	down	-1.60832	down	--	--
Lmbn005369	6	C18H32O3	13(S)-HODE;13(S)-Hydroxyoctadeca-9Z,11E-dienoic acid*	Lipids	Free fatty acids	10219-69-9	1	C14762	ko00591	--	--	--	--	1.43318	up
Lmbn005443	6	C18H30O3	13-KODE; (9Z,11E)-13-Oxooctadeca-9,11-dienoic acid	Lipids	Free fatty acids	54739-30-9	3	C14765	ko00591	--	--	--	--	1.87802	up
Lmbn006152	6	C18H32O2	(9Z,11E)-Octadecadienoic acid	Lipids	Free fatty acids	2540-56-9	1	C04056	ko00591	--	--	--	--	1.22634	up
Lmbn007891	5	C18H34O4	Hydroxy ricinoleic acid	Lipids	Free fatty acids	-	2	-	-	-10.1791	down	--	--	1.25401	up
Lmbn009444	6	C18H34O3	Ricinoleic acid	Lipids	Free fatty acids	141-22-0	1	C08365	-	--	--	-1.46263	down	3.01851	up
Lmbn015605	5	C22H34O4	Phthalic acid,6-ethyl-3-octylbutyl ester	Phenolic acids	Phenolic acids	-	3	-	-	-7.61717	down	-7.61717	down	1.37379	up
Lmbp000668	4	C6H5NO2	Isonicotinic acid	Others	Vitamin	55-22-1	3	C07446	-	--	--	1.35378	up	2.15657	up
Lmbp002336	2	C27H30O16	Quercetin-3-O-(2''-O-rhamnosyl)galactoside	Flavonoids	Flavonols	-	3	-	-	-4.79477	down	-5.08881	down	--	--
Lmbp002592	4	C27H30O16	Kaempferol-3,7-O-diglucoside	Flavonoids	Flavonols	25615-14-9	3	-	-	--	--	15.507	up	16.3744	up
Lmcp002302	6	C12H17N5O5	N6-(2-Hydroxyethyl)adenosine	Nucleotides and derivatives	Nucleotides and derivatives	4338-48-1	3	-	-	--	--	--	--	3.39635	up
Lmcp007155	8	C20H20O7	3',4',5',5,7-Pentamethoxyflavone*	Flavonoids	Flavones	53350-26-8	3	-	-	--	--	1.0477	up	-3.24158	down
Lmdn001925	6	C26H34O12	Olivil-4'-O-glucoside	Lignans and Coumarins	Lignans	76880-93-8	3	-	-	--	--	--	--	--	--
Lmdn003665	6	C29H36O15	Farrerol-5,7-di-O-glucoside	Flavonoids	Flavanones	-	3	-	-	--	--	--	--	8.69056	up
Lmdn003756	2	C10H10O4	Methyl caffeate	Phenolic acids	Phenolic acids	3843-74-1	3	C10477	-	-1.69301	down	-1.6228	down	-4.39156	down
Lmdp004892	5	C24H22O14	Kaempferol-3-O-(6''-malonyl)galactoside*	Flavonoids	Flavonols	-	3	-	-	-1.92279	down	-2.69691	down	--	--
Lmfn000604	3	C13H16O10	6-O-Galloyl-β-D-glucose*	Phenolic acids	Phenolic acids	13186-19-1	3	-	-	-1.42323	down	--	--	--	--
Lmfn001584	6	C21H22O14	Methyl 4,6-di-O-galloyl-D-glucoside	Phenolic acids	Phenolic acids	-	3	-	-	--	--	--	--	12.16	up
Lmfn006411	8	C16H14O4	Cryptostrobin (8-C-Methyl-5,7-Dihydroxyflavanone)	Flavonoids	Flavanones	-	1	-	-	--	--	--	--	-12.2053	down
Lmgn000160	7	C4H8N2O3	3-Ureidopropionic Acid	Organic acids	Organic acids	462-88-4	1	C02642	ko00240,ko00410,ko00770,ko01100	1.94485	up	2.43362	up	-1.60362	down
Lmgn000219	6	C4H6O3	Succinic semialdehyde	Organic acids	Organic acids	692-29-5	3	C00232	ko00250,ko00350,ko00650,ko00750,ko00760,ko01100,ko01200	--	--	--	--	1.4	up
Lmgn000224	5	C5H6O5	2-Methyl-3-oxosuccinic acid	Organic acids	Organic acids	-	3	C06030	ko00660	--	--	--	--	--	--
Lmgn000242	3	C6H10O6	4,5,6-Trihydroxy-2-oxohexanoic acid	Organic acids	Organic acids	56742-44-0	3	C01216	ko00052,ko01100	-1.14668	down	--	--	--	--
Lmgn001670	6	C7H6O3	Salicylic acid	Phenolic acids	Phenolic acids	69-72-7	3	C00805	ko00996,ko01100,ko01110,ko04075	--	--	--	--	--	--
Lmgp000659	10	C8H9NO	2-Phenylacetamide	Alkaloids	Alkaloids	103-81-1	3	C02505	ko00360,ko01100	--	--	1.8369	up	--	--
Lmgp000796	8	C8H7NO2	4-Hydroxymandelonitrile	Alkaloids	Phenolamine	13093-65-7	1	C00650	-	-1.36081	down	--	--	-2.45072	down
Lmgp004959	6	C29H34O16	Tricin-7-O-neohesperidoside*	Flavonoids	Flavones	53766-40-8	2	-	-	-1.50314	down	--	--	5.37941	up
Lmhn001477	9	C13H12O9	2-Caffeoyl-L-tartaric acid (Caftaric acid)	Phenolic acids	Phenolic acids	67879-58-7	3	-	-	--	--	--	--	-1.46871	down
Lmhn002321	6	C21H18O12	Vnilloylcaffeoyltartaric acid	Phenolic acids	Phenolic acids	-	3	-	-	-1.19336	down	--	--	5.20001	up
Lmhn002683	6	C22H18O11	p-Coumaroylcaffeoyltartaric acid	Phenolic acids	Phenolic acids	-	3	-	-	1.28692	up	1.1926	up	3.33247	up
Lmhn002895	6	C23H20O12	Feruloylcaffeoyltartaric acid	Phenolic acids	Phenolic acids	-	3	-	-	--	--	--	--	3.52887	up
Lmhn003246	6	C24H22O13	Sinapoylcaffeoyltartaric acid	Phenolic acids	Phenolic acids	-	3	-	-	--	--	--	--	2.97692	up
Lmhn003668	7	C24H22O12	p-Coumaroylsinapoyltartaric acid	Phenolic acids	Phenolic acids	-	2	-	-	1.08766	up	--	--	-15.0375	down
Lmhn102068	2	C13H12O8	2-O-Caffeoylmalic acid	Phenolic acids	Phenolic acids	53755-04-7	2	-	-	--	--	--	--	-13.8732	down
Lmhp001670	9	C11H22N2O3	L-Valyl-L-Leucine	Amino acids and derivatives	Amino acids and derivatives	3989-97-7	3	-	-	1.11432	up	--	--	--	--
Lmhp002001	4	C14H20N2O3	L-Valyl-L-Phenylalanine	Amino acids and derivatives	Amino acids and derivatives	3918-92-1	3	-	-	--	--	1.41579	up	1.01482	up
Lmhp002764	6	C11H18N2O2	Cyclo(Pro-Leu)	Amino acids and derivatives	Amino acids and derivatives	5654-86-4	3	-	-	--	--	--	--	2.15534	up
Lmhp002772	7	C14H20N2O2	p-Coumaroylcadaverine	Alkaloids	Phenolamine	-	3	-	-	13.2972	up	14.019	up	--	--
Lmhp007598	6	C27H52NO7P	LysoPC 19:2(2n isomer)	Lipids	LPC	-	2	-	-	--	--	--	--	2.50652	up
Lmhp007840	6	C27H52NO7P	LysoPC 19:2	Lipids	LPC	-	2	-	-	--	--	--	--	--	--
Lmhp008337	4	C19H40NO7P	LysoPE 14:0(2n isomer)	Lipids	LPE	-	3	-	-	1.52202	up	2.29021	up	2.38901	up
Lmhp008440	2	C20H40NO7P	LysoPE 15:1	Lipids	LPE	-	3	-	-	-2.34417	down	-2.56082	down	-2.0179	down
Lmhp008589	6	C23H42NO7P	LysoPE 18:3(2n isomer)	Lipids	LPE	-	1	-	-	-2.48021	down	-2.35121	down	2.698	up
Lmhp008718	6	C25H48NO7P	LysoPC 17:2	Lipids	LPC	-	3	-	-	-1.41682	down	-1.46497	down	2.54824	up
Lmhp008801	6	C23H42NO7P	LysoPE 18:3	Lipids	LPE	-	1	-	-	-2.19131	down	-1.95014	down	2.56436	up
Lmhp008833	5	C24H48NO7P	LysoPC 16:1(2n isomer)	Lipids	LPC	-	3	-	-	-2.95244	down	-1.88015	down	1.76046	up
Lmhp008885	8	C20H42NO7P	LysoPE 15:0(2n isomer)	Lipids	LPE	-	2	-	-	--	--	--	--	-1.66589	down
Lmhp009034	1	C21H42NO7P	LysoPE 16:1	Lipids	LPE	-	3	-	-	-1.00122	down	-1.57455	down	--	--
Lmhp009129	6	C23H48NO7P	LysoPC 15:0(2n isomer)	Lipids	LPC	-	1	-	-	--	--	--	--	1.52645	up
Lmhp009187	8	C20H42NO7P	LysoPE 15:0	Lipids	LPE	-	2	-	-	--	--	--	--	-1.31998	down
Lmhp009349	5	C25H44NO7P	LysoPE 20:4(2n isomer)	Lipids	LPE	-	3	-	-	--	--	--	--	1.02733	up
Lmhp009590	5	C25H50NO7P	LysoPC 17:1	Lipids	LPC	-	3	-	-	-2.21864	down	-2.16622	down	--	--
Lmhp009773	6	C27H46O9	1-α-Linolenoyl-glycerol-3-O-glucoside	Lipids	Glycerol ester	-	2	-	-	--	--	-8.30705	down	2.41304	up
Lmhp009890	6	C28H52NO7P	LysoPC 20:3	Lipids	LPC	1199257-41-4	3	-	-	--	--	--	--	13.8239	up
Lmhp010190	6	C26H52NO7P	LysoPC 18:1(2n isomer)	Lipids	LPC	-	1	-	-	-1.66425	down	-2.64727	down	2.40859	up
Lmhp010514	5	C25H48NO7P	LysoPE 20:2(2n isomer)	Lipids	LPE	-	3	-	-	-3.07549	down	-3.0323	down	1.47672	up
Lmhp010757	5	C25H48NO7P	LysoPE 20:2	Lipids	LPE	-	3	-	-	-1.8851	down	-2.45995	down	--	--
Lmhp010908	6	C27H54NO7P	LysoPC 19:1	Lipids	LPC	-	3	-	-	--	--	--	--	2.4047	up
Lmhp011388	2	C21H36O4	2-α-Linolenoyl-glycerol*	Lipids	Glycerol ester	55268-58-1	2	-	-	--	--	-1.42544	down	-2.03728	down
Lmhp011549	6	C28H56NO7P	LysoPC 20:1	Lipids	LPC	-	1	-	-	--	--	-1.64338	down	4.33693	up
Lmhp011562	2	C21H36O4	1-α-Linolenoyl-glycerol*	Lipids	Glycerol ester	-	2	-	-	--	--	--	--	-1.19356	down
Lmhp012042	1	C21H38O4	2-Linoleoylglycerol*	Lipids	Glycerol ester	3443-82-1	1	-	-	--	--	-1.18522	down	--	--
Lmjp002461	2	C27H30O16	Quercetin-3-O-neohesperidoside*	Flavonoids	Flavonols	117611-67-3	1	-	-	-2.01894	down	-1.51783	down	-7.08648	down
Lmjp002906	8	C22H22O12	Rhamnetin-3-O-Glucoside*	Flavonoids	Flavonols	27875-34-9	3	-	-	--	--	--	--	-1.29724	down
Lmjp003044	10	C22H22O12	Isorhamnetin-3-O-Glucoside*	Flavonoids	Flavonols	5041-82-7	3	-	-	--	--	--	--	--	--
Lmjp003295	8	C22H22O12	6-Methoxykaempferol-3-O-glucoside	Flavonoids	Flavonols	63422-27-5	3	-	-	--	--	--	--	-1.41183	down
Lmjp003655	6	C22H22O11	6-C-MethylKaempferol-3-glucoside	Flavonoids	Flavones	-	3	-	-	-14.8058	down	--	--	2.71375	up
Lmjp004941	9	C16H12O6	3,5,4'-Trihydroxy-7-methoxyflavone (Rhamnocitrin)	Flavonoids	Flavonols	569-92-6	3	C17059	-	1.53173	up	--	--	1.41711	up
Lmjp007790	10	C18H16O6	5-Hydroxy-3,7,4'-trimethoxyflavone	Flavonoids	Flavones	-	3	-	-	1.69946	up	3.40814	up	-8.82112	down
Lmln001856	5	C21H20O13	5,7-Dihydroxy-4-oxo-2-(3,4,5-trihydroxyphenyl)-4H-chromen-3-yl-alloside	Others	Others	-	3	-	-	-1.49507	down	--	--	--	--
Lmlp003161	10	C14H20N2O3	N-Feruloylputrescine	Alkaloids	Phenolamine	501-13-3	1	C10497	ko00330,ko01100	1.10047	up	3.77203	up	--	--
Lmlp004754	9	C14H17NO7	Ehretioside B	Alkaloids	Phenolamine	156368-84-2	3	-	-	--	--	--	--	--	--
Lmlp005236	10	C21H22O11	Dihydrokaempferol-3-O-glucoside	Flavonoids	Flavanonols	1049-08-8	3	-	-	--	--	2.06708	up	--	--
Lmmn000214	4	C18H32O15	Solatriose	Others	Saccharides	528-40-5	3	-	-	1.18785	up	--	--	1.00333	up
Lmmn000774	10	C15H20O9	Dihydrocaffeoylglucose	Phenolic acids	Phenolic acids	-	3	-	-	--	--	--	--	--	--
Lmmn001294	10	C14H20O9	Koaburaside	Phenolic acids	Phenolic acids	41653-73-0	1	-	-	--	--	1.89377	up	--	--
Lmmn001643	5	C9H8O3	2-Hydroxycinnamic acid*	Phenolic acids	Phenolic acids	583-17-5	3	C01772	ko00360,ko00999,ko01100,ko01110	-2.30702	down	-1.95405	down	1.12403	up
Lmmn002164	5	C5H8O4	Monomethyl succinate	Organic acids	Organic acids	3878-55-5	3	-	-	-2.74286	down	-2.29976	down	--	--
Lmmn002179	6	C14H18O8	Methyl salicylate-2-O-glucoside	Phenolic acids	Phenolic acids	10019-60-0	3	-	-	--	--	1.73885	up	4.24778	up
Lmmn002260	10	C27H36O12	5'-Methoxyisolariciresinol-9'-O-glucoside	Lignans and Coumarins	Lignans	-	2	-	-	--	--	1.27331	up	--	--
Lmmn002274	7	C26H34O11	Isolariciresinol-9'-O-glucoside	Lignans and Coumarins	Lignans	63358-12-3	2	-	-	--	--	1.5258	up	-13.0155	down
Lmmn003398	8	C23H22O12	Kaempferol-3-O-(6''-O-acetyl)glucoside	Flavonoids	Flavonols	-	3	-	-	--	--	--	--	-13.7061	down
Lmmn003663	5	C14H18O9	5-Glucosyloxy-2-Hydroxybenzoic acid methyl ester	Phenolic acids	Phenolic acids	-	3	-	-	--	--	--	--	--	--
Lmmp000897	4	C30H26O14	Gallocatechin-(4α→8)-gallocatechin	Flavonoids	Flavanols	-	3	-	-	2.4758	up	3.7592	up	4.79675	up
Lmmp002013	10	C14H22N2O3	Dihydroferuloylputrescine	Alkaloids	Phenolamine	-	3	-	-	--	--	3.00947	up	--	--
Lmmp002080	10	C11H16N2O	N-(4-Aminobutyl)benzamide	Alkaloids	Alkaloids	5692-23-9	3	-	-	--	--	2.16257	up	--	--
Lmmp002463	8	C28H32O16	Sexangularetin-3-O-glucoside-7-O-rhamnoside	Flavonoids	Flavonols	-	3	-	-	--	--	--	--	-2.00885	down
Lmmp002963	10	C28H32O16	6-C-Methylquercetin-3-O-rutinoside	Flavonoids	Flavonols	-	2	-	-	--	--	2.09255	up	-1.90563	down
Lmmp003042	6	C8H8O4	Protocatechuic Acid Methyl Ester	Phenolic acids	Phenolic acids	2150-43-8	3	-	-	--	--	--	--	13.8957	up
Lmmp003817	5	C24H22O14	Kaempferol-3-O-(6''-malonyl)glucoside*	Flavonoids	Flavonols	-	3	-	-	-1.92279	down	-2.69691	down	--	--
Lmmp004257	2	C22H22O11	6-C-Methylquercetin-3-O-rhamnoside	Flavonoids	Flavonols	-	3	-	-	--	--	--	--	-14.0688	down
Lmnp002413	6	C27H30O15	Luteolin-6-C-glucoside-7-O-rhamnoside	Flavonoids	Flavones	-	3	-	-	--	--	--	--	2.72822	up
Lmnp002584	9	C28H32O16	Hispidulin-8-C-(2''-O-glucosyl)glucoside	Flavonoids	Flavones	-	2	-	-	2.75006	up	1.75978	up	2.18693	up
Lmnp002845	2	C22H22O11	Hispidulin-8-C-glucoside	Flavonoids	Flavones	-	3	-	-	--	--	--	--	-1.37671	down
Lmpp003930	6	C30H26O12	Apigenin-7-O-(6''-p-Coumaryl)glucoside	Flavonoids	Flavones	-	1	-	-	-2.40292	down	-3.27041	down	3.53583	up
Lmqn000213	9	C24H42O21	Stachyose	Others	Saccharides	470-55-3	1	C01613	ko00052,ko01100	1.26696	up	--	--	--	--
Lmqn000351	9	C12H22O10	Rutinose	Others	Saccharides	90-74-4	2	C08247	-	1.87551	up	--	--	--	--
Lmqn000432	5	C9H19O11P	1-(sn-Glycero-3-phospho)-1D-myo-inositol	Others	Saccharides	-	3	-	-	-4.92355	down	-16.5803	down	1.39206	up
Lmqn000780	5	C17H27N3O17P2	Uridine 5'-diphospho-N-acetylglucosamine	Nucleotides and derivatives	Nucleotides and derivatives	528-04-1	2	C00043	ko00520,ko00524,ko01100,ko01250	--	--	-1.02565	down	--	--
Lmqn001932	10	C28H36O13	Syringaresinol-4'-O-glucoside	Lignans and Coumarins	Lignans	7374-79-0	1	C10890	-	11.4646	up	13.7851	up	--	--
Lmqn008975	6	C21H39O7P	PA(18:2/0:0)	Lipids	Glycerol ester	-	3	-	-	--	--	--	--	1.85462	up
Lmqn009021	6	C27H51O12P	PI(18:1/0:0)	Lipids	Glycerol ester	-	3	-	-	--	--	--	--	1.44153	up
Lmqp000329	5	C8H14N3O7P	5-Aminoimidazole ribonucleotide	Nucleotides and derivatives	Nucleotides and derivatives	25635-88-5	3	-	-	-5.5007	down	-2.95435	down	1.27586	up
Lmqp002170	6	C33H40O21	Kaempferol-3-O-sophorotrioside	Flavonoids	Flavonols	80714-53-0	3	C12635	ko00944,ko01110	--	--	--	--	3.4774	up
Lmrj001341	10	C8H12N2O3	Cyclo(Ser-Pro)	Amino acids and derivatives	Amino acids and derivatives	-	2	-	-	--	--	--	--	-1.01421	down
Lmrj002087	5	C10H18N2O5	L-Isoleucyl-L-Aspartate	Amino acids and derivatives	Amino acids and derivatives	-	3	-	-	--	--	--	--	1.01687	up
Lmsn000363	10	C16H22O7	Raspberryketone glucoside	Phenolic acids	Phenolic acids	38963-94-9	1	-	-	1.02674	up	2.23958	up	1.41997	up
Lmsn002288	6	C21H28O14	1-O-Caffeoyl-(6-O-glucosyl)-β-D-glucose	Phenolic acids	Phenolic acids	-	3	-	-	--	--	--	--	2.95088	up
Lmsn002815	8	C27H30O15	Kaempferol-3-O-rutinoside(Nicotiflorin)	Flavonoids	Flavonols	17650-84-9	1	C21833	ko00944,ko01110	--	--	--	--	-1.39259	down
Lmsn003297	6	C21H22O11	3,4,2',4',6'-Pentahydroxychalcone-4'-O-glucoside	Flavonoids	Chalcones	-	3	C16408	ko00941,ko01110	--	--	--	--	1.86658	up
Lmsn003409	10	C22H22O12	1-O-Galloyl-6-O-p-Coumaroyl-β-D-glucose	Phenolic acids	Phenolic acids	-	3	-	-	--	--	1.7886	up	--	--
Lmsp003881	4	C33H40O19	Kaempferol-3-O-rutinoside-7-O-rhamnoside	Flavonoids	Flavonols	-	1	-	-	--	--	--	--	--	--
Lmsp004166	2	C27H30O16	Quercetin-3-O-glucoside-7-O-rhamnoside*	Flavonoids	Flavonols	-	1	-	-	-2.20122	down	-1.36014	down	-6.72891	down
Lmsp004301	10	C21H22O11	3',5,5',7-Tetrahydroxyflavanone-7-O-glucoside	Flavonoids	Flavanones	-	3	-	-	1.97194	up	2.76217	up	--	--
Lmsp004670	8	C27H30O15	Kaempferol-3-O-glucoside-7-O-rhamnoside*	Flavonoids	Flavonols	2392-95-2	3	-	-	--	--	--	--	-1.96791	down
Lmsp004721	8	C28H32O16	Tamarixetin-3-O-glucoside-7-O-rhamnoside	Flavonoids	Flavonols	-	2	-	-	--	--	--	--	-2.34643	down
Lmsp004749	8	C29H34O17	Syringetin-3-O-rutinoside	Flavonoids	Flavonols	53430-50-5	1	-	-	-1.20847	down	--	--	--	--
Lmtn000940	4	C14H18O10	1-O-(3,4-Dihydroxy-5-methoxy-benzoyl)-glucoside	Phenolic acids	Phenolic acids	-	2	-	-	--	--	--	--	--	--
Lmtn001569	10	C20H29NO12	2-Glucosyl-glucosyloxy-2-phenylacetic acid amide	Alkaloids	Alkaloids	-	2	-	-	1.5452	up	2.42551	up	--	--
Lmtn001630	8	C14H19NO7	2-Glucosyloxy-2-phenylacetic acid amide	Alkaloids	Alkaloids	-	3	-	-	--	--	--	--	-2.27753	down
Lmtn002233	6	C15H20O8	Androsin	Phenolic acids	Phenolic acids	531-28-2	1	-	-	-1.00235	down	--	--	3.63806	up
Lmtn002324	6	C19H28O11	Benzyl-(2''-O-glucosyl)glucoside*	Phenolic acids	Phenolic acids	-	3	C17564	-	--	--	1.50085	up	3.48926	up
Lmtn002565	6	C14H18O9	1-O-Vanilloyl-D-Glucose	Phenolic acids	Phenolic acids	-	3	C20470	-	-13.9327	down	--	--	2.80617	up
Lmtn003096	5	C26H36O11	Secoisolariciresinol 4-O-glucoside	Lignans and Coumarins	Lignans	-	3	-	-	--	--	--	--	--	--
Lmtn004049	6	C15H20O4	Abscisic acid	Organic acids	Organic acids	21293-29-8	1	C06082	ko00906,ko01100,ko01110,ko04075	-1.4412	down	-1.62111	down	2.25189	up
Lmtp002474	5	C26H28O14	Apigenin-6-C-(2''-glucosyl)arabinoside	Flavonoids	Flavones	-	3	-	-	-1.76309	down	-1.71072	down	1.70401	up
Lmtp002642	6	C26H28O14	Apigenin-8-C-(2''-glucosyl)arabinoside	Flavonoids	Flavones	-	2	-	-	-2.90041	down	-3.36184	down	2.26239	up
Lmtp002822	6	C25H26O13	Apigenin-6-C-arabinoside-8-C-xyloside	Flavonoids	Flavones	-	1	-	-	-1.95697	down	-1.92428	down	3.75483	up
Lmtp003677	10	C27H30O17	Quercetin-3-O-sophoroside (Baimaside)	Flavonoids	Flavonols	18609-17-1	3	C12667	ko00944,ko01110	1.95737	up	4.5741	up	-11.3481	down
Lmwp102904	6	C13H18N2O	N,N-Dimethyl-5-methoxytryptamine	Alkaloids	Plumerane	1019-45-0	3	C08309	-	--	--	1.27995	up	3.0394	up
Lmxn008846	5	C11H18O3	Hydroxydihydrobovolide	Others	Lactones	6067-11-4	1	-	-	-2.40488	down	-1.78633	down	1.8566	up
Lmxp000939	6	C5H5N5	Zarzissine	Alkaloids	Alkaloids	160568-14-9	2	-	-	--	--	--	--	1.41797	up
Lmyn000160	2	C8H14O8	Mucic acid Dimethyl Ester	Phenolic acids	Phenolic acids	-	1	-	-	--	--	--	--	-1.27436	down
Lmyn001269	5	C27H30O16	Kaempferol-3-O-sophoroside	Flavonoids	Flavonols	19895-95-5	3	C12634	ko00944,ko01110	--	--	--	--	--	--
Lmyn002403	6	C14H18O8	Mandelic acid-β-glucoside	Phenolic acids	Phenolic acids	-	3	-	-	--	--	--	--	3.74274	up
Lmyn002540	6	C16H19NO9	Dioxindole-3-acetyl-3-O-glucoside	Alkaloids	Plumerane	-	3	-	-	--	--	1.31915	up	6.02902	up
Lmyn003028	6	C19H28O11	Benzyl-β-gentiobioside*	Phenolic acids	Phenolic acids	56775-64-5	3	-	-	1.20817	up	1.91762	up	3.88329	up
Lmyn003835	6	C14H10O7	4-(3,4,5-Trihydroxybenzoxy)benzoic acid	Phenolic acids	Phenolic acids	-	3	-	-	-1.88926	down	--	--	4.69675	up
Lmyn003971	7	C26H34O11	Dihydrodehydrodiconiferyl alcohol-4-O-glucoside	Lignans and Coumarins	Lignans	-	2	-	-	1.10389	up	1.9	up	-13.0468	down
Lmyn005812	6	C33H56O14	Gingerglycolipid A	Lipids	Glycerol ester	145937-22-0	2	-	-	--	--	--	--	3.42724	up
Lmyn006011	6	C33H58O14	Gingerglycolipid B	Lipids	Glycerol ester	88168-90-5	2	-	-	--	--	1.8494	up	4.02355	up
Lmyn012274	1	C30H46O4	3,25-Epoxy-3-hydroxyolean-18-en-28-oic acid (Semimoronic acid)	Terpenoids	Triterpene	102053-38-3	3	-	-	--	--	-12.0154	down	--	--
Lmyn012331	6	C18H34O2	Petroselinic acid*	Lipids	Free fatty acids	593-39-5	1	C08363	-	--	--	--	--	1.32096	up
Lmyp003371	6	C7H8O2	3,5-Dihydroxytoluene	Phenolic acids	Phenolic acids	504-15-4	3	C00727	-	--	--	--	--	14.135	up
Lmzp004885	6	C17H14O7	Tricin (5,7,4'-Trihydroxy-3',5'-dimethoxyflavone)	Flavonoids	Flavones	520-32-1	3	C10193	-	10.1599	up	10.2797	up	13.5237	up
Lsjp211314	10	C19H21NO5	N-Feruloyl-3-methoxytyramine	Alkaloids	Phenolamine	78510-19-7	3	-	-	--	--	1.85082	up	--	--
Lskp211278	5	C10H16N2O5	Oxypinnatanine A	Alkaloids	Alkaloids	-	2	-	-	-1.1472	down	--	--	--	--
Lskp211279	4	C10H16N2O4	Longitubanine A	Alkaloids	Alkaloids	-	2	-	-	--	--	1.25715	up	--	--
Lskp211284	4	C10H20N2O4	1',2',3',4'-tetrahydro-5'-deoxypinnatanine	Alkaloids	Alkaloids	-	1	-	-	--	--	1.08341	up	1.32982	up
Lssp210056	2	C21H20O12	Quercetin3-O-galactoside	Flavonoids	Other Flavonoids	-	2	-	-	-2.75224	down	-2.01209	down	--	--
Lssp210093	9	C18H19NO5	7-hydroxy-N-trans-ferulic tyramine	Others	Saccharides	-	1	-	-	--	--	--	--	--	--
MA10039641	4	C12H22O11	Lactobiose	Others	Saccharides	63-42-3	1	C00243	ko00052,ko01100,ko02010	--	--	--	--	--	--
mad1424	4	C17H14O13	Ditartaroyl-hydroxycoumarin	Lignans and Coumarins	Coumarins	-	3	-	-	--	--	1.39058	up	1.04812	up
ML10171848	5	C5H8O5	D-Arabinono-1,4-lactone	Others	Saccharides	2782-09-4	3	C00652	ko00053,ko01100	-1.20648	down	--	--	--	--
ML10176345	7	C7H8O5	3-Dehydroshikimic acid	Organic acids	Organic acids	2922-42-1	3	C02637	ko00400,ko00999,ko01100,ko01110,ko01230,ko01240	1.39236	up	--	--	-9.81653	down
ML10180524	6	C9H13N3O5	Cytarabine	Nucleotides and derivatives	Nucleotides and derivatives	147-94-4	3	C02961	-	-13.5488	down	-13.5488	down	5.00314	up
ML10181668	8	C6H11NO2	Cycloleucine	Amino acids and derivatives	Amino acids and derivatives	52-52-8	1	C03969	-	--	--	--	--	-2.59086	down
ML10195036	9	C18H37NO2	3-Dehydrosphinganine	Lipids	Sphingolipids	16105-69-4	3	C02934	ko00600,ko01100	--	--	--	--	-2.37098	down
ML10197929	4	C4H9N3O2	Creatine	Organic acids	Organic acids	57-00-1	3	C00300	ko00260,ko00330,ko01100	--	--	--	--	1.74238	up
mws0001	7	C4H8N2O3	L-Asparagine	Amino acids and derivatives	Amino acids and derivatives	70-47-3	3	C00152	ko00250,ko00460,ko00970,ko01100,ko01110,ko01230	1.9584	up	2.46098	up	-1.98373	down
mws0005	8	C10H12N2	Tryptamine	Alkaloids	Plumerane	61-54-1	2	C00398	ko00380,ko00901,ko01100,ko01110	--	--	--	--	-2.48308	down
mws0014	8	C10H10O4	Ferulic acid*	Phenolic acids	Phenolic acids	537-98-4	3	C01494	ko00940,ko01100,ko01110	--	--	--	--	-13.7019	down
mws0017	9	C7H19N3	Spermidine	Alkaloids	Alkaloids	124-20-9	3	C00315	ko00330,ko00410,ko00480,ko00940,ko01100,ko02010	1.39989	up	--	--	--	--
mws0024	2	C7H6O5	Gallic acid	Phenolic acids	Phenolic acids	149-91-7	3	C01424	ko00999	-15.5278	down	-1.83276	down	-15.5278	down
mws0027	7	C9H10O5	Syringic acid	Phenolic acids	Phenolic acids	530-57-4	3	C10833	-	1.62971	up	1.54936	up	--	--
mws0043	10	C21H22O8	Nobiletin (5,6,7,8,3',4'-Hexamethoxyflavone)	Flavonoids	Flavones	478-01-3	2	C10112	-	--	--	1.49119	up	-3.35649	down
mws0046	3	C27H32O14	Naringenin-7-O-Neohesperidoside(Naringin)	Flavonoids	Flavanones	10236-47-2	3	C09789	ko00941	-1.91811	down	--	--	--	--
mws0049	6	C15H14O7	Gallocatechin	Flavonoids	Flavanols	970-73-0	2	C12127	ko00941,ko01110	--	--	--	--	8.11034	up
mws0055	10	C20H20O7	Tangeretin (4',5,6,7,8-Pentamethoxyflavone)	Flavonoids	Flavones	481-53-8	3	C10190	-	--	--	1.25439	up	--	--
mws0058	6	C16H12O6	Diosmetin (5,7,3'-Trihydroxy-4'-methoxyflavone)	Flavonoids	Flavones	520-34-3	1	C10038	-	--	--	--	--	--	--
mws0059	2	C27H30O16	Quercetin-3-O-rutinoside (Rutin)	Flavonoids	Flavonols	153-18-4	1	C05625	ko00944,ko01100,ko01110	-1.69862	down	--	--	-6.22362	down
mws0061	8	C21H20O12	Quercetin-3-O-galactoside (Hyperin)	Flavonoids	Flavonols	482-36-0	3	C10073	-	-1.91338	down	--	--	-3.01209	down
mws0066	9	C16H12O7	Isorhamnetin; 3'-Methoxy-3,4',5,7-Tetrahydroxyflavone	Flavonoids	Flavonols	480-19-3	3	C10084	-	2.31549	up	--	--	-10.9967	down
mws0072	6	C21H20O10	Apigenin-5-O-glucoside	Flavonoids	Flavones	28757-27-9	3	-	-	--	--	--	--	4.762	up
mws0097	6	C20H22O6	Pinoresinol	Lignans and Coumarins	Lignans	487-36-5	1	C05366	ko00999,ko01100,ko01110	--	--	--	--	2.08427	up
mws0117	1	C9H10O4	Homovanillic acid; 4-Hydroxy-3-methoxyphenylacetic acid	Phenolic acids	Phenolic acids	306-08-1	3	C05582	ko00350,ko01100	--	--	-8.29278	down	--	--
mws0120	2	C8H20NO6P	Choline Alfoscerate	Lipids	PC	28319-77-9	3	C00670	ko00564,ko00565	-2.66541	down	-4.54434	down	-2.29839	down
mws0126	5	C26H54NO7P	LysoPC 18:0	Lipids	LPC	19420-57-6	2	-	-	--	--	-1.7061	down	--	--
mws0133	1	C6H6N2O	Nicotinamide	Others	Vitamin	98-92-0	2	C00153	ko00760,ko01100,ko01240	-1.73117	down	-1.78826	down	--	--
mws0147	6	C5H10O3	β-Hydroxyisovaleric acid	Organic acids	Organic acids	625-08-1	3	C20827	ko00280,ko01100	--	--	--	--	1.08391	up
mws0154	1	C7H10O5	Shikimic acid	Organic acids	Organic acids	138-59-0	3	C00493	ko00400,ko00996,ko00999,ko01100,ko01110,ko01230,ko01240	--	--	-13.3832	down	--	--
mws0180	6	C7H6O4	2,5-Dihydroxybenzoic acid; Gentisic Acid*	Phenolic acids	Phenolic acids	490-79-9	3	C00628	ko00350,ko01100	--	--	--	--	14.2734	up
mws0183	6	C7H6O4	3,4-Dihydroxybenzoic acid (Protocatechuic acid)*	Phenolic acids	Phenolic acids	99-50-3	3	C00230	ko01100,ko01110	--	--	--	--	14.2734	up
mws0191	1	C5H11NO2	Betaine	Alkaloids	Alkaloids	107-43-7	3	C00719	ko00260,ko01100,ko02010	--	--	-1.32208	down	--	--
mws0192	5	C4H6O4	Succinic acid*	Organic acids	Organic acids	110-15-6	2	C00042	ko00020,ko00190,ko00250,ko00310,ko00350,ko00360,ko00620,ko00630,ko00640,ko00650,ko00760,ko00920,ko01100,ko01110,ko01200	--	--	--	--	--	--
mws0206	9	C4H8O3	2-Hydroxybutyric Acid*	Organic acids	Organic acids	3347-90-8	3	C05984	ko00640	12.6068	up	11.1636	up	10.8571	up
mws0208	5	C6H10O4	Adipic Acid*	Organic acids	Organic acids	124-04-9	3	C06104	ko01100	--	--	--	--	1.2837	up
mws0213	6	C5H12O5	Ribitol	Others	Saccharides	488-81-3	3	C00474	ko00040,ko00740,ko01100	--	--	-1.44674	down	--	--
mws0214	6	C6H14O6	D-Sorbitol	Others	Saccharides	50-70-4	1	C00794	ko00051,ko00052,ko01100,ko02010	--	--	--	--	1.59142	up
mws0221	7	C6H12N2O4S2	L-Cystine	Amino acids and derivatives	Amino acids and derivatives	56-89-3	3	C00491	ko00270,ko01100,ko02010	2.47864	up	2.02056	up	--	--
mws0224	8	C5H11NO2S	DL-Methionine	Amino acids and derivatives	Amino acids and derivatives	59-51-8	3	-	-	-1.4222	down	--	--	-2.78439	down
mws0227	8	C6H13NO2	L-Leucine	Amino acids and derivatives	Amino acids and derivatives	61-90-5	1	C00123	ko00280,ko00290,ko00966,ko00970,ko01100,ko01110,ko01210,ko01230,ko02010	--	--	--	--	-1.58672	down
mws0230	7	C4H9NO3	L-Threonine	Amino acids and derivatives	Amino acids and derivatives	72-19-5	3	C00188	ko00260,ko00261,ko00290,ko00470,ko00860,ko00970,ko01100,ko01110,ko01230,ko02010	1.78502	up	2.02949	up	--	--
mws0232	5	C17H20N4O6	Riboflavin (Vitamin B2)	Others	Vitamin	83-88-5	3	C00255	ko00740,ko01100,ko01110,ko01240,ko02010	-1.46042	down	--	--	1.43428	up
mws0248	6	C9H12N2O6	Uridine	Nucleotides and derivatives	Nucleotides and derivatives	58-96-8	3	C00299	ko00240,ko01100,ko01232,ko02010	--	--	--	--	1.71864	up
mws0250	10	C9H11NO3	L-Tyrosine	Amino acids and derivatives	Amino acids and derivatives	60-18-4	1	C00082	ko00130,ko00261,ko00350,ko00360,ko00400,ko00460,ko00730,ko00940,ko00950,ko00965,ko00966,ko00970,ko00999,ko01100,ko01110,ko01210,ko01230,ko01240	--	--	2.10165	up	--	--
mws0251	5	C5H6N2O2	Thymine	Nucleotides and derivatives	Nucleotides and derivatives	65-71-4	3	C00178	ko00240,ko01100,ko01232	--	--	--	--	--	--
mws0254	7	C6H9N3O2	L-Histidine	Amino acids and derivatives	Amino acids and derivatives	71-00-1	1	C00135	ko00340,ko00410,ko00470,ko00970,ko01100,ko01110,ko01230,ko02010	2.81681	up	1.97299	up	-3.0308	down
mws0255	6	C4H5N3O	Cytosine	Nucleotides and derivatives	Nucleotides and derivatives	71-30-7	3	C00380	ko00240,ko01100,ko01232	1.24664	up	--	--	3.27032	up
mws0256	10	C5H11NO2	L-Valine	Amino acids and derivatives	Amino acids and derivatives	72-18-4	3	C00183	ko00280,ko00290,ko00311,ko00460,ko00770,ko00966,ko00970,ko01100,ko01110,ko01210,ko01230,ko01240,ko02010	--	--	--	--	--	--
mws0260	2	C6H14N4O2	L-Arginine	Amino acids and derivatives	Amino acids and derivatives	74-79-3	1	C00062	ko00220,ko00261,ko00330,ko00470,ko00970,ko01100,ko01110,ko01230,ko02010	--	--	--	--	-3.65344	down
mws0262	6	C4H6O6	L-Tartaric acid	Organic acids	Organic acids	87-69-4	3	C00898	ko00630,ko01100	--	--	--	--	--	--
mws0275	6	C4H6O5	L-Malic acid	Organic acids	Organic acids	97-67-6	1	C00149	ko00020,ko00620,ko00630,ko00710,ko01100,ko01110,ko01200	--	--	--	--	1.66773	up
mws0277	1	C7H12O6	Quinic Acid	Organic acids	Organic acids	77-95-2	2	C00296	ko00400,ko01100	-1.00491	down	--	--	--	--
mws0281	1	C6H8O7	Citric Acid	Organic acids	Organic acids	77-92-9	1	C00158	ko00020,ko00250,ko00630,ko01100,ko01110,ko01200,ko01210,ko01230,ko01240	-1.04649	down	-1.77204	down	--	--
mws0282	7	C11H12N2O2	L-Tryptophan	Amino acids and derivatives	Amino acids and derivatives	73-22-3	1	C00078	ko00260,ko00380,ko00400,ko00901,ko00966,ko00970,ko00996,ko01100,ko01110,ko01210,ko01230,ko01240	2.43174	up	3.2536	up	-1.90921	down
mws0289	5	C23H46NO7P	LysoPE 18:1	Lipids	LPE	89576-29-4	3	-	-	-1.71496	down	-2.35822	down	--	--
mws0336	9	C6H6N2O2	Urocanic acid	Organic acids	Organic acids	104-98-3	3	C00785	ko00340,ko01100	--	--	--	--	-1.95154	down
mws0344	5	C5H10O6	D-Xylonic acid	Others	Saccharides	526-91-0	2	C00502	ko00040,ko01100	-1.985	down	-1.03705	down	--	--
mws0359	10	C15H30O2	Pentadecanoic Acid	Lipids	Free fatty acids	1002-84-2	3	C16537	-	--	--	--	--	--	--
mws0369	4	C20H32O2	Arachidonic Acid	Lipids	Free fatty acids	506-32-1	1	C00219	ko00590,ko00591,ko01040,ko01100	9.13757	up	9.34291	up	9.39664	up
mws0376	6	C4H4O4	Fumaric acid	Organic acids	Organic acids	110-17-8	1	C00122	ko00020,ko00190,ko00220,ko00250,ko00350,ko00360,ko00620,ko00650,ko00760,ko01100,ko01110,ko01200	-1.44142	down	--	--	2.03584	up
mws0383	6	C17H32O2	10-Heptadecenoic Acid	Lipids	Free fatty acids	29743-97-3	1	-	-	--	--	--	--	1.30715	up
mws0396	6	C18H34O2	Elaidic Acid*	Lipids	Free fatty acids	112-79-8	1	C01712	-	--	--	--	--	1.28124	up
mws0425	1	C5H6O4	Citraconic acid	Organic acids	Organic acids	498-23-7	3	C02226	ko00290,ko00660,ko01100,ko01210	-1.2661	down	-1.16513	down	--	--
mws0437	6	C5H12O5	D-Arabitol	Others	Saccharides	488-82-4	3	C01904	ko00040,ko01100	--	--	-1.44674	down	--	--
MWS04412	2	C8H18N2O2	N(6),N(6)-Dimethyl-L-lysine	Amino acids and derivatives	Amino acids and derivatives	2259-86-1	2	-	-	--	--	--	--	-6.37082	down
MWS0442	9	C18H32O16	Maltotriose	Others	Saccharides	1109-28-0	1	C01835	ko02010	2.82914	up	-17.2443	down	-17.2443	down
MWS04555g	8	C6H13NO2	D-Allo-Isoleucine	Amino acids and derivatives	Amino acids and derivatives	1509-35-9	1	-	-	--	--	--	--	-1.29537	down
MWS04559g	10	C9H11NO3	3-Hydroxy-L-phenylalanine	Amino acids and derivatives	Amino acids and derivatives	587-33-7	1	-	-	--	--	2.0209	up	--	--
mws0470	5	C4H6O4	Methylmalonic acid*	Organic acids	Organic acids	516-05-2	2	C02170	ko00240,ko00280,ko00640,ko01100	--	--	--	--	--	--
MWS0552	9	C15H28O2	Cis-10-Pentadecenoic Acid(C15:1)	Lipids	Free fatty acids	84743-29-3	1	-	-	--	--	--	--	-16.507	down
MWS0559	6	C6H10O5	1,6-anhydro-β-D-glucose	Others	Saccharides	498-07-7	1	-	-	--	--	1.01689	up	2.32455	up
mws0567	9	C5H11N3O2	4-Guanidinobutyric acid	Organic acids	Organic acids	463-00-3	3	C01035	ko00330,ko01100	--	--	--	--	--	--
mws0572	6	C5H7N3O	5-Methylcytosine	Nucleotides and derivatives	Nucleotides and derivatives	554-01-8	3	C02376	ko00240,ko01100	--	--	--	--	3.00663	up
mws0574	9	C4H8O3	2-Hydroxyisobutyric acid*	Organic acids	Organic acids	594-61-6	3	C21297	-	12.7518	up	11.1764	up	11.399	up
mws0582	6	C11H19N3O6S	S-(Methyl)glutathione	Amino acids and derivatives	Amino acids and derivatives	2922-56-7	1	C11347	-	--	--	--	--	1.87051	up
mws0596	6	C7H7NO3	3-Hydroxyanthranilic acid	Alkaloids	Phenolamine	548-93-6	3	C00632	ko00380,ko01100,ko01240	--	--	--	--	16.1248	up
mws0597	6	C10H9NO3	5-Hydroxyindole-3-acetic acid	Alkaloids	Plumerane	54-16-0	3	C05635	ko00380,ko01100	--	--	--	--	15.8563	up
mws0601	6	C5H5NO2	Pyrrole-2-carboxylic acid	Organic acids	Organic acids	634-97-9	3	C05942	ko00470	--	--	--	--	2.88221	up
mws0609	1	C10H12N5O7P	Guanosine 3',5'-cyclic monophosphate	Nucleotides and derivatives	Nucleotides and derivatives	7665-99-8	3	C00942	ko00230,ko01100	-2.36311	down	-13.4233	down	--	--
mws0629	5	C13H16N2O5	L-Aspartyl-L-Phenylalanine	Amino acids and derivatives	Amino acids and derivatives	13433-09-5	1	-	-	-2.02252	down	-1.03683	down	--	--
mws0639	6	C7H6O4	2,3-Dihydroxybenzoic Acid*	Phenolic acids	Phenolic acids	303-38-8	3	C00196	ko01110	--	--	--	--	14.2734	up
mws0668	10	C10H12N4O6	Xanthosine	Nucleotides and derivatives	Nucleotides and derivatives	146-80-5	3	C01762	ko00230,ko00232,ko01100,ko01110,ko01232,ko02010	--	--	1.08697	up	--	--
mws0671	7	C4H9NO3	L-Homoserine	Amino acids and derivatives	Amino acids and derivatives	672-15-1	3	C00263	ko00260,ko00270,ko00300,ko00920,ko01100,ko01110,ko01230	2.19305	up	2.2822	up	--	--
mws0715	6	C13H16N2O4	Phenylacetyl-L-glutamine	Amino acids and derivatives	Amino acids and derivatives	28047-15-6	3	C04148	ko00360	--	--	--	--	13.359	up
mws0751	4	C13H26O2	Tridecanoic Acid	Lipids	Free fatty acids	638-53-9	3	C17076	-	10.0664	up	9.97099	up	10.1183	up
mws0789	2	C15H12O4	Pinocembrin (Dihydrochrysin)	Flavonoids	Flavanones	480-39-7	3	C09827	ko00941	-1.33581	down	-1.89046	down	-13.1032	down
mws0805	4	C11H19NO9	N-Acetylneuraminic acid	Amino acids and derivatives	Amino acids and derivatives	131-48-6	3	C00270	ko00520,ko01100,ko01250	--	--	1.14376	up	1.39344	up
MWS0811	10	C6H11NO2	L-Pipecolic Acid	Organic acids	Organic acids	3105-95-1	2	C00408	ko00310,ko00960,ko01100,ko01110	--	--	19.0628	up	17.4796	up
MWS0813	10	C5H7NO3	5-Oxoproline	Amino acids and derivatives	Amino acids and derivatives	149-87-1	3	C02237	ko00470,ko01100	--	--	2.79419	up	-2.53591	down
mws0836	6	C30H26O12	Procyanidin B1	Tannins	Proanthocyanidins	20315-25-7	2	-	-	--	--	--	--	8.8438	up
mws0847	8	C6H7N5	1-Methyladenine	Nucleotides and derivatives	Nucleotides and derivatives	5142-22-3	3	C02216	-	-1.12909	down	--	--	--	--
mws0853	3	C11H14O4	Sinapyl alcohol	Phenolic acids	Phenolic acids	537-33-7	3	C02325	ko00940,ko01100,ko01110	--	--	--	--	--	--
mws0856	3	C21H20O12	Quercetin-4'-O-glucoside (Spiraeoside)*	Flavonoids	Flavonols	20229-56-5	3	-	-	-1.66655	down	--	--	--	--
mws0866	1	C6H13O9P	D-Glucose 6-phosphate*	Others	Saccharides	56-73-5	1	C00092	ko00500,ko00524,ko00562,ko01100,ko01110	--	--	-1.98511	down	--	--
mws0875	5	C5H10N2O3S	L-Cysteinyl-L-glycine	Amino acids and derivatives	Amino acids and derivatives	19246-18-5	2	C01419	ko00480,ko01100	--	--	--	--	--	--
mws0884	6	C10H12N5O6P	Cyclic 3',5'-Adenylic acid	Nucleotides and derivatives	Nucleotides and derivatives	60-92-4	3	C00575	ko00230,ko01100	--	--	--	--	--	--
mws0889	5	C4H8O5	D-Threonic Acid	Others	Saccharides	3909-12-4	1	C21649	-	-1.97545	down	--	--	--	--
mws0913	9	C21H20O11	Kaempferol-3-O-galactoside (Trifolin)	Flavonoids	Flavonols	23627-87-4	2	C12626	ko00944,ko01110	--	--	--	--	--	--
mws0914	9	C15H12O5	3,5,7-Trihydroxyflavanone (Pinobanksin)	Flavonoids	Flavanonols	548-82-3	1	C09826	ko00941	--	--	-3.38434	down	-4.67341	down
mws0924	5	C6H10O4	2-Methylglutaric acid*	Organic acids	Organic acids	617-62-9	3	-	-	--	--	--	--	1.2837	up
mws0945	1	C20H30O3	15-Oxo-5Z,8Z,11Z,13E-eicosatetraenoic acid	Lipids	Free fatty acids	81416-72-0	3	C04577	ko00590	--	--	-7.13434	down	--	--
mws0955	1	C20H30O3	12-Oxo-5,8,10,14-eicosatetraenoic acid	Lipids	Free fatty acids	108437-64-5	3	C14807	ko00590	--	--	-7.13434	down	--	--
mws0972	5	C6H12O3	6-Hydroxyhexanoic acid	Organic acids	Organic acids	1191-25-9	3	C06103	-	--	--	-15.4503	down	1.19533	up
mws0981	4	C6H5N5O2	Isoxanthopterin	Nucleotides and derivatives	Nucleotides and derivatives	529-69-1	3	C03975	-	--	--	--	--	--	--
mws0983	7	C20H39NO2	N-Oleoylethanolamine	Alkaloids	Alkaloids	111-58-0	2	C20792	-	--	--	1.04396	up	--	--
mws0988	5	C16H12O7	Rhamnetin; 3,5,3',4'-Tetrahydroxy-7-Methoxyflavone	Flavonoids	Flavonols	90-19-7	3	C10176	-	--	--	--	--	--	--
mws1033	6	C16H14O6	Homoeriodictyol	Flavonoids	Flavanones	446-71-9	3	C09756	ko00941	-2.03685	down	-14.3457	down	2.91219	up
mws1035	6	C33H40O19	Kaempferol-3-O-robinoside-7-O-rhamnoside (Robinin)	Flavonoids	Flavonols	301-19-9	2	C10178	-	--	--	--	--	3.52856	up
mws1038	5	C11H22N2O4S	Pantetheine	Alkaloids	Alkaloids	496-65-1	1	C00831	ko00332,ko00770,ko01100,ko01110	-1.50756	down	-1.94565	down	--	--
mws1039	9	C4H9NO2	3-Aminoisobutyric acid	Organic acids	Organic acids	144-90-1	3	C05145	-	--	--	-1.73731	down	-2.41887	down
mws1050	6	C5H9NO4	O-Acetylserine	Amino acids and derivatives	Amino acids and derivatives	5147-00-2	3	C00979	ko00270,ko00908,ko00920,ko01100,ko01110,ko01200,ko01230,ko04122	--	--	--	--	--	--
mws1060	6	C10H12N4O5	9-(Arabinosyl)hypoxanthine	Nucleotides and derivatives	Nucleotides and derivatives	7013-16-3	3	-	-	--	--	--	--	2.01881	up
mws1073	6	C27H30O15	Apigenin-6,8-di-C-glucoside (Vicenin-2)	Flavonoids	Flavones	23666-13-9	2	C10195	-	-1.62135	down	--	--	4.11934	up
mws1078	2	C7H7NO2	Anthranilic Acid	Phenolic acids	Phenolic acids	118-92-3	3	C00108	ko00380,ko00400,ko00996,ko01100,ko01110,ko01230	--	--	--	--	-2.28029	down
mws1080	6	C12H22O11	Galactinol	Others	Saccharides	3687-64-7	1	C01235	ko00052,ko01100	--	--	--	--	1.05968	up
mws1090	9	C6H13O9P	Glucose-1-phosphate*	Others	Saccharides	59-56-3	1	C00103	ko00010,ko00040,ko00052,ko00500,ko00520,ko00523,ko00561,ko01100,ko01110,ko01240,ko01250	--	--	-1.58298	down	--	--
mws1155	6	C6H14O6	D-Mannitol	Others	Saccharides	69-65-8	1	C00392	ko00051,ko01100,ko02010	--	--	--	--	1.56627	up
mws1179	5	C21H22O10	Naringenin-7-O-glucoside (Prunin)	Flavonoids	Flavanones	529-55-5	3	C09099	ko00941	-2.77222	down	--	--	1.36032	up
mws1189	5	C6H10O7	D-Galacturonic acid	Others	Saccharides	685-73-4	3	C00333	ko00040,ko00053,ko00520,ko01100,ko01240,ko01250,ko02010	-1.08127	down	--	--	--	--
mws1290	6	C30H26O13	Kaempferol-3-O-(6''-p-Coumaroyl)glucoside (Tiliroside)	Flavonoids	Flavonols	20316-62-5	3	C17140	-	-1.48786	down	-1.42804	down	1.97824	up
mws1313	10	C20H20O7	Sinensetin (5,6,7,3',4'-pentamethoxyflavone)	Flavonoids	Flavones	2306-27-6	3	C10186	-	--	--	1.61311	up	-12.3849	down
mws1333	6	C12H22O11	Melibiose	Others	Saccharides	585-99-9	1	C05402	ko00052,ko01100,ko02010	--	--	--	--	1.03305	up
mws1337	6	C9H17NO5	D-Pantothenic Acid	Others	Vitamin	79-83-4	1	C00864	ko00410,ko00770,ko01100,ko01110,ko01240	--	--	1.00876	up	2.98892	up
mws1346	5	C6H11NO4	DL-2-Aminoadipic acid	Alkaloids	Alkaloids	542-32-5	3	C00956	ko00300,ko00310,ko00311,ko01100,ko01110,ko01210,ko01230	--	--	--	--	--	--
mws1350	9	C9H10O4	Syringaldehyde; 4-Hydroxy-3,5-Dimethoxybenzaldehyde	Phenolic acids	Phenolic acids	134-96-3	3	-	-	2.66535	up	1.35242	up	1.47731	up
mws1383	1	C12H10N4O2	Lumichrome	Alkaloids	Alkaloids	1086-80-2	3	C01727	ko00740	--	--	-1.85102	down	--	--
mws1422	7	C15H14O5	Epiafzelechin	Flavonoids	Flavanols	24808-04-6	3	C12128	ko00941,ko01110	1.28302	up	--	--	--	--
mws1433	4	C18H19NO4	N-Feruloyltyramine	Alkaloids	Phenolamine	66648-43-9	1	C02717	-	--	--	--	--	1.25051	up
mws1454	6	C23H26O11	Persicoside	Flavonoids	Flavanones	28978-03-2	3	-	-	--	--	--	--	13.988	up
mws1500	6	C11H12O2	Ethyl cinnamate	Phenolic acids	Phenolic acids	103-36-6	2	C06359	-	--	--	--	--	1.9454	up
mws1550	3	C6H11NO2S	S-Allyl-L-cysteine	Amino acids and derivatives	Amino acids and derivatives	21593-77-1	3	C16759	-	-11.0678	down	--	--	--	--
mws1564	4	C17H16O5	Farrerol (6,8-Dimethyl-5,7,4'-trihydroxyflavanone)	Flavonoids	Flavanones	24211-30-1	2	C09734	-	1.05296	up	--	--	1.71301	up
mws1587	10	C6H13NO2	L-Norleucine	Amino acids and derivatives	Amino acids and derivatives	327-57-1	1	C01933	-	--	--	1.1169	up	-1.57225	down
mws1589	4	C18H32O16	D-Panose	Others	Saccharides	33401-87-5	1	C00713	-	1.13518	up	1.31812	up	1.8118	up
mws1603	10	C34H46O18	Eleutheroside E	Lignans and Coumarins	Lignans	39432-56-9	2	C20786	-	-10.5108	down	2.7192	up	--	--
mws1660	6	C26H28O14	Schaftoside	Flavonoids	Flavones	51938-32-0	1	C10181	-	-1.94044	down	-1.7572	down	2.83214	up
mws1715	6	C10H13N5O3	Cordycepin (3'-Deoxyadenosine)	Nucleotides and derivatives	Nucleotides and derivatives	73-03-0	3	C08431	-	--	--	--	--	3.96192	up
MWS1771	6	C10H13NO3	L-Tyrosine methyl ester	Amino acids and derivatives	Amino acids and derivatives	1080-06-4	3	C03404	-	--	--	--	--	1.27762	up
MWS1798	8	C6H8O2	2,4-Hexadienoic acid	Organic acids	Organic acids	110-44-1	3	-	-	--	--	--	--	-14.8365	down
MWS1840	9	C6H15N	Triethylamine	Alkaloids	Alkaloids	121-44-8	3	C14691	-	--	--	-1.03538	down	-1.28112	down
MWS1983	4	C12H24O11	Maltitol	Others	Saccharides	585-88-6	3	-	-	1.14747	up	1.15906	up	1.24931	up
MWS201394	10	C13H18N2O5	Thr-Tyr	Amino acids and derivatives	Amino acids and derivatives	145295-02-9	2	-	-	--	--	4.03515	up	--	--
MWS20145	10	C21H22O11	Eriodictyol-7-O-glucoside	Flavonoids	Flavanones	38965-51-4	3	-	-	1.00057	up	2.33294	up	--	--
MWS20147	6	C21H20O11	Luteolin-3'-O-glucoside*	Flavonoids	Flavones	-	3	-	-	--	--	--	--	2.0793	up
MWS20148	5	C21H20O10	Apigenin-4'-O-glucoside*	Flavonoids	Flavones	-	3	-	-	-18.4685	down	-3.20403	down	--	--
MWS20149	5	C21H20O10	Apigenin-7-O-glucoside(Cosmosiin)*	Flavonoids	Flavones	578-74-5	3	C04608	ko00944	-18.4685	down	-3.20403	down	--	--
MWS20150	5	C21H20O11	Luteolin-7-O-glucoside (Cynaroside)	Flavonoids	Flavones	5373-11-5	3	C03951	ko00944	--	--	--	--	--	--
MWS20152	4	C22H26O8	Syringaresinol	Lignans and Coumarins	Lignans	21453-71-4	1	C10889	-	1.56068	up	1.35115	up	1.43405	up
mws2104	5	C7H14O6	D-Pinitol	Others	Saccharides	10284-63-6	2	C03844	-	-1.14562	down	-1.33928	down	--	--
mws2125	6	C3H5O6P	Phosphoenolpyruvate	Organic acids	Organic acids	138-08-9	3	C00074	ko00010,ko00020,ko00400,ko00440,ko00620,ko00710,ko00996,ko00999,ko01100,ko01110,ko01200,ko01230,ko01240	--	--	-13.1066	down	3.85958	up
mws2220	6	C22H18O11	Gallocatechin 3-O-gallate	Flavonoids	Flavanols	5127-64-0	2	-	-	-2.18658	down	--	--	--	--
MWS2413	10	C5H9NO3	N-acetyl-beta-alanine	Amino acids and derivatives	Amino acids and derivatives	3025-95-4	3	C01073	ko00410	1.43016	up	2.60595	up	--	--
MWS2430	10	C15H30O2	13-methylmyristic acid	Lipids	Free fatty acids	2485-71-4	2	-	-	--	--	1.33228	up	--	--
MWS2442	9	C6H13O9P	D-Fructose 6-Phosphate	Others	Saccharides	643-13-0	1	C00085	ko00052,ko00500,ko00710,ko01100,ko01110,ko01200	1.18144	up	-1.73772	down	--	--
mws2523	9	C12H23O14P	Trehalose 6-phosphate	Others	Saccharides	4484-88-2	2	C00689	ko00500,ko01100,ko01110	1.76653	up	--	--	--	--
mws2623	6	C18H34O2	11-Octadecanoic acid(Vaccenic acid)*	Lipids	Free fatty acids	506-17-2	1	C21944	-	--	--	--	--	1.32107	up
mws2628	7	C5H11NO2	N-Methyl-4-aminobutyric acid	Organic acids	Organic acids	1119-48-8	3	C15987	ko00760,ko01100	--	--	--	--	--	--
MWS2673	5	C20H34O4	5,6-DiHETrE[(±)5,6-dihydroxy-8Z,11Z,14Z-eicosatrienoic acid]	Lipids	Free fatty acids	213382-49-1	2	C14772	ko00590,ko01100	-1.2785	down	-13.7922	down	--	--
MWS2910	6	C10H15N3O4	5-Methyl-2'-Deoxycytidine	Nucleotides and derivatives	Nucleotides and derivatives	838-07-3	3	C03592	-	13.1155	up	--	--	15.2858	up
MWS2984	6	C4H4N6O	8-Azaguanine	Nucleotides and derivatives	Nucleotides and derivatives	134-58-7	3	-	-	--	--	--	--	4.4534	up
MWS3020	9	C7H16N2O	N-Acetylcadaverine	Alkaloids	Alkaloids	32343-73-0	3	-	-	--	--	--	--	--	--
MWS3036	1	C5H8O5	3-Hydroxyglutaric acid	Organic acids	Organic acids	638-18-6	3	-	-	-1.08836	down	--	--	--	--
mws4052	9	C4H7NO2	1-Aminocyclopropane-1-carboxylic acid	Organic acids	Organic acids	22059-21-8	1	C01234	ko00270,ko01100,ko01110	--	--	--	--	-2.88072	down
mws4085	6	C11H12O5	Sinapic acid	Phenolic acids	Phenolic acids	530-59-6	3	C00482	ko00940,ko01100,ko01110	--	--	2.33372	up	3.83405	up
mws4134	6	C20H32N6O12S2	Oxiglutatione	Amino acids and derivatives	Amino acids and derivatives	27025-41-8	3	C00127	ko00480,ko01100,ko01240	--	--	-15.1715	down	1.8264	up
mws4167	10	C21H18O12	Luteolin-7-O-glucuronide	Flavonoids	Flavones	29741-10-4	3	C03515	ko00944	--	--	--	--	--	--
mws4170	6	C6H12O6	D-Glucose	Others	Saccharides	50-99-7	1	C00031	ko00010,ko00030,ko00052,ko00500,ko00520,ko00524,ko00901,ko01100,ko01110,ko02010	--	--	1.21787	up	2.65393	up
mws4175	5	C6H8O6	D-Glucurono-6,3-lactone	Others	Saccharides	32449-92-6	3	C02670	ko00053,ko01100	--	--	--	--	--	--
mws4176	7	C12H16N2O3	L-Alanyl-L-Phenylalanine	Amino acids and derivatives	Amino acids and derivatives	3061-90-3	2	-	-	2.00218	up	2.69862	up	--	--
MWS4309	2	C13H15N3O3	Glycyl-tryptophan	Amino acids and derivatives	Amino acids and derivatives	2390-74-1	1	-	-	-1.59289	down	-1.82692	down	-1.95137	down
MWS4354	6	C11H15N5O4	N6-methyladenosine	Nucleotides and derivatives	Nucleotides and derivatives	1867-73-8	3	-	-	--	--	--	--	2.28494	up
MWS4471	2	C6H10N2O4	N-Alpha-Acetyl-L-Asparagine	Amino acids and derivatives	Amino acids and derivatives	4033-40-3	3	-	-	--	--	--	--	-3.64437	down
mws4516	10	C5H7NO3	Pyroglutamic acid	Amino acids and derivatives	Amino acids and derivatives	4042-36-8	2	-	-	--	--	17.013	up	15.0324	up
MWS4525	6	C6H7N5O	6-O-methylguanine	Nucleotides and derivatives	Nucleotides and derivatives	20535-83-5	3	-	-	-1.39313	down	--	--	3.09313	up
mws5035	6	C15H22N2O3	L-Leucyl-L-phenylalanine	Amino acids and derivatives	Amino acids and derivatives	56217-82-4	3	-	-	--	--	--	--	--	--
MWS5083	1	C17H21N4O9P	Flavin Single Nucleotide(FMN)	Nucleotides and derivatives	Nucleotides and derivatives	6184-17-4	2	C00061	ko00190,ko00740,ko01100,ko01110,ko01240	--	--	-1.21463	down	--	--
MWS5164	9	C8H18N4O2	N,N'-Dimethylarginine;SDMA	Amino acids and derivatives	Amino acids and derivatives	30344-00-4	1	-	-	1.30391	up	--	--	-1.43655	down
MWS5235	3	C18H36O3	12-Hydroxyoctadecanoic acid	Lipids	Free fatty acids	106-14-9	2	-	-	-12.7528	down	--	--	-1.60414	down
MWSHY0031	2	C21H18O11	Apigenin-7-O-glucuronide	Flavonoids	Flavones	29741-09-1	3	-	-	-1.72304	down	-2.30177	down	-3.80345	down
MWSHY0046	10	C21H20O12	Quercetin-3-O-glucoside (Isoquercitrin)*	Flavonoids	Flavonols	482-35-9	2	C05623	ko00944,ko01100,ko01110	--	--	1.14885	up	--	--
MWSHY0051	2	C15H10O6	Kaempferol (3,5,7,4'-Tetrahydroxyflavone)	Flavonoids	Flavonols	520-18-3	3	C05903	ko00941,ko00944,ko01100,ko01110	--	--	-9.46831	down	-9.46831	down
MWSHY0072	7	C19H20O5	Methylophiopogonanone B	Flavonoids	Other Flavonoids	74805-91-7	3	-	-	1.44598	up	1.49118	up	-4.46628	down
MWSHY0135	8	C28H32O16	Isorhamnetin-3-O-rutinoside (Narcissin)	Flavonoids	Flavonols	604-80-8	3	-	-	--	--	--	--	--	--
MWSHY0136	6	C21H20O11	Kaempferol-3-O-glucoside (Astragalin)	Flavonoids	Flavonols	480-10-4	3	C12249	ko00944,ko01110	--	--	--	--	--	--
MWSHY0167	6	C15H14O6	Catechin	Flavonoids	Flavanols	154-23-4	2	C06562	ko00941,ko01110	-1.18141	down	--	--	5.598	up
MWSHY0171	6	C30H26O12	Procyanidin B2	Tannins	Proanthocyanidins	29106-49-8	2	C17639	-	--	--	--	--	7.30228	up
MWSHY0195	7	C22H22O11	Hispidulin-7-O-glucoside(Homoplantaginin)	Flavonoids	Flavones	17680-84-1	3	C17762	-	--	--	--	--	-1.56712	down
MWSHY0201	10	C27H30O14	Kaempferol-3,7-O-dirhamnoside (Kaempferitrin)	Flavonoids	Flavonols	482-38-2	3	C16981	-	1.43922	up	2.65283	up	--	--
MWSmce083	10	C11H12O4	Ferulic acid methyl ester	Phenolic acids	Phenolic acids	2309-07-1	1	-	-	10.3176	up	13.8741	up	--	--
MWSmce165	5	C6H14O5	L-Fucitol	Others	Saccharides	13074-06-1	2	-	-	-1.59875	down	--	--	--	--
MWSmce199	8	C5H10O5	L-Xylose	Others	Saccharides	609-06-3	2	C01510	-	--	--	--	--	-14.7992	down
MWSmce210	8	C7H4O6	Chelidonic acid	Organic acids	Organic acids	99-32-1	1	C08476	-	--	--	--	--	-1.43877	down
MWSmce220	5	C6H10O6	D-Glucono-1,5-lactone	Others	Saccharides	90-80-2	3	C00198	ko00030,ko01100,ko01110,ko01200	--	--	--	--	--	--
MWSmce230	5	C8H8O5	Methyl gallate	Phenolic acids	Phenolic acids	99-24-1	3	-	-	-1.20458	down	--	--	--	--
MWSmce295	6	C9H12N2O6	1-beta-D-Arabinofuranosyluracil	Nucleotides and derivatives	Nucleotides and derivatives	3083-77-0	3	C16908	-	--	--	--	--	2.04645	up
MWSmce331	9	C4H7NO2	Azetidine-2-carboxylic acid	Alkaloids	Alkaloids	2517-04-6	1	C08267	-	--	--	--	--	-2.91938	down
MWSmce352	6	C27H43NO3	Sipeimine	Alkaloids	Steroid alkaloids	61825-98-7	3	-	-	--	--	--	--	3.40637	up
MWSmce355	7	C10H12O5	Methyl Syringate	Phenolic acids	Phenolic acids	884-35-5	3	-	-	10.2479	up	10.8169	up	--	--
MWSmce461	9	C4H7NO2	L-Azetidine-2-carboxylic acid	Alkaloids	Alkaloids	2133-34-8	1	-	-	--	--	--	--	-2.83544	down
MWSmce582	10	C6H9NO3	Methyl L-pyroglutamate	Alkaloids	Pyrrole alkaloids	4931-66-2	3	-	-	--	--	14.665	up	--	--
MWSmce598	9	C30H52O26	Maltopentaose	Others	Saccharides	34620-76-3	3	-	-	--	--	-1.215	down	-1.15212	down
MWSmce608	10	C6H13NO3	4-Hydroxy-L-Isoleucine	Amino acids and derivatives	Amino acids and derivatives	781658-23-9	2	-	-	--	--	1.1517	up	--	--
MWSmce675	9	C12H16O7	Arbutin	Phenolic acids	Phenolic acids	497-76-7	3	C06186	ko00010	2.28503	up	--	--	--	--
MWSmce689	7	C19H32O2	Methyl linolenate	Lipids	Free fatty acids	301-00-8	1	-	-	--	--	--	--	--	--
MWSmce698	2	C10H12O	2',4'-Dimethylacetophenone	Others	Ketone compounds	89-74-7	3	-	-	-17.4047	down	--	--	-17.4047	down
MWSmce709	7	C9H7N	Isoquinoline	Alkaloids	Isoquinoline alkaloids	119-65-3	3	C06323	-	1.935	up	2.52801	up	-1.97086	down
MWSslk101	7	C15H12O2	4-Hydroxychalcone	Flavonoids	Chalcones	20426-12-4	3	C14231	-	12.5163	up	11.4816	up	--	--
MWSslk111	6	C20H26N2O2	Hydroquinine	Alkaloids	Quinoline alkaloids	522-66-7	3	-	-	--	--	--	--	--	--
MWSslk235	6	C6H14O6	Allitol	Others	Saccharides	488-44-8	1	-	-	--	--	--	--	1.63688	up
MWSslk254	8	C27H30O15	Kaempferol-3-O-glucorhamnoside*	Flavonoids	Flavonols	40437-72-7	3	-	-	--	--	--	--	--	--
MWStz038	6	C36H36N2O8	Grossamide	Alkaloids	Phenolamine	80510-06-1	2	-	-	1.7289	up	1.13072	up	2.37244	up
MWStz070	10	C9H11NO3	N-(2-Hydroxy-4-methoxyphenyl)acetamide	Alkaloids	Phenolamine	58469-06-0	1	-	-	--	--	2.11461	up	--	--
MWStz082	6	C33H53NO8	Edpetiline	Alkaloids	Steroid alkaloids	32685-93-1	3	-	-	--	--	--	--	3.33741	up
MWStz103	5	C15H22N6O5S	S-(5'-Adenosyl)-L-methionine	Amino acids and derivatives	Amino acids and derivatives	29908-03-0	1	C00019	ko00261,ko00270,ko00330,ko00908,ko00999,ko01100,ko01110,ko01230,ko01240,ko04122	--	--	--	--	--	--
NK10251888	9	C8H18N4O2	NG,NG-Dimethyl-L-arginine	Amino acids and derivatives	Amino acids and derivatives	30315-93-6	1	C03626	-	1.35724	up	--	--	-1.4758	down
NK10253223	8	C8H9NO3	2-Amino-3-methoxybenzoic acid	Phenolic acids	Phenolic acids	3177-80-8	2	C05831	ko00380	--	--	--	--	-1.90816	down
pma0149	10	C15H16O9	Sinapoyl malate	Phenolic acids	Phenolic acids	92344-58-6	3	C02887	ko00940,ko01110	--	--	1.61844	up	--	--
pma0170	6	C27H35N3O6	N',N''-Diferuloylspermidine	Alkaloids	Phenolamine	-	3	-	-	--	--	--	--	--	--
pma0214	4	C22H22O12	6-C-Methylquercetin-3-O-glucoside	Flavonoids	Flavonols	-	3	-	-	--	--	17.2167	up	17.6176	up
pma0633	1	C19H32N4O2	N-p-Coumaroylspermine	Alkaloids	Phenolamine	130210-35-4	3	-	-	--	--	-12.8906	down	--	--
pma0692	2	C25H31N3O4	N1,N10-Bis(p-coumaroyl)spermidine	Alkaloids	Phenolamine	114916-05-1	3	C21169	-	-13.4208	down	-13.4208	down	-13.4208	down
pma1751	10	C12H15NO7	N-(beta-D-Glucosyl)nicotinate	Others	Vitamin	-	3	-	-	--	--	2.87163	up	1.7063	up
pma3101	4	C11H14NO6+	Nicotinate D-ribonucleoside	Others	Vitamin	17720-18-2	3	C05841	ko00760,ko01100	2.39674	up	2.06218	up	2.67778	up
pma3649	8	C5H9NO3	5-Aminolevulinic Acid	Alkaloids	Alkaloids	106-60-5	3	C00430	ko00260,ko00860,ko01100,ko01110,ko01240,ko02010	--	--	--	--	-1.78783	down
pma6455	6	C5H11O8P	Ribulose-5-phosphate	Others	Saccharides	4300-28-1	3	C00117	ko00030,ko00230,ko00440,ko00710,ko00750,ko01100,ko01110,ko01200,ko01230,ko01240	--	--	--	--	--	--
pma6460	6	C16H18O8	4-O-p-Coumaroylquinic acid	Phenolic acids	Phenolic acids	32451-86-8	3	C10441	-	-8.00889	down	--	--	2.62227	up
pma6640	10	C22H22O12	3'-O-Methyltricetin-7-O-glucoside	Flavonoids	Flavones	-	3	-	-	--	--	1.60983	up	-1.26556	down
pmb0034	3	C10H16N2O7	L-α-Glutamyl-L-Glutamic Acid	Amino acids and derivatives	Amino acids and derivatives	3929-61-1	3	C01425	-	--	--	--	--	--	--
pmb0069	2	C7H7NO	Benzamide	Phenolic acids	Phenolic acids	55-21-0	3	C09815	-	--	--	-1.4111	down	--	--
pmb0302	5	C2H8NO3P	2-Aminoethylphosphonate	Others	Others	2041-14-7	3	C03557	ko00440,ko01100,ko02010	-1.13462	down	--	--	--	--
pmb0464	6	C16H27NO14	L-Aspartic acid-O-diglucoside	Amino acids and derivatives	Amino acids and derivatives	-	3	-	-	--	--	--	--	2.43056	up
pmb0475	4	C29H34O18	Gallic acid-4-O-(6'''-feruloyl)sophoroside	Phenolic acids	Phenolic acids	-	3	-	-	1.03486	up	1.80415	up	2.78053	up
pmb0489	7	C19H28N2O7	N-Glucosyl-p-coumaroylputrescine	Alkaloids	Phenolamine	-	3	-	-	10.5881	up	11.0148	up	--	--
pmb0490	10	C13H18N2O2	p-Coumaroylputrescine	Alkaloids	Phenolamine	34136-53-3	2	C18326	ko00330,ko01100	1.20321	up	2.3517	up	--	--
pmb0492	6	C34H37N3O6	N',N'',N'''-p-Coumaroyl-cinnamoyl-caffeoyl spermidine	Alkaloids	Phenolamine	-	3	-	-	--	--	-1.97723	down	1.4296	up
pmb0496	10	C15H22N4O3	N-Feruloylagmatine	Alkaloids	Phenolamine	-	2	C18325	ko00330,ko01100	--	--	1.75245	up	--	--
pmb0498	4	C16H24N4O4	Sinapoylagmatine	Alkaloids	Phenolamine	-	3	-	-	11.9936	up	13.7306	up	13.3089	up
pmb0501	2	C5H14N4	Agmatine	Alkaloids	Alkaloids	306-60-5	1	C00179	ko00330,ko01100	--	--	-4.99943	down	-6.07789	down
pmb0504	10	C21H32N4O8	N-(4'-O-glycosyl)-feruloyl agmatine	Alkaloids	Phenolamine	-	3	-	-	2.29085	up	4.3289	up	2.73285	up
pmb0508	7	C14H20N4O2	p-Coumaroylagmatine	Alkaloids	Phenolamine	7295-86-5	3	C04498	ko00330,ko01100	1.00352	up	1.16408	up	--	--
pmb0530	6	C21H27N7O14P2	Nicotinic acid adenine dinucleotide	Nucleotides and derivatives	Nucleotides and derivatives	53-84-9	3	C00003	ko00190,ko00730,ko00760,ko01100,ko01240	--	--	--	--	2.16824	up
pmb0532	6	C10H13N4O8P	Inosine 5'-monophosphate	Nucleotides and derivatives	Nucleotides and derivatives	131-99-7	3	C00130	ko00230,ko01100,ko01110,ko01232,ko01240	--	--	--	--	2.08874	up
pmb0565	4	C23H24O13	Syringetin-3-O-glucoside	Flavonoids	Flavonols	40039-49-4	3	-	-	--	--	1.53899	up	2.29181	up
pmb0571	6	C26H28O14	Apigenin-7-O-(2''-glucosyl)arabinoside	Flavonoids	Flavones	-	3	-	-	-2.86657	down	-2.27104	down	3.87008	up
pmb0603	6	C28H32O16	Chrysoeriol-7,4'-di-O-glucoside	Flavonoids	Flavones	-	3	-	-	--	--	3.41769	up	7.62671	up
pmb0626	6	C33H40O20	Apigenin-6-C-glucoside-7-O-Sophoroside	Flavonoids	Flavones	-	3	-	-	--	--	1.24964	up	6.39002	up
pmb0639	6	C33H40O20	Apigenin-8-C-glucoside-7-O-Sophoroside	Flavonoids	Flavones	-	3	-	-	12.9782	up	14.1945	up	19.5528	up
pmb0662	6	C37H38O19	Isoorientin-7-O-(6''-feruloyl)glucoside	Flavonoids	Flavones	-	3	-	-	2.56504	up	1.50563	up	3.84583	up
pmb0666	6	C38H40O19	Isovitexin-7-O-(6''-sinapoyl)glucoside	Flavonoids	Flavones	-	3	-	-	--	--	-13.6262	down	6.32321	up
pmb0716	6	C29H34O17	Tricin-4'-O-glucoside-7-O-glucoside	Flavonoids	Flavones	-	3	-	-	--	--	--	--	3.04182	up
pmb0774	7	C10H12N2O	N-Hydroxytryptamine	Alkaloids	Plumerane	-	3	C17203	ko00380,ko01100	1.3521	up	1.55802	up	--	--
pmb0782	10	C5H11N	Piperidine	Alkaloids	Piperidine alkaloids	110-89-4	3	C01746	ko00960	--	--	--	--	--	--
pmb0789	6	C14H21NO8	Pyridoxine-5'-O-glucoside	Others	Vitamin	-	3	C03996	-	-1.3535	down	--	--	1.44704	up
pmb0790	6	C20H31NO13	Pyridoxine-5'-O-diglucoside	Others	Vitamin	-	3	-	-	--	--	--	--	1.30957	up
pmb0801	2	C14H19NO9	4-Pyridoxic acid-O-glucoside	Others	Vitamin	-	2	-	-	-1.03287	down	--	--	-2.53225	down
pmb0818	7	C11H11NO3	Methoxyindoleacetic acid	Alkaloids	Plumerane	3471-31-6	3	C05660	ko00380	2.32861	up	3.18439	up	-1.5927	down
pmb0819	7	C10H8N2	3-Indoleacetonitrile	Alkaloids	Plumerane	771-51-7	3	C02938	ko00380,ko01100	2.17121	up	2.94821	up	-1.29175	down
pmb0854	6	C26H48NO7P	LysoPC 18:3	Lipids	LPC	-	1	-	-	-1.47151	down	-1.24265	down	2.6073	up
pmb0855	1	C24H50NO7P	LysoPC 16:0	Lipids	LPC	17364-16-8	1	-	-	-1.08465	down	-1.63448	down	--	--
pmb0856	5	C23H46NO7P	LysoPE 18:1(2n isomer)	Lipids	LPE	-	3	-	-	-2.38861	down	-3.03025	down	--	--
pmb0863	6	C24H46NO7P	LysoPC 16:2(2n isomer)	Lipids	LPC	-	3	-	-	--	--	--	--	11.9038	up
pmb0865	6	C26H48NO7P	LysoPC 18:3(2n isomer)	Lipids	LPC	-	1	-	-	-1.48666	down	-1.46531	down	2.54198	up
pmb0874	5	C23H44NO7P	LysoPE 18:2(2n isomer)	Lipids	LPE	-	2	-	-	-1.01331	down	-1.24381	down	1.3037	up
pmb0876	1	C21H44NO7P	LysoPE 16:0	Lipids	LPE	53862-35-4	1	-	-	--	--	-1.38762	down	--	--
pmb0880	6	C23H48NO7P	LysoPE 18:0(2n isomer)	Lipids	LPE	-	3	-	-	--	--	--	--	--	--
pmb0881	5	C23H44NO7P	LysoPE 18:2	Lipids	LPE	-	2	-	-	--	--	-1.41873	down	--	--
pmb0883	1	C23H48NO7P	LysoPE 18:0	Lipids	LPE	69747-55-3	3	-	-	--	--	--	--	--	--
pmb0889	6	C18H30O2	Punicic acid (9Z,11E,13Z-octadecatrienoic acid)	Lipids	Free fatty acids	544-72-9	3	C08364	-	--	--	--	--	1.27734	up
pmb0962	5	C10H22N2O4	L-Lysine-Butanoic Acid	Amino acids and derivatives	Amino acids and derivatives	80407-71-2	3	-	-	-11.8649	down	--	--	--	--
pmb0964	9	C16H23N5O5	Isopentenyladenine-7-N-glucoside	Nucleotides and derivatives	Nucleotides and derivatives	-	3	-	-	1.15425	up	--	--	--	--
pmb0981	6	C10H14N5O7P	Adenosine 5'-monophosphate	Nucleotides and derivatives	Nucleotides and derivatives	61-19-8	3	C00020	ko00230,ko00908,ko01100,ko01110,ko01232,ko01240	--	--	--	--	2.14059	up
pmb0998	6	C10H14N5O8P	Guanosine 5'-monophosphate	Nucleotides and derivatives	Nucleotides and derivatives	85-32-5	3	C00144	ko00230,ko01100,ko01232	--	--	--	--	1.41862	up
pmb1096	7	C8H7N	Indole	Alkaloids	Plumerane	120-72-9	1	C00463	ko00380,ko00400,ko00402,ko01100,ko01110	2.97216	up	3.59171	up	-1.58385	down
pmb1574	6	C18H28O2	9,12-Octadecadien-6-Ynoic Acid	Lipids	Free fatty acids	61481-29-6	3	-	-	--	--	--	--	--	--
pmb1754	9	C5H15NO4P+	O-Phosphocholine	Alkaloids	Alkaloids	107-73-3	3	C00588	ko00564,ko01100	--	--	-2.12731	down	--	--
pmb1912	3	C20H23N7O7	10-Formyltetrahydrofolic Acid	Alkaloids	Alkaloids	2800-34-2	2	C00234	ko00670,ko00970,ko01100,ko01200,ko01240	-2.03833	down	--	--	--	--
pmb2221	2	C18H39NO3	4-Hydroxysphinganine	Lipids	Sphingolipids	554-62-1	1	C12144	ko00600,ko01100	--	--	--	--	-2.40539	down
pmb2228	6	C27H56NO7P	LysoPC 19:0	Lipids	LPC	108273-88-7	3	-	-	--	--	--	--	13.9507	up
pmb2260	1	C23H46NO7P	LysoPC 15:1	Lipids	LPC	-	3	-	-	-2.50515	down	-2.4852	down	-1.2919	down
pmb2319	4	C23H48NO7P	LysoPC 15:0	Lipids	LPC	108273-89-8	1	-	-	--	--	--	--	1.58663	up
pmb2497	1	C9H10O5	4-Hydroxy-3-methoxymandelate	Phenolic acids	Phenolic acids	55-10-7	3	C05584	ko00350,ko01100	-2.19736	down	-1.30063	down	--	--
pmb2507	2	C5H11O7P	2-Deoxyribose-1-phosphate	Nucleotides and derivatives	Nucleotides and derivatives	17210-42-3	3	C00672	ko00030,ko00240,ko01100	-1.47427	down	-15.2333	down	-15.2333	down
pmb2591	7	C13H14N2O3	N-Acetyl-L-Tryptophan	Amino acids and derivatives	Amino acids and derivatives	1218-34-4	1	-	-	--	--	--	--	--	--
pmb2620	10	C11H12O4	3,4-Dimethoxycinnamic acid	Phenolic acids	Phenolic acids	2316-26-9	1	-	-	--	--	7.63363	up	--	--
pmb2653	6	C24H42O20	DMelezitose O-rhamnoside	Others	Saccharides	-	3	-	-	1.70723	up	--	--	--	--
pmb2654	9	C19H27NO12	Anthranilate-1-O-Sophoroside	Phenolic acids	Phenolic acids	-	3	-	-	2.51666	up	--	--	1.64436	up
pmb2657	7	C10H18N4O6	Argininosuccinic acid	Organic acids	Organic acids	2387-71-5	3	C03406	ko00220,ko00250,ko01100,ko01110,ko01230	2.08967	up	2.31401	up	-1.04164	down
pmb2723	7	C21H26O13	4-Hydroxycoumarin di-glucoside	Lignans and Coumarins	Coumarins	-	3	-	-	1.23277	up	1.73233	up	--	--
pmb2786	6	C18H30O3	9-Hydroxy-10,12,15-octadecatrienoic acid	Lipids	Free fatty acids	89886-42-0	3	C16326	ko00592	--	--	--	--	1.80339	up
pmb2787	6	C18H30O3	9-Oxo-10E,12Z-octadecadienoic acid	Lipids	Free fatty acids	54232-59-6	3	C14766	ko00591	--	--	--	--	1.57661	up
pmb2799	6	C18H32O3	12,13-Epoxy-9-Octadecenoic Acid	Lipids	Free fatty acids	6799-85-5	1	C14826	ko00591,ko01100	--	--	--	--	3.02851	up
pmb2804	6	C18H32O4	13S-Hydroperoxy-9Z,11E-octadecadienoic acid	Lipids	Free fatty acids	33964-75-9	3	C04717	ko00591,ko01100	--	--	--	--	1.19976	up
pmb2819	6	C27H38O19	O-Caffeoyl maltotriose	Phenolic acids	Phenolic acids	-	3	-	-	-1.00627	down	--	--	4.40087	up
pmb2826	1	C5H8O5	L-Citramalic acid	Organic acids	Organic acids	6236-09-5	3	C02614	ko00660,ko01100	--	--	-1.38378	down	--	--
pmb2855	10	C11H20N2O8	L-Glutamine-O-glycoside	Amino acids and derivatives	Amino acids and derivatives	-	3	-	-	--	--	1.57504	up	--	--
pmb2871	5	C13H16O9	1-O-Gentisoyl-β-D-glucoside	Phenolic acids	Phenolic acids	23445-11-6	1	-	-	-1.21738	down	-1.44893	down	--	--
pmb2922	6	C15H24N2O17P2	Uridine 5'-diphospho-D-glucose	Nucleotides and derivatives	Nucleotides and derivatives	133-89-1	1	C00029	ko00040,ko00052,ko00053,ko00500,ko00520,ko00524,ko00561,ko00908,ko01100,ko01110,ko01240,ko01250	--	--	--	--	1.86345	up
pmb2947	6	C45H38O18	Catechin-catechin-catechin	Flavonoids	Flavanols	-	3	-	-	--	--	--	--	10.3878	up
pmb2984	8	C23H24O12	Eriodictyol-7-O-(6''-acetyl)glucoside	Flavonoids	Flavanones	-	3	-	-	-8.74406	down	--	--	-8.74406	down
pmb2991	5	C33H40O19	Apigenin-7-O-glucoside-4'-O-rutinoside	Flavonoids	Flavones	-	3	-	-	--	--	-1.07095	down	--	--
pmb3002	8	C28H32O15	Chrysoeriol-7-O-rutinoside	Flavonoids	Flavones	-	3	-	-	--	--	--	--	--	--
pmb3023	6	C21H22O11	Eriodictyol-8-C-glucoside	Flavonoids	Flavanones	1023271-51-3	3	-	-	--	--	-12.9107	down	2.43017	up
pmb3041	5	C23H22O14	Tricin-7-O-saccharic acid	Flavonoids	Flavones	-	3	-	-	-2.05761	down	-1.58501	down	--	--
pmb3042	6	C23H24O12	Tricin-5-O-Glucoside	Flavonoids	Flavones	32769-00-9	3	-	-	--	--	--	--	12.3111	up
pmb3059	5	C19H28O18	Quinic acid O-di-glucuronic acid	Organic acids	Organic acids	-	3	-	-	-1.95473	down	--	--	--	--
pmb3061	6	C22H28O13	5-O-p-Coumaroylquinic acid O-glucoside	Phenolic acids	Phenolic acids	-	3	-	-	2.23398	up	2.40409	up	6.30964	up
pmb3064	6	C22H28O13	3-O-p-Coumaroylquinic acid-O-glucoside	Phenolic acids	Phenolic acids	-	3	-	-	10.726	up	10.1722	up	14.2635	up
pmb3066	5	C22H26O12	5-O-p-Coumaroylshikimic acid O-glucoside	Phenolic acids	Phenolic acids	-	3	-	-	-11.9188	down	-11.9188	down	1.90389	up
pmb3068	6	C16H18O8	1-O-p-Coumaroylquinic acid	Phenolic acids	Phenolic acids	-	2	-	-	--	--	--	--	4.88231	up
pmb3074	6	C16H18O8	5-O-p-Coumaroylquinic acid*	Phenolic acids	Phenolic acids	1899-30-5	1	C12208	ko00940,ko00941,ko00945,ko01110	--	--	--	--	2.86671	up
pmb3079	5	C8H16NO9P	N-Acetyl-D-glucosamine-1-phosphate	Others	Saccharides	6866-69-9	3	C04256	-	--	--	--	--	--	--
pmb3081	2	C6H11PO11	Glucarate O-Phosphoric acid	Others	Saccharides	-	3	-	-	--	--	-1.92827	down	-1.10697	down
pmb3101	5	C7H12O5	2-Isopropylmalic Acid	Organic acids	Organic acids	49601-06-1	1	C02504	ko00290,ko00620,ko01100,ko01110,ko01210,ko01230	-1.53073	down	-4.70595	down	1.50845	up
pmb3107	10	C15H20O10	Glucosyringic Acid	Phenolic acids	Phenolic acids	-	3	-	-	1.13426	up	2.62266	up	--	--
pmc0066	4	C10H13N4O7P	2'-Deoxyinosine-5'-monophosphate	Nucleotides and derivatives	Nucleotides and derivatives	3393-18-8	3	C06196	ko00230,ko01232	1.58303	up	3.12362	up	3.92008	up
pmc0281	6	C15H21N5O8	Ribosyladenosine	Nucleotides and derivatives	Nucleotides and derivatives	-	3	-	-	--	--	1.31103	up	2.7195	up
pmc1990	4	C17H16O5	4'-Hydroxy-5,7-dimethoxyflavanone	Flavonoids	Flavanones	-	3	-	-	1.13423	up	1.15036	up	1.68233	up
pmd0130	6	C22H46NO7P	LysoPC 14:0	Lipids	LPC	20559-16-4	1	-	-	--	--	--	--	1.55691	up
pmd0132	6	C24H50NO7P	LysoPC 16:0(2n isomer)	Lipids	LPC	-	1	-	-	-1.31301	down	-1.42338	down	2.24573	up
pmd0136	6	C26H54NO7P	LysoPC 18:0(2n isomer)	Lipids	LPC	-	2	-	-	--	--	--	--	15.7977	up
pmd0146	6	C28H54NO7P	LysoPC 20:2(2n isomer)	Lipids	LPC	-	3	-	-	-1.83071	down	-2.03129	down	3.21565	up
pmd0147	5	C28H54NO7P	LysoPC 20:2	Lipids	LPC	-	3	-	-	-1.27919	down	-1.9503	down	1.43361	up
pme0008	9	C6H13N3O3	L-Citrulline	Amino acids and derivatives	Amino acids and derivatives	372-75-8	3	C00327	ko00220,ko01100,ko01110,ko01230	2.02277	up	--	--	-2.77441	down
pme0010	9	C3H7NO3	L-Serine	Amino acids and derivatives	Amino acids and derivatives	56-45-1	3	C00065	ko00260,ko00261,ko00270,ko00460,ko00470,ko00564,ko00600,ko00630,ko00920,ko00970,ko01100,ko01110,ko01200,ko01230,ko01240,ko02010	3.44491	up	1.6631	up	--	--
pme0014	6	C5H9NO4	L-Glutamic acid	Amino acids and derivatives	Amino acids and derivatives	56-86-0	1	C00025	ko00220,ko00250,ko00330,ko00332,ko00340,ko00430,ko00470,ko00480,ko00524,ko00630,ko00650,ko00660,ko00860,ko00910,ko00970,ko01100,ko01110,ko01200,ko01210,ko01230,ko01240,ko02010	--	--	--	--	1.01266	up
pme0021	10	C9H11NO2	L-Phenylalanine	Amino acids and derivatives	Amino acids and derivatives	63-91-2	1	C00079	ko00360,ko00400,ko00460,ko00470,ko00940,ko00960,ko00966,ko00970,ko00996,ko00999,ko01100,ko01110,ko01210,ko01230,ko02010	--	--	--	--	--	--
pme0026	7	C6H14N2O2	L-Lysine	Amino acids and derivatives	Amino acids and derivatives	56-87-1	1	C00047	ko00300,ko00310,ko00470,ko00780,ko00960,ko00970,ko01100,ko01110,ko01210,ko01230,ko02010	1.69155	up	1.20321	up	-2.39097	down
pme0040	6	C5H5N5	Adenine	Nucleotides and derivatives	Nucleotides and derivatives	73-24-5	2	C00147	ko00230,ko00908,ko01100,ko01110,ko01232	--	--	--	--	1.38832	up
pme0057	7	C4H9NO2S	L-Homocysteine	Amino acids and derivatives	Amino acids and derivatives	6027-13-0	2	C00155	ko00270,ko00920,ko01100,ko01110,ko01230	1.39231	up	2.1008	up	-2.31691	down
pme0075	4	C7H11NO5	N-Acetyl-L-glutamic acid	Amino acids and derivatives	Amino acids and derivatives	1188-37-0	3	C00624	ko00220,ko01100,ko01110,ko01210,ko01230	--	--	--	--	1.35547	up
pme0088	9	C15H10O6	Luteolin (5,7,3',4'-Tetrahydroxyflavone)	Flavonoids	Flavones	491-70-3	3	C01514	ko00941,ko00944,ko01100,ko01110	--	--	--	--	--	--
pme0109	7	C10H13NO4	Methyldopa	Amino acids and derivatives	Amino acids and derivatives	555-30-6	3	C07194	-	--	--	--	--	-1.00592	down
pme0120	9	C5H11NO2	5-Aminovaleric acid	Organic acids	Organic acids	660-88-8	3	C00431	ko00310,ko00330,ko00470,ko01100	--	--	--	--	-2.48882	down
pme0122	4	C8H16N2O3	N6-Acetyl-L-lysine	Amino acids and derivatives	Amino acids and derivatives	692-04-6	3	C02727	ko00310,ko01100	2.26199	up	2.31429	up	2.92995	up
pme0124	9	C7H12N2O3	L-Glycyl-L-proline	Amino acids and derivatives	Amino acids and derivatives	704-15-4	3	-	-	--	--	-1.4842	down	--	--
pme0128	9	C6H12N2O3	L-Alanyl-L-Alanine	Amino acids and derivatives	Amino acids and derivatives	1948-31-8	3	-	-	--	--	-2.67741	down	--	--
pme0152	5	C5H8N2O2	5,6-Dihydro-5-methyluracil	Nucleotides and derivatives	Nucleotides and derivatives	696-04-8	3	C00906	-	--	--	--	--	--	--
pme0181	6	C7H11N3O2	3-Methyl-L-Histidine*	Amino acids and derivatives	Amino acids and derivatives	368-16-1	3	C01152	ko00340,ko01100	--	--	--	--	1.43212	up
pme0183	6	C5H5N5O	Isoguanine	Nucleotides and derivatives	Nucleotides and derivatives	3373-53-3	3	-	-	--	--	--	--	1.64542	up
pme0193	2	C5H10N2O3	L-Glutamine	Amino acids and derivatives	Amino acids and derivatives	56-85-9	1	C00064	ko00220,ko00230,ko00240,ko00250,ko00470,ko00630,ko00750,ko00910,ko00970,ko01100,ko01230,ko01232,ko01240,ko02010	--	--	--	--	-4.17382	down
pme0230	6	C10H13N5O4	Adenosine	Nucleotides and derivatives	Nucleotides and derivatives	58-61-7	1	C00212	ko00230,ko01100,ko01232,ko02010	--	--	--	--	2.03831	up
pme0243	1	C5H8O4	Glutaric acid	Organic acids	Organic acids	110-94-1	3	C00489	ko00071,ko00310,ko01100	--	--	-1.13453	down	--	--
pme0257	1	C4H4N2O2	Uracil	Nucleotides and derivatives	Nucleotides and derivatives	66-22-8	3	C00106	ko00240,ko00410,ko00770,ko01100,ko01232	-1.16488	down	-1.25154	down	--	--
pme0264	6	C10H14N2O5	Thymidine	Nucleotides and derivatives	Nucleotides and derivatives	50-89-5	2	C00214	ko00240,ko01100,ko01232	--	--	--	--	1.43225	up
pme0266	9	C10H18O4	Sebacic acid	Organic acids	Organic acids	111-20-6	3	C08277	-	10.8435	up	--	--	10.4919	up
pme0274	8	C6H13NO2	6-Aminocaproic acid	Organic acids	Organic acids	60-32-2	3	C02378	ko01100	--	--	--	--	-1.51779	down
pme0278	7	C7H14N2O4	2,6-Diaminooimelic acid	Organic acids	Organic acids	583-93-7	2	C00666	ko00300,ko00470,ko01100,ko01110,ko01230	3.09164	up	3.22228	up	--	--
pme0295	5	C6H11NO3	4-Acetamidobutyric acid	Organic acids	Organic acids	3025-96-5	3	C02946	ko00330,ko01100	-14.3144	down	-14.3144	down	1.84223	up
pme0309	3	C8H8O5	3-O-Methylgallic Acid	Phenolic acids	Phenolic acids	3934-84-7	3	C05616	-	-10.8838	down	--	--	--	--
pme0368	6	C27H30O14	Apigenin-7-O-rutinoside (Isorhoifolin)	Flavonoids	Flavones	552-57-8	1	-	-	-2.69671	down	-3.33503	down	3.51144	up
pme0376	9	C15H12O5	Naringenin (5,7,4'-Trihydroxyflavanone)	Flavonoids	Flavanones	480-41-1	1	C00509	ko00941,ko00943,ko01100,ko01110	--	--	-3.50518	down	-4.61264	down
pme0422	8	C10H10O4	Isoferulic Acid*	Phenolic acids	Phenolic acids	25522-33-2	3	C10470	-	--	--	--	--	-13.7019	down
pme0490	6	C6H5NO2	Nicotinic acid (Vitamin B3)	Others	Vitamin	59-67-6	3	C00253	ko00760,ko00960,ko01100,ko01110,ko01240	--	--	1.37451	up	2.50998	up
pme0500	4	C18H32O16	D-Melezitose	Others	Saccharides	597-12-6	1	C08243	-	1.28826	up	1.35404	up	1.69975	up
pme0513	6	C5H12O5	Xylitol	Others	Saccharides	87-99-0	3	C00379	ko00040,ko01100,ko02010	--	--	-1.44674	down	--	--
pme0534	1	C6H12O7	Gluconic acid	Others	Saccharides	526-95-4	1	C00257	ko00030,ko01100,ko01110,ko01200	-1.53051	down	-1.59826	down	--	--
pme1014	9	C31H40O2	Menatetrenone (Vitamin K2)	Others	Vitamin	11032-49-8	3	-	-	19.2467	up	17.6733	up	--	--
pme1086	4	C10H17N3O6S	Glutathione reduced form	Amino acids and derivatives	Amino acids and derivatives	70-18-8	1	C00051	ko00270,ko00480,ko01100,ko01240,ko02010	--	--	1.02617	up	--	--
pme1109	6	C5H5N5O	Guanine	Nucleotides and derivatives	Nucleotides and derivatives	73-40-5	2	C00242	ko00230,ko01100,ko01232	--	--	--	--	4.39882	up
pme1119	6	C10H12N4O5	Inosine	Nucleotides and derivatives	Nucleotides and derivatives	58-63-9	3	C00294	ko00230,ko01100,ko01232,ko02010	13.5116	up	--	--	13.504	up
pme1178	6	C10H13N5O5	Guanosine	Nucleotides and derivatives	Nucleotides and derivatives	118-00-3	1	C00387	ko00230,ko01100,ko01232,ko02010	--	--	--	--	2.89659	up
pme1184	6	C10H13N5O4	2'-Deoxyguanosine	Nucleotides and derivatives	Nucleotides and derivatives	961-07-9	2	C00330	ko00230,ko01100,ko01232,ko02010	1.16946	up	--	--	3.98702	up
pme1194	6	C9H13N3O4	2'-Deoxycytidine	Nucleotides and derivatives	Nucleotides and derivatives	951-77-9	3	C00881	ko00240,ko01100,ko01232,ko02010	-1.39661	down	--	--	1.94015	up
pme1201	9	C15H14O5	Phloretin	Flavonoids	Chalcones	60-82-2	1	C00774	ko00941,ko01110	--	--	--	--	-2.55663	down
pme1210	8	C5H11NO2S	L-Methionine	Amino acids and derivatives	Amino acids and derivatives	63-68-3	1	C00073	ko00270,ko00470,ko00966,ko00970,ko00999,ko01100,ko01110,ko01210,ko01230,ko01240	-1.28062	down	--	--	-2.35343	down
pme1228	10	C11H12N2O3	5-Hydroxy-L-tryptophan	Amino acids and derivatives	Amino acids and derivatives	56-69-9	3	C00643	ko00380,ko01100	15.4446	up	16.5553	up	13.5397	up
pme1261	6	C9H19NO4	D-Panthenol	Others	Saccharides	81-13-0	3	C05944	ko00770	--	--	--	--	1.43522	up
pme1286	1	C14H20N6O5S	S-(5'-Adenosy)-L-homocysteine	Amino acids and derivatives	Amino acids and derivatives	979-92-0	1	C00021	ko00270,ko01100,ko01230,ko01240	-1.39398	down	-3.73348	down	-1.53025	down
pme1292	6	C8H8O4	Homogentisic acid	Phenolic acids	Phenolic acids	451-13-8	3	C00544	ko00130,ko00350,ko01100,ko01240	--	--	--	--	1.65292	up
pme1306	10	C8H12NO6P	Pyridoxine-5'-phosphate	Others	Vitamin	447-05-2	3	C00627	ko00750,ko01100,ko01240	--	--	1.34315	up	--	--
pme1373	4	C9H14N3O7P	2'-Deoxycytidine-5'-monophosphate	Nucleotides and derivatives	Nucleotides and derivatives	1032-65-1	3	C00239	ko00240,ko01100,ko01232	--	--	1.02429	up	--	--
pme1383	6	C8H11NO3	Pyridoxine	Others	Vitamin	65-23-6	2	C00314	ko00750,ko01100,ko01240	-1.69086	down	--	--	2.33387	up
pme1474	5	C11H15N5O3S	5'-Deoxy-5'-(methylthio)adenosine	Nucleotides and derivatives	Nucleotides and derivatives	2457-80-9	1	C00170	ko00270,ko00908,ko01100	--	--	-1.2191	down	--	--
pme1540	10	C28H32O16	Isorhamnetin-3-O-neohesperidoside	Flavonoids	Flavonols	55033-90-4	1	-	-	--	--	--	--	-2.29407	down
pme1598	3	C22H24O11	Hesperetin-5-O-glucoside	Flavonoids	Flavanones	69651-80-5	3	-	-	-1.55792	down	--	--	--	--
pme1605	8	C27H30O15	Kaempferol-3-O-robinobioside(Biorobin)	Flavonoids	Flavonols	17297-56-2	3	-	-	--	--	--	--	-1.23953	down
pme1611	5	C21H22O10	Isohemiphloin	Flavonoids	Flavanones	3682-02-8	3	-	-	-10.0654	down	--	--	--	--
pme1654	9	C12H18O3	Jasmonic acid	Organic acids	Organic acids	77026-92-7	3	C08491	ko00592,ko01100,ko01110,ko04075	--	--	-2.31815	down	-15.8321	down
pme1712	7	C11H20N2O6	L-Saccharopine	Amino acids and derivatives	Amino acids and derivatives	997-68-2	3	C00449	ko00300,ko00310,ko01100,ko01110,ko01230	--	--	--	--	-3.09036	down
pme1730	8	C4H6O4	D-Erythronolactone	Organic acids	Organic acids	15667-21-7	3	-	-	--	--	--	--	-11.7726	down
pme1738	4	C7H9N2O	3-Carbamyl-1-methylpyridinium;(1-Methylnicotinamide)	Alkaloids	Pyridine alkaloids	1005-24-9	3	C02918	ko00760,ko01100	--	--	--	--	1.04693	up
pme1841	4	C5H14N2	Cadaverine	Alkaloids	Alkaloids	462-94-2	3	C01672	ko00310,ko00470,ko00480,ko00960,ko01100,ko01110	--	--	--	--	1.06632	up
pme2024	7	C10H12N2O	Serotonin	Alkaloids	Plumerane	50-67-9	3	C00780	ko00380,ko01100,ko01110	1.44477	up	1.28486	up	--	--
pme2074	9	C18H29NO4	Jasmonoyl-L-Isoleucine	Amino acids and derivatives	Amino acids and derivatives	120330-93-0	3	C18699	ko04075	1.07493	up	-3.49866	down	-11.5884	down
pme2122	6	C5H9N3	Histamine	Alkaloids	Alkaloids	51-45-6	3	C00388	ko00340,ko01100,ko01110	--	--	--	--	2.19306	up
pme2125	4	C18H32O16	Raffinose	Others	Saccharides	512-69-6	3	C00492	ko00052,ko01100,ko02010	1.18596	up	1.50082	up	1.93483	up
pme2237	6	C6H14O6	Dulcitol	Others	Saccharides	608-66-2	1	C01697	ko00052,ko01100	--	--	--	--	1.60866	up
pme2244	7	C11H11NO2	3-Indolepropionic acid	Alkaloids	Plumerane	830-96-6	2	-	-	2.04852	up	2.86302	up	--	--
pme2253	5	C6H10O6	L-Gulono-1,4-Lactone	Others	Saccharides	1128-23-0	3	C01040	ko00053,ko01100,ko01240	--	--	--	--	--	--
pme2268	4	C7H7NO2	Trigonelline	Alkaloids	Pyridine alkaloids	535-83-1	1	C01004	ko00760	--	--	--	--	1.06033	up
pme2289	6	C20H30O	Retinol (Vitamin A1)	Others	Vitamin	68-26-8	3	C00473	ko01100,ko01240	-10.3053	down	-10.3053	down	3.09706	up
pme2292	9	C4H12N2	Putrescine	Alkaloids	Alkaloids	110-60-1	3	C00134	ko00330,ko00470,ko00480,ko00960,ko01100,ko01110,ko02010	--	--	-1.10114	down	--	--
pme2433	9	C4H11NO2	Diethanolamine	Alkaloids	Alkaloids	111-42-2	3	C06772	ko00564	3.53608	up	1.63149	up	1.17482	up
pme2527	7	C5H12N2O2	L-Ornithine	Amino acids and derivatives	Amino acids and derivatives	70-26-8	3	C00077	ko00220,ko00330,ko00470,ko00480,ko01100,ko01110,ko01210,ko01230,ko02010	1.31852	up	1.15898	up	-5.57373	down
pme2529	4	C6H12O5	1,5-Anhydro-D-glucitol	Others	Saccharides	154-58-5	3	C07326	-	1.47405	up	1.40076	up	2.1743	up
pme2559	4	C6H9NO5	N-Acetyl-L-Aspartic Acid	Amino acids and derivatives	Amino acids and derivatives	997-55-7	3	C01042	ko00250,ko01100	12.4785	up	12.9163	up	12.5914	up
pme2563	9	C8H14N2O5S	γ-Glu-Cys	Amino acids and derivatives	Amino acids and derivatives	636-58-8	3	C00669	ko00480,ko01100,ko01240	1.86245	up	--	--	--	--
pme2566	10	C8H14N2O5	5-L-Glutamyl-L-amino acid	Amino acids and derivatives	Amino acids and derivatives	5875-41-2	3	-	-	1.64358	up	2.46295	up	1.29826	up
pme2589	3	C6H8O5	2-Oxoadipic acid	Organic acids	Organic acids	3184-35-8	3	C00322	ko00300,ko00310,ko00380,ko01100,ko01110,ko01210,ko01230,ko01240	-14.5327	down	--	--	--	--
pme2596	5	C8H9NO4	4-Pyridoxic acid	Others	Vitamin	82-82-6	3	C00847	ko00750,ko01100	-1.92397	down	-1.28367	down	--	--
pme2598	3	C8H8O4	3,4-Dihydroxybenzeneacetic acid	Phenolic acids	Phenolic acids	102-32-9	3	C01161	ko00350,ko01100	-14.0352	down	--	--	--	--
pme2601	5	C3H6O3	3-Hydroxypropanoic acid	Organic acids	Organic acids	503-66-2	3	C01013	ko00240,ko00410,ko00640,ko01100,ko01200	-13.4052	down	--	--	1.59619	up
pme2693	2	C6H14N2O	N-Acetylputrescine	Alkaloids	Alkaloids	18233-70-0	3	C02714	ko00330,ko01100	--	--	-5.1273	down	-6.20934	down
pme2746	6	C27H33N9O15P2	Riboflavin 5'-Adenosine Diphosphate	Nucleotides and derivatives	Nucleotides and derivatives	146-14-5	3	C00016	ko00740,ko01100,ko01110,ko01240	--	--	--	--	1.26192	up
pme2758	9	C5H9NO5	4-Hydroxy-L-glutamic acid	Amino acids and derivatives	Amino acids and derivatives	3913-68-6	3	C03079	-	--	--	--	--	--	--
pme2776	6	C10H12N4O4	2'-Deoxyinosine	Nucleotides and derivatives	Nucleotides and derivatives	890-38-0	3	C05512	ko00230,ko01100,ko01232,ko02010	--	--	--	--	4.0141	up
pme2887	9	C3H9N3O3S	Guanidinoethyl sulfonate	Organic acids	Organic acids	543-18-0	3	-	-	1.29905	up	--	--	--	--
pme2914	4	C6H10O5	3-Hydroxy-3-methylpentane-1,5-dioic acid	Amino acids and derivatives	Amino acids and derivatives	503-49-1	1	C03761	-	--	--	--	--	1.19157	up
pme2954	2	C15H10O7	Quercetin	Flavonoids	Flavonols	117-39-5	3	C00389	ko00941,ko00944,ko01100,ko01110	--	--	-11.1768	down	-11.1768	down
pme2960	9	C15H12O5	Naringenin chalcone; 2',4,4',6'-Tetrahydroxychalcone	Flavonoids	Chalcones	73692-50-9	1	C06561	ko00941,ko01100,ko01110	--	--	-3.37968	down	-4.52649	down
pme2993	10	C10H8O4	Scopoletin (7-Hydroxy-6-methoxycoumarin)	Lignans and Coumarins	Coumarins	92-61-5	2	C01752	ko00999,ko01110	--	--	--	--	--	--
pme3011	9	C4H9NO2	γ-Aminobutyric acid	Organic acids	Organic acids	56-12-2	3	C00334	ko00250,ko00330,ko00410,ko00650,ko00760,ko01100	1.82961	up	--	--	--	--
pme3096	5	C3H5NO4	Aminomalonic acid	Organic acids	Organic acids	1068-84-4	3	C00872	-	--	--	--	--	--	--
pme3154	6	C6H12O4	Mevalonic acid	Organic acids	Organic acids	150-97-0	3	C00418	ko00900,ko01100,ko01110	--	--	--	--	1.54913	up
pme3163	1	C7H15O10P	D-Sedoheptuiose 7-phosphate	Others	Saccharides	2646-35-7	3	-	-	--	--	-2.07281	down	--	--
pme3174	9	C9H14N3O8P	Cytidine 5'-monophosphate(Cytidylic acid)	Nucleotides and derivatives	Nucleotides and derivatives	63-37-6	3	C00055	ko00240,ko01100,ko01232	1.29005	up	-1.59957	down	-2.05722	down
pme3184	5	C10H14N5O6P	2'-Deoxyadenosine-5'-monophosphate	Nucleotides and derivatives	Nucleotides and derivatives	653-63-4	2	C00360	ko00230,ko01100,ko01232	-1.22458	down	--	--	1.3504	up
pme3188	6	C9H13N2O9P	Uridine 5'-monophosphate	Nucleotides and derivatives	Nucleotides and derivatives	58-97-9	2	C00105	ko00240,ko01100,ko01232,ko01240	--	--	--	--	1.53535	up
pme3200	7	C2H7N3	1-Methylguanidine	Alkaloids	Alkaloids	471-29-4	3	C02294	-	14.618	up	14.5573	up	13.5487	up
pme3207	7	C6H6O4	Muconic acid	Organic acids	Organic acids	1119-72-8	3	C02480	ko01100	2.60002	up	3.17883	up	--	--
pme3311	5	C6H14O12P2	D-Fructose-1,6-biphosphate	Others	Saccharides	488-69-7	3	C00354	ko00400,ko00710,ko01100,ko01110,ko01200	--	--	--	--	--	--
pme3337	10	C14H17N5O8	Succinyladenosine	Nucleotides and derivatives	Nucleotides and derivatives	4542-23-8	1	-	-	--	--	1.67459	up	--	--
pme3351	5	C6H11NO3	Allysine(6-Oxo DL-Norleucine)	Amino acids and derivatives	Amino acids and derivatives	1962-83-0	3	C04076	ko00300,ko00310,ko00960,ko01100,ko01110,ko01230	-1.0193	down	--	--	--	--
pme3382	4	C6H11NO4	N-Acetyl-L-threonine	Amino acids and derivatives	Amino acids and derivatives	17093-74-2	3	-	-	--	--	1.18041	up	1.60382	up
pme3388	7	C7H16N4O2	Homoarginine	Amino acids and derivatives	Amino acids and derivatives	156-86-5	2	C01924	-	--	--	--	--	-2.09022	down
pme3443	6	C11H12O4	Sinapinaldehyde	Phenolic acids	Phenolic acids	4206-58-0	3	C05610	ko00940,ko01100,ko01110	--	--	--	--	1.02318	up
pme3705	5	C6H10O7	D-Glucoronic acid	Others	Saccharides	6556-12-3	3	C00191	ko00040,ko00053,ko00520,ko00562,ko01100,ko01240,ko01250	--	--	--	--	1.05919	up
pme3732	6	C9H13N3O5	Cytidine	Nucleotides and derivatives	Nucleotides and derivatives	65-46-3	3	C00475	ko00240,ko01100,ko01232,ko02010	--	--	-1.31023	down	4.57485	up
pme3961	6	C10H13N5O3	2'-Deoxyadenosine	Nucleotides and derivatives	Nucleotides and derivatives	958-09-8	3	C00559	ko00230,ko01100,ko01232,ko02010	--	--	--	--	3.97082	up
pme3967	6	C12H17N5O5	2-(Dimethylamino)guanosine	Nucleotides and derivatives	Nucleotides and derivatives	2140-67-2	3	-	-	--	--	--	--	3.62664	up
pme3968	6	C6H7N5O	7-Methylguanine	Nucleotides and derivatives	Nucleotides and derivatives	578-76-7	3	C02242	-	--	--	-1.03478	down	2.21856	up
pmf0138	6	C6H12O6	D-Mannose	Others	Saccharides	3458-28-4	3	C00159	ko00051,ko00052,ko00520,ko01100,ko01250,ko02010	--	--	1.44464	up	2.51529	up
pmf0139	6	C6H12O6	D-Galactose	Others	Saccharides	59-23-4	3	C00124	ko00052,ko01100	--	--	1.07719	up	2.44417	up
pmf0297	6	C20H42O	1-Eicosanol	Lipids	Free fatty acids	629-96-9	3	-	-	--	--	-1.51662	down	3.00977	up
pmf0512	1	C2H3NO3	Oxamic acid	Amino acids and derivatives	Amino acids and derivatives	471-47-6	3	C01444	ko00230,ko01100	-1.02043	down	-13.054	down	--	--
pmn001367	5	C13H16O9	Protocatechuic acid-4-O-glucoside	Phenolic acids	Phenolic acids	-	1	-	-	-1.2386	down	-1.56246	down	--	--
pmn001368	10	C32H44O17	Olivil-4,4'-Di-O-glucoside	Lignans and Coumarins	Lignans	-	3	-	-	1.6817	up	2.50462	up	1.62043	up
pmn001378	9	C26H32O11	Pinoresinol-4-O-glucoside	Lignans and Coumarins	Lignans	41607-20-9	1	C17529	-	--	--	--	--	-1.11439	down
pmn001382	6	C25H24O12	Isochlorogenic acid A*	Phenolic acids	Phenolic acids	2450-53-5	3	-	-	10.6177	up	--	--	11.8641	up
pmn001384	6	C25H24O12	Isochlorogenic acid C*	Phenolic acids	Phenolic acids	57378-72-0	3	-	-	10.6177	up	--	--	11.8641	up
pmn001419	6	C15H18O8	1-O-p-Coumaroyl-β-D-glucose*	Phenolic acids	Phenolic acids	7139-64-2	2	C16827	-	--	--	1.15511	up	2.67706	up
pmn001420	6	C15H18O9	1-O-Caffeoyl-β-D-glucose	Phenolic acids	Phenolic acids	14364-08-0	3	C10433	-	16.4637	up	--	--	18.4887	up
pmn001421	4	C16H18O8	3-O-p-Coumaroylquinic acid*	Phenolic acids	Phenolic acids	87099-71-6	1	-	-	-1.37226	down	--	--	2.04	up
pmn001423	6	C19H30O8	Roseoside	Others	Ketone compounds	54835-70-0	3	-	-	1.65746	up	2.20218	up	3.34504	up
pmn001513	6	C14H10O9	Digallic Acid	Phenolic acids	Phenolic acids	536-08-3	3	C01572	-	--	--	--	--	14.8614	up
pmn001515	1	C14H14O9	3-Galloylshikimic acid	Phenolic acids	Phenolic acids	110082-91-2	3	-	-	--	--	-7.30398	down	--	--
pmn001518	6	C13H16O10	1-O-Galloyl-β-D-glucose	Phenolic acids	Phenolic acids	58511-73-2	3	C01158	ko00999	--	--	--	--	1.50696	up
pmn001525	6	C23H26O11	3,5-Digalloylshikimic acid	Phenolic acids	Phenolic acids	95753-52-9	3	-	-	--	--	1.91859	up	4.46147	up
pmn001583	2	C27H30O16	Quercetin-3-O-robinobioside	Flavonoids	Flavonols	52525-35-6	3	-	-	-1.73277	down	--	--	-6.55924	down
pmn001610	6	C20H36O2	Eicosadienoic acid	Lipids	Free fatty acids	5598-38-9	3	C16525	ko01040	--	--	--	--	1.05773	up
pmn001646	6	C45H38O18	Procyanidin C1	Tannins	Proanthocyanidins	37064-30-5	3	C17624	-	--	--	--	--	6.97031	up
pmn001669	10	C12H14O5	Methyl sinapate	Phenolic acids	Phenolic acids	20733-94-2	1	-	-	--	--	12.6284	up	--	--
pmn001671	4	C23H32O15	Furanofructosyl-α-D-(6-mustard acyl)glucoside	Phenolic acids	Phenolic acids	-	2	-	-	13.0885	up	14.6589	up	15.9199	up
pmn001672	4	C23H32O15	Furanofructosyl-α-D-(3-mustard acyl)glucoside	Phenolic acids	Phenolic acids	-	2	-	-	3.46384	up	5.04245	up	4.71335	up
pmn001690	6	C16H24O7	3-Hydroxy-4-isopropylbenzylalcohol-3-O-glucoside	Phenolic acids	Phenolic acids	-	3	-	-	--	--	--	--	1.39188	up
pmn001694	6	C18H34O5	9,10,13-Trihydroxy-11-Octadecenoic Acid	Lipids	Free fatty acids	29907-57-1	1	C14835	ko00591	--	--	--	--	1.17919	up
pmn001695	6	C16H20O10	Trihydroxycinnamoylquinic acid	Phenolic acids	Phenolic acids	-	1	-	-	-1.28567	down	--	--	2.95096	up
pmn001702	8	C21H18O12	Tetahydroxyflavone-7-O-glucuronide	Flavonoids	Flavones	-	3	-	-	--	--	--	--	-8.22376	down
pmn001712	8	C22H34O12	3-Hydroxy-4-isopropylbenzylalcohol-3-O-sophoroside	Phenolic acids	Phenolic acids	-	2	-	-	--	--	--	--	-10.7583	down
pmn001727	10	C24H29NO9	N-(4-O-(Glucosyl)-E-feruloyl)-tyramine	Alkaloids	Phenolamine	-	1	-	-	1.21295	up	2.72464	up	1.31946	up
pmp000001	9	C16H12O6	Hispidulin (5,7,4'-Trihydroxy-6-methoxyflavone)	Flavonoids	Flavones	1447-88-7	3	C10058	-	1.58159	up	--	--	1.32339	up
pmp000004	5	C17H14O7	4',5,7-Trihydroxy-3',6-dimethoxyflavone (Jaceosidin)	Flavonoids	Flavones	18085-97-7	3	-	-	-3.79234	down	-13.2788	down	1.53758	up
pmp000106	6	C18H16O5	5,7,4'-Trimethoxyflavone	Flavonoids	Flavones	5631-70-9	3	-	-	8.19539	up	--	--	14.7211	up
pmp000117	10	C22H24O9	3,5,6,7,8,3',4'-Heptamethoxyflavone	Flavonoids	Flavonols	1178-24-1	2	-	-	--	--	1.86042	up	-12.5376	down
pmp000126	3	C27H30O16	Luteolin-6,8-di-C-glucoside	Flavonoids	Flavones	29428-58-8	3	C10102	-	-12.1497	down	--	--	--	--
pmp000139	8	C28H45NO3	Puqienine B	Alkaloids	Steroid alkaloids	-	3	-	-	--	--	--	--	-13.1418	down
pmp000147	10	C27H43NO6	Pingbeimine C	Alkaloids	Steroid alkaloids	128585-96-6	2	-	-	--	--	4.3065	up	--	--
pmp000148	10	C27H45NO6	Pingbeimine B	Alkaloids	Steroid alkaloids	82851-52-3	2	-	-	1.77108	up	3.90015	up	1.07752	up
pmp000172	6	C23H24O11	5,2'-Dihydroxy-7,8-dimethoxyflavone glycoside	Flavonoids	Flavones	-	2	-	-	--	--	--	--	--	--
pmp000236	6	C26H28O14	Isovitexin-8-O-xyloside	Flavonoids	Flavones	-	3	-	-	--	--	13.3854	up	18.7322	up
pmp000269	1	C30H48O5	2,3,19-Trihydroxyolean-12-en-28-oic acid (Arjunic acid)	Terpenoids	Triterpene	31298-06-3	2	-	-	--	--	-12.4177	down	--	--
pmp000565	2	C16H14O4	Alpinetin	Flavonoids	Flavanones	36052-37-6	3	-	-	--	--	-1.25648	down	-14.7216	down
pmp000593	4	C27H30O15	Luteolin-7-O-rutinoside*	Flavonoids	Flavones	3563-98-2	3	-	-	--	--	--	--	--	--
pmp000596	6	C27H30O17	Quercetin-3-O-(2''-O-galactosyl)glucoside	Flavonoids	Flavonols	56782-99-1	3	-	-	--	--	1.18975	up	5.00928	up
pmp000756	2	C41H64O14	Ruscogenin-1-O-carboxyglucosyl(1,2)rhamnoside	Steroids	Steroidal saponins	-	2	-	-	--	--	--	--	-5.73041	down
pmp001024	2	C27H43NO3	Peiminine	Alkaloids	Steroid alkaloids	18059-10-4	2	C10808	-	--	--	-1.13198	down	--	--
pmp001033	4	C19H18O11	Isomangiferin	Flavonoids	Other Flavonoids	24699-16-9	3	C16979	-	--	--	1.04435	up	1.17819	up
pmp001076	8	C20H20O7	Isosinensetin*	Flavonoids	Flavones	17290-70-9	3	-	-	--	--	1.0477	up	-3.24158	down
pmp001110	6	C25H26O13	Apigenin-6-C-xyloside-8-C-arabinoside	Flavonoids	Flavones	-	1	-	-	-2.13162	down	-1.90458	down	3.78194	up
pmp001142	7	C24H29NO10	Cimicifugamide A	Alkaloids	Phenolamine	-	1	-	-	1.10698	up	--	--	--	--
pmp001198	10	C6H13NO2	6-Deoxyfagomine	Alkaloids	Piperidine alkaloids	197449-09-5	1	-	-	--	--	--	--	-1.10724	down
pmp001251	5	C26H50NO7P	LysoPC 18:2(2n isomer)	Lipids	LPC	-	1	-	-	-1.30265	down	-1.99179	down	--	--
pmp001252	9	C17H17NO3	p-Coumaroyltyramine	Alkaloids	Phenolamine	36417-86-4	1	-	-	--	--	-1.86539	down	-3.96076	down
pmp001253	6	C36H36N2O8	Cannabisin F	Alkaloids	Phenolamine	163136-19-4	1	C17910	-	1.82455	up	1.59295	up	2.87676	up
pmp001267	2	C21H37NO	2-(Dodecylamino)-3-phenyl-1-propanol	Others	Alcohol compounds	-	3	-	-	--	--	--	--	-2.20592	down
pmp001270	1	C24H48NO7P	LysoPC 16:1	Lipids	LPC	76790-27-7	3	-	-	-1.40833	down	-1.38919	down	--	--
pmp001273	6	C26H50NO7P	LysoPC 18:2	Lipids	LPC	-	1	-	-	--	--	-1.51048	down	1.60613	up
pmp001281	5	C26H52NO7P	LysoPC 18:1	Lipids	LPC	-	1	-	-	-1.73906	down	-2.81524	down	1.50357	up
pmp001287	10	C8H9N	N-Benzylmethylene isomethylamine	Alkaloids	Alkaloids	-	1	-	-	--	--	--	--	--	--
pmp001309	2	C21H20O12	6-Hydroxykaempferol-7-O-glucoside	Flavonoids	Flavonols	-	2	-	-	-1.853	down	-1.64152	down	-19.3196	down
Qabp004038	6	C57H90O29	3-Epineoruscogenin-glucose-glucose-glucose-glucose-glucoside	Steroids	Steroidal saponins	-	2	-	-	--	--	--	--	3.40853	up
Qabp004961	1	C57H92O28	Dehydroxy Epiruscogenin-glucose-glucose-glucose-glucose-glucoside	Steroids	Steroidal saponins	-	1	-	-	--	--	-1.14437	down	--	--
Qabp004989	1	C51H82O23	Dehydroxy Epiruscogenin-glucose-glucose-glucose-glucoside	Steroids	Steroidal saponins	-	1	-	-	--	--	-1.05304	down	--	--
Qabp007368	7	C51H80O24	3-Epineoruscogenin-glucose-glucose-glucose-glucoside	Steroids	Steroidal saponins	-	2	-	-	13.1864	up	12.7789	up	7.7105	up
Qaxn004283	10	C34H46O18	Acanthoside D	Lignans and Coumarins	Lignans	66791-77-3	1	-	-	--	--	4.03893	up	--	--
Qmfp090711	5	C51H84O23	Neotigogenin-glucose-glucose-glucose-glucoside*	Steroids	Steroidal saponins	-	3	-	-	-1.07966	down	--	--	--	--
Qmgp101936	4	C36H51NO10	Veramadines A	Alkaloids	Steroid alkaloids	-	3	-	-	--	--	--	--	1.59886	up
Qmgp101937	10	C27H43NO6	Veramadines B	Alkaloids	Steroid alkaloids	-	3	-	-	--	--	--	--	-12.3733	down
Qmgp102012	8	C27H43NO5	Veramanine	Alkaloids	Steroid alkaloids	-	3	-	-	--	--	--	--	-2.9306	down
Qmgp102026	2	C27H43NO3	Rubivirine	Alkaloids	Steroid alkaloids	164178-46-5	2	-	-	--	--	-1.13198	down	--	--
Qmgp102035	8	C27H43NO7	Zygadenine	Alkaloids	Steroid alkaloids	-	3	-	-	--	--	--	--	--	--
Qmgp102117	9	C27H41NO4	Veratraline B	Alkaloids	Steroid alkaloids	-	3	-	-	--	--	--	--	--	--
Qmwp111506	6	C21H29NO	1-Methyl-2-[(Z)-6-undecyl]-4(1H)-quinolone	Alkaloids	Alkaloids	-	2	-	-	--	--	--	--	--	--
Qmyp010509	6	C13H10O4	2,4,6-Trihydroxybenzophenone	Others	Others	-	2	-	-	1.23974	up	-10.4745	down	4.46205	up
Rfmb087	6	C18H32O4	9-Hydroxy-13-oxo-10-octadecenoic Acid	Lipids	Free fatty acids	-	3	-	-	--	--	--	--	1.07899	up
Rfmb091	6	C18H32O3	9S-Hydroxy-10E,12Z-octadecadienoic acid*	Lipids	Free fatty acids	15514-85-9	1	C14767	ko00591	--	--	--	--	1.42924	up
Smcp000882	10	C15H21NO7	N-benzoyl-2-aminoethyl-β-D-glucopyranoside	Alkaloids	Alkaloids	-	2	-	-	13.9157	up	15.8333	up	14.9577	up
Smdp007779	8	C16H14O5	8-Demethylfarrerol	Flavonoids	Flavanones	-	2	-	-	--	--	--	--	-3.06009	down
Smln004290	6	C17H12O6	Aloesaponarin I	Quinones	Anthraquinone	-	3	-	-	--	--	--	--	1.64683	up
Smnn002510	10	C8H10O3	Hydroxytyrosol	Phenolic acids	Phenolic acids	10597-60-1	3	-	-	--	--	2.23246	up	--	--
Smnp001562	8	C20H26O9	8-C-glucosyl-7-O-methyl-(R)-aloesol	Others	Chromone	-	3	-	-	--	--	--	--	-12.127	down
Smnp003415	6	C20H24O9	7-O-Methylaloesin	Flavonoids	Other Flavonoids	-	3	-	-	--	--	--	--	3.2683	up
Wacn005438	8	C21H38O8	Hydroxypentadecenoic acid glucoside	Lipids	Free fatty acids	-	2	-	-	-13.2711	down	--	--	-13.2711	down
Wafn002827	10	C16H22O9	Dihydroferulic acid glucoside	Phenolic acids	Phenolic acids	-	2	-	-	--	--	1.67497	up	--	--
Wafn003182	10	C16H30O8	Glucopyranose 6-Hydroxydecanoate	Others	Saccharides	-	1	-	-	1.88215	up	2.84439	up	--	--
Wafn003429	2	C16H30O10	3-Methylbutyl 6-O-(alpha-L-arabinopyranosyl)-beta-D-glucopyranoside	Others	Others	-	1	-	-	--	--	--	--	-3.87517	down
Wafn011571	6	C18H32O3	alpha-Hydroxylinoleic acid*	Lipids	Free fatty acids	57818-44-7	1	-	-	--	--	--	--	1.41919	up
Wafp003258	10	C24H27NO9	N-Feruloylphenylacetamide glucoside	Alkaloids	Phenolamine	-	2	-	-	--	--	--	--	--	--
Wafp004641	4	C24H29NO9	N-Feruloyltyramine 4-glucoside	Alkaloids	Phenolamine	-	1	-	-	--	--	2.81116	up	2.17372	up
Wafp004987	7	C18H17NO4	N-Feruloylphenylacetamide	Alkaloids	Phenolamine	-	1	-	-	1.63658	up	--	--	--	--
Wagp001741	4	C19H28N2O9	N-(gamma-L-glutamyl)tyramine O-glucoside	Alkaloids	Phenolamine	-	1	-	-	1.74467	up	2.71824	up	2.57056	up
Wagp001908	10	C20H30N2O8	N-Feruloylputrescine N-glucoside	Alkaloids	Phenolamine	-	1	-	-	4.77932	up	6.58757	up	4.11594	up
Wagp002530	10	C10H8O3	2-Methoxy-1-benzofuran-5-carbaldehyde	Others	Others	-	2	-	-	--	--	1.95214	up	--	--
Wagp004812	4	C24H26O11	5-Hydroxy-6,7,4'-Trimethoxyflavone 5-O-glucoside	Flavonoids	Flavones	-	2	-	-	1.54867	up	2.72895	up	2.7887	up
Wagp009079	10	C21H22O8	3,5,6,7,8,4'-Hexamethoxyflavone	Flavonoids	Flavones	34170-18-8	2	-	-	--	--	1.66495	up	-3.03784	down
Wagp009406	9	C18H18O5	2'-Hydroxy-4,4',6'-Trimethoxychalcone; Flavokawain A	Flavonoids	Chalcones	3420-72-2	2	-	-	1.76003	up	--	--	-4.64687	down
Wbmn002185	6	C20H14O7	6-Hydroxy-4-(4-hydroxy-3-methoxyphenyl)-7-methoxy-naphtho[2,3-c]furan-1,3-dione-1	Lignans and Coumarins	Lignans	-	1	-	-	--	--	--	--	1.12098	up
Wbmn005986	6	C31H40O15	Isomartynoside	Phenolic acids	Phenolic acids	94410-22-7	2	-	-	13.7548	up	14.6865	up	16.262	up
Wbmn006600	4	C21H22O6	3,4-Dihydro-4-(4-hydroxy-3-methoxyphenyl)-3-(hydroxymethyl)-6,7-dimethoxy-(3R,4S)-2-naphthalenecarboxaldehyde	Lignans and Coumarins	Lignans	-	2	-	-	--	--	--	--	--	--
Wbtn004165	9	C26H32O7	1,6-dihydroxy-3,7-dimethoxy-8-(3-methoxy-3-methylbutyl)-2-(3-methylbut-2-en-1-yl)xanthen-9-one	Flavonoids	Other Flavonoids	-	1	-	-	--	--	-1.17588	down	-4.1348	down
Wbtn007469	9	C16H12O6	Protogenkwanone	Flavonoids	Other Flavonoids	-	1	-	-	1.51682	up	--	--	--	--
Wbtn007603	9	C16H12O6	9,11-dimethoxy-2h-[1,3]dioxolo[4,5-b]xanthen-10-one	Flavonoids	Other Flavonoids	-	1	-	-	1.56099	up	--	--	--	--
Wbtn009004	7	C19H22O6	(6s,7s)-1,6,7-trihydroxy-3-methoxy-2-(3-methylbut-2-en-1-yl)-5,6,7,8-tetrahydroxanthen-9-one	Flavonoids	Other Flavonoids	-	2	-	-	10.0494	up	10.8686	up	--	--
Wbtp003341	6	C15H14O6	(3,5-dihydroxyphenyl)-(4-hydroxy-2,6-dimethoxyphenyl)methanone	Others	Ketone compounds	-	2	-	-	--	--	-1.60019	down	4.63243	up
Wbtp004863	6	C20H20O11	4-(beta-D-Glucopyranosyl)-7-methoxy-1,3,6-trihydroxy-9H-xanthene-9-one	Flavonoids	Other Flavonoids	-	2	-	-	-1.13106	down	--	--	2.1089	up
Wmhp000055	6	C8H8O4	2,5-Dimethoxybenzoquinone*	Quinones	Quinones	3117-03-1	3	-	-	--	--	--	--	1.1718	up
Wmlp000056	10	C9H10O4	3,5-Dimethoxy-4-hydroxybenzaldehyde	Phenolic acids	Phenolic acids	-	3	-	-	--	--	--	--	--	--
Wmzn000227	8	C6H10O4	2,2-Dimethylsuccinic acid	Organic acids	Organic acids	597-43-3	2	-	-	--	--	--	--	-1.65268	down
Xmdn001002	8	C17H16O2	Trans-hinokiresinol	Lignans and Coumarins	Lignans	17676-24-3	3	-	-	--	--	--	--	--	--
Xmgp006913	10	C20H20O5	2,4,2',4'-tetrahydroxy-3'-prenylchalcone	Flavonoids	Chalcones	-	3	-	-	2.24509	up	2.73774	up	2.02257	up
Xmyn008071	9	C16H12O6	Gnetifolin B	Flavonoids	Flavones	140671-06-3	1	-	-	1.59484	up	--	--	--	--
Xmyp005599	6	C27H30O16	Kaempferol-3-O-galactoside-4'-O-glucoside	Flavonoids	Flavonols	-	3	-	-	--	--	1.01654	up	6.21477	up
YC512117	7	C18H28O2	Stearidonic acid	Lipids	Free fatty acids	20290-75-9	3	C16300	ko00592,ko01110	11.3108	up	10.8142	up	--	--
Ymjm000135	10	C25H32O11	8R-Dihydrodehydrodiconferyl alcohol 4-O-β-D-glucopyranoside	Lignans and Coumarins	Lignans	-	3	-	-	1.75791	up	2.74408	up	--	--
Ymjm000149	4	C16H18O9	3-O-Caffeoylquinic acid*	Phenolic acids	Phenolic acids	-	3	-	-	-11.4076	down	1.13154	up	1.97086	up
Ymjm000150	4	C16H18O9	4-O-Caffeoylquinic acid*	Phenolic acids	Phenolic acids	-	3	-	-	-11.5121	down	1.2512	up	1.75595	up
Ymjm000151	4	C16H18O9	5-O-Caffeoylquinic acid*	Phenolic acids	Phenolic acids	-	3	-	-	--	--	1.73513	up	2.26998	up
Ymjm000152	9	C12H16O7	p-Hydroxypheny-β-D-allopyranoside	Phenolic acids	Phenolic acids	-	3	-	-	2.27501	up	--	--	--	--
Ymmg000006	6	C15H22O5	Rugosic acid A	Others	Others	-	1	-	-	--	--	--	--	1.70555	up
yxxn006586	9	C16H14O6	(3R)-5,7-dihydroxy-3-(4'-hydroxybenzyl)-chroman-4- one	Flavonoids	Other Flavonoids	-	1	-	-	1.922	up	-2.7402	down	-16.3502	down
yxxn008024	7	C18H18O6	(3S)-3,5,7-trihydroxy-6-methyl-3-(4'-methoxybenzyl) chroman-4-one	Flavonoids	Other Flavonoids	-	2	-	-	3.32391	up	3.13441	up	-4.03027	down
yxxp005653	9	C16H14O6	2,4,5,7-tetrallydorxy-homoisoflvanaone	Flavonoids	Other Flavonoids	-	1	-	-	1.92601	up	-2.91147	down	-17.412	down
yxxp005961	9	C17H16O6	5,7-dihydroxy-6-methyl-3-(2′,4′-dihydroxybenzyl)-chroman-4-one*	Flavonoids	Other Flavonoids	-	1	-	-	2.9799	up	1.44554	up	-15.4945	down
yxxp006330	9	C17H16O5	(3R)-5,7-dihydroxyl-6-methyl-3-(4'-hydroxylbenzyl)-chroman-4-one*	Flavonoids	Other Flavonoids	-	1	-	-	1.17606	up	-2.35825	down	-7.61818	down
yxxp006669	7	C18H18O6	5,7-dihydroxy-6-methoxyl-8-methyl-3-(2′,4′-dihydroxybenzyl)-chroman-4-one	Flavonoids	Other Flavonoids	-	1	-	-	3.62221	up	3.37196	up	-4.17213	down
yxxp006687	9	C18H18O5	4′,5,7-三羟基-6,8-二甲基高异黄酮	Flavonoids	Other Flavonoids	-	1	-	-	1.79143	up	--	--	-4.96578	down
yxxp006698	9	C18H18O5	(3R)-5,7-dihydroxyl-6,8-dimethyl-3-(4'-hydroxylbenzyl)-chroman-4-one	Flavonoids	Other Flavonoids	-	1	-	-	1.67318	up	--	--	-5.553	down
yxxp006841	10	C19H20O6	5,7-dihydroxy-6,8-dimethyl-3(R,S)-(3'-hydroxy-4'-methoxybenzyl)-chroman-4-one	Flavonoids	Other Flavonoids	-	1	-	-	4.01954	up	5.36127	up	-1.94926	down
yxxp006939	7	C19H20O6	(±)-5,7-dihydroxy-6,8-dimethyl-3-(2′-hydroxy-4′-methoxybenzyl)-chroman-4-one	Flavonoids	Other Flavonoids	-	1	-	-	3.91104	up	4.61554	up	-3.56796	down
Zahn007990	6	C11H18O3	5-hydroxy-3,4-dimeth-yl-5-pentylfuran-2(5H)-one	Others	Others	-	1	-	-	-2.50763	down	-1.65126	down	1.90895	up
Zahp005843	4	C19H21NO5	N-Trans-Sinapoyltyramine	Alkaloids	Alkaloids	200125-11-7	1	-	-	2.50736	up	5.82081	up	5.18452	up
Zahp008363	10	C19H18O7	5-hydroxyl-3',4',7,8-tetramethoxyl flavone*	Flavonoids	Flavonols	13003-74-2	2	-	-	9.94865	up	16.2563	up	--	--
Zahp012577	6	C18H33NO	octadecadienoic acid amide	Alkaloids	Alkaloids	-	1	-	-	--	--	--	--	1.3159	up
Zamn00402	6	C6H12O6	sorbose	Others	Saccharides	3615-56-3	1	C01452	-	--	--	1.43404	up	2.92642	up
Zasn010433	6	C20H36O2	9,12-Octadecadienoic acid,ethyl ester	Others	Others	6114-21-2	1	-	-	--	--	--	--	1.21887	up
Zasp102439	7	C8H7N	m-Aminophenylacetylene	Alkaloids	Alkaloids	54060-30-9	1	-	-	2.96551	up	3.4629	up	-1.625	down
Zazp002547	7	C11H12N2O2	cyclo-(Gly-Phe)	Amino acids and derivatives	Amino acids and derivatives	10125-07-2	1	-	-	2.44395	up	3.28359	up	-1.89787	down
Zbdn001947	5	C13H18O8	Isotachioside*	Phenolic acids	Phenolic acids	31427-08-4	1	-	-	-1.09113	down	-1.59522	down	--	--
Zbdn002066	5	C13H18O8	Tachioside*	Phenolic acids	Phenolic acids	109194-60-7	1	-	-	-1.1149	down	-1.65644	down	--	--
Zbdn007423	10	C11H12O4	6,7-Dimethoxy-4-chromanone	Flavonoids	Other Flavonoids	-	1	-	-	--	--	13.5466	up	--	--
Zbdn009137	7	C20H16O6	Elliptone	Flavonoids	Other Flavonoids	-	2	-	-	3.23932	up	3.06306	up	-11.0981	down
Zbdp001892	6	C16H13NO3	7-Methoxy-3-[1-(3-pyridyl)methylidene]-4-chromanone	Flavonoids	Other Flavonoids	-	1	-	-	--	--	--	--	2.22044	up
Zblp005777	4	C18H19NO4	N-trans-ferulicacidacylp-hydroxyphenylethylamine	Alkaloids	Phenolamine	-	1	-	-	--	--	--	--	1.17806	up
Zjbn102207	7	C27H40O16	Dactylorhin E	Others	Others	-	2	-	-	--	--	1.14841	up	--	--
Zjbn102532	10	C22H18O4	1-p-Hydroxybenzyl-4-methoxyphenanthrene-2,7-diol	Others	Others	-	2	-	-	--	--	1.43444	up	-12.1738	down
Zjbn102547	8	C28H30O9	2,7-Dihydroxy-1-(p-hydroxybenzyl)-4-methoxy-9,10-dihydrophenanthrene-4'-O-glucose	Others	Others	-	2	-	-	--	--	--	--	-1.00619	down
Zjbp081703	5	C33H52O8	3-hydroxy-5,20-diene-26 furostanol-Glc	Steroids	Steroidal saponins	-	1	-	-	--	--	-1.1611	down	--	--
Zjbp081711	1	C39H62O13	3-Hydroxyspirost-6-one-3-O-rhamnosyl-(1→2)-glucoside	Steroids	Steroidal saponins	-	2	-	-	--	--	-12.2408	down	--	--
Zjbp081714	6	C39H62O14	26-O-Glucosyl-nuatigenin-3-O-glucoside	Steroids	Steroidal saponins	-	2	-	-	-1.77724	down	--	--	1.97706	up
zjbp110804	7	C20H20O6	6,7-dimethoxy-2-[2-(4'-hydroxy-3'-methoxyphenyl)ethyl]chromone	Others	Others	-	2	-	-	3.38245	up	3.50342	up	2.20402	up
zjbp110819	4	C19H18O4	6,7-dimethoxy-2-[2-phenylethyl]chromone	Others	Others	-	2	-	-	2.24581	up	2.54788	up	2.26723	up
zjbp120102	1	C45H72O18	Diosgenin-3-O-glucosyl(1→2)glucosyl(1→4)galactoside (Funkioside D)	Steroids	Steroidal saponins	60454-78-6	1	-	-	--	--	-1.0698	down	--	--
zjbp120110	1	C27H40O4	3-Hydroxy-spirost-5-en-7-one (7-Ketodiosgenin)	Steroids	Steroidal saponins	6877-72-1	2	-	-	--	--	-1.69283	down	--	--
Zjcp102030	2	C51H82O23	Chonglouoside SL-12	Steroids	Steroidal saponins	-	3	-	-	-1.51682	down	-1.85878	down	-1.60088	down
zjgp122326	10	C12H15NO7	Pyridine-4-formyl-O-β-D-glucopyranoside	Others	Others	-	3	-	-	12.5079	up	14.7432	up	13.2829	up
Zjhn090628	9	C17H16O6	(3R)-5,7-Dihydroxy-8-methyl-3-(2',4'-dihydroxybenzyl)-chroman-4-one	Flavonoids	Other Flavonoids	-	1	-	-	2.53805	up	--	--	-16.7615	down
Zjhn090630	6	C17H16O6	(3S)-5,7-dihydroxy-3-(2'-hydroxy-4'-methoxybenzyl)-chroman-4-one	Flavonoids	Other Flavonoids	-	3	-	-	--	--	--	--	1.06164	up
Zjhp082601	1	C27H42O3	Spirost-5-en-3-ol (Diosgenin)	Steroids	Steroid	512-04-9	2	C08898	-	--	--	-1.15746	down	--	--
Zjhp082602	2	C27H42O3	Diosgenin	Steroids	Steroid	-	1	-	-	--	--	-1.00311	down	-3.97273	down
Zjhp082607	7	C27H40O4	3-Hydroxyspirost-5-en-12-one (Gentrogenin)	Steroids	Steroid	427-28-1	1	-	-	3.81645	up	3.78897	up	--	--
Zjhp082610	7	C27H42O4	Spirost-5-ene-3,14-diol	Steroids	Steroid	-	2	-	-	3.02075	up	2.75546	up	--	--
Zjhp082614	7	C33H52O8	iso-Diosgenin-Glc	Steroids	Steroidal saponins	-	1	-	-	1.16712	up	--	--	--	--
Zjhp082615	8	C33H52O8	iso-Disogenin-Gal	Steroids	Steroidal saponins	-	3	-	-	--	--	--	--	--	--
Zjhp082617	6	C33H50O9	Gentrogenin-Glc	Steroids	Steroidal saponins	-	1	-	-	--	--	--	--	2.87375	up
Zjhp082618	8	C33H52O9	Isochiapagenin-Glc	Steroids	Steroidal saponins	-	3	-	-	-2.24625	down	--	--	-13.5829	down
Zjhp082621	2	C38H60O12	Disogenin-Glc-Xyl	Steroids	Steroidal saponins	-	3	-	-	--	--	-1.7167	down	-1.36456	down
Zjhp082622	6	C38H58O13	Gentrogenin-Glc-Xyl	Steroids	Steroidal saponins	-	3	-	-	--	--	--	--	3.03138	up
Zjhp082624	2	C39H62O13	Disogenin-Glc-Glc	Steroids	Steroidal saponins	-	3	-	-	--	--	--	--	-12.5686	down
Zjhp082625	2	C39H62O13	iso-Disogenin-Glc-Glc	Steroids	Steroidal saponins	-	3	-	-	-1.3419	down	-1.12885	down	-3.27477	down
Zjhp082628	7	C39H62O13	Disogenin-Gal-Glc	Steroids	Steroidal saponins	-	1	-	-	1.93191	up	1.72429	up	--	--
Zjhp082635	6	C44H68O18	Gentrogenin-Glc-Glc-Xyl*	Steroids	Steroidal saponins	-	3	-	-	--	--	--	--	3.52668	up
Zjhp082636	6	C44H68O18	iso-Gentrogenin-Glc-Glc-Xyl*	Steroids	Steroidal saponins	-	3	-	-	--	--	--	--	3.52668	up
Zjhp082640	1	C45H72O17	Yamogenin-Glc-Glc-Rha	Steroids	Steroidal saponins	-	3	-	-	--	--	-10.9904	down	--	--
Zjhp082643	6	C45H70O18	Gentrogenin-Glc-Glc-Rha	Steroids	Steroidal saponins	-	3	-	-	--	--	--	--	2.94953	up
Zjhp082648	6	C45H72O19	Spirost-5-ene-3,14-diol-3-O-glucosyl(1→2)glucosyl(1→4)galactoside (Polygoside A; Polygoside B)	Steroids	Steroidal saponins	-	3	-	-	--	--	--	--	2.66642	up
Zjhp082676	1	C51H80O22	14-Dehydroxy-neoprazerigenin A-Glc-Glc-Glc-Rha	Steroids	Steroidal saponins	-	3	-	-	--	--	-1.05538	down	--	--
Zjhp082677	6	C50H78O23	Spirost-5-en-12-one-3-O-glucosyl(1→2)[xylosyl(1→3)]glucosyl(1→4)galactoside	Steroids	Steroidal saponins	-	3	-	-	--	--	--	--	2.74682	up
Zjhp082685	6	C51H80O23	3-Hydroxy-cholest-5,14,16-trien-22-one-3-O-glucosyl(1→2)glucosyl(1→4)galactoside-26-O-glucoside (Polygonatumoside C)	Steroids	Steroidal saponins	-	3	-	-	--	--	--	--	3.57136	up
Zjhp082686	2	C51H80O23	iso-14-Dehydroxy-neoprazerigenin A-Glc-Glc-Glc-Glc	Steroids	Steroidal saponins	-	3	-	-	-2.22569	down	-1.72808	down	-1.66876	down
Zjhp082688	1	C51H82O23	Spirost-5-en-3-ol-3-O-glucosyl(1→2)[glucosyl(1→3)]glucosyl(1→4)galactoside	Steroids	Steroidal saponins	-	1	-	-	--	--	-1.04365	down	--	--
Zjhp082691	7	C51H80O24	Spirostan-5-en-12-one-3-O-glucosyl(1→2)[glucosyl(1→3)]glucosyl(1→4)galactoside (Cyrtonemoside A)	Steroids	Steroidal saponins	-	1	-	-	6.06018	up	6.02081	up	--	--
Zjhp082696	6	C51H82O24	Pennogenin-Glc-Glc-Glc-Glc	Steroids	Steroidal saponins	-	3	-	-	--	--	--	--	2.76197	up
Zjhp083022	2	C57H90O28	14-Dehydroxy-neoprazerigenin A-Glc-Glc-Glc-Glc-Glc	Steroids	Steroidal saponins	-	1	-	-	-3.60294	down	-2.67437	down	-4.65946	down
Zjhp083023	6	C57H90O28	iso-14-Dehydroxy-neoprazerigenin A-Glc-Glc-Glc-Glc-Glc	Steroids	Steroidal saponins	-	3	-	-	--	--	--	--	4.13812	up
Zjhp083025	6	C57H90O29	Furost-5,20(22)-dien-12-one-3-O-glucosyl(1-2)[glucosyl(1-3)]glucosyl(1-4)galactoside-26-O-glucoside (Kingianoside Z)	Steroids	Steroidal saponins	-	1	-	-	--	--	--	--	3.0992	up
Zjhp083026	4	C57H92O29	Isochiapagenin-Glc-Glc-Glc-Glc-Glc	Steroids	Steroidal saponins	-	1	-	-	--	--	1.64392	up	2.44998	up
Zjhp090603	2	C16H14O5	(3R)-5,7-dihydroxy-3-(4'-hydroxybenzyl)-chroman-4-one	Flavonoids	Other Flavonoids	-	1	-	-	-1.21438	down	-5.58106	down	-19.03	down
Zjhp090604	2	C16H14O5	5,7-dihydroxy-3-(4'-hydroxybenzyl)-chroman-4-one	Flavonoids	Other Flavonoids	-	1	-	-	--	--	-2.11263	down	-3.94847	down
Zjhp090605	9	C17H16O5	(3R)-5,7-dihydroxy-8-methyl-3-(4'-hydroxybenzyl)-chroman-4-one*	Flavonoids	Other Flavonoids	-	1	-	-	1.119	up	-2.37682	down	-7.49737	down
Zjhp090607	9	C16H14O6	Disporopsin/5,7-dihydroxy-3-(2',4'-dihydroxybenzyl)-chroman-4-one	Flavonoids	Other Flavonoids	-	1	-	-	1.95247	up	-2.8552	down	-6.72008	down
Zjhp090608	9	C17H18O5	Polygonatone D	Flavonoids	Other Flavonoids	-	1	-	-	1.29982	up	--	--	-1.44346	down
Zjhp090609	2	C18H16O5	(E)-5,7-dihydroxy-6,8-dimethyl-3-(4'-hydroxybenzylidene)-chroman-4-one	Flavonoids	Other Flavonoids	-	3	-	-	-2.77468	down	-4.85904	down	-9.39229	down
Zjhp090611	9	C18H18O5	(3S)-5,7-dihydroxy-3-[(4-methoxyphenyl)methyl]-6-methyl-2,3-dihydrochromen-4-one	Flavonoids	Other Flavonoids	-	1	-	-	--	--	--	--	-5.86316	down
Zjhp090614	9	C17H16O6	5,7-dihydroxy-6-methyl-3-(2',4'-dihydroxybenzyl)-chroman-4-one*	Flavonoids	Other Flavonoids	-	1	-	-	2.88285	up	1.44643	up	-15.4907	down
Zjhp090615	9	C17H16O6	5,7-dihydroxy-8-methyl-3-(2',4'-dihydroxybenzyl)-chroman-4-one	Flavonoids	Other Flavonoids	-	1	-	-	2.26776	up	-1.20241	down	-13.1465	down
Zjhp090617	7	C18H18O6	5-hydroxy-3-(2-hydroxy-4-methoxybenzyl)-7-methoxychroman-4-one	Flavonoids	Other Flavonoids	-	1	-	-	3.85125	up	3.14271	up	-3.07246	down
Zjhp090618	7	C18H18O6	5,7-Dihydroxy-6,8-dimethyl-3-(2',4'-hydroxybenzyl)chroman-4-One	Flavonoids	Other Flavonoids	-	1	-	-	3.60143	up	3.35354	up	-4.08807	down
Zjhp090619	7	C18H18O6	(3R)-5,7-dihydroxy-8-methyl-3-(2'-hydroxy-4'-methoxybenzyl)-chroman-4-one	Flavonoids	Other Flavonoids	-	1	-	-	2.17653	up	2.28827	up	-13.9396	down
Zjhp090621	10	C19H20O6	5,7-dihydroxy-6,8-dimethyl-3-(2'-methoxy-4'-hydroxybenzyl)-chroman-4-one	Flavonoids	Other Flavonoids	-	1	-	-	3.88951	up	5.27092	up	-1.82486	down
Zjhp090623	10	C20H22O6	5-hydroxy-7-methoxy-6,8-dimethyl-3-(2'-hydroxy-4'-methoxybenzyl)-chroman-4-one	Flavonoids	Other Flavonoids	-	1	-	-	--	--	2.07283	up	--	--
Zjhp090625	6	C22H22O10	(E)-7-O-β-D-glucopyranoside-5-hydroxy-3-(4'-hydroxybenzylidene)-chroman-4-one	Flavonoids	Other Flavonoids	-	2	-	-	--	--	-1.77213	down	1.66198	up
Zjhp090634	10	C18H16O6	(E)-3-(3',4'-dihydroxybenzylidene)-5,7-dihydroxy-6,8-dimethylchroman-4-one	Flavonoids	Other Flavonoids	-	3	-	-	2.17124	up	4.39618	up	--	--
Zjhp090635	7	C19H20O5	5,7-dihydroxy-6,8-dimethyl-3-(4'-methoxybenzyl)-chroman-4-one	Flavonoids	Other Flavonoids	-	1	-	-	1.40358	up	1.44952	up	-3.89947	down
Zjhp090636	2	C16H12O5	5,7-dihydroxy-3-(4'-hydroxybenzylidene)-chroman-4-one	Flavonoids	Other Flavonoids	-	3	-	-	--	--	-2.80797	down	-3.45847	down
Zjmp101930	6	C51H80O23	Dedihydro-ruscogenin-Glc-Glc-Glc-Rha	Steroids	Steroidal saponins	-	3	-	-	-9.84169	down	--	--	2.64193	up
Zjmp101936	10	C44H70O17	Spirost-5-ene-3,14-diol-3-O-rhamnosyl(1→2)[xylosyl(1→4)]glucoside	Steroids	Steroidal saponins	-	3	-	-	--	--	1.18673	up	--	--
Zjmp102001	7	C18H16O6	ophiopogonanone A	Flavonoids	Other Flavonoids	75239-63-3	3	-	-	3.57525	up	3.3492	up	-4.02056	down
Zjmp102002	9	C18H18O5	ophiopogonanone B	Flavonoids	Other Flavonoids	1316759-83-7	1	-	-	1.70724	up	--	--	-5.28932	down
Zjmp102003	9	C18H18O5	iso-ophiopogonanone B	Flavonoids	Other Flavonoids	-	1	-	-	--	--	--	--	-5.90076	down
Zjmp102007	10	C19H20O7	Ophiopogonanone E	Flavonoids	Other Flavonoids	588706-66-5	3	-	-	--	--	2.3101	up	-12.1628	down
Zjmp102019	9	C17H14O6	iso-ophiopogonone D	Flavonoids	Other Flavonoids	-	3	-	-	1.03497	up	--	--	--	--
Zjmp102024	2	C17H14O5	Desmethyl-iso-ophiopogonone B	Flavonoids	Other Flavonoids	-	3	-	-	-1.5735	down	-4.65997	down	-4.8936	down
Zjmp102025	9	C17H14O5	Desmethyl-ophiopogonone B	Flavonoids	Other Flavonoids	-	3	-	-	1.36056	up	-1.1894	down	--	--
Zjmp102027	7	C19H16O7	2'-hydroxy-methyl-ophiopogonone A	Flavonoids	Other Flavonoids	-	3	-	-	12.8549	up	12.6898	up	11.6221	up
Zjmp102031	7	C19H20O5	methyl-iso-ophiopogonanone B	Flavonoids	Other Flavonoids	-	1	-	-	1.42529	up	1.46571	up	-4.55875	down
Zjmp102041	10	C19H20O6	5,7-dihydroxy-6,8-dimethyl-3-(4'-hydroxy-3'-methoxybenzyl)chroman-4-one	Flavonoids	Other Flavonoids	-	1	-	-	3.99349	up	5.36748	up	-1.73176	down
Zjmp102042	7	C19H20O6	iso-5,7-dihydroxy-6,8-dimethyl-3-(4'-hydroxy-3'-methoxybenzyl)chroman-4-one	Flavonoids	Other Flavonoids	-	1	-	-	3.76262	up	4.51827	up	-3.43606	down
Zjmp102043	8	C19H20O6	2,5,7-trihydroxy-6,8-dimethyl-3-(4'-methoxybenzyl)chroman-4-one	Flavonoids	Other Flavonoids	-	3	-	-	--	--	--	--	-14.8363	down
Zjmp102044	9	C17H16O6	5,7-dihydroxy-6-methyl-3(R)-(2,4-dihydroxybenzyl)chroman-4-one	Flavonoids	Other Flavonoids	-	1	-	-	2.14279	up	-1.14158	down	-13.2403	down
Zjxp101201	4	C33H54O12	Furost-25(27)-ene-1,2,3,6,22-pentahydroxy-26-O-glucoside	Steroids	Steroidal saponins	-	3	-	-	--	--	1.63945	up	1.49342	up
Zjxp101204	6	C39H62O14	Spirostane-25(27)-en-3,12-diol-3-O-glucosyl(1→2)galactoside (Macrostemonoside S)	Steroids	Steroidal saponins	-	2	-	-	-1.47363	down	-1.62548	down	1.86242	up
Zjxp101205	2	C39H62O14	Spirost-25(27)ene-2,3-diol-3-O-glucosyl(1→2)galactoside	Steroids	Steroidal saponins	-	2	-	-	--	--	-1.281	down	--	--
Zjxp101221	6	C45H74O18	Spirost-3-O-glucosyl(1→2)glucosyl(1→4)galactoside	Steroids	Steroidal saponins	-	3	-	-	--	--	--	--	--	--
Zjxp101224	6	C45H72O19	Spirost-25(27)ene-2,3-diol-3-O-glucosyl(1→2)glucosyl(1→4)galactoside	Steroids	Steroidal saponins	-	3	-	-	--	--	--	--	--	--
Zjxp101225	6	C45H72O19	26-O-Glucosyl-furost-20(22)-25(27)-diene-3,12,26-triol-3-O-glucosyl(1→2)-galactoside	Steroids	Steroidal saponins	-	3	-	-	--	--	--	--	3.54678	up
Zjxp101233	1	C51H84O23	Tigogenin-3-O-glucosyl(1→2)[glucosyl(1→3)]glucosyl(1→4)galactoside (Macrostemonoside A)*	Steroids	Steroidal saponins	143049-26-7	3	-	-	--	--	-1.08555	down	--	--
Zjxp101244	4	C57H94O29	26-O-Glucosyl-furost-5(6)-ene-3,22,26-triol-3-O-glucosyl(1→2)-[glucosyl(1→3)]-glucosyl(1→4)-galactoside	Steroids	Steroidal saponins	-	3	-	-	--	--	--	--	--	--
Zjzp081805	7	C33H54O8	Sarsasapogenin-3-O-galactoside (Timosaponin A-I)	Steroids	Steroidal saponins	68422-00-4	3	C17074	-	--	--	--	--	-13.408	down
Zjzp081807	7	C33H52O9	2-Hydroxy diosgenin-Glc	Steroids	Steroidal saponins	-	3	-	-	12.4446	up	12.201	up	--	--
Zjzp081808	6	C33H52O9	iso-2-Hydroxy diosgenin-Glc	Steroids	Steroidal saponins	-	3	-	-	--	--	--	--	1.80126	up
Zjzp081809	1	C33H52O9	nuatigenin-Glc	Steroids	Steroidal saponins	-	3	-	-	--	--	-1.93384	down	--	--
Zjzp081814	7	C39H64O13	Sarsasapogenin-3-O-glucosyl(1→2)galactoside (Timosaponin A-III,Filiferin B)	Steroids	Steroidal saponins	41059-79-4	3	C17075	-	1.35428	up	1.37538	up	--	--
Zjzp081816	7	C39H64O13	Smilagenin-3-O-glucosyl(1→2)mannoside (Smilageninoside)	Steroids	Steroidal saponins	-	3	-	-	1.04725	up	1.0113	up	-14.8912	down
Zjzp081819	1	C39H62O14	2-Hydroxy diosgenin-Glc-Glc	Steroids	Steroidal saponins	-	2	-	-	-1.30293	down	--	--	--	--
Zjzp081862	1	C51H82O23	Diosgenin-Glc-Glc-Glc-Glc	Steroids	Steroidal saponins	-	2	-	-	--	--	--	--	--	--
Zjzp081866	6	C51H82O24	2-Hydroxy diosgenin-Glc-Glc-Glc-Glc	Steroids	Steroidal saponins	-	3	-	-	--	--	--	--	3.11655	up
Zjzp081883	1	C57H94O28	Sarsasapogenin-Glc-Glc-Glc-Glc-Glc	Steroids	Steroidal saponins	-	2	-	-	--	--	-1.01109	down	--	--
Zmbn005559	1	C16H18N2O5S	Indole-3-cyano-2-O-glucoside	Alkaloids	Plumerane	-	2	-	-	--	--	-3.65335	down	--	--
Zmbp002538	10	C11H12N2O2	1-Methoxy-indole-3-acetamide	Alkaloids	Plumerane	-	1	-	-	2.49282	up	3.42064	up	-1.63473	down
Zmcn004206	4	C36H36O19	kaempferol-3-caffeoyldiglucoside	Flavonoids	Flavonols	-	3	-	-	--	--	2.74644	up	3.12501	up
Zmcp002666	6	C27H30O17	Quercetin-3,7-Di-O-glucoside	Flavonoids	Flavonols	-	3	-	-	--	--	--	--	14.8335	up
Zmcp003989	4	C27H30O15	Kaempferol-3-O-rhamnosyl(1→2)glucoside	Flavonoids	Flavonols	-	3	-	-	--	--	--	--	--	--
Zmcp005184	4	C44H70O18	24-Hydroxypennogenin-3-O-rhamnosyl(1→2)xyloyl(1→4)glucoside	Steroids	Steroidal saponins	-	3	-	-	9.71785	up	10.8555	up	11.2236	up
Zmdn001564	10	C14H18N2O5	γ-Glutamylphenylalanine	Amino acids and derivatives	Amino acids and derivatives	7432-24-8	1	-	-	-1.27373	down	1.43155	up	--	--
Zmdn003480	10	C26H34O12	Cycloolivil-6-O-glucoside	Lignans and Coumarins	Lignans	-	2	-	-	-12.7052	down	1.6116	up	--	--
Zmdn004052	6	C21H20O10	Aloe emodin-1-O-glucoside	Quinones	Anthraquinone	-	2	-	-	--	--	1.65683	up	3.2152	up
Zmdp000292	7	C7H16N4O2	Arginine methyl ester	Amino acids and derivatives	Amino acids and derivatives	-	1	-	-	--	--	--	--	-2.14602	down
Zmdp000376	8	C5H11N3O	4-Guanidinobutanal	Others	Aldehyde compounds	-	1	-	-	--	--	--	--	-2.75515	down
Zmdp000446	10	C9H16N2O5S	γ-L-Glutamyl-S-methyl-L-cysteine	Amino acids and derivatives	Amino acids and derivatives	-	2	-	-	--	--	2.86361	up	--	--
Zmdp000917	5	C6H13N3O2	δ-Guanidinovaleric acid	Organic acids	Organic acids	462-93-1	3	-	-	-1.08453	down	--	--	--	--
Zmdp000972	10	C4H9NO2S	S-Methyl-L-cysteine	Amino acids and derivatives	Amino acids and derivatives	1187-84-4	2	C22040	ko02010	--	--	1.71857	up	--	--
Zmdp001647	10	C10H18N2O5	γ-Glutamyl-L-valine	Amino acids and derivatives	Amino acids and derivatives	-	1	-	-	--	--	--	--	--	--
Zmdp001663	8	C10H18N2O5S	γ-glutamylmethionine	Amino acids and derivatives	Amino acids and derivatives	17663-87-5	3	-	-	-1.59327	down	--	--	-15.6119	down
Zmdp001857	10	C14H18N2O6	γ-Glutamyltyrosine	Amino acids and derivatives	Amino acids and derivatives	7432-23-7	3	-	-	--	--	2.01315	up	--	--
Zmdp002216	10	C11H20N2O5	L-γ-Glutamyl-L-leucine	Amino acids and derivatives	Amino acids and derivatives	2566-39-4	1	-	-	--	--	1.0295	up	--	--
Zmfn000481	6	C14H22N2O16P2	Uridine-5'-Diphosphate-D-Xylose	Nucleotides and derivatives	Nucleotides and derivatives	3616-06-6	2	C00190	ko00520,ko00908,ko01100,ko01250	--	--	--	--	1.7291	up
Zmgn000173	6	C5H10O5	D-Ribose	Others	Saccharides	50-69-1	2	C00121	ko00030,ko01100,ko02010	-12.3337	down	-12.3337	down	3.30768	up
Zmgn000216	10	C2H7O4P	2-Hydroxyethylphosphonic acid	Organic acids	Organic acids	22987-21-9	3	C06451	ko00440,ko01100,ko01110	1.13293	up	2.48072	up	--	--
Zmgn000217	1	C5H6O4	Methylenesuccinic acid	Organic acids	Organic acids	97-65-4	3	C00490	ko00660,ko01100	--	--	-1.09399	down	--	--
Zmgn000447	6	C3H7O7P	3-Phospho-D-glyceric acid	Others	Saccharides	820-11-1	3	C00197	ko00010,ko00030,ko00260,ko00270,ko00561,ko00630,ko00710,ko01100,ko01110,ko01200,ko01230,ko01240	-1.16057	down	-1.79156	down	1.85456	up
Zmgn001039	6	C9H17NO6S	S-Ribosyl-L-homocysteine	Amino acids and derivatives	Amino acids and derivatives	-	3	C03539	ko00270,ko01100,ko01230	-1.93393	down	-1.66005	down	2.53493	up
Zmgn001448	5	C7H12O5	2-Propylmalic Acid*	Organic acids	Organic acids	-	2	C05994	ko00620	-1.47529	down	-4.67856	down	1.53928	up
Zmgn002106	6	C11H13NO3	N-Acetyl-L-phenylalanine	Amino acids and derivatives	Amino acids and derivatives	2018-61-3	2	C03519	ko00360,ko01100	--	--	--	--	2.19023	up
Zmgn003633	6	C12H20O3	12-Oxo-10E-Dodecenoic Acid	Lipids	Free fatty acids	65410-38-0	3	C16309	ko00592,ko01110	--	--	--	--	11.6146	up
Zmgp002569	6	C39H50O24	kaempferol-3-O-β-glucopyranosyl-(1→2)-[α-rhamnopyranosyl (1→6)]-β-galactopyranoside-7-O-α-rhamnopyranoside	Flavonoids	Flavonols	-	3	-	-	--	--	9.69976	up	11.1868	up
Zmgp003645	4	C20H22O3	1-phenyl-7-(4-hydroxy-3-methoxyphenyl)-4-ene-3-heptanone	Others	Ketone compounds	-	2	-	-	--	--	10.5678	up	11.247	up
Zmhn001358	4	C13H16O8	4-O-Glucosyl-4-hydroxybenzoic acid	Phenolic acids	Phenolic acids	-	1	-	-	--	--	--	--	1.07484	up
Zmhn001883	6	C14H18O9	Vanillic acid-4-O-glucoside	Phenolic acids	Phenolic acids	32142-31-7	3	-	-	--	--	--	--	11.7501	up
Zmhn001905	9	C21H20O11	HydroxyAloe-emodin-8-O-glucoside	Quinones	Anthraquinone	-	3	-	-	1.44337	up	--	--	1.08006	up
Zmhn001926	4	C13H16O8	1-O-Salicyloyl-β-D-glucose	Phenolic acids	Phenolic acids	60517-74-0	1	-	-	--	--	--	--	1.09938	up
Zmhn002227	4	C17H22O10	4-O-Glucosyl-sinapate	Phenolic acids	Phenolic acids	-	1	C02919	-	--	--	3.70496	up	3.32406	up
Zmhn002301	6	C15H18O8	p-Coumaric acid-4-O-glucoside*	Phenolic acids	Phenolic acids	117405-48-8	2	C06739	-	--	--	1.07954	up	2.65504	up
Zmhn002334	6	C16H20O9	6-O-Feruloyl-β-D-glucose	Phenolic acids	Phenolic acids	137887-25-3	2	-	-	-12.0764	down	--	--	4.29686	up
Zmhn002422	6	C16H20O9	1-O-Feruloyl-β-D-glucose	Phenolic acids	Phenolic acids	7196-71-6	1	C17759	-	-1.5703	down	--	--	2.31482	up
Zmhn002508	6	C21H28O12	4-p-Cumaroyl-rhamnosyl-(1→6)-D-glucose	Phenolic acids	Phenolic acids	-	3	-	-	--	--	11.0554	up	12.8718	up
Zmhn003257	9	C16H12O6	5,7,2'-Trhiyroxy-8-methoxyflavone	Flavonoids	Flavones	-	1	-	-	1.54285	up	--	--	--	--
Zmhn003625	7	C23H24O10	6-O-Glucosyl-feruloylbenzoic acid	Phenolic acids	Phenolic acids	-	3	-	-	1.15078	up	--	--	-2.05779	down
Zmhp003514	9	C16H12O6	6,7,8-Tetrahydroxy-5-methoxyflavone	Flavonoids	Flavones	-	3	-	-	1.47756	up	--	--	1.32359	up
Zmjn003003	5	C9H10O4	3,4-Dimethoxybenzoic acid; Veratric acid	Phenolic acids	Phenolic acids	93-07-2	3	-	-	-11.6996	down	--	--	1.19245	up
Zmjn004133	6	C18H32O4	9S-Hydroperoxy-10E,12Z-octadecadienoic acid	Lipids	Free fatty acids	5502-91-0	3	C14827	ko00591,ko01100	--	--	--	--	--	--
Zmjp000182	7	C7H16N4O2	N-Monomethyl-L-arginine	Amino acids and derivatives	Amino acids and derivatives	17035-90-4	1	C03884	-	--	--	--	--	-2.22762	down
Zmjp000966	6	C10H13N5O4	Vidarabine	Nucleotides and derivatives	Nucleotides and derivatives	5536-17-4	2	-	-	--	--	--	--	2.11676	up
Zmjp003291	4	C27H30O15	Vitexin-2''-O-galactoside	Flavonoids	Flavones	-	2	-	-	13.6454	up	13.7615	up	--	--
Zmjp003463	6	C26H28O14	Vitexin-2''-O-xyloside	Flavonoids	Flavones	-	3	-	-	-2.4911	down	-2.61876	down	2.62266	up
Zmjp004852	10	C23H24O13	5,6,3',4'-Tetrahydroxy-3,7-dimethoxyflavone-6-O-glucoside	Flavonoids	Flavones	-	1	-	-	--	--	--	--	--	--
Zmjp010694	10	C19H18O7	5-Hydroxy-3,7,3',4'-tetramethoxyflavone (Retusin)*	Flavonoids	Flavones	1245-15-4	2	-	-	9.97182	up	16.3548	up	--	--
Zmln000899	6	C15H20O9	Syringaldehyde-4-O-glucoside	Phenolic acids	Phenolic acids	-	1	-	-	1.58321	up	2.64876	up	4.01434	up
Zmlp003063	6	C33H40O19	Luteolin-7-O-(2''-O-rhamnosyl)rutinoside	Flavonoids	Flavones	-	2	-	-	--	--	--	--	2.8749	up
Zmmp009258	8	C17H16O5	Naringenin-4',7-dimethyl ether	Flavonoids	Flavanones	29424-96-2	3	-	-	--	--	--	--	-8.96324	down
Zmpn000095	5	C6H15O9P	Sorbitol-6-phosphate	Others	Saccharides	20479-58-7	3	C01096	ko00051,ko01100	--	--	-1.37583	down	--	--
Zmpn000199	5	C6H10O8	D-Galactaric acid	Others	Saccharides	526-99-8	2	C00879	ko00053,ko01100	--	--	--	--	--	--
Zmpn000638	4	C4H9N3O2	3-Guanidinopropionic acid	Organic acids	Organic acids	353-09-3	3	C03065	-	--	--	1.1541	up	--	--
Zmpn002440	9	C15H12O6	3,4,2',4',6'-Pentahydroxychalcone	Flavonoids	Chalcones	73692-51-0	3	C15525	ko00941,ko01100,ko01110	--	--	--	--	-9.50859	down
Zmpn004068	10	C26H32O14	Phloretin-2'-O-(6''-O-xylosyl)glucoside	Flavonoids	Chalcones	-	3	-	-	--	--	--	--	1.00327	up
Zmpn006881	10	C30H48O5	2,3,19-Trihydroxyurs-12-en-28-oic acid (Tormentic acid)	Terpenoids	Triterpene	13850-16-3	3	-	-	9.59509	up	10.8241	up	9.10686	up
Zmsp001773	6	C10H13N5O4	(2r,3s,4r,5s)-2-(6-aminopurin-9-yl)-5-(hydroxymethyl)oxolane-3,4-diol	Nucleotides and derivatives	Nucleotides and derivatives	-	1	-	-	--	--	--	--	2.19917	up
Zmsp001834	6	C8H8O4	2,6-Dimethoxy-1,4-benzoquinone*	Quinones	Quinones	530-55-2	3	C10331	-	--	--	--	--	1.16326	up
Zmsp007375	8	C20H20O7	3,5,7,3'4'-Pentamethoxyflavone	Flavonoids	Flavones	1247-97-8	3	-	-	--	--	1.06277	up	-12.0688	down
Zmtn001661	5	C14H20O8	Vanilloloside	Phenolic acids	Phenolic acids	74950-96-2	2	-	-	-17.3086	down	-1.60991	down	--	--
Zmxp002867	6	C28H32O16	Chrysoeriol-5,7-di-O-glucoside	Flavonoids	Flavones	-	2	-	-	--	--	--	--	4.48579	up
Zmxp004480	6	C28H32O16	Chrysoeriol-7-O-gentiobioside	Flavonoids	Flavones	-	1	-	-	--	--	2.40336	up	7.47952	up
Zmyn000108	5	C6H10O8	D-Saccharic acid	Others	Saccharides	87-73-0	2	C00818	ko00053,ko01100	--	--	--	--	--	--
Zmyn000155	2	C7H14N2O3	N-α-Acetyl-L-ornithine	Amino acids and derivatives	Amino acids and derivatives	6205-08-9	1	C00437	ko00220,ko01100,ko01110,ko01210,ko01230	--	--	-1.03896	down	-3.744	down
Zmyn000230	1	C5H8O5	2-Dehydro-3-deoxy-L-arabinonate	Others	Saccharides	-	3	C00684	ko00053,ko01100	--	--	-1.25071	down	--	--
Zmyn000247	1	C5H8O5	2-Hydroxyglutaric Acid*	Organic acids	Organic acids	13095-48-2	3	C03196	ko00310,ko01100	-1.12488	down	-1.26224	down	--	--
Zmyn000268	10	C3H6O3	2,3-Dihydroxypropanal	Others	Saccharides	56-82-6	3	C02154	-	-9.30727	down	--	--	--	--
Zmyn000453	1	C6H8O7	Isocitric Acid	Organic acids	Organic acids	320-77-4	1	C00311	ko00020,ko00630,ko01100,ko01110,ko01200,ko01210,ko01230,ko01240	-1.09319	down	-1.0873	down	--	--
Zmyn004449	9	C18H30O4	9-Hydroxy-12-oxo-10(E),15(Z)-octadecadienoic acid	Lipids	Free fatty acids	-	2	C21923	ko00592,ko01110	--	--	--	--	--	--
Zmyn004676	6	C18H30O3	17-Hydroxylinolenic acid	Lipids	Free fatty acids	-	2	C16346	ko00592	--	--	--	--	1.69865	up
Zmyn004732	6	C18H30O3	2R-hydroxy-9Z,12Z,15Z-octadecatrienoic acid	Lipids	Free fatty acids	-	2	C16342	ko00592	--	--	--	--	1.00043	up
Zmyn004943	1	C17H28O2	Norlinolenic acid	Lipids	Free fatty acids	-	2	C16344	ko00592	--	--	-11.8469	down	--	--
Zmyn005015	6	C18H37NO2	Palmitoylethanolamide	Lipids	Free fatty acids	544-31-0	3	C16512	-	-9.43389	down	--	--	2.37876	up
Zmyn005026	1	C18H36O2	16-Methylheptadecanoic acid	Lipids	Free fatty acids	2724-58-5	3	C20356	-	--	--	-19.0888	down	--	--
Zmyn005384	9	C18H36O3	2R-Hydroxyoctadecanoic Acid	Lipids	Free fatty acids	26633-48-7	2	C03042	-	--	--	--	--	--	--
Zmyp000878	6	C10H13N5O5	Crotonoside; 2-Hydroxyadenosine	Nucleotides and derivatives	Nucleotides and derivatives	1818-71-9	2	C08432	-	--	--	--	--	2.90194	up
Zmzn000078	5	C3H7O6P	Dihydroxyacetone phosphate	Others	Saccharides	57-04-5	3	C00111	ko00010,ko00040,ko00051,ko00052,ko00561,ko00562,ko00564,ko00640,ko00710,ko00760,ko01100,ko01110,ko01200,ko01230	-13.737	down	-1.02725	down	--	--
Zmzn000113	9	C5H9NO4	L-threo-3-Methylaspartate	Amino acids and derivatives	Amino acids and derivatives	6061-13-8	1	C03618	ko00630,ko00660,ko01100,ko01200	--	--	--	--	--	--
Zmzp000145	7	C9H20N2O2	Trimethyllysine	Amino acids and derivatives	Amino acids and derivatives	23284-33-5	2	C03793	ko00310,ko01100	1.56535	up	1.20269	up	--	--
