# Supplementary material for: Integrative analyses of metabolome and transcriptome reveal the dynamic accumulation and regulatory network in rhizomes and fruits of Polygonatum cyrtonema Hua
Source: BMC Genomics. 2024 Jul 19;25:706. doi: 10.1186/s12864-024-10608-4 (PMC11264994; doi:10.1186/s12864-024-10608-4)
Supplement: Supplementary file 17 — Supplementary Material 17 [file 12864_2024_10608_MOESM17_ESM.xlsx]

## Sheet: Sheet1
Compounds	1Y_vs_3Y_Log2FC	1Y_vs_5Y_Log2FC	1Y_vs_F_Log2FC	Sub class
Phloretin-2'-O-glucoside (Phlorizin)	#N/A	#N/A	#N/A	#N/A
Naringenin chalcone; 2',4,4',6'-Tetrahydroxychalcone	--	-3.37968	-4.52649	9
Loureirin A	#N/A	#N/A	#N/A	#N/A
Naringenin (5,7,4'-Trihydroxyflavanone)	--	-3.50518	-4.61264	9
Alpinetin	--	-1.25648	-14.7216	2
Butin	#N/A	#N/A	#N/A	#N/A
3,5,7-Trihydroxyflavanone (Pinobanksin)	--	-3.38434	-4.67341	9
Aromadendrin	#N/A	#N/A	#N/A	#N/A
Hesperetin-5-O-glucoside	-1.55792	--	--	3
Dihydrokaempferol-3-O-glucoside	--	2.06708	--	10
6-methyl luteolin	#N/A	#N/A	#N/A	#N/A
Nitensoside B	#N/A	#N/A	#N/A	#N/A
Luteolin (5,7,3',4'-Tetrahydroxyflavone)	--	--	--	#N/A
Apigenin	#N/A	#N/A	#N/A	#N/A
Vicenin	#N/A	#N/A	#N/A	#N/A
lsovitexin	#N/A	#N/A	#N/A	#N/A
Vitexin-2”-O-Glu	#N/A	#N/A	#N/A	#N/A
Chrysoeriol-6,8-di-C-Glu	#N/A	#N/A	#N/A	#N/A
Quercetin-7-O-glucoside*	#N/A	#N/A	#N/A	#N/A
Quercetin-4-O-Glu	#N/A	#N/A	#N/A	#N/A
Quercetin-3-O-glucoside (Isoquercitrin)*	--	1.14885	--	10
Quercetin-3-O-galactoside (Hyperin)	-1.91338	--	-3.01209	8
Note: '#N/A' means not found in our metabolome results, '--' means no significant difference.
