# Supplementary material for: Integrative analyses of metabolome and transcriptome reveal the dynamic accumulation and regulatory network in rhizomes and fruits of Polygonatum cyrtonema Hua
Source: BMC Genomics. 2024 Jul 19;25:706. doi: 10.1186/s12864-024-10608-4 (PMC11264994; doi:10.1186/s12864-024-10608-4)
Supplement: Supplementary file 18 — Supplementary Material 18 [file 12864_2024_10608_MOESM18_ESM.xlsx]

## Sheet: All sample summary
Sample	Raw Reads	Clean Reads	Clean Base(G)	Error Rate(%)	Q20(%)	Q30(%)	GC Content(%)
1Y_1	50897976	49348066	7.4	0.03	97.09	92.27	49.16
1Y_2	52726740	51291258	7.69	0.03	97.29	92.69	48.63
1Y_3	47353158	46344888	6.95	0.03	97.27	92.61	48.67
3Y_1	56204156	54235252	8.14	0.03	97.38	92.9	49.72
3Y_2	55720812	53626208	8.04	0.03	97.02	92.19	49.97
3Y_3	54020546	52156652	7.82	0.03	96.81	91.76	50.02
5Y_1	55813958	54124202	8.12	0.03	97.21	92.55	48.87
5Y_2	48193062	47208776	7.08	0.03	97.17	92.42	49.38
5Y_3	52627150	51188472	7.68	0.03	97.55	93.24	48.65
F_1	51364414	49453436	7.42	0.03	97.27	92.68	49.15
F_2	54448246	52971320	7.95	0.03	97.09	92.23	49.2
F_3	54177148	52323858	7.85	0.03	97.33	92.78	48.78

## Sheet: Assembly statistics
Type	Number	Mean Length	N50	N90	Total Bases
Transcript	245644	879	1434	350	215887784
Unigene	124276	1145	1628	517	142299849

## Sheet: BUSCO results
C:97.3%[S:16.1%,D:81.2%],F:2.0%,M:0.7%,n:255
248	Complete BUSCOs (C)
41	Complete and single-copy BUSCOs (S)
207	Complete and duplicated BUSCOs (D)
5	Fragmented BUSCOs (F)
2	Missing BUSCOs (M)
255	Total BUSCO groups searched
Dependencies and versions:
hmmsearch: 3.1
metaeuk: 6.a5d39d9
busco: 5.4.3
