# Supplementary material for: Integrative analyses of metabolome and transcriptome reveal the dynamic accumulation and regulatory network in rhizomes and fruits of Polygonatum cyrtonema Hua
Source: BMC Genomics. 2024 Jul 19;25:706. doi: 10.1186/s12864-024-10608-4 (PMC11264994; doi:10.1186/s12864-024-10608-4)
Supplement: Supplementary file 19 — Supplementary Material 19 [file 12864_2024_10608_MOESM19_ESM.xlsx]

## Sheet: 1Y vs 3Y
ID	1Y_1_fpkm	1Y_2_fpkm	1Y_3_fpkm	3Y_1_fpkm	3Y_2_fpkm	3Y_3_fpkm	1Y_1_count	1Y_2_count	1Y_3_count	3Y_1_count	3Y_2_count	3Y_3_count	log2FoldChange	pvalue	padj	regulated	Length	KEGG	KEGG pathway	NR	Swissprot	TrEMBL	KOG	GO	Pfam	TF-Family	TF-Category	TF-Classification
Cluster-13630.6	45.66	47.05	47.63	310.92	342.84	311.09	1751	1877	1700	13519	14651	12786	2.99114	0	0	up	2264	K00012 UDPglucose 6-dehydrogenase [EC:1.1.1.22] | (RefSeq) UDP-glucose 6-dehydrogenase 4 (A)	ko00040: Pentose and glucuronate interconversions; ko00053: Ascorbate and aldarate metabolism; ko00520: Amino sugar and nucleotide sugar metabolism; ko01100: Metabolic pathways; ko01240: Biosynthesis of cofactors; ko01250: Biosynthesis of nucleotide sugars	PREDICTED: UDP-glucose 6-dehydrogenase 4 [Musa acuminata subsp. malaccensis]	UGDH4_ORYSJ RecName: Full=UDP-glucose 6-dehydrogenase 4; Short=UDP-Glc dehydrogenase 4; Short=UDP-GlcDH 4; Short=UDPGDH 4; EC=1.1.1.22; AltName: Full=Os-UGD4;	A0A426X0T5_ENSVE RecName: Full=UDP-glucose 6-dehydrogenase {ECO:0000256|ARBA:ARBA00012954, ECO:0000256|PIRNR:PIRNR000124}; EC=1.1.1.22 {ECO:0000256|ARBA:ARBA00012954, ECO:0000256|PIRNR:PIRNR000124};	UDP-glucose/GDP-mannose dehydrogenase	GO:0005829,cytosol; GO:0005634,nucleus; GO:0051287,NAD binding; GO:0003979,UDP-glucose 6-dehydrogenase activity; GO:0006024,glycosaminoglycan biosynthetic process; GO:0006065,UDP-glucuronate biosynthetic process; GO:0000166,nucleotide binding; GO:0003674,molecular_function; GO:0005488,binding; GO:0036094,small molecule binding; GO:0097159,organic cyclic compound binding; GO:1901265,nucleoside pho…	UDP-glucose/GDP-mannose dehydrogenase family, NAD binding domain	--	--	--
Cluster-18997.4	3633.65	3710.42	4180.48	30.62	19.01	24.98	60250	64022	63912	570	349	441	-7.07006	0	0	down	1138	--	--	type 1 ribosome-inactivating protein musarmin le [Muscari armeniacum]	RIP_DRIMA RecName: Full=Ribosome-inactivating protein charybdin; EC=3.2.2.22; AltName: Full=rRNA N-glycosidase;	Q8LLV7_MUSAR RecName: Full=rRNA N-glycosidase {ECO:0000256|ARBA:ARBA00019247, ECO:0000256|RuleBase:RU004915}; EC=3.2.2.22 {ECO:0000256|ARBA:ARBA00012001, ECO:0000256|RuleBase:RU004915};	--	GO:0030598,rRNA N-glycosylase activity; GO:0090729,toxin activity; GO:0006952,defense response; GO:0017148,negative regulation of translation; GO:0003674,molecular_function; GO:0003824,catalytic activity; GO:0016787,hydrolase activity; GO:0016798,hydrolase activity, acting on glycosyl bonds; GO:0016799,hydrolase activity, hydrolyzing N-glycosyl compounds; GO:0030597,RNA glycosylase activity; GO:0…	Ribosome inactivating protein	--	--	--
Cluster-21686.0	2452.04	2282.6	2846.53	56.6	51.08	60.28	13737	13313	14204	346	312	353	-5.30745	0	0	down	570	K17497 phosphomannomutase [EC:5.4.2.8] | (RefSeq) phosphomannomutase-like (A)	ko00051: Fructose and mannose metabolism; ko00520: Amino sugar and nucleotide sugar metabolism; ko01100: Metabolic pathways; ko01110: Biosynthesis of secondary metabolites; ko01240: Biosynthesis of cofactors; ko01250: Biosynthesis of nucleotide sugars	auxin-induced lipid transfer protein, partial [Hyacinthus orientalis]	NLTP2_PRUAR RecName: Full=Non-specific lipid-transfer protein 2; Short=LTP 2;	Q676Y7_HYAOR SubName: Full=Auxin-induced lipid transfer protein {ECO:0000313|EMBL:AAT08737.1}; Flags: Fragment;	--	GO:0008289,lipid binding; GO:0006869,lipid transport; GO:0003674,molecular_function; GO:0005488,binding; GO:0006810,transport; GO:0006811,ion transport; GO:0006820,anion transport; GO:0008150,biological_process; GO:0010876,lipid localization; GO:0033036,macromolecule localization; GO:0051179,localization; GO:0051234,establishment of localization; GO:0071702,organic substance transport	Probable lipid transfer	--	--	--
Cluster-35972.6	117.09	124.92	131.02	565.1	547.32	552.27	1845	2060	1931	10192	9735	9458	2.37977	0	0	up	1120	K10525 allene oxide cyclase [EC:5.3.99.6] | (RefSeq) allene oxide cyclase, chloroplastic-like (A)	ko00592: alpha-Linolenic acid metabolism; ko01100: Metabolic pathways; ko01110: Biosynthesis of secondary metabolites	allene oxide cyclase, chloroplastic-like [Asparagus officinalis]	AOC_ORYSI RecName: Full=Allene oxide cyclase, chloroplastic {ECO:0000303|Ref.1}; Short=OsAOC {ECO:0000305}; EC=5.3.99.6 {ECO:0000250|UniProtKB:Q75KD7}; Flags: Precursor;	A0A5P1FLL3_ASPOF RecName: Full=Allene-oxide cyclase {ECO:0000256|ARBA:ARBA00012209}; EC=5.3.99.6 {ECO:0000256|ARBA:ARBA00012209};	--	GO:0009507,chloroplast; GO:0046423,allene-oxide cyclase activity; GO:0009734,auxin-activated signaling pathway; GO:0007623,circadian rhythm; GO:0050832,defense response to fungus; GO:0080186,developmental vegetative growth; GO:0009908,flower development; GO:0009864,induced systemic resistance, jasmonic acid mediated signaling pathway; GO:0009695,jasmonic acid biosynthetic process; GO:0048573,phot…	Allene oxide cyclase	--	--	--
Cluster-42010.1	118.85	110.92	116.63	2.85	2.67	3.8	2733	2654	2484	74	68	93	-5.01686	0	0	down	1480	K03097 casein kinase II subunit alpha [EC:2.7.11.1] | (RefSeq) casein kinase II subunit alpha isoform X1 (A)	ko03008: Ribosome biogenesis in eukaryotes; ko04712: Circadian rhythm - plant	uncharacterized protein LOC109833719 [Asparagus officinalis]	--	A0A5P1FB12_ASPOF SubName: Full=Uncharacterized protein {ECO:0000313|EMBL:ONK75244.1};	--	--	Protein of unknown function (DUF642)	--	--	--
Cluster-42643.0	31.18	32.15	34.16	278.91	274.34	296.16	378	405	380	3779	3671	3813	3.32589	0	0	up	1000	--	--	basic blue protein-like [Asparagus officinalis]	UCC1_ARATH RecName: Full=Uclacyanin 1 {ECO:0000303|PubMed:9761472}; Flags: Precursor;	I1QFH5_ORYGL RecName: Full=Phytocyanin domain-containing protein {ECO:0000259|PROSITE:PS51485};	--	GO:0031225,anchored component of membrane; GO:0046658,anchored component of plasma membrane; GO:0009055,electron transfer activity; GO:0046872,metal ion binding; GO:0003674,molecular_function; GO:0003824,catalytic activity; GO:0016491,oxidoreductase activity; GO:0005488,binding; GO:0043167,ion binding; GO:0043169,cation binding; GO:0005575,cellular_component; GO:0016020,membrane; GO:0031224,intri…	Plastocyanin-like domain	--	--	--
Cluster-44670.0	361.59	342.79	406.8	9.35	9.63	11.4	5336	5279	5525	154	158	179	-4.99388	0	0	down	1124	K09873 aquaporin TIP | (RefSeq) probable aquaporin TIP2-2 (A)	--	PREDICTED: probable aquaporin TIP2-2 [Phoenix dactylifera]	TIP22_ORYSJ RecName: Full=Probable aquaporin TIP2-2; AltName: Full=Tonoplast intrinsic protein 2-2; Short=OsTIP2;2;	A0A6I9QX43_ELAGV SubName: Full=probable aquaporin TIP2-2 {ECO:0000313|RefSeq:XP_010915908.1};	Aquaporin (major intrinsic protein family)	GO:0042807,central vacuole; GO:0009941,chloroplast envelope; GO:0005794,Golgi apparatus; GO:0016021,integral component of membrane; GO:0009505,plant-type cell wall; GO:0009705,plant-type vacuole membrane; GO:0005886,plasma membrane; GO:0009506,plasmodesma; GO:0000326,protein storage vacuole; GO:0042802,identical protein binding; GO:0015200,methylammonium transmembrane transporter activity; GO:001…	Major intrinsic protein	--	--	--
Cluster-44680.5	1706.02	1672.92	1914.85	113.05	111.23	122.77	30860	31490	31983	2302	2233	2369	-3.72676	0	0	down	1216	K08867 WNK lysine deficient protein kinase [EC:2.7.11.1] | (RefSeq) serine/threonine-protein kinase WNK1-like (A)	--	PREDICTED: BURP domain-containing protein 12-like [Elaeis guineensis]	BURPG_ORYSJ RecName: Full=BURP domain-containing protein 16; Short=OsBURP16; AltName: Full=Protein WGP1; Short=OsWGP1; Flags: Precursor;	A0A6I9RDI4_ELAGV SubName: Full=BURP domain-containing protein 12 {ECO:0000313|RefSeq:XP_010924225.1};	--	--	BURP domain	--	--	--
Cluster-44775.0	35.96	38.07	39.58	190.1	198.42	188.42	796	882	815	4795	4918	4498	2.55985	0	0	up	1674	K17098 annexin D | (RefSeq) annexin D4-like (A)	--	annexin D4-like [Asparagus officinalis]	ANXD4_ARATH RecName: Full=Annexin D4; AltName: Full=AnnAt4;	A0A5P1EFI4_ASPOF SubName: Full=Uncharacterized protein {ECO:0000313|EMBL:ONK63589.1};	Annexin	GO:0005737,cytoplasm; GO:0005794,Golgi apparatus; GO:0009506,plasmodesma; GO:0005509,calcium ion binding; GO:0005544,calcium-dependent phospholipid binding; GO:0003729,mRNA binding; GO:0009737,response to abscisic acid; GO:0009409,response to cold; GO:0009408,response to heat; GO:0006970,response to osmotic stress; GO:0009651,response to salt stress; GO:0009414,response to water deprivation; GO:0…	Annexin	--	--	--
Cluster-47582.4	98.58	99.87	85.86	1.84	1.54	1.52	2625	2767	2122	55	45	43	-5.66171	0	0	down	1658	K22683 aspartyl protease family protein [EC:3.4.23.-] | (RefSeq) aspartyl protease family protein 2-like (A)	--	PREDICTED: aspartyl protease AED3-like [Phoenix dactylifera]	AED3_ARATH RecName: Full=Aspartyl protease AED3 {ECO:0000303|PubMed:24755512}; EC=3.4.23.- {ECO:0000305}; AltName: Full=Apoplastic EDS1-dependent protein 3 {ECO:0000303|PubMed:24755512}; Flags: Precursor;	A0A6I9S7P4_ELAGV SubName: Full=aspartyl protease AED3 {ECO:0000313|RefSeq:XP_010938557.1};	Aspartyl protease	GO:0048046,apoplast; GO:0005618,cell wall; GO:0099503,secretory vesicle; GO:0004190,aspartic-type endopeptidase activity; GO:0000166,nucleotide binding; GO:0043067,regulation of programmed cell death; GO:0009627,systemic acquired resistance; GO:0003674,molecular_function; GO:0003824,catalytic activity; GO:0004175,endopeptidase activity; GO:0008233,peptidase activity; GO:0016787,hydrolase activity…	Xylanase inhibitor N-terminal	--	--	--
Cluster-47582.6	369.92	333.88	331	6.08	8.3	6.6	4273	4530	3793	146	90	108	-5.1444	0	0	down	1634	K22683 aspartyl protease family protein [EC:3.4.23.-] | (RefSeq) aspartyl protease family protein 2-like (A)	--	PREDICTED: aspartyl protease AED3-like [Phoenix dactylifera]	AED3_ARATH RecName: Full=Aspartyl protease AED3 {ECO:0000303|PubMed:24755512}; EC=3.4.23.- {ECO:0000305}; AltName: Full=Apoplastic EDS1-dependent protein 3 {ECO:0000303|PubMed:24755512}; Flags: Precursor;	A0A6I9S7P4_ELAGV SubName: Full=aspartyl protease AED3 {ECO:0000313|RefSeq:XP_010938557.1};	Aspartyl protease	GO:0048046,apoplast; GO:0005618,cell wall; GO:0099503,secretory vesicle; GO:0004190,aspartic-type endopeptidase activity; GO:0000166,nucleotide binding; GO:0043067,regulation of programmed cell death; GO:0009627,systemic acquired resistance; GO:0003674,molecular_function; GO:0003824,catalytic activity; GO:0004175,endopeptidase activity; GO:0008233,peptidase activity; GO:0016787,hydrolase activity…	Xylanase inhibitor N-terminal	--	--	--
Cluster-48856.1	22.76	24.09	22.64	139.83	152.2	145.87	589	649	543	4093	4384	4041	2.8652	0	0	up	1620	--	--	uncharacterized protein LOC109842997 [Asparagus officinalis]	TAUE3_ARATH RecName: Full=Sulfite exporter TauE/SafE family protein 3 {ECO:0000312|EMBL:AEC07746.1};	A0A5P1ET57_ASPOF SubName: Full=Uncharacterized protein {ECO:0000313|EMBL:ONK68297.1}; Flags: Fragment;	--	GO:0031464,Cul4A-RING E3 ubiquitin ligase complex; GO:0016021,integral component of membrane; GO:0016567,protein ubiquitination; GO:0006464,cellular protein modification process; GO:0006807,nitrogen compound metabolic process; GO:0008150,biological_process; GO:0008152,metabolic process; GO:0009987,cellular process; GO:0019538,protein metabolic process; GO:0032446,protein modification by small pro…	Sulfite exporter TauE/SafE	--	--	--
Cluster-51235.0	2.71	2	2.74	62.18	67.24	67.76	130	98	119	3343	3530	3452	4.94157	0	0	up	2834	K14638 solute carrier family 15 (peptide/histidine transporter), member 3/4 | (RefSeq) protein NRT1/ PTR FAMILY 5.6-like (A)	--	PREDICTED: protein NRT1/ PTR FAMILY 5.6 isoform X1 [Elaeis guineensis]	PTR45_ARATH RecName: Full=Protein NRT1/ PTR FAMILY 5.7; Short=AtNPF5.7;	A0A6I9Q8T9_ELAGV SubName: Full=protein NRT1/ PTR FAMILY 5.6 {ECO:0000313|RefSeq:XP_010905398.2};	H+/oligopeptide symporter	GO:0016021,integral component of membrane; GO:0005886,plasma membrane; GO:0022857,transmembrane transporter activity; GO:0006857,oligopeptide transport; GO:0003674,molecular_function; GO:0005215,transporter activity; GO:0006810,transport; GO:0006811,ion transport; GO:0006820,anion transport; GO:0008150,biological_process; GO:0015833,peptide transport; GO:0042886,amide transport; GO:0051179,locali…	POT family	--	--	--
Cluster-51368.0	3.4	3.94	3.04	89.83	104.19	89.55	130	157	108	3900	4445	3674	4.98158	0	0	up	2261	K14487 auxin responsive GH3 gene family | (RefSeq) probable indole-3-acetic acid-amido synthetase GH3.8 (A)	ko04075: Plant hormone signal transduction	PREDICTED: probable indole-3-acetic acid-amido synthetase GH3.8 [Elaeis guineensis]	GH38_ORYSI RecName: Full=Indole-3-acetic acid-amido synthetase GH3.8 {ECO:0000305}; EC=6.3.2.- {ECO:0000305|PubMed:18192436}; AltName: Full=Auxin-responsive GH3-like protein 8 {ECO:0000303|PubMed:15856348}; Short=OsGH3-8 {ECO:0000303|PubMed:15856348};	A0A3S3MQU4_9MAGN SubName: Full=GH3 auxin-responsive promoter {ECO:0000313|EMBL:RWR78033.1};	--	GO:0016874,ligase activity; GO:0003674,molecular_function; GO:0003824,catalytic activity	GH3 auxin-responsive promoter	--	--	--
Cluster-52043.1	77.38	87.41	83.54	438.83	466.86	438.02	1461	1717	1457	9332	9785	8826	2.64301	0	0	up	1257	K08234 glyoxylase I family protein | (RefSeq) uncharacterized protein LOC110020254 (A)	--	methylmalonyl-CoA epimerase, mitochondrial-like [Asparagus officinalis]	--	A0A5P1EP72_ASPOF RecName: Full=VOC domain-containing protein {ECO:0000259|PROSITE:PS51819};	--	--	Glyoxalase/Bleomycin resistance protein/Dioxygenase superfamily	--	--	--
Cluster-52324.1	8.76	10.87	9.37	100.36	103.58	102.36	289	373	287	3752	3808	3619	3.61168	0	0	up	1988	K23618 acyl-activating enzyme 11/12 [EC:6.2.1.2 6.2.1.-] | (RefSeq) butyrate--CoA ligase AAE11, peroxisomal (A)	--	PREDICTED: probable acyl-activating enzyme 5, peroxisomal [Elaeis guineensis]	CCL4_HUMLU RecName: Full=2-methylpropanoate--CoA ligase CCL4 {ECO:0000305|PubMed:23300257}; Short=HlCCL4 {ECO:0000303|PubMed:23300257}; EC=6.2.1.- {ECO:0000269|PubMed:23300257}; AltName: Full=2-methylbutanoate--CoA ligase CCL4 {ECO:0000305|PubMed:23300257}; EC=6.2.1.- {ECO:0000269|PubMed:23300257}; AltName: Full=Butanoate--CoA ligase CCL3 {ECO:0000305|PubMed:23300257}; EC=6.2.1.- {ECO:0000269|Pub…	A0A6I9S1K1_ELAGV SubName: Full=probable acyl-activating enzyme 5, peroxisomal {ECO:0000313|RefSeq:XP_010935530.1};	Acyl-CoA synthetase	GO:0003987,acetate-CoA ligase activity; GO:0003674,molecular_function; GO:0003824,catalytic activity; GO:0016405,CoA-ligase activity; GO:0016874,ligase activity; GO:0016877,ligase activity, forming carbon-sulfur bonds; GO:0016878,acid-thiol ligase activity	AMP-binding enzyme	--	--	--
Cluster-53140.0	131.47	133.97	125.29	583	628.48	599.75	3028	3224	2687	15068	15971	14685	2.40673	0	0	up	1617	--	--	PREDICTED: PI-PLC X-box domain-containing protein DDB_G0293730 [Elaeis guineensis]	--	A0A6I9RZA1_ELAGV SubName: Full=PI-PLC X-box domain-containing protein DDB_G0293730 {ECO:0000313|RefSeq:XP_010935072.1};	Glycosylphosphatidylinositol-specific phospholipase C	GO:0008081,phosphoric diester hydrolase activity; GO:0006629,lipid metabolic process; GO:0003674,molecular_function; GO:0003824,catalytic activity; GO:0016787,hydrolase activity; GO:0016788,hydrolase activity, acting on ester bonds; GO:0042578,phosphoric ester hydrolase activity; GO:0008150,biological_process; GO:0008152,metabolic process; GO:0044238,primary metabolic process; GO:0071704,organic …	--	--	--	--
Cluster-54775.0	22.3	25.1	21.17	164.77	175.9	159.78	589	690	518	4986	5190	4535	3.08674	0	0	up	2142	K01696 tryptophan synthase beta chain [EC:4.2.1.20] | (RefSeq) tryptophan synthase beta chain 1 (A)	ko00260: Glycine, serine and threonine metabolism; ko00400: Phenylalanine, tyrosine and tryptophan biosynthesis; ko01100: Metabolic pathways; ko01110: Biosynthesis of secondary metabolites; ko01230: Biosynthesis of amino acids	PREDICTED: tryptophan synthase beta chain 1 [Phoenix dactylifera]	TRPB_CAMAC RecName: Full=Tryptophan synthase beta chain 2, chloroplastic; EC=4.2.1.20; Flags: Precursor;	A0A5D3E225_CUCME RecName: Full=Tryptophan synthase {ECO:0000256|ARBA:ARBA00012043, ECO:0000256|RuleBase:RU003663}; EC=4.2.1.20 {ECO:0000256|ARBA:ARBA00012043, ECO:0000256|RuleBase:RU003663};	Tryptophan synthase beta chain	GO:0009507,chloroplast; GO:0004834,tryptophan synthase activity; GO:0003674,molecular_function; GO:0003824,catalytic activity; GO:0016829,lyase activity; GO:0016835,carbon-oxygen lyase activity; GO:0016836,hydro-lyase activity; GO:0005575,cellular_component; GO:0005622,intracellular anatomical structure; GO:0005737,cytoplasm; GO:0009536,plastid; GO:0043226,organelle; GO:0043227,membrane-bounded o…	Pyridoxal-phosphate dependent enzyme	--	--	--
Cluster-57341.2	89.41	92.96	88.33	382.64	381.57	389.2	1561	1702	1429	7476	7308	7173	2.27806	0	0	up	1365	K22314 glucosinolate gamma-glutamyl hydrolase [EC:3.4.19.16] | (RefSeq) gamma-glutamyl peptidase 5-like (A)	--	gamma-glutamyl peptidase 5-like [Asparagus officinalis]	GGP5_ARATH RecName: Full=Gamma-glutamyl peptidase 5 {ECO:0000305}; EC=3.4.19.- {ECO:0000305};	A0A5P1FEU2_ASPOF RecName: Full=Glutamine amidotransferase type-1 domain-containing protein {ECO:0000259|PROSITE:PS51273};	Predicted glutamine synthetase	GO:0005829,cytosol; GO:0008233,peptidase activity; GO:0003674,molecular_function; GO:0003824,catalytic activity; GO:0016787,hydrolase activity; GO:0140096,catalytic activity, acting on a protein; GO:0005575,cellular_component; GO:0005622,intracellular anatomical structure; GO:0005737,cytoplasm; GO:0110165,cellular anatomical entity	Glutamine amidotransferase class-I	--	--	--
Cluster-60231.4	19.33	19.15	21.89	231.66	245.12	225.48	540	556	567	7323	7623	6743	3.7507	0	0	up	1726	K13264 isoflavone 7-O-glucoside-6''-O-malonyltransferase [EC:2.3.1.115] | (Kazusa) Lj2g3v1090790.1; - (A)	ko00943: Isoflavonoid biosynthesis; ko00944: Flavone and flavonol biosynthesis	PREDICTED: anthocyanin 5-aromatic acyltransferase-like [Elaeis guineensis]	5MAT1_SALSN RecName: Full=Malonyl-coenzyme:anthocyanin 5-O-glucoside-6'''-O-malonyltransferase {ECO:0000303|PubMed:11598135}; Short=Malonyl CoA:anthocyanin 5-O-glucoside-6'''-O-malonyltransferase {ECO:0000312|EMBL:AAL50566.1}; Short=Ss5MaT1 {ECO:0000303|PubMed:11598135}; EC=2.3.1.172;	A0A6I9R1I2_ELAGV SubName: Full=anthocyanin 5-aromatic acyltransferase {ECO:0000313|RefSeq:XP_010918788.1};	--	GO:0033810,anthocyanin 5-O-glucoside 6'''-O-malonyltransferase activity; GO:0009718,anthocyanin-containing compound biosynthetic process; GO:0009698,phenylpropanoid metabolic process; GO:0003674,molecular_function; GO:0003824,catalytic activity; GO:0016740,transferase activity; GO:0016746,transferase activity, transferring acyl groups; GO:0016747,transferase activity, transferring acyl groups oth…	Transferase family	--	--	--
Cluster-60701.0	202.37	195.59	197.51	14.99	13.8	15.32	2659	2667	2376	219	199	213	-3.56007	0	0	down	1439	--	--	PREDICTED: non-specific lipid-transfer protein-like [Musa acuminata subsp. malaccensis]	NLTP_PINTA RecName: Full=Non-specific lipid-transfer protein; Short=LTP; Flags: Precursor;	A0A3S3MNA7_9MAGN SubName: Full=Non-specific lipid-transfer-like protein {ECO:0000313|EMBL:RWR71828.1};	--	GO:0008289,lipid binding; GO:0006869,lipid transport; GO:0003674,molecular_function; GO:0005488,binding; GO:0006810,transport; GO:0006811,ion transport; GO:0006820,anion transport; GO:0008150,biological_process; GO:0010876,lipid localization; GO:0033036,macromolecule localization; GO:0051179,localization; GO:0051234,establishment of localization; GO:0071702,organic substance transport	Probable lipid transfer	--	--	--
Cluster-62078.2	84.02	88.64	88.61	517.66	498.6	490.92	1014	1114	980	6989	6656	6296	2.73133	0	0	up	905	--	--	hypothetical protein EUGRSUZ_J00155, partial [Eucalyptus grandis]	SAG20_ARATH RecName: Full=Senescence associated gene 20 {ECO:0000303|PubMed:10444084}; AltName: Full=Protein WOUND-INDUCED 12 {ECO:0000303|PubMed:12857840}; Short=AtWI-12 {ECO:0000303|PubMed:12857840};	A0A4Y7L1E4_PAPSO SubName: Full=Uncharacterized protein {ECO:0000313|EMBL:RZC78171.1};	--	GO:0007568,aging; GO:0010150,leaf senescence; GO:0009620,response to fungus; GO:0002238,response to molecule of fungal origin; GO:0009624,response to nematode; GO:0010193,response to ozone; GO:0008150,biological_process; GO:0032502,developmental process; GO:0007275,multicellular organism development; GO:0032501,multicellular organismal process; GO:0048366,leaf development; GO:0048367,shoot system…	Wound-induced protein WI12	--	--	--
Cluster-64318.5	40.16	44.97	41.64	171.72	181.75	172.71	1387	1616	1337	6720	6992	6391	2.26361	0	0	up	2067	K15803 (-)-germacrene D synthase [EC:4.2.3.75] | (RefSeq) (-)-germacrene D synthase-like (A)	ko00909: Sesquiterpenoid and triterpenoid biosynthesis	(-)-germacrene D synthase-like [Asparagus officinalis]	BCUSY_MAGGA RecName: Full=Beta-cubebene synthase; Short=Mg25; EC=4.2.3.128;	A0A5P1F272_ASPOF SubName: Full=Uncharacterized protein {ECO:0000313|EMBL:ONK72264.1};	--	GO:0000287,magnesium ion binding; GO:0010334,sesquiterpene synthase activity; GO:0045338,farnesyl diphosphate metabolic process; GO:0051762,sesquiterpene biosynthetic process; GO:0016114,terpenoid biosynthetic process; GO:0003674,molecular_function; GO:0005488,binding; GO:0043167,ion binding; GO:0043169,cation binding; GO:0046872,metal ion binding; GO:0003824,catalytic activity; GO:0010333,terpen…	Terpene synthase family, metal binding domain	--	--	--
Cluster-64343.1	16.16	18.87	15.34	110.73	115.25	109.32	494	600	436	3837	3928	3583	2.94544	0	0	up	1864	K00487 trans-cinnamate 4-monooxygenase [EC:1.14.14.91] | (RefSeq) LOW QUALITY PROTEIN: trans-cinnamate 4-monooxygenase-like (A)	ko00130: Ubiquinone and other terpenoid-quinone biosynthesis; ko00940: Phenylpropanoid biosynthesis; ko00941: Flavonoid biosynthesis; ko00945: Stilbenoid, diarylheptanoid and gingerol biosynthesis; ko01100: Metabolic pathways; ko01110: Biosynthesis of secondary metabolites	LOW QUALITY PROTEIN: trans-cinnamate 4-monooxygenase-like [Asparagus officinalis]	TCMO_NARPS RecName: Full=Trans-cinnamate 4-monooxygenase {ECO:0000305}; EC=1.14.14.91 {ECO:0000250|UniProtKB:Q04468}; AltName: Full=Cinnamic acid 4-hydroxylase {ECO:0000303|PubMed:29229969}; Short=C4H {ECO:0000303|PubMed:29229969}; Short=CA4H {ECO:0000305}; AltName: Full=Cytochrome P450 C4H {ECO:0000305};	W0K531_ALBBR SubName: Full=Cinnamic acid 4-hydroxylase {ECO:0000313|EMBL:AHG06398.1};	Cytochrome P450 CYP2 subfamily	GO:0016021,integral component of membrane; GO:0020037,heme binding; GO:0005506,iron ion binding; GO:0016710,trans-cinnamate 4-monooxygenase activity; GO:0009820,alkaloid metabolic process; GO:0003674,molecular_function; GO:0005488,binding; GO:0046906,tetrapyrrole binding; GO:0097159,organic cyclic compound binding; GO:1901363,heterocyclic compound binding; GO:0043167,ion binding; GO:0043169,catio…	Cytochrome P450	--	--	--
Cluster-65989.0	1246.15	1192.13	1352.16	70.16	56.59	56.09	7776	7744	7556	480	386	367	-4.18289	0	0	down	603	--	--	non-specific lipid-transfer protein-like [Asparagus officinalis]	NLTP_MAIZE RecName: Full=Non-specific lipid-transfer protein; Short=LTP; AltName: Full=Phospholipid transfer protein; Short=PLTP; AltName: Allergen=Zea m 14; Flags: Precursor;	A0A5P1FFI7_ASPOF RecName: Full=Non-specific lipid-transfer protein {ECO:0000256|RuleBase:RU000628};	--	GO:0016020,membrane; GO:0008289,lipid binding; GO:0006869,lipid transport; GO:0003674,molecular_function; GO:0005488,binding; GO:0006810,transport; GO:0006811,ion transport; GO:0006820,anion transport; GO:0008150,biological_process; GO:0010876,lipid localization; GO:0033036,macromolecule localization; GO:0051179,localization; GO:0051234,establishment of localization; GO:0071702,organic substance …	Protease inhibitor/seed storage/LTP family	--	--	--
Cluster-66648.6	128.45	128.69	125.37	528.19	545.33	522.8	3017	3156	2747	14124	14363	13221	2.27521	0	0	up	2497	K05894 12-oxophytodienoic acid reductase [EC:1.3.1.42] | (RefSeq) 12-oxophytodienoate reductase 7 (A)	ko00592: alpha-Linolenic acid metabolism; ko01100: Metabolic pathways; ko01110: Biosynthesis of secondary metabolites	12-oxophytodienoate reductase 7 [Asparagus officinalis]	OPR7_ORYSJ RecName: Full=12-oxophytodienoate reductase 7; EC=1.3.1.42; AltName: Full=12-oxophytodienoate-10,11-reductase 7; Short=OPDA-reductase 7; Short=OsOPR7;	A0A6V7P5U2_ANACO RecName: Full=Oxidored_FMN domain-containing protein {ECO:0000259|Pfam:PF00724};	NADH:flavin oxidoreductase/12-oxophytodienoate reductase	GO:0005777,peroxisome; GO:0016629,12-oxophytodienoate reductase activity; GO:0010181,FMN binding; GO:0016491,oxidoreductase activity; GO:0006633,fatty acid biosynthetic process; GO:0009695,jasmonic acid biosynthetic process; GO:0031408,oxylipin biosynthetic process; GO:0009620,response to fungus; GO:0010193,response to ozone; GO:0048443,stamen development; GO:0003674,molecular_function; GO:000382…	NADH:flavin oxidoreductase / NADH oxidase family	--	--	--
Cluster-66975.10	36.54	39.87	34.47	163.79	168.04	164.35	834	948	729	4221	4265	4009	2.36854	0	0	up	1535	K00521 ferric-chelate reductase [EC:1.16.1.7] | (RefSeq) ferric reduction oxidase 7, chloroplastic-like (A)	--	LOW QUALITY PROTEIN: NAC domain-containing protein 68-like [Asparagus officinalis]	NAC68_ORYSJ RecName: Full=NAC domain-containing protein 68 {ECO:0000303|PubMed:15029955}; Short=ONAC068 {ECO:0000303|PubMed:15029955}; AltName: Full=OsNAC4 {ECO:0000303|PubMed:10660065};	A0A4P6JBI5_NARTA SubName: Full=NAC1 protein {ECO:0000313|EMBL:QBB21140.1}; Flags: Fragment;	--	GO:0005634,nucleus; GO:0003677,DNA binding; GO:0006355,regulation of transcription, DNA-templated; GO:0003674,molecular_function; GO:0003676,nucleic acid binding; GO:0005488,binding; GO:0097159,organic cyclic compound binding; GO:1901363,heterocyclic compound binding; GO:0006139,nucleobase-containing compound metabolic process; GO:0006351,transcription, DNA-templated; GO:0006725,cellular aromatic…	No apical meristem (NAM) protein	NAC	TF	NAC
Cluster-67019.3	43.1	46.29	43.89	150.04	148.78	142.49	1714	1915	1625	6769	6596	6075	1.93793	0	0	up	2338	K10526 OPC-8:0 CoA ligase 1 [EC:6.2.1.-] | (RefSeq) 4-coumarate--CoA ligase-like 4 isoform X1 (A)	ko00592: alpha-Linolenic acid metabolism; ko01100: Metabolic pathways; ko01110: Biosynthesis of secondary metabolites	4-coumarate--CoA ligase-like 4 isoform X2 [Phalaenopsis equestris]	4CLL4_ORYSJ RecName: Full=4-coumarate--CoA ligase-like 4; EC=6.2.1.-;	A0A2I0AX44_9ASPA SubName: Full=4-coumarate--CoA ligase-like 4 {ECO:0000313|EMBL:PKA60113.1}; EC=6.2.1.- {ECO:0000313|EMBL:PKA60113.1};	Acyl-CoA synthetase	GO:0005777,peroxisome; GO:0005524,ATP binding; GO:0016405,CoA-ligase activity; GO:0000166,nucleotide binding; GO:0003674,molecular_function; GO:0005488,binding; GO:0017076,purine nucleotide binding; GO:0030554,adenyl nucleotide binding; GO:0032553,ribonucleotide binding; GO:0032555,purine ribonucleotide binding; GO:0032559,adenyl ribonucleotide binding; GO:0035639,purine ribonucleoside triphospha…	AMP-binding enzyme	--	--	--
Cluster-67145.1	9413.2	10195.4	10314.4	1776.43	1487.05	1639.81	27851	31416	25929	5509	4690	4942	-2.44057	0	0	down	433	--	--	mannose-specific lectin precursor [Polygonatum multiflorum]	CURC2_MOLLA RecName: Full=Curculin-2; AltName: Full=Neoculin acidic subunit; Short=NAS; Flags: Precursor;	O24274_POLML SubName: Full=Mannose-specific lectin {ECO:0000313|EMBL:AAC49413.1};	--	GO:0030246,carbohydrate binding; GO:0003674,molecular_function; GO:0005488,binding	--	--	--	--
Cluster-67849.2	73.23	66.58	72.51	4.59	4.33	4.23	2707	2598	2425	180	179	166	-3.83285	0	0	down	2478	K01179 endoglucanase [EC:3.2.1.4] | (RefSeq) LOW QUALITY PROTEIN: endoglucanase 6-like (A)	ko00500: Starch and sucrose metabolism; ko01100: Metabolic pathways	LOW QUALITY PROTEIN: endoglucanase 6-like [Asparagus officinalis]	GUN6_ARATH RecName: Full=Endoglucanase 6; EC=3.2.1.4; AltName: Full=Endo-1,4-beta glucanase 6; Flags: Precursor;	A0A6I9QUV4_ELAGV RecName: Full=Endoglucanase {ECO:0000256|RuleBase:RU361166}; EC=3.2.1.4 {ECO:0000256|RuleBase:RU361166};	--	GO:0005576,extracellular region; GO:0030246,carbohydrate binding; GO:0008810,cellulase activity; GO:0071555,cell wall organization; GO:0030245,cellulose catabolic process; GO:0003674,molecular_function; GO:0005488,binding; GO:0003824,catalytic activity; GO:0004553,hydrolase activity, hydrolyzing O-glycosyl compounds; GO:0016787,hydrolase activity; GO:0016798,hydrolase activity, acting on glycosyl…	Glycosyl hydrolase family 9	--	--	--
Cluster-68328.0	33.36	39.17	43.44	609.57	581.57	543.91	143	174	163	2812	2697	2416	4.09373	0	0	up	502	K21483 salicylate 1-O-methyltransferase [EC:2.1.1.274] | (RefSeq) anthranilate O-methyltransferase 3-like (A)	--	anthranilate O-methyltransferase 3-like [Asparagus officinalis]	AAM1I_MAIZE RecName: Full=Inactive anthranilate O-methyltransferase 1; AltName: Full=Anthranilic acid methyltransferase 1; AltName: Full=O-methyltransferase 1;	A0A5P1EY37_ASPOF SubName: Full=Uncharacterized protein {ECO:0000313|EMBL:ONK70107.1};	--	GO:0008757,S-adenosylmethionine-dependent methyltransferase activity; GO:0032259,methylation; GO:0003674,molecular_function; GO:0003824,catalytic activity; GO:0008168,methyltransferase activity; GO:0016740,transferase activity; GO:0016741,transferase activity, transferring one-carbon groups; GO:0008150,biological_process; GO:0008152,metabolic process	SAM dependent carboxyl methyltransferase	--	--	--
Cluster-68461.5	13.06	14.03	10.21	149.74	151.41	146.18	368	411	267	4776	4751	4411	3.79295	0	0	up	1739	K14664 IAA-amino acid hydrolase [EC:3.5.1.-] | (RefSeq) IAA-amino acid hydrolase ILR1-like 1 (A)	--	PREDICTED: IAA-amino acid hydrolase ILR1-like 1 [Elaeis guineensis]	ILL1_ORYSJ RecName: Full=IAA-amino acid hydrolase ILR1-like 1; EC=3.5.1.-; Flags: Precursor;	A0A6I9RUR1_ELAGV SubName: Full=IAA-amino acid hydrolase ILR1-like 1 {ECO:0000313|RefSeq:XP_010928552.1};	--	GO:0005783,endoplasmic reticulum; GO:0005788,endoplasmic reticulum lumen; GO:0016787,hydrolase activity; GO:0010179,IAA-Ala conjugate hydrolase activity; GO:0009850,auxin metabolic process; GO:0003674,molecular_function; GO:0003824,catalytic activity; GO:0010178,IAA-amino acid conjugate hydrolase activity; GO:0016810,hydrolase activity, acting on carbon-nitrogen (but not peptide) bonds; GO:000815…	Peptidase family M20/M25/M40	--	--	--
Cluster-68576.14	618.85	542.95	587.72	14.45	14.22	16.89	10548	9630	9241	277	268	306	-5.0635	0	0	down	1162	K14411 RNA-binding protein Musashi | (RefSeq) uncharacterized protein LOC119276992 (A)	ko03015: mRNA surveillance pathway	RecName: Full=Ribosome-inactivating protein charybdin; AltName: Full=rRNA N-glycosidase 2B7U_A Chain A, Ribosome Inactivating Protein Type 1 From Charybdis Maritima Agg	RIP_DRIMA RecName: Full=Ribosome-inactivating protein charybdin; EC=3.2.2.22; AltName: Full=rRNA N-glycosidase;	A0A7D4WUC1_9ASPA RecName: Full=rRNA N-glycosidase {ECO:0000256|ARBA:ARBA00019247}; EC=3.2.2.22 {ECO:0000256|ARBA:ARBA00012001}; Flags: Fragment;	--	GO:0030598,rRNA N-glycosylase activity; GO:0090729,toxin activity; GO:0006952,defense response; GO:0017148,negative regulation of translation; GO:0003674,molecular_function; GO:0003824,catalytic activity; GO:0016787,hydrolase activity; GO:0016798,hydrolase activity, acting on glycosyl bonds; GO:0016799,hydrolase activity, hydrolyzing N-glycosyl compounds; GO:0030597,RNA glycosylase activity; GO:0…	Ribosome inactivating protein	--	--	--
Cluster-68576.26	760.57	766.72	896.8	47.89	50.93	49.74	12464	13075	13548	882	925	868	-3.82537	0	0	down	1128	K14411 RNA-binding protein Musashi | (RefSeq) uncharacterized protein LOC119276992 (A)	ko03015: mRNA surveillance pathway	RecName: Full=Ribosome-inactivating protein charybdin; AltName: Full=rRNA N-glycosidase 2B7U_A Chain A, Ribosome Inactivating Protein Type 1 From Charybdis Maritima Agg	RIP_DRIMA RecName: Full=Ribosome-inactivating protein charybdin; EC=3.2.2.22; AltName: Full=rRNA N-glycosidase;	A0A7D5AS79_9ASPA RecName: Full=rRNA N-glycosidase {ECO:0000256|ARBA:ARBA00019247}; EC=3.2.2.22 {ECO:0000256|ARBA:ARBA00012001}; Flags: Fragment;	--	GO:0030598,rRNA N-glycosylase activity; GO:0090729,toxin activity; GO:0006952,defense response; GO:0017148,negative regulation of translation; GO:0003674,molecular_function; GO:0003824,catalytic activity; GO:0016787,hydrolase activity; GO:0016798,hydrolase activity, acting on glycosyl bonds; GO:0016799,hydrolase activity, hydrolyzing N-glycosyl compounds; GO:0030597,RNA glycosylase activity; GO:0…	Ribosome inactivating protein	--	--	--
Cluster-68576.33	973.85	849.41	1061.45	46.37	41.05	38.45	10406	9446	10357	552	484	435	-4.32148	2.29107e-307	2.87523e-304	down	833	--	--	RecName: Full=Ribosome-inactivating protein charybdin; AltName: Full=rRNA N-glycosidase 2B7U_A Chain A, Ribosome Inactivating Protein Type 1 From Charybdis Maritima Agg	RIP_DRIMA RecName: Full=Ribosome-inactivating protein charybdin; EC=3.2.2.22; AltName: Full=rRNA N-glycosidase;	A0A7D5ARU9_9ASPA RecName: Full=rRNA N-glycosidase {ECO:0000256|ARBA:ARBA00019247}; EC=3.2.2.22 {ECO:0000256|ARBA:ARBA00012001}; Flags: Fragment;	--	GO:0030598,rRNA N-glycosylase activity; GO:0090729,toxin activity; GO:0006952,defense response; GO:0017148,negative regulation of translation; GO:0003674,molecular_function; GO:0003824,catalytic activity; GO:0016787,hydrolase activity; GO:0016798,hydrolase activity, acting on glycosyl bonds; GO:0016799,hydrolase activity, hydrolyzing N-glycosyl compounds; GO:0030597,RNA glycosylase activity; GO:0…	Ribosome inactivating protein	--	--	--
Cluster-52914.19	2984.76	2952.85	2916.75	704.38	689.8	721.59	117167	120607	106629	31358	30179	30365	-1.85601	2.79778e-307	3.4136e-304	down	2311	K03283 heat shock 70kDa protein 1/2/6/8 | (RefSeq) heat shock cognate 70 kDa protein 2 (A)	ko03040: Spliceosome; ko04141: Protein processing in endoplasmic reticulum; ko04144: Endocytosis	heat shock protein 70 [Ornithogalum longebracteatum]	HSP72_SOLLC RecName: Full=Heat shock cognate 70 kDa protein 2;	A0A0A7LUI9_ALBBR SubName: Full=Heat shock protein 70 {ECO:0000313|EMBL:AIZ68155.1};	Molecular chaperones HSP70/HSC70, HSP70 superfamily	GO:0005737,cytoplasm; GO:0005524,ATP binding; GO:0016887,ATPase activity; GO:0031072,heat shock protein binding; GO:0051787,misfolded protein binding; GO:0044183,protein folding chaperone; GO:0051082,unfolded protein binding; GO:0034620,cellular response to unfolded protein; GO:0051085,chaperone cofactor-dependent protein refolding; GO:0042026,protein refolding; GO:0000166,nucleotide binding; GO:…	NAD-specific glutamate dehydrogenase	--	--	--
Cluster-68606.1	580.71	612.37	576.52	16.38	13.97	21.8	6811	7475	6190	214	181	271	-4.88599	6.06966e-305	7.2055e-302	down	887	--	--	--	--	--	--	--	Plant thionin	--	--	--
Cluster-44590.1	105.4	114.06	119.84	11.16	10.33	9.77	3754	4227	3972	450	410	372	-3.23233	3.76632e-303	4.35347e-300	down	2123	K16732 Ase1/PRC1/MAP65 family protein | (RefSeq) 65-kDa microtubule-associated protein 1-like isoform X1 (A)	--	65-kDa microtubule-associated protein 1-like isoform X1 [Asparagus officinalis]	MA651_ARATH RecName: Full=65-kDa microtubule-associated protein 1; Short=AtMAP65-1;	A0A1D1XSE6_9ARAE SubName: Full=65-kDa microtubule-associated protein 1 {ECO:0000313|EMBL:JAT45306.1};	Microtubule-associated protein essential for anaphase spindle elongation	GO:0005938,cell cortex; GO:0005737,cytoplasm; GO:0005874,microtubule; GO:0005634,nucleus; GO:0009524,phragmoplast; GO:0005819,spindle; GO:0008017,microtubule binding; GO:0046983,protein dimerization activity; GO:0043622,cortical microtubule organization; GO:0000911,cytokinesis by cell plate formation; GO:0000226,microtubule cytoskeleton organization; GO:0003674,molecular_function; GO:0005488,bind…	Microtubule associated protein (MAP65/ASE1 family)	--	--	--
Cluster-68576.5	330.85	338.48	324.1	11.05	12.44	14.67	1815	1933	1581	66	74	84	-4.51905	3.3653e-298	3.79019e-295	down	564	--	--	RecName: Full=Ribosome-inactivating protein charybdin; AltName: Full=rRNA N-glycosidase 2B7U_A Chain A, Ribosome Inactivating Protein Type 1 From Charybdis Maritima Agg	RIP_DRIMA RecName: Full=Ribosome-inactivating protein charybdin; EC=3.2.2.22; AltName: Full=rRNA N-glycosidase;	A0A6I9SGI2_ELAGV RecName: Full=rRNA N-glycosidase {ECO:0000256|ARBA:ARBA00019247, ECO:0000256|RuleBase:RU004915}; EC=3.2.2.22 {ECO:0000256|RuleBase:RU004915};	--	GO:0030598,rRNA N-glycosylase activity; GO:0090729,toxin activity; GO:0006952,defense response; GO:0017148,negative regulation of translation; GO:0003674,molecular_function; GO:0003824,catalytic activity; GO:0016787,hydrolase activity; GO:0016798,hydrolase activity, acting on glycosyl bonds; GO:0016799,hydrolase activity, hydrolyzing N-glycosyl compounds; GO:0030597,RNA glycosylase activity; GO:0…	Ribosome inactivating protein	--	--	--
Cluster-56000.1	30.17	30.76	27.79	124.68	130.02	118.71	1278	1356	1097	5996	6143	5395	2.28398	1.31516e-297	1.44418e-294	up	2473	K06653 CDK inhibitor PHO81 | (RefSeq) ankyrin repeat protein nuc-2-like (A)	--	SPX domain-containing membrane protein Os06g0129400-like [Asparagus officinalis]	SPXM2_ORYSI RecName: Full=SPX domain-containing membrane protein OsI_17046;	A0A5P1F9X6_ASPOF RecName: Full=SPX domain-containing protein {ECO:0000259|PROSITE:PS51382};	Predicted transporter/transmembrane protein	GO:0016021,integral component of membrane; GO:0022857,transmembrane transporter activity; GO:0003674,molecular_function; GO:0005215,transporter activity; GO:0005575,cellular_component; GO:0016020,membrane; GO:0031224,intrinsic component of membrane; GO:0110165,cellular anatomical entity	Major Facilitator Superfamily	--	--	--
Cluster-42595.2	26.89	30.56	29.29	152.95	164.03	154.75	426	501	425	2747	2890	2619	2.66161	1.05572e-292	1.13101e-289	up	1223	K13464 jasmonate ZIM domain-containing protein | (RefSeq) protein TIFY 10A-like (A)	ko04075: Plant hormone signal transduction	protein TIFY 10A-like [Asparagus officinalis]	TI10B_ORYSI RecName: Full=Protein TIFY 10b {ECO:0000305};	A0A5P1EJC0_ASPOF RecName: Full=Tify domain-containing protein {ECO:0000259|PROSITE:PS51320};	--	--	tify domain	Tify	TF	Tify
Cluster-47679.6	54.3	59.81	54.22	1.57	2.09	1.95	1635	1873	1517	53	69	62	-4.71817	1.46637e-290	1.53355e-287	down	1838	K19891 glucan endo-1,3-beta-glucosidase 1/2/3 [EC:3.2.1.39] | (RefSeq) hypothetical protein (A)	ko00500: Starch and sucrose metabolism; ko01100: Metabolic pathways	PREDICTED: glucan endo-1,3-beta-glucosidase 10-like [Elaeis guineensis]	E1312_ARATH RecName: Full=Glucan endo-1,3-beta-glucosidase 12; EC=3.2.1.39; AltName: Full=(1->3)-beta-glucan endohydrolase 12; Short=(1->3)-beta-glucanase 12; AltName: Full=Beta-1,3-endoglucanase 12; Short=Beta-1,3-glucanase 12; Flags: Precursor;	A0A6I9RLH9_ELAGV RecName: Full=Glucan endo-1,3-beta-D-glucosidase {ECO:0000256|ARBA:ARBA00012780}; EC=3.2.1.39 {ECO:0000256|ARBA:ARBA00012780};	--	GO:0031225,anchored component of membrane; GO:0046658,anchored component of plasma membrane; GO:0005618,cell wall; GO:0005576,extracellular region; GO:0042973,glucan endo-1,3-beta-D-glucosidase activity; GO:0005975,carbohydrate metabolic process; GO:0071555,cell wall organization; GO:0006952,defense response; GO:0003674,molecular_function; GO:0003824,catalytic activity; GO:0004553,hydrolase activ…	Glycosyl hydrolases family 17	--	--	--
Cluster-59197.7	10.01	12.41	11.86	99.37	103.92	91.57	357	461	394	4024	4137	3506	3.31683	1.92167e-290	1.96297e-287	up	2129	K01626 3-deoxy-7-phosphoheptulonate synthase [EC:2.5.1.54] | (RefSeq) phospho-2-dehydro-3-deoxyheptonate aldolase 2, chloroplastic-like (A)	ko00400: Phenylalanine, tyrosine and tryptophan biosynthesis; ko01100: Metabolic pathways; ko01110: Biosynthesis of secondary metabolites; ko01230: Biosynthesis of amino acids	PREDICTED: phospho-2-dehydro-3-deoxyheptonate aldolase 2, chloroplastic-like [Musa acuminata subsp. malaccensis]	AROF_ORYSJ RecName: Full=Phospho-2-dehydro-3-deoxyheptonate aldolase 1, chloroplastic; EC=2.5.1.54; AltName: Full=3-deoxy-D-arabino-heptulosonate 7-phosphate synthase 1; AltName: Full=DAHP synthase 1; AltName: Full=Phospho-2-keto-3-deoxyheptonate aldolase 1; Flags: Precursor;	A0A7D5U0M8_GLOSU RecName: Full=Phospho-2-dehydro-3-deoxyheptonate aldolase {ECO:0000256|RuleBase:RU363071}; EC=2.5.1.54 {ECO:0000256|RuleBase:RU363071};	--	GO:0009507,chloroplast; GO:0003849,3-deoxy-7-phosphoheptulonate synthase activity; GO:0009073,aromatic amino acid family biosynthetic process; GO:0008652,cellular amino acid biosynthetic process; GO:0009423,chorismate biosynthetic process; GO:0003674,molecular_function; GO:0003824,catalytic activity; GO:0016740,transferase activity; GO:0016765,transferase activity, transferring alkyl or aryl (oth…	Class-II DAHP synthetase family	--	--	--
Cluster-41729.2	658.93	584.35	602.81	60.76	56.65	51.64	10174	9389	8571	1053	969	849	-3.24691	2.46407e-290	2.45981e-287	down	1079	K11855 ubiquitin carboxyl-terminal hydrolase 36/42 [EC:3.4.19.12] | (RefSeq) ubiquitin carboxyl-terminal hydrolase 36 (A)	--	uncharacterized protein A4U43_C03F31490 [Asparagus officinalis]	PRF1_SOLLC RecName: Full=36.4 kDa proline-rich protein;	A0A5P1FH35_ASPOF RecName: Full=AAI domain-containing protein {ECO:0000259|SMART:SM00499};	--	--	Hydrophobic seed protein	--	--	--
Cluster-44142.2	59.43	57.51	58.57	203.45	211.58	208.4	1768	1781	1619	6853	7010	6640	2.03741	3.89154e-289	3.79849e-286	up	1820	K10256 omega-6 fatty acid desaturase / acyl-lipid omega-6 desaturase (Delta-12 desaturase) [EC:1.14.19.6 1.14.19.22] | (RefSeq) delta(12)-fatty-acid desaturase FAD2-like (A)	ko01040: Biosynthesis of unsaturated fatty acids; ko01100: Metabolic pathways; ko01212: Fatty acid metabolism	delta(12)-fatty-acid desaturase FAD2-like [Asparagus officinalis]	FAD2_VERFO RecName: Full=Delta(12)-fatty-acid desaturase FAD2 {ECO:0000303|PubMed:12481086}; EC=1.14.19.6 {ECO:0000269|PubMed:12481086};	A0A5P1ERP7_ASPOF SubName: Full=Uncharacterized protein {ECO:0000313|EMBL:ONK68692.1};	--	GO:0005789,endoplasmic reticulum membrane; GO:0016021,integral component of membrane; GO:0102985,Delta12-fatty-acid desaturase activity; GO:0102987,palmitoleic acid delta 12 desaturase activity; GO:0006636,unsaturated fatty acid biosynthetic process; GO:0003674,molecular_function; GO:0003824,catalytic activity; GO:0016491,oxidoreductase activity; GO:0016705,oxidoreductase activity, acting on pair…	Fatty acid desaturase	--	--	--
Cluster-28997.0	26.5	35.66	27.25	177.75	183.09	167.63	887	1142	846	7093	7329	6361	2.90858	9.83567e-282	9.39178e-279	up	2469	K13260 isoflavone/4'-methoxyisoflavone 2'-hydroxylase [EC:1.14.14.90 1.14.14.89] | (RefSeq) cytochrome P450 81E8-like (A)	ko00943: Isoflavonoid biosynthesis; ko01100: Metabolic pathways; ko01110: Biosynthesis of secondary metabolites	PREDICTED: cytochrome P450 81E8-like [Phoenix dactylifera]	CYQ32_CATRO RecName: Full=Cytochrome P450 81Q32 {ECO:0000303|PubMed:24710322}; Short=CrCYP81Q32 {ECO:0000303|PubMed:24710322}; EC=1.14.-.- {ECO:0000305};	A0A6I9QBI0_ELAGV SubName: Full=isoflavone 3'-hydroxylase {ECO:0000313|RefSeq:XP_010906299.1};	Cytochrome P450 CYP2 subfamily	GO:0016021,integral component of membrane; GO:0020037,heme binding; GO:0005506,iron ion binding; GO:0004497,monooxygenase activity; GO:0016705,oxidoreductase activity, acting on paired donors, with incorporation or reduction of molecular oxygen; GO:0003674,molecular_function; GO:0005488,binding; GO:0046906,tetrapyrrole binding; GO:0097159,organic cyclic compound binding; GO:1901363,heterocyclic c…	Cytochrome P450	--	--	--
Cluster-35448.0	0.8	0.79	0.89	61.81	73.12	57.33	31	32	32	2712	3153	2378	6.48715	1.35392e-268	1.26531e-265	up	2282	--	--	PREDICTED: uncharacterized protein LOC105042730 [Elaeis guineensis]	ALB2_PEA RecName: Full=Albumin-2; AltName: Full=PA2;	A0A443P1H9_9MAGN SubName: Full=Albumin-2 protein {ECO:0000313|EMBL:RWR84635.1};	--	GO:0005829,cytosol; GO:0005509,calcium ion binding; GO:0045735,nutrient reservoir activity; GO:0003674,molecular_function; GO:0005488,binding; GO:0043167,ion binding; GO:0043169,cation binding; GO:0046872,metal ion binding; GO:0005575,cellular_component; GO:0005622,intracellular anatomical structure; GO:0005737,cytoplasm; GO:0110165,cellular anatomical entity	Hemopexin	--	--	--
Cluster-47169.0	2617.57	2540.17	2957.83	280.54	287.56	261.81	66223	66872	69409	8021	8092	7084	-3.08407	4.28823e-265	3.92409e-262	down	1791	K00430 peroxidase [EC:1.11.1.7] | (RefSeq) peroxidase 42 (A)	ko00940: Phenylpropanoid biosynthesis; ko01100: Metabolic pathways; ko01110: Biosynthesis of secondary metabolites	Plant peroxidase [Macleaya cordata]	PER42_ARATH RecName: Full=Peroxidase 42; Short=Atperox P42; EC=1.11.1.7; AltName: Full=ATP1a/ATP1b; AltName: Full=PRXR1; Flags: Precursor;	A0A200QJC0_9MAGN RecName: Full=Peroxidase {ECO:0000256|ARBA:ARBA00012313, ECO:0000256|RuleBase:RU362060}; EC=1.11.1.7 {ECO:0000256|ARBA:ARBA00012313, ECO:0000256|RuleBase:RU362060};	--	GO:0005576,extracellular region; GO:0009505,plant-type cell wall; GO:0009506,plasmodesma; GO:0020037,heme binding; GO:0046872,metal ion binding; GO:0004601,peroxidase activity; GO:0042744,hydrogen peroxide catabolic process; GO:0006979,response to oxidative stress; GO:0048511,rhythmic process; GO:0003674,molecular_function; GO:0005488,binding; GO:0046906,tetrapyrrole binding; GO:0097159,organic c…	Peroxidase	--	--	--
Cluster-66743.2	105.46	129.21	115.12	532.41	513.33	523.14	3674	4681	3730	21013	19911	19514	2.37593	3.29705e-264	2.95551e-261	up	2177	K20556 cytochrome P450 family 76 subfamily C | (RefSeq) cytochrome P450 76T24-like (A)	--	PREDICTED: geraniol 8-hydroxylase-like [Elaeis guineensis]	C76B6_CATRO RecName: Full=Geraniol 8-hydroxylase; EC=1.14.14.83 {ECO:0000269|PubMed:11718718, ECO:0000269|PubMed:21504162}; AltName: Full=Cytochrome P450 76B6; AltName: Full=Geraniol 10-hydroxylase; Short=CrG10H;	A0A6I9QPS0_ELAGV SubName: Full=geraniol 8-hydroxylase {ECO:0000313|RefSeq:XP_010911502.1};	Cytochrome P450 CYP2 subfamily	GO:0005789,endoplasmic reticulum membrane; GO:0016021,integral component of membrane; GO:0102811,geraniol 10-hydroxylase activity; GO:0020037,heme binding; GO:0005506,iron ion binding; GO:0016709,oxidoreductase activity, acting on paired donors, with incorporation or reduction of molecular oxygen, NAD(P)H as one donor, and incorporation of one atom of oxygen; GO:0016099,monoterpenoid biosynthetic…	Cytochrome P450	--	--	--
Cluster-59315.1	44.83	40.04	41.45	201.83	205.16	205.44	879	817	751	4461	4468	4301	2.48368	1.94944e-263	1.71254e-260	up	1295	K09422 transcription factor MYB, plant | (RefSeq) myb-related protein Myb4-like (A)	--	myb-related protein Myb4-like [Asparagus officinalis]	MYB4_ORYSJ RecName: Full=Transcription factor MYB4 {ECO:0000305}; AltName: Full=Myb-related protein 4 {ECO:0000305}; Short=OsMyb4 {ECO:0000303|PubMed:14675437}; AltName: Full=Transcription factor RLTR1 {ECO:0000312|EMBL:AAP92750.1};	A0A1R3L6N8_ASPOF SubName: Full=Uncharacterized protein {ECO:0000313|EMBL:ONK55275.1};	Transcription factor, Myb superfamily	GO:0005634,nucleus; GO:0003677,DNA binding; GO:0045893,positive regulation of transcription, DNA-templated; GO:0009409,response to cold; GO:0003674,molecular_function; GO:0003676,nucleic acid binding; GO:0005488,binding; GO:0097159,organic cyclic compound binding; GO:1901363,heterocyclic compound binding; GO:0006139,nucleobase-containing compound metabolic process; GO:0006351,transcription, DNA-t…	Myb-like DNA-binding domain	MYB	TF	MYB->MYB
Cluster-36742.0	80.69	81.23	80.87	470.09	557.05	492.44	1260	1320	1163	8245	9641	8191	2.85066	1.05032e-260	9.04591e-258	up	1088	K00059 3-oxoacyl-[acyl-carrier protein] reductase [EC:1.1.1.100] | (RefSeq) NADPH-dependent aldehyde reductase-like protein, chloroplastic (A)	ko00061: Fatty acid biosynthesis; ko00780: Biotin metabolism; ko01100: Metabolic pathways; ko01110: Biosynthesis of secondary metabolites; ko01212: Fatty acid metabolism; ko01240: Biosynthesis of cofactors	PREDICTED: short-chain type dehydrogenase/reductase-like [Nelumbo nucifera]	ADRC3_ARATH RecName: Full=NADPH-dependent aldehyde reductase-like protein, chloroplastic {ECO:0000250|UniProtKB:Q9SQR2}; EC=1.1.1.- {ECO:0000250|UniProtKB:Q9SQR2}; Flags: Precursor;	A0A7J7HNB9_CAMSI SubName: Full=Uncharacterized protein {ECO:0000313|EMBL:KAF5954055.1};	Reductases with broad range of substrate specificities	GO:0009507,chloroplast; GO:0016491,oxidoreductase activity; GO:0003674,molecular_function; GO:0003824,catalytic activity; GO:0005575,cellular_component; GO:0005622,intracellular anatomical structure; GO:0005737,cytoplasm; GO:0009536,plastid; GO:0043226,organelle; GO:0043227,membrane-bounded organelle; GO:0043229,intracellular organelle; GO:0043231,intracellular membrane-bounded organelle; GO:0110…	Enoyl-(Acyl carrier protein) reductase	--	--	--
Cluster-62584.0	154.45	161.9	158.26	366.69	366.85	358.27	3149	3436	2987	8420	8306	7800	1.40752	1.68537e-260	1.42362e-257	up	3054	--	--	PREDICTED: uncharacterized protein LOC103998230 [Musa acuminata subsp. malaccensis]	--	M0U164_MUSAM SubName: Full=Uncharacterized protein {ECO:0000313|EnsemblPlants:GSMUA_Achr9P17570_001};	Predicted PhzC/PhzF-type epimerase	GO:0005737,cytoplasm; GO:0016853,isomerase activity; GO:0009058,biosynthetic process; GO:0003674,molecular_function; GO:0003824,catalytic activity; GO:0008150,biological_process; GO:0008152,metabolic process; GO:0005575,cellular_component; GO:0005622,intracellular anatomical structure; GO:0110165,cellular anatomical entity	--	--	--	--
Cluster-50095.2	63.76	62.64	71.97	339.52	337.87	341.34	950	971	986	5677	5577	5414	2.56529	1.24624e-257	1.03283e-254	up	1051	K00588 caffeoyl-CoA O-methyltransferase [EC:2.1.1.104] | (RefSeq) caffeoyl-CoA O-methyltransferase (A)	ko00940: Phenylpropanoid biosynthesis; ko00941: Flavonoid biosynthesis; ko00945: Stilbenoid, diarylheptanoid and gingerol biosynthesis; ko01100: Metabolic pathways; ko01110: Biosynthesis of secondary metabolites	coffee acyl coenzyme A-3-O-methyl transferase [Curcuma longa]	CAMT_SOLTU RecName: Full=Caffeoyl-CoA O-methyltransferase; EC=2.1.1.104; AltName: Full=Trans-caffeoyl-CoA 3-O-methyltransferase; Short=CCoAMT; Short=CCoAOMT;	A0A076E5M6_CURLO SubName: Full=Coffee acyl coenzyme A-3-O-methyl transferase {ECO:0000313|EMBL:AII00961.1};	O-methyltransferase	GO:0042409,caffeoyl-CoA O-methyltransferase activity; GO:0046872,metal ion binding; GO:0008757,S-adenosylmethionine-dependent methyltransferase activity; GO:0009809,lignin biosynthetic process; GO:0032259,methylation; GO:0003674,molecular_function; GO:0003824,catalytic activity; GO:0008168,methyltransferase activity; GO:0008171,O-methyltransferase activity; GO:0016740,transferase activity; GO:001…	Bacterial archaeo-eukaryotic release factor family 2	--	--	--
Cluster-52914.9	3.14	3.5	4.3	48.7	45.74	50.65	161	187	206	2845	2625	2796	3.9455	2.99942e-254	2.43975e-251	up	2942	K03283 heat shock 70kDa protein 1/2/6/8 | (RefSeq) heat shock cognate 70 kDa protein 2-like (A)	ko03040: Spliceosome; ko04141: Protein processing in endoplasmic reticulum; ko04144: Endocytosis	DnaK-type molecular chaperone hsp70, partial [Elaeis guineensis]	HS704_ARATH RecName: Full=Heat shock 70 kDa protein 4 {ECO:0000303|PubMed:11599561}; AltName: Full=Heat shock cognate 70 kDa protein 4 {ECO:0000303|PubMed:11402207}; AltName: Full=Heat shock cognate protein 70-4 {ECO:0000303|PubMed:11402207}; Short=AtHsc70-4 {ECO:0000303|PubMed:11402207}; AltName: Full=Heat shock protein 70-4 {ECO:0000303|PubMed:11599561}; Short=AtHsp70-4 {ECO:0000303|PubMed:1159…	A0A1D1YTU8_9ARAE SubName: Full=Heat shock cognate protein {ECO:0000313|EMBL:JAT58036.1}; Flags: Fragment;	Molecular chaperones HSP70/HSC70, HSP70 superfamily	GO:0005618,cell wall; GO:0005737,cytoplasm; GO:0005829,cytosol; GO:0005794,Golgi apparatus; GO:0005739,mitochondrion; GO:0005634,nucleus; GO:0005886,plasma membrane; GO:0005774,vacuolar membrane; GO:0005524,ATP binding; GO:0016887,ATPase activity; GO:0031072,heat shock protein binding; GO:0051787,misfolded protein binding; GO:0044183,protein folding chaperone; GO:0031625,ubiquitin protein ligase …	UcrQ family	--	--	--
Cluster-60338.3	522.69	478.69	555.36	32.87	25.27	31.47	9172	8741	8994	649	492	589	-3.91568	5.79915e-253	4.63131e-250	down	1188	--	--	PREDICTED: uncharacterized protein LOC100256767 [Vitis vinifera]	--	A0A2R6R6R8_ACTCC SubName: Full=Natterin-3 like {ECO:0000313|EMBL:PSS21691.1};	--	GO:0005576,extracellular region; GO:0009405,pathogenesis; GO:0008150,biological_process; GO:0044419,biological process involved in interspecies interaction between organisms; GO:0005575,cellular_component; GO:0110165,cellular anatomical entity	Agglutinin domain	--	--	--
Cluster-68576.2	1393.2	1427.68	1632.77	207.53	206.55	203.17	13244	14125	14126	2193	2163	2043	-2.65255	1.70352e-251	1.33617e-248	down	772	--	--	RecName: Full=Ribosome-inactivating protein charybdin; AltName: Full=rRNA N-glycosidase 2B7U_A Chain A, Ribosome Inactivating Protein Type 1 From Charybdis Maritima Agg	RIP_DRIMA RecName: Full=Ribosome-inactivating protein charybdin; EC=3.2.2.22; AltName: Full=rRNA N-glycosidase;	A0A7D4WS34_9ASPA RecName: Full=rRNA N-glycosidase {ECO:0000256|ARBA:ARBA00019247}; EC=3.2.2.22 {ECO:0000256|ARBA:ARBA00012001}; Flags: Fragment;	--	GO:0030598,rRNA N-glycosylase activity; GO:0090729,toxin activity; GO:0006952,defense response; GO:0017148,negative regulation of translation; GO:0003674,molecular_function; GO:0003824,catalytic activity; GO:0016787,hydrolase activity; GO:0016798,hydrolase activity, acting on glycosyl bonds; GO:0016799,hydrolase activity, hydrolyzing N-glycosyl compounds; GO:0030597,RNA glycosylase activity; GO:0…	Ribosome inactivating protein	--	--	--
Cluster-42595.1	35.77	42.31	45.68	369.86	440.25	392.44	475	585	544	5505	6458	5542	3.49712	4.8549e-248	3.74117e-245	up	1292	K13464 jasmonate ZIM domain-containing protein | (RefSeq) protein TIFY 10A-like (A)	ko04075: Plant hormone signal transduction	uncharacterized protein A4U43_C06F3830 [Asparagus officinalis]	TI10B_ORYSJ RecName: Full=Protein TIFY 10b {ECO:0000305}; Short=OsTIFY10b {ECO:0000303|PubMed:19618278}; AltName: Full=Jasmonate ZIM domain-containing protein 7 {ECO:0000305}; Short=OsJAZ7 {ECO:0000303|PubMed:19618278}; AltName: Full=OsJAZ6 {ECO:0000303|PubMed:21332845};	A0A5P1EJC0_ASPOF RecName: Full=Tify domain-containing protein {ECO:0000259|PROSITE:PS51320};	--	GO:0005634,nucleus; GO:0031347,regulation of defense response; GO:2000022,regulation of jasmonic acid mediated signaling pathway; GO:0009611,response to wounding; GO:0006950,response to stress; GO:0006952,defense response; GO:0008150,biological_process; GO:0048583,regulation of response to stimulus; GO:0050789,regulation of biological process; GO:0050896,response to stimulus; GO:0065007,biologica…	tify domain	Others	TR	Others
Cluster-66355.2	45.08	43.01	35.57	283.97	285.98	274.78	621	617	450	4391	4368	4033	2.97615	1.88137e-247	1.42478e-244	up	994	K07151 dolichyl-diphosphooligosaccharide---protein glycosyltransferase [EC:2.4.99.18] | (RefSeq) dolichyl-diphosphooligosaccharide--protein glycosyltransferase subunit STT3B-like isoform X1 (A)	ko00510: N-Glycan biosynthesis; ko00513: Various types of N-glycan biosynthesis; ko01100: Metabolic pathways; ko04141: Protein processing in endoplasmic reticulum	LOW QUALITY PROTEIN: 36.4 kDa proline-rich protein-like [Asparagus officinalis]	PRF1_SOLLC RecName: Full=36.4 kDa proline-rich protein;	A0A6I9QS80_ELAGV SubName: Full=36.4 kDa proline-rich protein {ECO:0000313|RefSeq:XP_010914263.1};	--	--	Hydrophobic seed protein	--	--	--
Cluster-52914.14	85.78	97.45	103.54	765	911.97	825.89	3297	3897	3706	33347	39071	34032	3.33553	2.59103e-247	1.92896e-244	up	2269	K03283 heat shock 70kDa protein 1/2/6/8 | (RefSeq) heat shock cognate 70 kDa protein 2 (A)	ko03040: Spliceosome; ko04141: Protein processing in endoplasmic reticulum; ko04144: Endocytosis	heat shock protein 70 [Ornithogalum longebracteatum]	HS701_ARATH RecName: Full=Heat shock 70 kDa protein 1 {ECO:0000303|PubMed:11599561}; AltName: Full=Heat shock cognate 70 kDa protein 1 {ECO:0000303|PubMed:11402207}; AltName: Full=Heat shock cognate protein 70-1 {ECO:0000303|PubMed:11402207}; Short=AtHsc70-1 {ECO:0000303|PubMed:11402207}; AltName: Full=Heat shock protein 70-1 {ECO:0000303|PubMed:11599561}; Short=AtHsp70-1 {ECO:0000303|PubMed:1159…	A0A0A7LUI9_ALBBR SubName: Full=Heat shock protein 70 {ECO:0000313|EMBL:AIZ68155.1};	Molecular chaperones HSP70/HSC70, HSP70 superfamily	GO:0048046,apoplast; GO:0005618,cell wall; GO:0009507,chloroplast; GO:0005737,cytoplasm; GO:0005829,cytosol; GO:0022626,cytosolic ribosome; GO:0005794,Golgi apparatus; GO:0005730,nucleolus; GO:0005634,nucleus; GO:0005886,plasma membrane; GO:0009506,plasmodesma; GO:0005774,vacuolar membrane; GO:0005524,ATP binding; GO:0016887,ATPase activity; GO:0031072,heat shock protein binding; GO:0051787,misfo…	NAD-specific glutamate dehydrogenase	--	--	--
Cluster-55934.4	64.96	58.98	62.02	200.19	202.86	205.26	1555	1570	1471	5789	5771	5614	1.95026	7.49602e-243	5.48758e-240	up	1814	K01535 H+-transporting ATPase [EC:7.1.2.1] | (RefSeq) plasma membrane ATPase (A)	ko00190: Oxidative phosphorylation; ko01100: Metabolic pathways	plasma membrane ATPase [Asparagus officinalis]	PMA4_NICPL RecName: Full=Plasma membrane ATPase 4; EC=7.1.2.1; AltName: Full=Proton pump 4;	A0A4S8KBJ3_MUSBA RecName: Full=Cation_ATPase_N domain-containing protein {ECO:0000259|SMART:SM00831};	Plasma membrane H+-transporting ATPase	GO:0016021,integral component of membrane; GO:0005886,plasma membrane; GO:0005524,ATP binding; GO:0046872,metal ion binding; GO:0008553,proton-exporting ATPase activity, phosphorylative mechanism; GO:0120029,proton export across plasma membrane; GO:0000166,nucleotide binding; GO:0003674,molecular_function; GO:0005488,binding; GO:0017076,purine nucleotide binding; GO:0030554,adenyl nucleotide bind…	haloacid dehalogenase-like hydrolase	--	--	--
Cluster-62431.1	98.53	86.48	80.59	0.62	0.61	1.19	3275	2991	2491	23	22	42	-6.59899	1.28834e-241	9.27689e-239	down	2000	K20619 cytochrome P450 family 78 subfamily A | (RefSeq) cytochrome P450 78A11 (A)	--	Cytochrome P450 78A11 [Ananas comosus]	C78AB_ORYSJ RecName: Full=Cytochrome P450 78A11; EC=1.14.-.-; AltName: Full=Protein PLASTOCHRON1;	A0A199VUG9_ANACO SubName: Full=Cytochrome P450 78A11 {ECO:0000313|EMBL:OAY80877.1};	Cytochrome P450 CYP2 subfamily	GO:0016021,integral component of membrane; GO:0020037,heme binding; GO:0005506,iron ion binding; GO:0004497,monooxygenase activity; GO:0016705,oxidoreductase activity, acting on paired donors, with incorporation or reduction of molecular oxygen; GO:0007275,multicellular organism development; GO:0040008,regulation of growth; GO:0090709,regulation of timing of plant organ formation; GO:0003674,mole…	Cytochrome P450	--	--	--
Cluster-32043.2	80.46	82.69	87.93	6.73	6.64	7.63	1754	1884	1773	165	160	176	-3.38465	6.67117e-241	4.7262e-238	down	1840	K00218 protochlorophyllide reductase [EC:1.3.1.33] | (RefSeq) protochlorophyllide reductase (A)	ko00860: Porphyrin metabolism; ko01100: Metabolic pathways; ko01110: Biosynthesis of secondary metabolites	PREDICTED: protochlorophyllide reductase [Elaeis guineensis]	PORA_CUCSA RecName: Full=Protochlorophyllide reductase, chloroplastic; Short=PCR; EC=1.3.1.33; AltName: Full=NADPH-protochlorophyllide oxidoreductase; Short=POR; Flags: Precursor;	A0A7U3T2U7_9ASPA SubName: Full=POR {ECO:0000313|EMBL:QPO14977.1};	Dehydrogenases with different specificities (related to short-chain alcohol dehydrogenases)	GO:0009507,chloroplast; GO:0016630,protochlorophyllide reductase activity; GO:0015995,chlorophyll biosynthetic process; GO:0015979,photosynthesis; GO:0003674,molecular_function; GO:0003824,catalytic activity; GO:0016491,oxidoreductase activity; GO:0016627,oxidoreductase activity, acting on the CH-CH group of donors; GO:0016628,oxidoreductase activity, acting on the CH-CH group of donors, NAD or N…	short chain dehydrogenase	--	--	--
Cluster-68859.0	4.28	3.84	3.88	60.18	76.81	70	151	141	128	2420	3036	2661	4.32378	8.96067e-241	6.24743e-238	up	2116	K13811 3'-phosphoadenosine 5'-phosphosulfate synthase [EC:2.7.7.4 2.7.1.25] | (RefSeq) LOW QUALITY PROTEIN: ATP sulfurylase 1, chloroplastic-like (A)	ko00230: Purine metabolism; ko00261: Monobactam biosynthesis; ko00450: Selenocompound metabolism; ko00920: Sulfur metabolism; ko01100: Metabolic pathways; ko01110: Biosynthesis of secondary metabolites	LOW QUALITY PROTEIN: ATP sulfurylase 1, chloroplastic-like [Asparagus officinalis]	APS1_ARATH RecName: Full=ATP sulfurylase 1, chloroplastic; Short=AtPS1; EC=2.7.7.4; Flags: Precursor;	Q8W1X3_ALLCE RecName: Full=Sulfate adenylyltransferase {ECO:0000256|ARBA:ARBA00012391}; EC=2.7.7.4 {ECO:0000256|ARBA:ARBA00012391};	ATP sulfurylase (sulfate adenylyltransferase)	GO:0009507,chloroplast; GO:0009570,chloroplast stroma; GO:0005886,plasma membrane; GO:0004020,adenylylsulfate kinase activity; GO:0005524,ATP binding; GO:0004781,sulfate adenylyltransferase (ATP) activity; GO:0070814,hydrogen sulfide biosynthetic process; GO:0046686,response to cadmium ion; GO:0001887,selenium compound metabolic process; GO:0000103,sulfate assimilation; GO:0003674,molecular_funct…	ATP-sulfurylase	--	--	--
Cluster-39511.26	44.78	48	42.16	141.08	146.65	141.85	1406	1517	1233	4744	4904	4646	1.83484	1.41296e-240	9.69735e-238	up	2023	K01723 hydroperoxide dehydratase [EC:4.2.1.92] | (RefSeq) allene oxide synthase 1, chloroplastic-like (A)	ko00592: alpha-Linolenic acid metabolism; ko01100: Metabolic pathways; ko01110: Biosynthesis of secondary metabolites	PREDICTED: LOW QUALITY PROTEIN: allene oxide synthase 1, chloroplastic-like, partial [Phoenix dactylifera]	C74A1_ORYSJ RecName: Full=Allene oxide synthase 1, chloroplastic; EC=4.2.1.92; AltName: Full=Cytochrome P450 74A1; AltName: Full=Hydroperoxide dehydrase 1; Flags: Precursor;	A0A6I9QLG1_ELAGV SubName: Full=allene oxide synthase 1, chloroplastic {ECO:0000313|RefSeq:XP_010910500.1};	--	GO:0031969,chloroplast membrane; GO:0009535,chloroplast thylakoid membrane; GO:0005739,mitochondrion; GO:0010287,plastoglobule; GO:0009978,allene oxide synthase activity; GO:0020037,heme binding; GO:0047987,hydroperoxide dehydratase activity; GO:0005506,iron ion binding; GO:0004497,monooxygenase activity; GO:0016491,oxidoreductase activity; GO:0016705,oxidoreductase activity, acting on paired don…	Cytochrome P450	--	--	--
Cluster-63094.2	8.27	6.45	8.54	62.95	62.25	62.73	206	189	216	2140	2069	1923	3.37149	3.8025e-234	2.56956e-231	up	1879	K24028 salicylic acid 3-hydroxylase [EC:1.14.11.-] | (RefSeq) flavonol synthase/flavanone 3-hydroxylase (A)	--	LOW QUALITY PROTEIN: probable 2-oxoglutarate-dependent dioxygenase At5g05600 [Asparagus officinalis]	JOX1_ARATH RecName: Full=Jasmonate-induced oxygenase 1 {ECO:0000303|PubMed:28559313}; EC=1.14.11.- {ECO:0000269|PubMed:28559313}; AltName: Full=2-oxoglutarate-dependent dioxygenase JOX1 {ECO:0000305}; AltName: Full=Jasmonic acid oxidase 1 {ECO:0000303|PubMed:28760569};	A0A2I0VP92_9ASPA SubName: Full=Flavonol synthase/flavanone 3-hydroxylase {ECO:0000313|EMBL:PKU65234.1};	Iron/ascorbate family oxidoreductases	GO:0051213,dioxygenase activity; GO:0046872,metal ion binding; GO:0009813,flavonoid biosynthetic process; GO:0003674,molecular_function; GO:0003824,catalytic activity; GO:0016491,oxidoreductase activity; GO:0005488,binding; GO:0043167,ion binding; GO:0043169,cation binding; GO:0008150,biological_process; GO:0008152,metabolic process; GO:0009058,biosynthetic process; GO:0009812,flavonoid metabolic…	2OG-Fe(II) oxygenase superfamily	--	--	--
Cluster-53548.0	217.68	221.97	239.24	1136.33	1269.25	1235.27	4019	4213	4131	23814	26324	24485	2.64042	2.70199e-233	1.79821e-230	up	1264	K13070 momilactone-A synthase [EC:1.1.1.295] | (RefSeq) momilactone A synthase (A)	ko00904: Diterpenoid biosynthesis; ko01110: Biosynthesis of secondary metabolites	momilactone A synthase-like isoform X2 [Asparagus officinalis]	SILD_FORIN RecName: Full=Secoisolariciresinol dehydrogenase; EC=1.1.1.331; Flags: Fragment;	A0A5P1E4U0_ASPOF SubName: Full=Uncharacterized protein {ECO:0000313|EMBL:ONK57489.1};	Reductases with broad range of substrate specificities	GO:0102911,(-)-secoisolariciresinol dehydrogenase activity; GO:0009807,lignan biosynthetic process; GO:0003674,molecular_function; GO:0003824,catalytic activity; GO:0016491,oxidoreductase activity; GO:0016614,oxidoreductase activity, acting on CH-OH group of donors; GO:0016616,oxidoreductase activity, acting on the CH-OH group of donors, NAD or NADP as acceptor; GO:0006725,cellular aromatic compo…	RIO1 family	--	--	--
Cluster-60645.3	47.78	54.04	52.62	198.24	182.22	186.57	971	1143	989	4544	4115	4050	2.08413	6.88672e-227	4.51481e-224	up	1332	K15104 solute carrier family 25 (mitochondrial oxoglutarate transporter), member 11 | (RefSeq) mitochondrial uncoupling protein 5 (A)	--	PREDICTED: mitochondrial uncoupling protein 5 [Phoenix dactylifera]	PUMP5_ARATH RecName: Full=Mitochondrial uncoupling protein 5; Short=AtPUMP5; AltName: Full=Mitochondrial dicarboxylate carrier 1;	A0A4S8IV25_MUSBA SubName: Full=Uncharacterized protein {ECO:0000313|EMBL:THU52631.1};	Mitochondrial oxoglutarate/malate carrier proteins	GO:0016021,integral component of membrane; GO:0005743,mitochondrial inner membrane; GO:0015297,antiporter activity; GO:0005310,dicarboxylic acid transmembrane transporter activity; GO:0015140,malate transmembrane transporter activity; GO:0015131,oxaloacetate transmembrane transporter activity; GO:0017077,oxidative phosphorylation uncoupler activity; GO:0015141,succinate transmembrane transporter …	Mitochondrial carrier protein	--	--	--
Cluster-24174.0	0.4	0.41	0.17	93.86	95.2	92.74	13	14	5	3464	3455	3237	8.36163	3.943e-224	2.54694e-221	up	1966	K16578 CLIP-associating protein 1/2 | (RefSeq) CLIP-associated protein-like (A)	--	PREDICTED: uncharacterized protein LOC104591337 [Nelumbo nucifera]	RNHX1_ARATH RecName: Full=Putative ribonuclease H protein At1g65750; EC=3.1.26.4;	A0A1U7ZB98_NELNU SubName: Full=uncharacterized protein LOC104591337 {ECO:0000313|RefSeq:XP_010248435.1};	FOG: Reverse transcriptase	GO:0046872,metal ion binding; GO:0003676,nucleic acid binding; GO:0004523,RNA-DNA hybrid ribonuclease activity; GO:0003674,molecular_function; GO:0005488,binding; GO:0043167,ion binding; GO:0043169,cation binding; GO:0097159,organic cyclic compound binding; GO:1901363,heterocyclic compound binding; GO:0003824,catalytic activity; GO:0004518,nuclease activity; GO:0004519,endonuclease activity; GO:0…	zinc-binding in reverse transcriptase	--	--	--
Cluster-28967.14	116.23	125.78	114.81	398.43	433.28	421.14	1268	1429	1145	4852	5222	4875	2.01377	3.5308e-218	2.24763e-215	up	845	K13464 jasmonate ZIM domain-containing protein | (RefSeq) protein TIFY 10a (A)	ko04075: Plant hormone signal transduction	PREDICTED: protein TIFY 10a [Elaeis guineensis]	TI10B_ORYSJ RecName: Full=Protein TIFY 10b {ECO:0000305}; Short=OsTIFY10b {ECO:0000303|PubMed:19618278}; AltName: Full=Jasmonate ZIM domain-containing protein 7 {ECO:0000305}; Short=OsJAZ7 {ECO:0000303|PubMed:19618278}; AltName: Full=OsJAZ6 {ECO:0000303|PubMed:21332845};	A0A6I9S5B0_ELAGV SubName: Full=protein TIFY 10a {ECO:0000313|RefSeq:XP_010937308.1};	--	GO:0005634,nucleus; GO:0031347,regulation of defense response; GO:2000022,regulation of jasmonic acid mediated signaling pathway; GO:0009611,response to wounding; GO:0006950,response to stress; GO:0006952,defense response; GO:0008150,biological_process; GO:0048583,regulation of response to stimulus; GO:0050789,regulation of biological process; GO:0050896,response to stimulus; GO:0065007,biologica…	Divergent CCT motif	Tify	TF	Tify
Cluster-37051.6	7.04	7.21	7.98	58.06	62.98	64.35	125	139	129	1280	1362	1314	3.38245	1.14563e-214	7.18868e-212	up	1601	K15227 arogenate dehydrogenase (NADP+), plant [EC:1.3.1.78] | (RefSeq) arogenate dehydrogenase 2, chloroplastic-like (A)	ko00400: Phenylalanine, tyrosine and tryptophan biosynthesis; ko01100: Metabolic pathways; ko01110: Biosynthesis of secondary metabolites; ko01230: Biosynthesis of amino acids	arogenate dehydrogenase 2, chloroplastic-like [Asparagus officinalis]	TYRA2_ARATH RecName: Full=Arogenate dehydrogenase 2, chloroplastic; EC=1.3.1.78; AltName: Full=TyrAAT2; Flags: Precursor;	A0A6P5FXQ7_ANACO SubName: Full=arogenate dehydrogenase 2, chloroplastic-like {ECO:0000313|RefSeq:XP_020097770.1};	Prephenate dehydrogenase (NADP+)	GO:0009507,chloroplast; GO:0033730,arogenate dehydrogenase (NADP+) activity; GO:0008977,prephenate dehydrogenase (NAD+) activity; GO:0004665,prephenate dehydrogenase (NADP+) activity; GO:0008652,cellular amino acid biosynthetic process; GO:0006571,tyrosine biosynthetic process; GO:0003674,molecular_function; GO:0003824,catalytic activity; GO:0016491,oxidoreductase activity; GO:0016627,oxidoreduct…	Prephenate dehydrogenase	--	--	--
Cluster-61520.0	416.21	393.95	489.33	37.24	33.03	33.85	7244	7077	7832	719	625	619	-3.45684	1.098e-213	6.79277e-211	down	1196	K16292 KDEL-tailed cysteine endopeptidase [EC:3.4.22.-] | (RefSeq) senescence-specific cysteine protease SAG39-like (A)	--	ervatamin-B-like [Asparagus officinalis]	BROM1_ANACO RecName: Full=Fruit bromelain; EC=3.4.22.33; AltName: Allergen=Ana c 2; Flags: Precursor;	A0A5P1FJV0_ASPOF SubName: Full=Uncharacterized protein {ECO:0000313|EMBL:ONK77677.1};	Cysteine proteinase Cathepsin L	GO:0008234,cysteine-type peptidase activity; GO:0003674,molecular_function; GO:0003824,catalytic activity; GO:0008233,peptidase activity; GO:0016787,hydrolase activity; GO:0140096,catalytic activity, acting on a protein	Papain family cysteine protease	--	--	--
Cluster-48076.3	7.28	7.7	9.56	109.89	127.7	122.96	95	105	115	1612	1851	1712	4.08636	3.4986e-212	2.13434e-209	up	958	K13993 HSP20 family protein | (RefSeq) small heat shock protein, chloroplastic-like (A)	ko04141: Protein processing in endoplasmic reticulum	chloroplast small heat shock protein [Agave americana]	HS25P_ARATH RecName: Full=Heat shock protein 21, chloroplastic {ECO:0000303|PubMed:2038305}; AltName: Full=25.3 kDa heat shock protein, chloroplastic; Short=AtHsp25.3; Flags: Precursor;	J7H8J9_AGAAM SubName: Full=Chloroplast small heat shock protein {ECO:0000313|EMBL:AFP96754.1};	Molecular chaperone (small heat-shock protein Hsp26/Hsp42)	GO:0101031,chaperone complex; GO:0042644,chloroplast nucleoid; GO:0043621,protein self-association; GO:0009658,chloroplast organization; GO:0006355,regulation of transcription, DNA-templated; GO:0009408,response to heat; GO:0009416,response to light stimulus; GO:0003674,molecular_function; GO:0005488,binding; GO:0005515,protein binding; GO:0006996,organelle organization; GO:0008150,biological_pro…	Hsp20/alpha crystallin family	--	--	--
Cluster-49137.2	67.63	64.9	73.15	2.12	1.17	1.95	2147	2144	2159	76	41	66	-5.09503	3.63451e-212	2.18688e-209	down	1923	K15397 3-ketoacyl-CoA synthase [EC:2.3.1.199] | (RefSeq) 3-ketoacyl-CoA synthase 10-like (A)	ko00062: Fatty acid elongation; ko01100: Metabolic pathways; ko01110: Biosynthesis of secondary metabolites; ko04626: Plant-pathogen interaction	PREDICTED: 3-ketoacyl-CoA synthase 10-like [Musa acuminata subsp. malaccensis]	KCS10_ARATH RecName: Full=3-ketoacyl-CoA synthase 10 {ECO:0000303|PubMed:18465198}; Short=KCS-10 {ECO:0000303|PubMed:18465198}; EC=2.3.1.199 {ECO:0000305}; AltName: Full=Protein FIDDLEHEAD {ECO:0000303|PubMed:10559443}; AltName: Full=Very long-chain fatty acid condensing enzyme 10 {ECO:0000303|PubMed:18465198}; Short=VLCFA condensing enzyme 10 {ECO:0000303|PubMed:18465198};	A0A4S8IN80_MUSBA RecName: Full=3-ketoacyl-CoA synthase {ECO:0000256|PIRNR:PIRNR036417}; EC=2.3.1.- {ECO:0000256|PIRNR:PIRNR036417};	--	GO:0005783,endoplasmic reticulum; GO:0005789,endoplasmic reticulum membrane; GO:0016021,integral component of membrane; GO:0005777,peroxisome; GO:0102336,3-oxo-arachidoyl-CoA synthase activity; GO:0102337,3-oxo-cerotoyl-CoA synthase activity; GO:0102338,3-oxo-lignoceronyl-CoA synthase activity; GO:0102756,very-long-chain 3-ketoacyl-CoA synthase activity; GO:0006633,fatty acid biosynthetic process…	FAE1/Type III polyketide synthase-like protein	--	--	--
Cluster-68576.32	232.34	226.81	269.49	6.92	3.85	4.43	2172	2207	2292	71	39	43	-5.40572	4.2465e-212	2.52058e-209	down	764	--	--	RecName: Full=Ribosome-inactivating protein charybdin; AltName: Full=rRNA N-glycosidase 2B7U_A Chain A, Ribosome Inactivating Protein Type 1 From Charybdis Maritima Agg	RIP_DRIMA RecName: Full=Ribosome-inactivating protein charybdin; EC=3.2.2.22; AltName: Full=rRNA N-glycosidase;	A0A7D5ARU9_9ASPA RecName: Full=rRNA N-glycosidase {ECO:0000256|ARBA:ARBA00019247}; EC=3.2.2.22 {ECO:0000256|ARBA:ARBA00012001}; Flags: Fragment;	--	GO:0030598,rRNA N-glycosylase activity; GO:0090729,toxin activity; GO:0006952,defense response; GO:0017148,negative regulation of translation; GO:0003674,molecular_function; GO:0003824,catalytic activity; GO:0016787,hydrolase activity; GO:0016798,hydrolase activity, acting on glycosyl bonds; GO:0016799,hydrolase activity, hydrolyzing N-glycosyl compounds; GO:0030597,RNA glycosylase activity; GO:0…	Ribosome inactivating protein	--	--	--
Cluster-61133.6	163.01	165.23	172	1.35	0.55	1.01	2227	2349	2158	20	8	14	-7.27704	1.24629e-210	7.29893e-208	down	987	K08912 light-harvesting complex II chlorophyll a/b binding protein 1 | (RefSeq) chlorophyll a-b binding protein of LHCII type 1-like (A)	ko00196: Photosynthesis - antenna proteins; ko01100: Metabolic pathways	PREDICTED: chlorophyll a-b binding protein of LHCII type 1-like [Phoenix dactylifera]	CB2A_SPIOL RecName: Full=Chlorophyll a-b binding protein, chloroplastic; AltName: Full=LHCII type I CAB; Short=LHCP; Flags: Precursor;	A0A1U7YWD8_NELNU RecName: Full=Chlorophyll a-b binding protein, chloroplastic {ECO:0000256|RuleBase:RU363080};	--	GO:0009535,chloroplast thylakoid membrane; GO:0016021,integral component of membrane; GO:0009522,photosystem I; GO:0009523,photosystem II; GO:0016168,chlorophyll binding; GO:0046872,metal ion binding; GO:0009765,photosynthesis, light harvesting; GO:0018298,protein-chromophore linkage; GO:0003674,molecular_function; GO:0005488,binding; GO:0046906,tetrapyrrole binding; GO:0097159,organic cyclic com…	Chlorophyll A-B binding protein	--	--	--
Cluster-49099.1	87.17	78.67	95.44	1.77	2.1	2.2	1784	1674	1806	41	48	48	-5.22095	5.61617e-210	3.24585e-207	down	1419	K00679 phospholipid:diacylglycerol acyltransferase [EC:2.3.1.158] | (RefSeq) hypothetical protein (A)	ko00561: Glycerolipid metabolism; ko01100: Metabolic pathways	GDSL esterase/lipase APG-like [Asparagus officinalis]	APG2_ARATH RecName: Full=GDSL esterase/lipase APG; EC=3.1.1.-; AltName: Full=Extracellular lipase APG; Flags: Precursor;	A0A5P1FRZ3_ASPOF SubName: Full=Uncharacterized protein {ECO:0000313|EMBL:ONK80988.1};	--	GO:0048046,apoplast; GO:0016788,hydrolase activity, acting on ester bonds; GO:0016042,lipid catabolic process; GO:0003674,molecular_function; GO:0003824,catalytic activity; GO:0016787,hydrolase activity; GO:0006629,lipid metabolic process; GO:0008150,biological_process; GO:0008152,metabolic process; GO:0009056,catabolic process; GO:0044238,primary metabolic process; GO:0071704,organic substance m…	GDSL-like Lipase/Acylhydrolase	--	--	--
Cluster-60465.0	19.71	19.44	20.26	77.15	78.09	76.03	453	467	430	1972	1960	1842	2.14593	2.47807e-208	1.41359e-205	up	1964	K05894 12-oxophytodienoic acid reductase [EC:1.3.1.42] | (RefSeq) putative 12-oxophytodienoate reductase 5 isoform X1 (A)	ko00592: alpha-Linolenic acid metabolism; ko01100: Metabolic pathways; ko01110: Biosynthesis of secondary metabolites	uncharacterized protein A4U43_C04F28030 [Asparagus officinalis]	OPR5_ORYSJ RecName: Full=Putative 12-oxophytodienoate reductase 5; EC=1.3.1.-; AltName: Full=OPDA-reductase 5; Short=OsOPR5;	A0A5P1F5Y9_ASPOF RecName: Full=Oxidored_FMN domain-containing protein {ECO:0000259|Pfam:PF00724};	NADH:flavin oxidoreductase/12-oxophytodienoate reductase	GO:0010181,FMN binding; GO:0016491,oxidoreductase activity; GO:0006633,fatty acid biosynthetic process; GO:0009695,jasmonic acid biosynthetic process; GO:0031408,oxylipin biosynthetic process; GO:0000166,nucleotide binding; GO:0003674,molecular_function; GO:0005488,binding; GO:0032553,ribonucleotide binding; GO:0036094,small molecule binding; GO:0043167,ion binding; GO:0043168,anion binding; GO:0…	NADH:flavin oxidoreductase / NADH oxidase family	--	--	--
Cluster-68576.13	382.79	383.62	363.36	15.59	18.71	14.36	1346	1404	1102	58	70	51	-4.37462	4.63696e-208	2.6112e-205	down	462	--	--	PREDICTED: protein synthesis inhibitor II-like [Phoenix dactylifera]	RIP_DRIMA RecName: Full=Ribosome-inactivating protein charybdin; EC=3.2.2.22; AltName: Full=rRNA N-glycosidase;	A0A6I9SGI2_ELAGV RecName: Full=rRNA N-glycosidase {ECO:0000256|ARBA:ARBA00019247, ECO:0000256|RuleBase:RU004915}; EC=3.2.2.22 {ECO:0000256|RuleBase:RU004915};	--	GO:0030598,rRNA N-glycosylase activity; GO:0090729,toxin activity; GO:0006952,defense response; GO:0017148,negative regulation of translation; GO:0003674,molecular_function; GO:0003824,catalytic activity; GO:0016787,hydrolase activity; GO:0016798,hydrolase activity, acting on glycosyl bonds; GO:0016799,hydrolase activity, hydrolyzing N-glycosyl compounds; GO:0030597,RNA glycosylase activity; GO:0…	Ribosome inactivating protein	--	--	--
Cluster-65989.1	214.9	203.79	239.75	4.48	3.82	4.4	1474	1457	1461	33	28	31	-5.53215	8.44358e-208	4.69463e-205	down	1271	--	--	non-specific lipid-transfer protein-like [Asparagus officinalis]	NLTP_MAIZE RecName: Full=Non-specific lipid-transfer protein; Short=LTP; AltName: Full=Phospholipid transfer protein; Short=PLTP; AltName: Allergen=Zea m 14; Flags: Precursor;	A0A5P1FFI7_ASPOF RecName: Full=Non-specific lipid-transfer protein {ECO:0000256|RuleBase:RU000628};	--	GO:0016020,membrane; GO:0008289,lipid binding; GO:0006869,lipid transport; GO:0003674,molecular_function; GO:0005488,binding; GO:0006810,transport; GO:0006811,ion transport; GO:0006820,anion transport; GO:0008150,biological_process; GO:0010876,lipid localization; GO:0033036,macromolecule localization; GO:0051179,localization; GO:0051234,establishment of localization; GO:0071702,organic substance …	Protease inhibitor/seed storage/LTP family	--	--	--
Cluster-61168.1	23.53	27.08	27.19	105.14	111.07	104.8	882	1062	956	4479	4663	4237	2.25529	2.4949e-204	1.36983e-201	up	2893	K15015 solute carrier family 32 (vesicular inhibitory amino acid transporter) | (RefSeq) uncharacterized protein LOC107609646 isoform X1 (A)	--	LOW QUALITY PROTEIN: IQ domain-containing protein IQM3-like [Asparagus officinalis]	IQM3_ARATH RecName: Full=IQ domain-containing protein IQM3 {ECO:0000305}; AltName: Full=IQ motif-containing protein 3 {ECO:0000303|Ref.4};	A0A6I9QRM3_ELAGV SubName: Full=IQ domain-containing protein IQM3 {ECO:0000313|RefSeq:XP_010912252.1};	--	GO:0005737,cytoplasm; GO:0005634,nucleus; GO:0005575,cellular_component; GO:0005622,intracellular anatomical structure; GO:0110165,cellular anatomical entity; GO:0043226,organelle; GO:0043227,membrane-bounded organelle; GO:0043229,intracellular organelle; GO:0043231,intracellular membrane-bounded organelle	IQ calmodulin-binding motif	--	--	--
Cluster-15473.9	31.96	34.18	32.55	190.69	156.37	179.9	1001	1114	947	6764	5454	6035	2.62622	5.59066e-204	3.03166e-201	up	1901	K18696 glycerophosphodiester phosphodiesterase [EC:3.1.4.46] | (RefSeq) glycerophosphodiester phosphodiesterase GDPD1, chloroplastic-like (A)	ko00564: Glycerophospholipid metabolism	glycerophosphodiester phosphodiesterase GDPD1, chloroplastic-like [Asparagus officinalis]	GDPD1_ARATH RecName: Full=Glycerophosphodiester phosphodiesterase GDPD1, chloroplastic {ECO:0000305}; EC=3.1.4.46 {ECO:0000269|PubMed:21323773}; AltName: Full=Glycerophosphodiester phosphodiesterase 1 {ECO:0000303|PubMed:21323773}; Short=AtGDPD1 {ECO:0000303|PubMed:21323773}; AltName: Full=Protein SENESCENCE-RELATED GENE 3 {ECO:0000303|PubMed:8883383}; Flags: Precursor;	A0A5P1FIE7_ASPOF RecName: Full=Glycerophosphodiester phosphodiesterase {ECO:0000256|ARBA:ARBA00012247}; EC=3.1.4.46 {ECO:0000256|ARBA:ARBA00012247};	Predicted starch-binding protein	GO:0009507,chloroplast; GO:0009536,plastid; GO:0008889,glycerophosphodiester phosphodiesterase activity; GO:0000287,magnesium ion binding; GO:0030643,cellular phosphate ion homeostasis; GO:0071456,cellular response to hypoxia; GO:0006071,glycerol metabolic process; GO:0046475,glycerophospholipid catabolic process; GO:0003674,molecular_function; GO:0003824,catalytic activity; GO:0008081,phosphoric…	Glycerophosphoryl diester phosphodiesterase family	--	--	--
Cluster-60338.23	214.49	195.14	211.82	14.68	11.2	14.75	1935	1832	1736	147	111	140	-3.74215	2.06113e-203	1.10406e-200	down	747	--	--	PREDICTED: uncharacterized protein LOC100256767 [Vitis vinifera]	--	D7U3H5_VITVI SubName: Full=Uncharacterized protein {ECO:0000313|EMBL:CBI37294.3};	--	GO:0005576,extracellular region; GO:0009405,pathogenesis; GO:0008150,biological_process; GO:0044419,biological process involved in interspecies interaction between organisms; GO:0005575,cellular_component; GO:0110165,cellular anatomical entity	Agglutinin domain	--	--	--
Cluster-56254.2	57.77	56.56	57.15	157.55	156.87	155	1184	1206	1084	3642	3573	3394	1.65998	2.84689e-203	1.50659e-200	up	1341	--	--	CYSTM domain-containing protein, partial [Cephalotus follicularis]	--	A0A1Q3AYS2_CEPFO SubName: Full=CYSTM domain-containing protein {ECO:0000313|EMBL:GAV60848.1}; Flags: Fragment;	--	GO:0016021,integral component of membrane; GO:0005575,cellular_component; GO:0016020,membrane; GO:0031224,intrinsic component of membrane; GO:0110165,cellular anatomical entity	--	--	--	--
Cluster-43910.3	51.79	50.42	61.56	2.33	1.37	2.1	1188	1223	1082	27	39	36	-5.0477	1.64321e-202	8.59243e-200	down	1799	K03860 phosphatidylinositol N-acetylglucosaminyltransferase subunit Q | (RefSeq) N-acetylglucosaminyl-phosphatidylinositol biosynthetic protein gpi1-like (A)	ko00563: Glycosylphosphatidylinositol (GPI)-anchor biosynthesis; ko01100: Metabolic pathways	peamaclein-like [Asparagus officinalis]	SNAK1_SOLTU RecName: Full=Snakin-1; Flags: Precursor;	A0A7D5NF74_ALLCE SubName: Full=Snakin 4 {ECO:0000313|EMBL:QLH55394.1};	--	GO:0005618,cell wall; GO:0005576,extracellular region; GO:0006952,defense response; GO:0006950,response to stress; GO:0008150,biological_process; GO:0050896,response to stimulus; GO:0005575,cellular_component; GO:0030312,external encapsulating structure; GO:0071944,cell periphery; GO:0110165,cellular anatomical entity	--	--	--	--
Cluster-46395.0	31.68	31.92	29.69	2.07	1.95	1.92	1093	1146	953	81	75	71	-3.76248	2.31575e-201	1.19667e-198	down	2065	K00108 choline dehydrogenase [EC:1.1.99.1] | (RefSeq) protein HOTHEAD-like (A)	ko00260: Glycine, serine and threonine metabolism; ko01100: Metabolic pathways	PREDICTED: protein HOTHEAD-like [Elaeis guineensis]	HTH_ARATH RecName: Full=Protein HOTHEAD; AltName: Full=Protein ADHESION OF CALYX EDGES; Flags: Precursor;	A0A6I9R883_ELAGV SubName: Full=protein HOTHEAD {ECO:0000313|RefSeq:XP_010919202.1};	Glucose dehydrogenase/choline dehydrogenase/mandelonitrile lyase (GMC oxidoreductase family)	GO:0005576,extracellular region; GO:0050660,flavin adenine dinucleotide binding; GO:0046593,mandelonitrile lyase activity; GO:0016614,oxidoreductase activity, acting on CH-OH group of donors; GO:0007267,cell-cell signaling; GO:0009553,embryo sac development; GO:0010430,fatty acid omega-oxidation; GO:0000166,nucleotide binding; GO:0003674,molecular_function; GO:0005488,binding; GO:0036094,small mo…	GMC oxidoreductase	--	--	--
Cluster-39511.23	8.96	10.17	9.34	51.32	46.77	47.99	266	314	258	1727	1548	1528	2.56999	4.91729e-200	2.51147e-197	up	1819	K01723 hydroperoxide dehydratase [EC:4.2.1.92] | (RefSeq) allene oxide synthase 1, chloroplastic-like (A)	ko00592: alpha-Linolenic acid metabolism; ko01100: Metabolic pathways; ko01110: Biosynthesis of secondary metabolites	PREDICTED: LOW QUALITY PROTEIN: allene oxide synthase 1, chloroplastic-like, partial [Phoenix dactylifera]	C74A1_ORYSJ RecName: Full=Allene oxide synthase 1, chloroplastic; EC=4.2.1.92; AltName: Full=Cytochrome P450 74A1; AltName: Full=Hydroperoxide dehydrase 1; Flags: Precursor;	A0A6I9QLG1_ELAGV SubName: Full=allene oxide synthase 1, chloroplastic {ECO:0000313|RefSeq:XP_010910500.1};	--	GO:0031969,chloroplast membrane; GO:0009535,chloroplast thylakoid membrane; GO:0005739,mitochondrion; GO:0010287,plastoglobule; GO:0009978,allene oxide synthase activity; GO:0020037,heme binding; GO:0047987,hydroperoxide dehydratase activity; GO:0005506,iron ion binding; GO:0004497,monooxygenase activity; GO:0016491,oxidoreductase activity; GO:0016705,oxidoreductase activity, acting on paired don…	Cytochrome P450	--	--	--
Cluster-69297.1	13.49	11.71	12.92	60.04	59.83	57.93	741	670	663	3752	3672	3420	2.43238	7.35027e-200	3.71096e-197	up	3126	K08287 dual-specificity kinase [EC:2.7.12.1] | (RefSeq) serine/threonine-protein kinase AFC2-like (A)	--	PREDICTED: cytochrome b561 and DOMON domain-containing protein At5g47530 [Musa acuminata subsp. malaccensis]	B651B_ARATH RecName: Full=Cytochrome b561 and DOMON domain-containing protein At4g17280; AltName: Full=Protein b561A.tha2; Flags: Precursor;	M0T9Z0_MUSAM RecName: Full=Cytochrome b561 and DOMON domain-containing protein {ECO:0000256|PIRNR:PIRNR037471};	Predicted membrane protein, contains DoH and Cytochrome b-561/ferric reductase transmembrane domains	GO:0016021,integral component of membrane; GO:0046872,metal ion binding; GO:0003674,molecular_function; GO:0005488,binding; GO:0043167,ion binding; GO:0043169,cation binding; GO:0005575,cellular_component; GO:0016020,membrane; GO:0031224,intrinsic component of membrane; GO:0110165,cellular anatomical entity	Protein of unknown function (DUF568)	--	--	--
Cluster-43668.2	30.71	31.32	36.31	155.7	157.75	148.31	257	279	265	1537	1546	1423	2.54084	1.09811e-199	5.48106e-197	up	860	K13464 jasmonate ZIM domain-containing protein | (RefSeq) protein TIFY 10c-like (A)	ko04075: Plant hormone signal transduction	protein TIFY 10c-like [Asparagus officinalis]	TI10B_ORYSJ RecName: Full=Protein TIFY 10b {ECO:0000305}; Short=OsTIFY10b {ECO:0000303|PubMed:19618278}; AltName: Full=Jasmonate ZIM domain-containing protein 7 {ECO:0000305}; Short=OsJAZ7 {ECO:0000303|PubMed:19618278}; AltName: Full=OsJAZ6 {ECO:0000303|PubMed:21332845};	D6MJW7_9ASPA SubName: Full=Transcription factor {ECO:0000313|EMBL:ADG57814.1}; Flags: Fragment;	--	GO:0005634,nucleus; GO:0031347,regulation of defense response; GO:2000022,regulation of jasmonic acid mediated signaling pathway; GO:0009611,response to wounding; GO:0006950,response to stress; GO:0006952,defense response; GO:0008150,biological_process; GO:0048583,regulation of response to stimulus; GO:0050789,regulation of biological process; GO:0050896,response to stimulus; GO:0065007,biologica…	tify domain	Tify	TF	Tify
Cluster-57189.7	869.76	932.71	907.01	63.96	71.47	64.87	1743	1861	1483	98	114	136	-3.81359	2.42408e-199	1.19635e-196	down	411	--	--	--	--	--	--	--	Colicin immunity protein / pyocin immunity protein	--	--	--
Cluster-63729.0	174.99	148.77	185.85	4.46	3.09	4.24	1995	1765	1938	56	38	51	-5.25504	3.21897e-197	1.571e-194	down	870	--	--	--	--	--	--	--	--	--	--	--
Cluster-58347.0	34.85	34.98	35.84	264.15	276.8	228.56	268	280	249	2244	2337	1852	3.06051	1.14022e-195	5.50361e-193	up	678	K13789 geranylgeranyl diphosphate synthase, type II [EC:2.5.1.1 2.5.1.10 2.5.1.29] | (RefSeq) heterodimeric geranylgeranyl pyrophosphate synthase small subunit, chloroplastic-like (A)	ko00900: Terpenoid backbone biosynthesis; ko01100: Metabolic pathways; ko01110: Biosynthesis of secondary metabolites	PREDICTED: heterodimeric geranylgeranyl pyrophosphate synthase small subunit, chloroplastic [Eucalyptus grandis]	--	A0A4S4DAB5_CAMSI SubName: Full=Uncharacterized protein {ECO:0000313|EMBL:THF98993.1};	--	--	--	--	--	--
Cluster-67712.1	3.86	4.52	4.27	17.33	16.45	17.69	509	619	526	2600	2421	2505	2.23773	5.2998e-195	2.53031e-192	up	7095	K14802 phospholipid-transporting ATPase [EC:7.6.2.1] | (RefSeq) LOW QUALITY PROTEIN: phospholipid-transporting ATPase 1-like (A)	--	LOW QUALITY PROTEIN: phospholipid-transporting ATPase 1-like [Asparagus officinalis]	ALA1_ARATH RecName: Full=Phospholipid-transporting ATPase 1 {ECO:0000303|PubMed:11148289}; Short=AtALA1 {ECO:0000303|PubMed:11148289}; EC=7.6.2.1 {ECO:0000305|PubMed:11402198}; AltName: Full=Aminophospholipid flippase 1 {ECO:0000303|PubMed:11402198};	A0A4S8ISJ0_MUSBA RecName: Full=Phospholipid-transporting ATPase {ECO:0000256|RuleBase:RU362033}; EC=7.6.2.1 {ECO:0000256|RuleBase:RU362033};	P-type ATPase	GO:0005789,endoplasmic reticulum membrane; GO:0016021,integral component of membrane; GO:0016020,membrane; GO:0005886,plasma membrane; GO:0005524,ATP binding; GO:0140326,ATPase-coupled intramembrane lipid transporter activity; GO:0000287,magnesium ion binding; GO:0045332,phospholipid translocation; GO:0000166,nucleotide binding; GO:0003674,molecular_function; GO:0005488,binding; GO:0017076,purine…	Phospholipid-translocating P-type ATPase C-terminal	AP2/ERF-ERF	TF	AP2/ERF->AP2/ERF-ERF
Cluster-34595.0	61.86	61.37	52.71	2.1	1.27	2.26	1614	1517	1276	59	37	39	-4.97951	2.65831e-194	1.25552e-191	down	1630	K22683 aspartyl protease family protein [EC:3.4.23.-] | (RefSeq) aspartyl protease family protein 2-like (A)	--	PREDICTED: aspartyl protease 25 [Phoenix dactylifera]	AED3_ARATH RecName: Full=Aspartyl protease AED3 {ECO:0000303|PubMed:24755512}; EC=3.4.23.- {ECO:0000305}; AltName: Full=Apoplastic EDS1-dependent protein 3 {ECO:0000303|PubMed:24755512}; Flags: Precursor;	A0A1D1ZL96_9ARAE SubName: Full=Aspartic proteinase nepenthesin-1 {ECO:0000313|EMBL:JAT67607.1}; Flags: Fragment;	Aspartyl protease	GO:0048046,apoplast; GO:0005618,cell wall; GO:0099503,secretory vesicle; GO:0004190,aspartic-type endopeptidase activity; GO:0000166,nucleotide binding; GO:0043067,regulation of programmed cell death; GO:0009627,systemic acquired resistance; GO:0003674,molecular_function; GO:0003824,catalytic activity; GO:0004175,endopeptidase activity; GO:0008233,peptidase activity; GO:0016787,hydrolase activity…	Xylanase inhibitor N-terminal	--	--	--
Cluster-33849.10	121.4	122.6	133.13	4.94	4.12	6.24	1230	1294	1230	56	46	67	-4.42497	3.07871e-194	1.43861e-191	down	808	--	--	--	--	--	--	--	Plant thionin	--	--	--
Cluster-52646.0	5.37	6.91	6.64	51.96	52.35	45.9	194	259	222	2098	2081	1751	3.18436	2.43417e-193	1.12546e-190	up	2252	K06995 uncharacterized protein | (RefSeq) uncharacterized protein LOC105043207 (A)	--	PREDICTED: uncharacterized protein LOC105043207 [Elaeis guineensis]	--	A0A6I9R1U5_ELAGV SubName: Full=uncharacterized protein LOC105043207 {ECO:0000313|RefSeq:XP_010918968.1};	--	--	--	--	--	--
Cluster-51819.0	96.61	106.05	108.03	9.01	6.24	6.96	1885	2153	1933	195	134	142	-3.61723	4.14712e-191	1.89748e-188	down	2018	K08916 light-harvesting complex II chlorophyll a/b binding protein 5 | (RefSeq) chlorophyll a-b binding protein CP26, chloroplastic-like (A)	ko00196: Photosynthesis - antenna proteins; ko01100: Metabolic pathways	PREDICTED: chlorophyll a-b binding protein CP26, chloroplastic-like [Elaeis guineensis]	CB5_ARATH RecName: Full=Chlorophyll a-b binding protein CP26, chloroplastic; AltName: Full=LHCB5; AltName: Full=LHCIIc; AltName: Full=Light-harvesting complex II protein 5; Flags: Precursor;	A0A6I9RYH1_ELAGV RecName: Full=Chlorophyll a-b binding protein, chloroplastic {ECO:0000256|RuleBase:RU363080};	--	GO:0009507,chloroplast; GO:0009534,chloroplast thylakoid; GO:0009535,chloroplast thylakoid membrane; GO:0005829,cytosol; GO:0016021,integral component of membrane; GO:0009522,photosystem I; GO:0009783,photosystem II antenna complex; GO:0010287,plastoglobule; GO:0009517,PSII associated light-harvesting complex II; GO:0009579,thylakoid; GO:0042651,thylakoid membrane; GO:0016168,chlorophyll binding;…	--	--	--	--
Cluster-44087.0	1474.86	1433.89	1504.33	244.39	278.83	275.54	8633	8737	7860	1564	1781	1688	-2.27523	6.98865e-190	3.16463e-187	down	583	--	--	non-specific lipid-transfer protein 1-like [Asparagus officinalis]	NLTP_MAIZE RecName: Full=Non-specific lipid-transfer protein; Short=LTP; AltName: Full=Phospholipid transfer protein; Short=PLTP; AltName: Allergen=Zea m 14; Flags: Precursor;	A0A5P1FFQ7_ASPOF RecName: Full=Non-specific lipid-transfer protein {ECO:0000256|RuleBase:RU000628};	--	GO:0016020,membrane; GO:0008289,lipid binding; GO:0006869,lipid transport; GO:0003674,molecular_function; GO:0005488,binding; GO:0006810,transport; GO:0006811,ion transport; GO:0006820,anion transport; GO:0008150,biological_process; GO:0010876,lipid localization; GO:0033036,macromolecule localization; GO:0051179,localization; GO:0051234,establishment of localization; GO:0071702,organic substance …	Protease inhibitor/seed storage/LTP family	--	--	--
Cluster-68576.15	1694.7	1697.16	1717.44	369.5	415.91	395.27	15684	16348	14454	3799	4239	3868	-1.91478	5.65601e-188	2.53505e-185	down	759	--	--	RecName: Full=Ribosome-inactivating protein charybdin; AltName: Full=rRNA N-glycosidase 2B7U_A Chain A, Ribosome Inactivating Protein Type 1 From Charybdis Maritima Agg	RIP_DRIMA RecName: Full=Ribosome-inactivating protein charybdin; EC=3.2.2.22; AltName: Full=rRNA N-glycosidase;	A0A6I9SGI2_ELAGV RecName: Full=rRNA N-glycosidase {ECO:0000256|ARBA:ARBA00019247, ECO:0000256|RuleBase:RU004915}; EC=3.2.2.22 {ECO:0000256|RuleBase:RU004915};	--	GO:0030598,rRNA N-glycosylase activity; GO:0090729,toxin activity; GO:0006952,defense response; GO:0017148,negative regulation of translation; GO:0003674,molecular_function; GO:0003824,catalytic activity; GO:0016787,hydrolase activity; GO:0016798,hydrolase activity, acting on glycosyl bonds; GO:0016799,hydrolase activity, hydrolyzing N-glycosyl compounds; GO:0030597,RNA glycosylase activity; GO:0…	Ribosome inactivating protein	--	--	--
Cluster-48628.0	15.46	14.35	16.54	145.45	158.87	140.67	118	114	114	1226	1331	1131	3.46198	1.12944e-187	5.01107e-185	up	675	--	--	PREDICTED: uncharacterized protein LOC105041168 [Elaeis guineensis]	--	A0A6I9QWE6_ELAGV SubName: Full=uncharacterized protein LOC105041168 {ECO:0000313|RefSeq:XP_010916324.1};	--	GO:0016021,integral component of membrane; GO:0005575,cellular_component; GO:0016020,membrane; GO:0031224,intrinsic component of membrane; GO:0110165,cellular anatomical entity	--	--	--	--
Cluster-55734.0	150.03	135.77	153.88	0.29	1	1.16	2302	2168	2174	5	17	19	-7.29398	3.08919e-187	1.3569e-184	down	1074	K13513 lysocardiolipin and lysophospholipid acyltransferase [EC:2.3.1.- 2.3.1.51] | (RefSeq) probable 1-acyl-sn-glycerol-3-phosphate acyltransferase 4 isoform X1 (A)	ko00561: Glycerolipid metabolism; ko00564: Glycerophospholipid metabolism; ko01100: Metabolic pathways; ko01110: Biosynthesis of secondary metabolites	PREDICTED: thaumatin-like protein [Musa acuminata subsp. malaccensis]	TLPH_ARATH RecName: Full=Thaumatin-like protein; Flags: Precursor;	A0A2I0WGD2_9ASPA SubName: Full=Thaumatin-like protein {ECO:0000313|EMBL:PKU74708.1};	--	GO:0005576,extracellular region; GO:0006952,defense response; GO:0006950,response to stress; GO:0008150,biological_process; GO:0050896,response to stimulus; GO:0005575,cellular_component; GO:0110165,cellular anatomical entity	Thaumatin family	--	--	--
Cluster-51709.0	26.72	25.59	29.3	149.14	164.36	143.72	551	549	559	3468	3765	3165	2.69282	1.23476e-186	5.36986e-184	up	1347	K04733 interleukin-1 receptor-associated kinase 4 [EC:2.7.11.1] | (RefSeq) proline-rich receptor-like protein kinase PERK12 (A)	--	probable receptor-like protein kinase At4g10390 [Asparagus officinalis]	STRK1_ORYSI RecName: Full=Salt tolerance receptor-like cytoplasmic kinase 1 {ECO:0000305}; EC=2.7.12.1 {ECO:0000250|UniProtKB:Q7XR88}; AltName: Full=Receptor-like cytoplasmic kinase 154 {ECO:0000305}; Short=OsRLCK154 {ECO:0000305};	A0A5P1F7K7_ASPOF RecName: Full=Protein kinase domain-containing protein {ECO:0000259|PROSITE:PS50011};	Serine/threonine protein kinase	GO:0005886,plasma membrane; GO:0005524,ATP binding; GO:0043621,protein self-association; GO:0106310,protein serine kinase activity; GO:0004712,protein serine/threonine/tyrosine kinase activity; GO:0106311,protein threonine kinase activity; GO:0004713,protein tyrosine kinase activity; GO:0004714,transmembrane receptor protein tyrosine kinase activity; GO:0018108,peptidyl-tyrosine phosphorylation; …	Protein kinase domain	--	--	--
Cluster-68576.7	195.93	173.81	196.98	5.9	2.88	3.78	2101	1939	1929	70	34	43	-5.30149	1.91868e-186	8.26235e-184	down	835	--	--	RecName: Full=Ribosome-inactivating protein charybdin; AltName: Full=rRNA N-glycosidase 2B7U_A Chain A, Ribosome Inactivating Protein Type 1 From Charybdis Maritima Agg	RIP_DRIMA RecName: Full=Ribosome-inactivating protein charybdin; EC=3.2.2.22; AltName: Full=rRNA N-glycosidase;	A0A7D5ARU9_9ASPA RecName: Full=rRNA N-glycosidase {ECO:0000256|ARBA:ARBA00019247}; EC=3.2.2.22 {ECO:0000256|ARBA:ARBA00012001}; Flags: Fragment;	--	GO:0030598,rRNA N-glycosylase activity; GO:0090729,toxin activity; GO:0006952,defense response; GO:0017148,negative regulation of translation; GO:0003674,molecular_function; GO:0003824,catalytic activity; GO:0016787,hydrolase activity; GO:0016798,hydrolase activity, acting on glycosyl bonds; GO:0016799,hydrolase activity, hydrolyzing N-glycosyl compounds; GO:0030597,RNA glycosylase activity; GO:0…	Ribosome inactivating protein	--	--	--
Cluster-57261.0	7.96	10.38	8.86	269.36	278.8	241.5	31	42	30	1114	1162	964	5.02634	6.48449e-186	2.75735e-183	up	483	--	--	--	--	--	--	--	--	--	--	--
Cluster-38365.10	36.51	35.7	31.25	1.61	1.25	1.21	1263	1285	1006	63	48	45	-4.45757	6.52865e-186	2.75735e-183	down	2070	K14508 regulatory protein NPR1 | (RefSeq) BTB/POZ domain and ankyrin repeat-containing protein NPR5-like isoform X1 (A)	ko04075: Plant hormone signal transduction	PREDICTED: BTB/POZ domain and ankyrin repeat-containing protein NPR5-like isoform X1 [Elaeis guineensis]	NPR5_ORYSJ RecName: Full=BTB/POZ domain and ankyrin repeat-containing protein NPR5 {ECO:0000305}; Short=OsNPR5 {ECO:0000303|PubMed:17309686};	A0A6I9S713_ELAGV SubName: Full=BTB/POZ domain and ankyrin repeat-containing protein NPR5 {ECO:0000313|RefSeq:XP_010938612.1};	FOG: Ankyrin repeat	GO:0005634,nucleus; GO:0009864,induced systemic resistance, jasmonic acid mediated signaling pathway; GO:0099402,plant organ development; GO:0002218,activation of innate immune response; GO:0002252,immune effector process; GO:0002253,activation of immune response; GO:0002376,immune system process; GO:0002682,regulation of immune system process; GO:0002684,positive regulation of immune system proc…	BTB/POZ domain	TRAF	TR	TRAF
Cluster-44142.4	870.81	883.4	801.81	1994.95	2028.07	2043	24986	26390	21368	64783	64790	62754	1.45583	2.05097e-182	8.5797e-180	up	2253	K10256 omega-6 fatty acid desaturase / acyl-lipid omega-6 desaturase (Delta-12 desaturase) [EC:1.14.19.6 1.14.19.22] | (RefSeq) delta(12)-fatty-acid desaturase FAD2-like (A)	ko01040: Biosynthesis of unsaturated fatty acids; ko01100: Metabolic pathways; ko01212: Fatty acid metabolism	delta(12)-fatty-acid desaturase FAD2-like [Asparagus officinalis]	FAD2_VERFO RecName: Full=Delta(12)-fatty-acid desaturase FAD2 {ECO:0000303|PubMed:12481086}; EC=1.14.19.6 {ECO:0000269|PubMed:12481086};	A0A5P1ERP7_ASPOF SubName: Full=Uncharacterized protein {ECO:0000313|EMBL:ONK68692.1};	--	GO:0005789,endoplasmic reticulum membrane; GO:0016021,integral component of membrane; GO:0102985,Delta12-fatty-acid desaturase activity; GO:0102987,palmitoleic acid delta 12 desaturase activity; GO:0006636,unsaturated fatty acid biosynthetic process; GO:0003674,molecular_function; GO:0003824,catalytic activity; GO:0016491,oxidoreductase activity; GO:0016705,oxidoreductase activity, acting on pair…	Fatty acid desaturase	--	--	--
Cluster-60317.9	8.83	9	10.74	59.98	65.29	65.13	297	315	337	2291	2452	2353	2.94886	5.05411e-181	2.09431e-178	up	2025	K22746 anamorsin | (RefSeq) anamorsin homolog (A)	--	anamorsin homolog isoform X2 [Asparagus officinalis]	DRE2_VITVI RecName: Full=Anamorsin homolog {ECO:0000255|HAMAP-Rule:MF_03115}; AltName: Full=Fe-S cluster assembly protein DRE2 homolog {ECO:0000255|HAMAP-Rule:MF_03115};	A0A5P1FSW5_ASPOF RecName: Full=Anamorsin homolog {ECO:0000256|HAMAP-Rule:MF_03115}; AltName: Full=Fe-S cluster assembly protein DRE2 homolog {ECO:0000256|HAMAP-Rule:MF_03115};	Protein DRE2, required for cell viability	GO:0005737,cytoplasm; GO:0005758,mitochondrial intermembrane space; GO:0051537,2 iron, 2 sulfur cluster binding; GO:0051539,4 iron, 4 sulfur cluster binding; GO:0009055,electron transfer activity; GO:0046872,metal ion binding; GO:0008168,methyltransferase activity; GO:0016226,iron-sulfur cluster assembly; GO:0003674,molecular_function; GO:0005488,binding; GO:0051536,iron-sulfur cluster binding; G…	YGGT family	--	--	--
Cluster-64897.1	130.14	110.47	116.21	2.26	3.44	2.68	1581	1395	1294	32	49	35	-5.15438	5.15621e-181	2.11665e-178	down	960	K13513 lysocardiolipin and lysophospholipid acyltransferase [EC:2.3.1.- 2.3.1.51] | (RefSeq) probable 1-acyl-sn-glycerol-3-phosphate acyltransferase 4 isoform X1 (A)	ko00561: Glycerolipid metabolism; ko00564: Glycerophospholipid metabolism; ko01100: Metabolic pathways; ko01110: Biosynthesis of secondary metabolites	osmotin-like protein [Dendrobium catenatum]	OLP1_SOLLC RecName: Full=Osmotin-like protein; Flags: Precursor;	A0A2I0VWU8_9ASPA SubName: Full=Osmotin-like protein {ECO:0000313|EMBL:PKU67869.1};	--	GO:0005618,cell wall; GO:0005576,extracellular region; GO:0006952,defense response; GO:0006950,response to stress; GO:0008150,biological_process; GO:0050896,response to stimulus; GO:0005575,cellular_component; GO:0030312,external encapsulating structure; GO:0071944,cell periphery; GO:0110165,cellular anatomical entity	Thaumatin family	--	--	--
Cluster-46934.0	23.1	20.19	21.04	0.54	0.65	0.74	1329	1209	1130	35	42	46	-4.84967	8.52556e-180	3.46737e-177	down	3257	K19747 BAHD acyltransferase [EC:2.3.1.-] | (RefSeq) BAHD acyltransferase DCR-like (A)	--	BAHD acyltransferase DCR-like [Asparagus officinalis]	DCR_ARATH RecName: Full=BAHD acyltransferase DCR; EC=2.3.1.-; AltName: Full=Protein DEFECTIVE IN CUTICULAR RIDGES; AltName: Full=Protein PERMEABLE LEAVES 3;	A0A6I9S0K1_ELAGV SubName: Full=BAHD acyltransferase DCR {ECO:0000313|RefSeq:XP_010935790.1};	--	GO:0005737,cytoplasm; GO:0005829,cytosol; GO:0016747,transferase activity, transferring acyl groups other than amino-acyl groups; GO:0010143,cutin biosynthetic process; GO:0051179,localization; GO:0090626,plant epidermis morphogenesis; GO:0010090,trichome morphogenesis; GO:0003674,molecular_function; GO:0003824,catalytic activity; GO:0016740,transferase activity; GO:0016746,transferase activity, …	Transferase family	--	--	--
Cluster-54538.8	6.41	5.58	6.23	48.29	44.91	54.05	276	250	250	2369	2164	2505	3.23005	9.27295e-180	3.73674e-177	up	2517	K00786 beta-1,6-galactosyltransferase [EC:2.4.1.-] | (RefSeq) sialyltransferase-like protein 1 (A)	--	PREDICTED: sialyltransferase-like protein 1 [Elaeis guineensis]	STLP1_ORYSI RecName: Full=Sialyltransferase-like protein 1 {ECO:0000305}; EC=2.4.99.- {ECO:0000305};	A0A6I9QI76_ELAGV SubName: Full=sialyltransferase-like protein 1 {ECO:0000313|RefSeq:XP_010909762.1};	Sialyltransferase	GO:0000139,Golgi membrane; GO:0016021,integral component of membrane; GO:0008373,sialyltransferase activity; GO:0006486,protein glycosylation; GO:0003674,molecular_function; GO:0003824,catalytic activity; GO:0016740,transferase activity; GO:0016757,transferase activity, transferring glycosyl groups; GO:0006464,cellular protein modification process; GO:0006807,nitrogen compound metabolic process; …	Glycosyltransferase family 29 (sialyltransferase)	--	--	--
Cluster-48147.6	488.57	480.38	473.38	65.28	78.31	77.71	5286	5409	4679	787	935	891	-2.50437	3.40966e-179	1.36151e-176	down	840	K08867 WNK lysine deficient protein kinase [EC:2.7.11.1] | (RefSeq) serine/threonine-protein kinase WNK1-like (A)	--	PREDICTED: BURP domain-containing protein 12-like [Phoenix dactylifera]	BURPG_ORYSJ RecName: Full=BURP domain-containing protein 16; Short=OsBURP16; AltName: Full=Protein WGP1; Short=OsWGP1; Flags: Precursor;	A0A427B2D9_ENSVE RecName: Full=BURP domain-containing protein {ECO:0000259|PROSITE:PS51277}; Flags: Fragment;	--	--	BURP domain	--	--	--
Cluster-49170.4	22.75	25.48	20.77	91.76	101.48	97.18	824	961	700	3771	4099	3775	2.28481	6.30555e-179	2.49518e-176	up	2156	K01904 4-coumarate--CoA ligase [EC:6.2.1.12] | (RefSeq) 4-coumarate--CoA ligase 2 (A)	ko00130: Ubiquinone and other terpenoid-quinone biosynthesis; ko00940: Phenylpropanoid biosynthesis; ko01100: Metabolic pathways; ko01110: Biosynthesis of secondary metabolites	4-coumarate:coenzyme A ligase [Ornithogalum longebracteatum]	4CL1_NARPS RecName: Full=4-coumarate-CoA ligase 1 {ECO:0000303|PubMed:29229969}; EC=6.2.1.12 {ECO:0000250|UniProtKB:Q42524};	U3N732_ALBBR SubName: Full=4-coumarate:coenzyme A ligase {ECO:0000313|EMBL:AGW24660.1}; EC=6.2.1.12 {ECO:0000313|EMBL:AGW24660.1};	Acyl-CoA synthetase	GO:0016207,4-coumarate-CoA ligase activity; GO:0005524,ATP binding; GO:0009698,phenylpropanoid metabolic process; GO:0003674,molecular_function; GO:0003824,catalytic activity; GO:0016405,CoA-ligase activity; GO:0016874,ligase activity; GO:0016877,ligase activity, forming carbon-sulfur bonds; GO:0016878,acid-thiol ligase activity; GO:0000166,nucleotide binding; GO:0005488,binding; GO:0017076,purin…	AMP-binding enzyme	--	--	--
Cluster-52703.0	72.74	77.85	72.74	22.47	21.09	21.17	3013	3355	2807	1056	974	940	-1.57623	2.87675e-178	1.1282e-175	down	2423	K14638 solute carrier family 15 (peptide/histidine transporter), member 3/4 | (RefSeq) protein NRT1/ PTR FAMILY 2.13-like (A)	--	protein NRT1/ PTR FAMILY 2.13-like [Asparagus officinalis]	PTR21_ARATH RecName: Full=Protein NRT1/ PTR FAMILY 2.13; Short=AtNPF2.13; AltName: Full=Nitrate transporter 1.7;	A0A5P1FF60_ASPOF SubName: Full=Uncharacterized protein {ECO:0000313|EMBL:ONK75271.1};	H+/oligopeptide symporter	GO:0016021,integral component of membrane; GO:0005886,plasma membrane; GO:0080054,low-affinity nitrate transmembrane transporter activity; GO:0015293,symporter activity; GO:0042128,nitrate assimilation; GO:0015706,nitrate transport; GO:0003674,molecular_function; GO:0005215,transporter activity; GO:0008509,anion transmembrane transporter activity; GO:0015075,ion transmembrane transporter activity…	POT family	--	--	--
Cluster-59072.0	5.64	8.13	7.59	66.16	67.29	58.43	212	318	257	2795	2845	2382	3.40096	2.89713e-177	1.12614e-174	up	2585	K13680 beta-mannan synthase [EC:2.4.1.32] | (RefSeq) LOW QUALITY PROTEIN: probable mannan synthase 11 (A)	--	LOW QUALITY PROTEIN: probable mannan synthase 11 [Asparagus officinalis]	CSLAB_ORYSJ RecName: Full=Probable glucomannan 4-beta-mannosyltransferase 11 {ECO:0000305}; EC=2.4.1.32 {ECO:0000250|UniProtKB:Q7PC76}; AltName: Full=Cellulose synthase-like protein A11 {ECO:0000303|PubMed:11842136}; Short=OsCslA11 {ECO:0000303|PubMed:11842136}; AltName: Full=Glucomannan synthase {ECO:0000305}; AltName: Full=Mannan synthase 11 {ECO:0000305};	A0A5P1FB35_ASPOF RecName: Full=Glyco_trans_2-like domain-containing protein {ECO:0000259|Pfam:PF13632};	--	GO:0005794,Golgi apparatus; GO:0000139,Golgi membrane; GO:0016021,integral component of membrane; GO:0047259,glucomannan 4-beta-mannosyltransferase activity; GO:0051753,mannan synthase activity; GO:0016757,transferase activity, transferring glycosyl groups; GO:0071555,cell wall organization; GO:0000030,mannosyltransferase activity; GO:0003674,molecular_function; GO:0003824,catalytic activity; GO:…	Glycosyltransferase like family 2	--	--	--
Cluster-66781.4	33.8	36.13	36.83	2.29	2.18	2.21	924	1044	948	72	67	66	-3.78153	3.59715e-175	1.38598e-172	down	1786	K19355 mannan endo-1,4-beta-mannosidase [EC:3.2.1.78] | (RefSeq) mannan endo-1,4-beta-mannosidase 1 (A)	ko00051: Fructose and mannose metabolism; ko01100: Metabolic pathways	mannan endo-1,4-beta-mannosidase 1 [Asparagus officinalis]	MAN1_ORYSJ RecName: Full=Mannan endo-1,4-beta-mannosidase 1; EC=3.2.1.78; AltName: Full=Beta-mannanase 1; AltName: Full=Endo-beta-1,4-mannanase 1; AltName: Full=OsMAN1; Flags: Precursor;	A0A5P1FUS3_ASPOF RecName: Full=Mannan endo-1,4-beta-mannosidase {ECO:0000256|ARBA:ARBA00012706}; EC=3.2.1.78 {ECO:0000256|ARBA:ARBA00012706};	--	GO:0005576,extracellular region; GO:0016985,mannan endo-1,4-beta-mannosidase activity; GO:0005975,carbohydrate metabolic process; GO:0003674,molecular_function; GO:0003824,catalytic activity; GO:0004553,hydrolase activity, hydrolyzing O-glycosyl compounds; GO:0004567,beta-mannosidase activity; GO:0015923,mannosidase activity; GO:0016787,hydrolase activity; GO:0016798,hydrolase activity, acting on…	Cellulase (glycosyl hydrolase family 5)	--	--	--
Cluster-42643.1	116.05	104.1	119.65	449.44	448.03	437.33	1084	1011	1016	4661	4595	4312	2.17011	1.63267e-174	6.23595e-172	up	854	--	--	basic blue protein-like [Asparagus officinalis]	UCC1_ARATH RecName: Full=Uclacyanin 1 {ECO:0000303|PubMed:9761472}; Flags: Precursor;	A0A446MVH8_TRITD RecName: Full=Phytocyanin domain-containing protein {ECO:0000259|PROSITE:PS51485};	--	GO:0031225,anchored component of membrane; GO:0046658,anchored component of plasma membrane; GO:0009055,electron transfer activity; GO:0046872,metal ion binding; GO:0003674,molecular_function; GO:0003824,catalytic activity; GO:0016491,oxidoreductase activity; GO:0005488,binding; GO:0043167,ion binding; GO:0043169,cation binding; GO:0005575,cellular_component; GO:0016020,membrane; GO:0031224,intri…	Plastocyanin-like domain	--	--	--
Cluster-61299.0	44.6	45.06	44.11	110.6	117.51	113.26	1462	1537	1345	4107	4292	3977	1.56087	3.3322e-173	1.26175e-170	up	2060	K03527 4-hydroxy-3-methylbut-2-en-1-yl diphosphate reductase [EC:1.17.7.4] | (RefSeq) 4-hydroxy-3-methylbut-2-enyl diphosphate reductase, chloroplastic (A)	ko00900: Terpenoid backbone biosynthesis; ko01100: Metabolic pathways; ko01110: Biosynthesis of secondary metabolites	4-hydroxy-3-methylbut-2-enyl diphosphate reductase, chloroplastic [Asparagus officinalis]	ISPH_ORYSJ RecName: Full=4-hydroxy-3-methylbut-2-enyl diphosphate reductase, chloroplastic {ECO:0000305}; EC=1.17.7.4 {ECO:0000250|UniProtKB:Q94B35}; Flags: Precursor;	A0A199W6G2_ANACO SubName: Full=4-hydroxy-3-methylbut-2-enyl diphosphate reductase, chloroplastic {ECO:0000313|EMBL:OAY84500.1};	--	GO:0009570,chloroplast stroma; GO:0051539,4 iron, 4 sulfur cluster binding; GO:0051745,4-hydroxy-3-methylbut-2-en-1-yl diphosphate reductase activity; GO:0046872,metal ion binding; GO:0050992,dimethylallyl diphosphate biosynthetic process; GO:0019288,isopentenyl diphosphate biosynthetic process, methylerythritol 4-phosphate pathway; GO:0003674,molecular_function; GO:0005488,binding; GO:0051536,ir…	LytB protein	--	--	--
Cluster-57189.8	1120.9	1303.71	1145.89	58.88	87.63	68.5	5846	7079	5302	334	497	372	-3.864	6.13715e-173	2.304e-170	down	550	--	--	--	--	--	--	--	--	--	--	--
Cluster-18398.6	156.91	145.06	178.11	897.31	940.36	884.38	3827	3681	4027	24724	25506	23064	2.70869	7.37459e-172	2.7451e-169	up	1542	K22097 3-O-acetylpapaveroxine carboxylesterase [EC:3.1.1.105] | (RefSeq) carboxylesterase 1-like (A)	ko00950: Isoquinoline alkaloid biosynthesis; ko01100: Metabolic pathways; ko01110: Biosynthesis of secondary metabolites	PREDICTED: probable carboxylesterase 8 [Elaeis guineensis]	CXE8_ARATH RecName: Full=Probable carboxylesterase 8; AltName: Full=AtCXE8; EC=3.1.1.1;	A0A6I9S691_ELAGV SubName: Full=probable carboxylesterase 8 {ECO:0000313|RefSeq:XP_010934083.3};	Arylacetamide deacetylase	GO:0016787,hydrolase activity; GO:0080030,methyl indole-3-acetate esterase activity; GO:0003674,molecular_function; GO:0003824,catalytic activity; GO:0016788,hydrolase activity, acting on ester bonds; GO:0052689,carboxylic ester hydrolase activity	alpha/beta hydrolase fold	--	--	--
Cluster-50324.5	130.97	130.61	137.52	357.8	375.36	377.51	3077	3195	2994	9461	9745	9424	1.67594	6.74585e-171	2.48995e-168	up	1611	K00847 fructokinase [EC:2.7.1.4] | (RefSeq) LOW QUALITY PROTEIN: fructokinase-1-like (A)	ko00051: Fructose and mannose metabolism; ko00500: Starch and sucrose metabolism; ko00520: Amino sugar and nucleotide sugar metabolism; ko01100: Metabolic pathways; ko01110: Biosynthesis of secondary metabolites; ko01250: Biosynthesis of nucleotide sugars	LOW QUALITY PROTEIN: fructokinase-1-like [Asparagus officinalis]	SCRK1_MAIZE RecName: Full=Fructokinase-1; EC=2.7.1.4; AltName: Full=ZmFRK1;	A0A7I8KHI8_SPIIN SubName: Full=Hypothetical protein {ECO:0000313|EMBL:CAA7396455.1};	Ribokinase	GO:0005829,cytosol; GO:0005524,ATP binding; GO:0008865,fructokinase activity; GO:0006000,fructose metabolic process; GO:0019252,starch biosynthetic process; GO:0000166,nucleotide binding; GO:0003674,molecular_function; GO:0005488,binding; GO:0017076,purine nucleotide binding; GO:0030554,adenyl nucleotide binding; GO:0032553,ribonucleotide binding; GO:0032555,purine ribonucleotide binding; GO:0032…	pfkB family carbohydrate kinase	--	--	--
Cluster-64956.5	11.83	10.05	9.58	54.97	53.48	51.99	522	461	394	2755	2633	2462	2.56073	3.33756e-168	1.22166e-165	up	2565	--	--	Tricorn protease [Parasponia andersonii]	--	A0A2P5D015_PARAD SubName: Full=Tricorn protease {ECO:0000313|EMBL:PON66640.1};	--	GO:0008233,peptidase activity; GO:0003674,molecular_function; GO:0003824,catalytic activity; GO:0016787,hydrolase activity; GO:0140096,catalytic activity, acting on a protein	WD40-like Beta Propeller Repeat	--	--	--
Cluster-57066.1	103.35	94.59	102.63	331.01	356.22	358.68	2221	2118	2023	8461	9051	8702	2.09083	4.31029e-164	1.56467e-161	up	1590	K13065 shikimate O-hydroxycinnamoyltransferase [EC:2.3.1.133] | (RefSeq) shikimate O-hydroxycinnamoyltransferase-like (A)	ko00940: Phenylpropanoid biosynthesis; ko00941: Flavonoid biosynthesis; ko00945: Stilbenoid, diarylheptanoid and gingerol biosynthesis; ko01100: Metabolic pathways; ko01110: Biosynthesis of secondary metabolites	hydroxycinnamoyltransferase [Narcissus pseudonarcissus]	HCT_NARPS RecName: Full=Hydroxycinnamoyltransferase {ECO:0000303|PubMed:29229969}; EC=2.3.1.- {ECO:0000312|EMBL:AUG71940.1};	A0A346TLF2_NARPA SubName: Full=Hydroxycinnamoyltransferase 1 {ECO:0000313|EMBL:AXU39902.1}; EC=2.3.1.- {ECO:0000313|EMBL:AXU39902.1};	--	GO:0016747,transferase activity, transferring acyl groups other than amino-acyl groups; GO:0009820,alkaloid metabolic process; GO:0003674,molecular_function; GO:0003824,catalytic activity; GO:0016740,transferase activity; GO:0016746,transferase activity, transferring acyl groups; GO:0006807,nitrogen compound metabolic process; GO:0008150,biological_process; GO:0008152,metabolic process; GO:007170…	Transferase family	--	--	--
Cluster-56922.5	17.13	21.06	14.25	140.23	160.83	148.16	435	557	336	4031	4550	4030	3.30988	9.54825e-164	3.43768e-161	up	1596	K10257 acyl-lipid omega-3 desaturase [EC:1.14.19.25 1.14.19.35 1.14.19.36] | (RefSeq) LOW QUALITY PROTEIN: omega-3 fatty acid desaturase, chloroplastic-like (A)	--	LOW QUALITY PROTEIN: omega-3 fatty acid desaturase, chloroplastic-like [Asparagus officinalis]	FAD3C_SESIN RecName: Full=Omega-3 fatty acid desaturase, chloroplastic; EC=1.14.19.-; Flags: Precursor;	A0A6P5GIV4_ANACO SubName: Full=omega-3 fatty acid desaturase, chloroplastic {ECO:0000313|RefSeq:XP_020108581.1};	--	GO:0031969,chloroplast membrane; GO:0016717,oxidoreductase activity, acting on paired donors, with oxidation of a pair of donors resulting in the reduction of molecular oxygen to two molecules of water; GO:0006636,unsaturated fatty acid biosynthetic process; GO:0003674,molecular_function; GO:0003824,catalytic activity; GO:0016491,oxidoreductase activity; GO:0016705,oxidoreductase activity, acting…	Domain of unknown function (DUF3474)	--	--	--
Cluster-44680.2	32.83	34.24	36.76	164.01	187.32	160.74	550	597	568	3090	3481	2871	2.50803	4.16605e-163	1.48772e-160	up	1147	K17302 coatomer subunit beta' | (RefSeq) receptor-like cytoplasmic kinase 185 isoform X1 (A)	--	PREDICTED: 23 kDa jasmonate-induced protein-like isoform X2 [Ziziphus jujuba]	JI23_HORVU RecName: Full=23 kDa jasmonate-induced protein;	A0A6P3ZM74_ZIZJJ SubName: Full=23 kDa jasmonate-induced protein-like isoform X2 {ECO:0000313|RefSeq:XP_015880186.1};	--	--	--	--	--	--
Cluster-69572.1	12.73	14.37	11.06	53.37	54.32	56.4	685	804	555	3263	3261	3258	2.31677	7.75514e-162	2.74707e-159	up	3065	K00454 lipoxygenase [EC:1.13.11.12] | (RefSeq) putative lipoxygenase 5 (A)	ko00591: Linoleic acid metabolism; ko00592: alpha-Linolenic acid metabolism; ko01100: Metabolic pathways; ko01110: Biosynthesis of secondary metabolites	PREDICTED: putative lipoxygenase 5 [Phoenix dactylifera]	LOX5_ORYSJ RecName: Full=Putative lipoxygenase 5; EC=1.13.11.12;	A0A6I9QZL1_ELAGV RecName: Full=Lipoxygenase {ECO:0000256|RuleBase:RU003975}; EC=1.13.11.- {ECO:0000256|RuleBase:RU003975};	--	GO:0016165,linoleate 13S-lipoxygenase activity; GO:0046872,metal ion binding; GO:0016702,oxidoreductase activity, acting on single donors with incorporation of molecular oxygen, incorporation of two atoms of oxygen; GO:0006633,fatty acid biosynthetic process; GO:0034440,lipid oxidation; GO:0031408,oxylipin biosynthetic process; GO:0003674,molecular_function; GO:0003824,catalytic activity; GO:0016…	Lipoxygenase	--	--	--
Cluster-44014.0	28.12	28.41	25.61	68.63	67.11	68.45	1293	1359	1098	3582	3441	3376	1.52379	1.1375e-160	3.9971e-158	up	2659	K08286 protein-serine/threonine kinase [EC:2.7.11.-] | (RefSeq) hypothetical protein (A)	--	leucine-rich repeat receptor-like serine/threonine/tyrosine-protein kinase SOBIR1 [Asparagus officinalis]	SBIR1_ARATH RecName: Full=Leucine-rich repeat receptor-like serine/threonine/tyrosine-protein kinase SOBIR1; EC=2.7.10.1; EC=2.7.11.1; AltName: Full=Protein EVERSHED; AltName: Full=Protein SUPPRESSOR OF BIR1-1; Flags: Precursor;	A0A5P1E8H2_ASPOF RecName: Full=Protein kinase domain-containing protein {ECO:0000259|PROSITE:PS50011};	--	GO:0016021,integral component of membrane; GO:0005777,peroxisome; GO:0005886,plasma membrane; GO:0005524,ATP binding; GO:0106310,protein serine kinase activity; GO:0004674,protein serine/threonine kinase activity; GO:0106311,protein threonine kinase activity; GO:0004713,protein tyrosine kinase activity; GO:0004714,transmembrane receptor protein tyrosine kinase activity; GO:0006952,defense respons…	Protein kinase domain	--	--	--
Cluster-49740.0	11.74	13.14	13.16	0.37	0.31	0.19	951	1102	999	34	28	17	-5.22461	1.75557e-160	6.11996e-158	down	4517	K03403 magnesium chelatase subunit H [EC:6.6.1.1] | (RefSeq) magnesium-chelatase subunit ChlH, chloroplastic (A)	ko00860: Porphyrin metabolism; ko01100: Metabolic pathways; ko01110: Biosynthesis of secondary metabolites	PREDICTED: magnesium-chelatase subunit ChlH, chloroplastic [Musa acuminata subsp. malaccensis]	CHLH_ORYSI RecName: Full=Magnesium-chelatase subunit ChlH, chloroplastic; Short=Mg-chelatase subunit H; EC=6.6.1.1; AltName: Full=Mg-protoporphyrin IX chelatase subunit ChlH; Flags: Precursor;	A0A0B2Q2C3_GLYSO RecName: Full=Magnesium chelatase {ECO:0000256|ARBA:ARBA00012825}; EC=6.6.1.1 {ECO:0000256|ARBA:ARBA00012825};	--	GO:0031969,chloroplast membrane; GO:0009570,chloroplast stroma; GO:0005524,ATP binding; GO:0016851,magnesium chelatase activity; GO:0015995,chlorophyll biosynthetic process; GO:0015979,photosynthesis; GO:0000166,nucleotide binding; GO:0003674,molecular_function; GO:0005488,binding; GO:0017076,purine nucleotide binding; GO:0030554,adenyl nucleotide binding; GO:0032553,ribonucleotide binding; GO:00…	CobN/Magnesium Chelatase	--	--	--
Cluster-45065.1	153.49	142.29	175.86	16.2	17.23	17.82	4339	4186	4617	518	542	539	-2.99675	1.3034e-159	4.50791e-157	down	1743	K12472 epidermal growth factor receptor substrate 15 | (RefSeq) filaggrin-like (A)	ko04144: Endocytosis	PREDICTED: BURP domain-containing protein 3 [Phoenix dactylifera]	BURP3_ORYSJ RecName: Full=BURP domain-containing protein 3; Short=OsBURP03; Flags: Precursor;	A0A5P1ELZ1_ASPOF RecName: Full=BURP domain-containing protein {ECO:0000259|PROSITE:PS51277};	--	--	BURP domain	--	--	--
Cluster-52544.7	113.17	120.76	152.25	0.67	0.47	1.03	1953	2168	2424	13	8	18	-7.34909	1.56246e-159	5.36166e-157	down	1173	K16292 KDEL-tailed cysteine endopeptidase [EC:3.4.22.-] | (RefSeq) senescence-specific cysteine protease SAG39-like (A)	--	ervatamin-B-like [Asparagus officinalis]	SAG39_ORYSI RecName: Full=Senescence-specific cysteine protease SAG39 {ECO:0000305}; EC=3.4.22.- {ECO:0000305}; AltName: Full=Cysteine proteinase SAG39 {ECO:0000305}; AltName: Full=Protein SENESCENCE-ASSOCIATED GENE 39 {ECO:0000250|UniProtKB:Q7XWK5}; Flags: Precursor;	A0A5P1FJV0_ASPOF SubName: Full=Uncharacterized protein {ECO:0000313|EMBL:ONK77677.1};	Cysteine proteinase Cathepsin L	GO:0010282,senescence-associated vacuole; GO:0008234,cysteine-type peptidase activity; GO:0007568,aging; GO:0010150,leaf senescence; GO:0010623,programmed cell death involved in cell development; GO:0009737,response to abscisic acid; GO:0009723,response to ethylene; GO:0009739,response to gibberellin; GO:0003674,molecular_function; GO:0003824,catalytic activity; GO:0008233,peptidase activity; GO:…	Papain family cysteine protease	--	--	--
Cluster-49182.1	149.19	196.02	162.97	789.49	765.59	738.16	1550	2120	1545	9144	8780	8131	2.37709	1.33529e-158	4.54663e-156	up	818	K16040 trans-resveratrol di-O-methyltransferase [EC:2.1.1.240] | (RefSeq) trans-resveratrol di-O-methyltransferase (A)	ko00945: Stilbenoid, diarylheptanoid and gingerol biosynthesis; ko01110: Biosynthesis of secondary metabolites	trans-resveratrol di-O-methyltransferase-like [Asparagus officinalis]	POMT3_SINHE RecName: Full=Pluviatolide O-methyltransferase {ECO:0000303|PubMed:26359402}; Short=PhOMT3 {ECO:0000303|PubMed:26359402}; EC=2.1.1.323 {ECO:0000255|PROSITE-ProRule:PRU01020, ECO:0000269|PubMed:26359402};	A0A6V7PUP8_ANACO RecName: Full=Methyltransf_2 domain-containing protein {ECO:0000259|Pfam:PF00891};	Hydroxyindole-O-methyltransferase and related SAM-dependent methyltransferases	GO:0008171,O-methyltransferase activity; GO:0046983,protein dimerization activity; GO:0008757,S-adenosylmethionine-dependent methyltransferase activity; GO:0019438,aromatic compound biosynthetic process; GO:0032259,methylation; GO:0009699,phenylpropanoid biosynthetic process; GO:0009611,response to wounding; GO:0003674,molecular_function; GO:0003824,catalytic activity; GO:0008168,methyltransferas…	O-methyltransferase domain	--	--	--
Cluster-61665.3	14.24	18.07	15.92	100.19	96.77	86.19	244	323	252	1938	1846	1580	2.76265	3.6364e-158	1.22866e-155	up	1170	--	--	hypothetical protein PanWU01x14_105330 [Parasponia andersonii]	--	A0A2N9FXB4_FAGSY SubName: Full=Uncharacterized protein {ECO:0000313|EMBL:SPC91424.1};	--	--	--	--	--	--
Cluster-53435.3	6.5	6.96	5.97	36.25	39.01	33.34	247	275	211	1561	1651	1357	2.69175	5.24588e-158	1.75893e-155	up	2245	K07195 exocyst complex component 7 | (RefSeq) exocyst complex component EXO70B1 (A)	--	PREDICTED: exocyst complex component EXO70A1 [Phoenix dactylifera]	E70H1_ARATH RecName: Full=Exocyst complex component EXO70H1 {ECO:0000303|PubMed:16942608}; Short=AtExo70h1 {ECO:0000303|PubMed:16942608}; AltName: Full=Exocyst subunit Exo70 family protein H1 {ECO:0000303|PubMed:16942608};	A0A6I9R964_ELAGV RecName: Full=Exocyst subunit Exo70 family protein {ECO:0000256|RuleBase:RU365026};	Exocyst component protein and related proteins	GO:0005829,cytosol; GO:0012505,endomembrane system; GO:0000145,exocyst; GO:0016020,membrane; GO:0005634,nucleus; GO:0045335,phagocytic vesicle; GO:0031982,vesicle; GO:0006952,defense response; GO:0006887,exocytosis; GO:1900426,positive regulation of defense response to bacterium; GO:0009617,response to bacterium; GO:0009620,response to fungus; GO:0002237,response to molecule of bacterial origin; …	Exo70 exocyst complex subunit	--	--	--
Cluster-47582.2	156.96	175.29	165	3.11	2.68	2.33	965	1122	908	21	18	15	-5.74118	6.02577e-157	2.00512e-154	down	600	--	--	unknown [Medicago truncatula]	AP25_ORYSJ RecName: Full=Aspartyl protease 25 {ECO:0000305}; EC=3.4.23.- {ECO:0000305}; AltName: Full=Protein RICE ANTHER DOWN-REGULATED BY CHILLING 1 {ECO:0000303|PubMed:15215597}; Flags: Precursor;	B7FG42_MEDTR RecName: Full=Peptidase A1 domain-containing protein {ECO:0000259|PROSITE:PS51767};	Aspartyl protease	GO:0048046,apoplast; GO:0005618,cell wall; GO:0004190,aspartic-type endopeptidase activity; GO:0043067,regulation of programmed cell death; GO:0009627,systemic acquired resistance; GO:0003674,molecular_function; GO:0003824,catalytic activity; GO:0004175,endopeptidase activity; GO:0008233,peptidase activity; GO:0016787,hydrolase activity; GO:0070001,aspartic-type peptidase activity; GO:0140096,cat…	--	--	--	--
Cluster-44093.6	231.54	234.12	254.17	660.02	680.25	657.62	2150	2257	2146	6686	6847	6305	1.64522	1.19684e-156	3.95264e-154	up	761	--	--	NDR1/HIN1-like protein 3 [Asparagus officinalis]	NHL10_ARATH RecName: Full=NDR1/HIN1-like protein 10 {ECO:0000303|PubMed:14666423}; Short=AtNHL10 {ECO:0000305}; AltName: Full=Protein YELLOW-LEAF-SPECIFIC GENE 9 {ECO:0000303|PubMed:11230571};	A0A5P1EZL4_ASPOF RecName: Full=LEA_2 domain-containing protein {ECO:0000259|Pfam:PF03168};	--	GO:0046658,anchored component of plasma membrane; GO:0009507,chloroplast; GO:0016021,integral component of membrane; GO:0009506,plasmodesma; GO:0051607,defense response to virus; GO:0010150,leaf senescence; GO:0051707,response to other organism; GO:0002252,immune effector process; GO:0002376,immune system process; GO:0006950,response to stress; GO:0006952,defense response; GO:0008150,biological_p…	Late embryogenesis abundant protein	--	--	--
Cluster-29758.0	224.51	191.2	234.94	9.63	10.53	6.61	1709	1515	1582	81	88	53	-4.39609	1.27916e-156	4.19298e-154	down	674	K10781 fatty acyl-ACP thioesterase B [EC:3.1.2.14 3.1.2.21] | (RefSeq) uncharacterized protein LOC113347984 isoform X1 (A)	ko00061: Fatty acid biosynthesis; ko01100: Metabolic pathways; ko01212: Fatty acid metabolism	PREDICTED: MLP-like protein 423 [Elaeis guineensis]	ML423_ARATH RecName: Full=MLP-like protein 423;	A0A6I9RKZ5_ELAGV SubName: Full=MLP-like protein 423 {ECO:0000313|RefSeq:XP_010928576.1};	--	GO:0005829,cytosol; GO:0005634,nucleus; GO:0010427,abscisic acid binding; GO:0004864,protein phosphatase inhibitor activity; GO:0038023,signaling receptor activity; GO:0009738,abscisic acid-activated signaling pathway; GO:0006952,defense response; GO:0003674,molecular_function; GO:0005488,binding; GO:0008289,lipid binding; GO:0019840,isoprenoid binding; GO:0031406,carboxylic acid binding; GO:0033…	Pathogenesis-related protein Bet v I family	--	--	--
Cluster-61746.4	11.89	10.15	11.84	73.61	83.55	71.95	274	244	253	1921	2146	1777	2.96744	4.37809e-156	1.42447e-153	up	1476	K00430 peroxidase [EC:1.11.1.7] | (RefSeq) peroxidase 51-like (A)	ko00940: Phenylpropanoid biosynthesis; ko01100: Metabolic pathways; ko01110: Biosynthesis of secondary metabolites	peroxidase 51-like [Asparagus officinalis]	PER51_ARATH RecName: Full=Peroxidase 51; Short=Atperox P51; EC=1.11.1.7; AltName: Full=ATP37; Flags: Precursor;	A0A5P1EFW5_ASPOF RecName: Full=Peroxidase {ECO:0000256|ARBA:ARBA00012313, ECO:0000256|RuleBase:RU362060}; EC=1.11.1.7 {ECO:0000256|ARBA:ARBA00012313, ECO:0000256|RuleBase:RU362060};	--	GO:0005576,extracellular region; GO:0020037,heme binding; GO:0046872,metal ion binding; GO:0004601,peroxidase activity; GO:0042744,hydrogen peroxide catabolic process; GO:0006979,response to oxidative stress; GO:0003674,molecular_function; GO:0005488,binding; GO:0046906,tetrapyrrole binding; GO:0097159,organic cyclic compound binding; GO:1901363,heterocyclic compound binding; GO:0043167,ion bindi…	Peroxidase	--	--	--
Cluster-61469.1	114.7	108.89	105.2	304.79	323.86	314.16	1669	1649	1408	4976	5220	4866	1.72329	9.21379e-155	2.97578e-152	up	1033	K18801 glucuronoxylan 4-O-methyltransferase [EC:2.1.1.112] | (RefSeq) glucuronoxylan 4-O-methyltransferase 3 (A)	--	Protein IRX15-LIKE [Apostasia shenzhenica]	IX15L_ARATH RecName: Full=Protein IRX15-LIKE;	A0A2I0BDG7_9ASPA SubName: Full=Protein IRX15-LIKE {ECO:0000313|EMBL:PKA65839.1};	--	GO:0005794,Golgi apparatus; GO:0000139,Golgi membrane; GO:0016021,integral component of membrane; GO:0009834,plant-type secondary cell wall biogenesis; GO:0045492,xylan biosynthetic process; GO:0008150,biological_process; GO:0009832,plant-type cell wall biogenesis; GO:0009987,cellular process; GO:0042546,cell wall biogenesis; GO:0044085,cellular component biogenesis; GO:0071554,cell wall organiza…	Polysaccharide biosynthesis	--	--	--
Cluster-60645.2	168.14	157.63	158	440.24	458.86	470.56	3815	3721	3320	11276	11572	11410	1.70815	8.77749e-154	2.81418e-151	up	1454	K15104 solute carrier family 25 (mitochondrial oxoglutarate transporter), member 11 | (RefSeq) mitochondrial uncoupling protein 5 (A)	--	hypothetical protein B456_007G233400 [Gossypium raimondii]	PUMP5_ARATH RecName: Full=Mitochondrial uncoupling protein 5; Short=AtPUMP5; AltName: Full=Mitochondrial dicarboxylate carrier 1;	A0A0D2SQ79_GOSRA SubName: Full=Uncharacterized protein {ECO:0000313|EMBL:KJB44081.1};	Mitochondrial oxoglutarate/malate carrier proteins	GO:0016021,integral component of membrane; GO:0005743,mitochondrial inner membrane; GO:0015297,antiporter activity; GO:0005310,dicarboxylic acid transmembrane transporter activity; GO:0015140,malate transmembrane transporter activity; GO:0015131,oxaloacetate transmembrane transporter activity; GO:0017077,oxidative phosphorylation uncoupler activity; GO:0015141,succinate transmembrane transporter …	Mitochondrial carrier protein	--	--	--
Cluster-42901.1	3765.8	3686.48	3741.27	8717.94	8842.09	8368.68	68410	69688	62760	178292	178269	162185	1.41681	6.62195e-153	2.1077e-150	up	1220	K00430 peroxidase [EC:1.11.1.7] | (RefSeq) peroxidase 12 (A)	ko00940: Phenylpropanoid biosynthesis; ko01100: Metabolic pathways; ko01110: Biosynthesis of secondary metabolites	PREDICTED: peroxidase 12 [Phoenix dactylifera]	PER12_ARATH RecName: Full=Peroxidase 12; Short=Atperox P12; EC=1.11.1.7; AltName: Full=ATP4a; AltName: Full=PRXR6; Flags: Precursor;	A0A6I9QMR1_ELAGV RecName: Full=Peroxidase {ECO:0000256|ARBA:ARBA00012313, ECO:0000256|RuleBase:RU362060}; EC=1.11.1.7 {ECO:0000256|ARBA:ARBA00012313, ECO:0000256|RuleBase:RU362060};	--	GO:0005618,cell wall; GO:0005576,extracellular region; GO:0005739,mitochondrion; GO:0009505,plant-type cell wall; GO:0009506,plasmodesma; GO:0005773,vacuole; GO:0020037,heme binding; GO:0046872,metal ion binding; GO:0004601,peroxidase activity; GO:0042744,hydrogen peroxide catabolic process; GO:0006979,response to oxidative stress; GO:0003674,molecular_function; GO:0005488,binding; GO:0046906,tet…	Peroxidase	--	--	--
Cluster-45831.4	6.87	9.34	7.11	49.63	50.2	51.34	156	220	149	1273	1268	1246	2.90721	1.16874e-152	3.69322e-150	up	1456	K01188 beta-glucosidase [EC:3.2.1.21] | (RefSeq) beta-glucosidase 12 (A)	ko00460: Cyanoamino acid metabolism; ko00500: Starch and sucrose metabolism; ko00999: Biosynthesis of various plant secondary metabolites; ko01100: Metabolic pathways; ko01110: Biosynthesis of secondary metabolites	polygalacturonase inhibitor-like [Asparagus officinalis]	PGIP_PYRCO RecName: Full=Polygalacturonase inhibitor; AltName: Full=Polygalacturonase-inhibiting protein; Short=PGIG; Flags: Precursor;	A0A5P1E3Y8_ASPOF RecName: Full=LRRNT_2 domain-containing protein {ECO:0000259|Pfam:PF08263};	--	GO:0048046,apoplast; GO:0005618,cell wall; GO:0005575,cellular_component; GO:0005576,extracellular region; GO:0110165,cellular anatomical entity; GO:0030312,external encapsulating structure; GO:0071944,cell periphery	Leucine rich repeat	--	--	--
Cluster-40419.2	67.6	58.5	65.13	2.03	2	2.08	1036	933	919	35	34	34	-4.7637	4.35955e-151	1.36778e-148	down	1073	K08235 xyloglucan:xyloglucosyl transferase [EC:2.4.1.207] | (RefSeq) xyloglucan endotransglucosylase/hydrolase protein 9-like (A)	--	hypothetical protein AQUCO_00500378v1 [Aquilegia coerulea]	XTH9_ARATH RecName: Full=Xyloglucan endotransglucosylase/hydrolase protein 9; Short=At-XTH9; Short=XTH-9; EC=2.4.1.207; Flags: Precursor;	A0A7J6VGU1_THATH RecName: Full=Xyloglucan endotransglucosylase/hydrolase {ECO:0000256|RuleBase:RU361120}; EC=2.4.1.207 {ECO:0000256|RuleBase:RU361120};	--	GO:0048046,apoplast; GO:0005618,cell wall; GO:0004553,hydrolase activity, hydrolyzing O-glycosyl compounds; GO:0016762,xyloglucan:xyloglucosyl transferase activity; GO:0071555,cell wall organization; GO:0009834,plant-type secondary cell wall biogenesis; GO:0010411,xyloglucan metabolic process; GO:0003674,molecular_function; GO:0003824,catalytic activity; GO:0016787,hydrolase activity; GO:0016798,…	Glycosyl hydrolases family 16	--	--	--
Cluster-60878.1	84.53	89.97	80.24	4.5	3.93	2.55	916	1015	794	54	47	29	-4.33822	1.10648e-150	3.44687e-148	down	841	K00430 peroxidase [EC:1.11.1.7] | (RefSeq) LOW QUALITY PROTEIN: peroxidase N-like (A)	ko00940: Phenylpropanoid biosynthesis; ko01100: Metabolic pathways; ko01110: Biosynthesis of secondary metabolites	LOW QUALITY PROTEIN: peroxidase N-like [Asparagus officinalis]	PERN_ARMRU RecName: Full=Peroxidase N; EC=1.11.1.7; AltName: Full=Neutral peroxidase; Flags: Precursor;	A0A4S8IF00_MUSBA RecName: Full=Peroxidase {ECO:0000256|ARBA:ARBA00012313, ECO:0000256|RuleBase:RU362060}; EC=1.11.1.7 {ECO:0000256|ARBA:ARBA00012313, ECO:0000256|RuleBase:RU362060};	--	GO:0005576,extracellular region; GO:0020037,heme binding; GO:0046872,metal ion binding; GO:0004601,peroxidase activity; GO:0042744,hydrogen peroxide catabolic process; GO:0006979,response to oxidative stress; GO:0003674,molecular_function; GO:0005488,binding; GO:0046906,tetrapyrrole binding; GO:0097159,organic cyclic compound binding; GO:1901363,heterocyclic compound binding; GO:0043167,ion bindi…	Peroxidase	--	--	--
Cluster-44137.0	54.4	53.64	54.52	127.43	127.22	127.8	1228	1260	1140	3247	3192	3083	1.44154	2.38339e-150	7.3724e-148	up	1448	K01188 beta-glucosidase [EC:3.2.1.21] | (RefSeq) beta-glucosidase 12 (A)	ko00460: Cyanoamino acid metabolism; ko00500: Starch and sucrose metabolism; ko00999: Biosynthesis of various plant secondary metabolites; ko01100: Metabolic pathways; ko01110: Biosynthesis of secondary metabolites	PREDICTED: polygalacturonase inhibitor-like [Elaeis guineensis]	PGIP1_ARATH RecName: Full=Polygalacturonase inhibitor 1; AltName: Full=Polygalacturonase-inhibiting protein 1; Short=PGIP-1; Flags: Precursor;	A0A6I9RKR1_ELAGV SubName: Full=polygalacturonase inhibitor {ECO:0000313|RefSeq:XP_010928441.1};	--	GO:0005618,cell wall; GO:0005576,extracellular region; GO:0005794,Golgi apparatus; GO:0016020,membrane; GO:0009505,plant-type cell wall; GO:0009506,plasmodesma; GO:0099503,secretory vesicle; GO:0090353,polygalacturonase inhibitor activity; GO:0003674,molecular_function; GO:0004857,enzyme inhibitor activity; GO:0030234,enzyme regulator activity; GO:0098772,molecular function regulator; GO:0005575,…	Leucine rich repeat	--	--	--
Cluster-43175.0	71.96	65.76	73.03	311.67	297.42	309.09	280	279	260	1268	1210	1199	2.21606	4.98265e-149	1.53047e-146	up	530	--	--	--	--	--	--	--	--	--	--	--
Cluster-68576.18	480.19	480.6	525.19	132.76	130.58	129.96	7748	8070	7810	2407	2336	2234	-1.71396	2.35988e-148	7.1983e-146	down	1115	--	--	RecName: Full=Ribosome-inactivating protein charybdin; AltName: Full=rRNA N-glycosidase 2B7U_A Chain A, Ribosome Inactivating Protein Type 1 From Charybdis Maritima Agg	RIP_DRIMA RecName: Full=Ribosome-inactivating protein charybdin; EC=3.2.2.22; AltName: Full=rRNA N-glycosidase;	A0A7D5AS79_9ASPA RecName: Full=rRNA N-glycosidase {ECO:0000256|ARBA:ARBA00019247}; EC=3.2.2.22 {ECO:0000256|ARBA:ARBA00012001}; Flags: Fragment;	--	GO:0030598,rRNA N-glycosylase activity; GO:0090729,toxin activity; GO:0006952,defense response; GO:0017148,negative regulation of translation; GO:0003674,molecular_function; GO:0003824,catalytic activity; GO:0016787,hydrolase activity; GO:0016798,hydrolase activity, acting on glycosyl bonds; GO:0016799,hydrolase activity, hydrolyzing N-glycosyl compounds; GO:0030597,RNA glycosylase activity; GO:0…	Ribosome inactivating protein	--	--	--
Cluster-54889.0	56.57	57.87	55.66	3.01	2.67	1.79	860	904	831	59	53	35	-4.09558	2.74793e-148	8.32414e-146	down	1548	K19996 phosphatidylinositol transfer protein SFH5 | (RefSeq) patellin-3 (A)	--	patellin-6 [Dendrobium catenatum]	PATL6_ARATH RecName: Full=Patellin-6;	A0A2I0XEA2_9ASPA SubName: Full=Patellin-6 {ECO:0000313|EMBL:PKU86223.1};	Phosphatidylinositol transfer protein SEC14 and related proteins	GO:0005737,cytoplasm; GO:0005886,plasma membrane; GO:0008289,lipid binding; GO:0007049,cell cycle; GO:0051301,cell division; GO:0071365,cellular response to auxin stimulus; GO:1901703,protein localization involved in auxin polar transport; GO:0003674,molecular_function; GO:0005488,binding; GO:0008150,biological_process; GO:0009987,cellular process; GO:0009719,response to endogenous stimulus; GO:0…	CRAL/TRIO domain	--	--	--
Cluster-44065.0	15.69	15.79	16.65	84.54	83.67	95.78	241	251	234	1449	1417	1557	2.65816	2.9187e-147	8.78089e-145	up	1164	K13993 HSP20 family protein | (RefSeq) 15.4 kDa class V heat shock protein (A)	ko04141: Protein processing in endoplasmic reticulum	PREDICTED: 15.4 kDa class V heat shock protein [Phoenix dactylifera]	HS188_ORYSJ RecName: Full=18.8 kDa class V heat shock protein; AltName: Full=18.8 kDa heat shock protein; Short=OsHsp18.8;	A0A6I9RQ65_ELAGV SubName: Full=15.4 kDa class V heat shock protein {ECO:0000313|RefSeq:XP_010930181.1};	Molecular chaperone (small heat-shock protein Hsp26/Hsp42)	GO:0005737,cytoplasm; GO:0043621,protein self-association; GO:0051082,unfolded protein binding; GO:0051259,protein complex oligomerization; GO:0006457,protein folding; GO:0009408,response to heat; GO:0042542,response to hydrogen peroxide; GO:0009651,response to salt stress; GO:0003674,molecular_function; GO:0005488,binding; GO:0005515,protein binding; GO:0008150,biological_process; GO:0009987,cel…	--	--	--	--
Cluster-33749.1	29.11	31.04	34.57	183.1	211.39	185.98	177	215	197	1378	1585	1351	2.9225	1.88229e-146	5.62435e-144	up	1588	K13464 jasmonate ZIM domain-containing protein | (RefSeq) protein TIFY 9 (A)	ko04075: Plant hormone signal transduction	protein TIFY 5A-like [Asparagus officinalis]	TIF5A_ARATH RecName: Full=Protein TIFY 5A {ECO:0000303|PubMed:17499004}; AltName: Full=Jasmonate ZIM domain-containing protein 8 {ECO:0000303|PubMed:17637675};	A0A5P1EGX8_ASPOF RecName: Full=Tify domain-containing protein {ECO:0000259|PROSITE:PS51320};	--	GO:0005634,nucleus; GO:0006952,defense response; GO:0031347,regulation of defense response; GO:2000022,regulation of jasmonic acid mediated signaling pathway; GO:0009611,response to wounding; GO:0006950,response to stress; GO:0008150,biological_process; GO:0050896,response to stimulus; GO:0048583,regulation of response to stimulus; GO:0050789,regulation of biological process; GO:0065007,biologica…	tify domain	Tify	TF	Tify
Cluster-27679.5	119.01	126.44	119.58	224.92	221.82	227.03	2831	3130	2636	6043	5868	5774	1.0922	2.64418e-146	7.8475e-144	up	1511	--	--	PREDICTED: B2 protein [Elaeis guineensis]	NRPB_SOYBN RecName: Full=DCD domain-containing protein NRP-B {ECO:0000305}; AltName: Full=N-rich protein B {ECO:0000303|PubMed:18490446};	A0A6I9REZ2_ELAGV SubName: Full=B2 protein {ECO:0000313|RefSeq:XP_010924914.1};	--	GO:0005737,cytoplasm; GO:0034976,response to endoplasmic reticulum stress; GO:0009414,response to water deprivation; GO:0006950,response to stress; GO:0008150,biological_process; GO:0009987,cellular process; GO:0033554,cellular response to stress; GO:0050896,response to stimulus; GO:0051716,cellular response to stimulus; GO:0001101,response to acid chemical; GO:0009415,response to water; GO:00096…	Development and cell death domain	--	--	--
Cluster-53310.8	12449.5	14542.3	15381	63434.1	56964.8	65780.8	1399	1617	1103	6571	6837	6776	2.35277	2.96318e-146	8.73522e-144	up	231	--	--	--	--	--	--	--	--	--	--	--
Cluster-55898.0	25.32	31.22	30.14	1.35	1.5	1.25	831	1066	920	50	55	44	-4.19042	1.21854e-145	3.56821e-143	down	1978	--	--	WEB family protein At2g38370 [Asparagus officinalis]	Y2837_ARATH RecName: Full=WEB family protein At2g38370;	A0A5P1E9F3_ASPOF SubName: Full=Uncharacterized protein {ECO:0000313|EMBL:ONK62454.1};	--	GO:0005829,cytosol; GO:0009904,chloroplast accumulation movement; GO:0009903,chloroplast avoidance movement; GO:0006996,organelle organization; GO:0008150,biological_process; GO:0009657,plastid organization; GO:0009658,chloroplast organization; GO:0009902,chloroplast relocation; GO:0009987,cellular process; GO:0016043,cellular component organization; GO:0019750,chloroplast localization; GO:005117…	Weak chloroplast movement under blue light	--	--	--
Cluster-30123.0	17.77	15.59	20.65	132.91	141.24	141.48	127	116	133	1047	1107	1064	3.14408	6.81969e-144	1.98376e-141	up	650	--	--	PREDICTED: uncharacterized protein At1g76070 [Elaeis guineensis]	Y1607_ARATH RecName: Full=Uncharacterized protein At1g76070;	A0A6I9S0L9_ELAGV SubName: Full=uncharacterized protein At1g76070 {ECO:0000313|RefSeq:XP_010935181.1};	--	GO:0005886,plasma membrane; GO:0005575,cellular_component; GO:0016020,membrane; GO:0071944,cell periphery; GO:0110165,cellular anatomical entity	--	--	--	--
Cluster-45065.2	168.76	173.32	182.4	17.28	18.42	12.62	3281	3506	3278	378	397	261	-3.2371	1.67551e-143	4.84178e-141	down	1286	K12472 epidermal growth factor receptor substrate 15 | (RefSeq) filaggrin-like (A)	ko04144: Endocytosis	PREDICTED: BURP domain-containing protein 3 [Phoenix dactylifera]	BURP3_ORYSJ RecName: Full=BURP domain-containing protein 3; Short=OsBURP03; Flags: Precursor;	A0A5P1ELZ1_ASPOF RecName: Full=BURP domain-containing protein {ECO:0000259|PROSITE:PS51277};	--	--	BURP domain	--	--	--
Cluster-69549.5	18.41	24.89	22.63	169.38	137.68	165.83	615	866	704	6419	5130	5943	3.05456	3.64551e-143	1.04657e-140	up	2011	K18108 (-)-alpha-terpineol synthase [EC:4.2.3.111] | (RefSeq) (-)-alpha-terpineol synthase-like (A)	ko00902: Monoterpenoid biosynthesis; ko01100: Metabolic pathways; ko01110: Biosynthesis of secondary metabolites	(R)-linalool synthase [Magnolia champaca]	TPS9_RICCO RecName: Full=Probable terpene synthase 9; Short=RcSeTPS9; EC=4.2.3.-;	A0A4S8IT07_MUSBA SubName: Full=Uncharacterized protein {ECO:0000313|EMBL:THU50882.1};	--	GO:0000287,magnesium ion binding; GO:0010333,terpene synthase activity; GO:0003674,molecular_function; GO:0005488,binding; GO:0043167,ion binding; GO:0043169,cation binding; GO:0046872,metal ion binding; GO:0003824,catalytic activity; GO:0016829,lyase activity; GO:0016835,carbon-oxygen lyase activity; GO:0016838,carbon-oxygen lyase activity, acting on phosphates	Terpene synthase family, metal binding domain	--	--	--
Cluster-27472.0	32.42	31.67	29.26	1.14	0.56	0.59	980	996	822	39	19	19	-5.1338	1.20548e-142	3.43829e-140	down	1844	K21995 cytochrome P450 family 77 subfamily A [EC:1.14.-.-] | (RefSeq) cytochrome P450 77A2 (A)	ko00073: Cutin, suberine and wax biosynthesis	Cytochrome P450 77A3 [Apostasia shenzhenica]	C77A2_SOLME RecName: Full=Cytochrome P450 77A2; EC=1.14.-.-; AltName: Full=CYPLXXVIIA2; AltName: Full=Cytochrome P-450EG5;	A0A2I0B915_9ASPA SubName: Full=Cytochrome P450 77A3 {ECO:0000313|EMBL:PKA64298.1};	Cytochrome P450 CYP2 subfamily	GO:0020037,heme binding; GO:0005506,iron ion binding; GO:0004497,monooxygenase activity; GO:0016705,oxidoreductase activity, acting on paired donors, with incorporation or reduction of molecular oxygen; GO:0003674,molecular_function; GO:0005488,binding; GO:0046906,tetrapyrrole binding; GO:0097159,organic cyclic compound binding; GO:1901363,heterocyclic compound binding; GO:0043167,ion binding; GO…	Cytochrome P450	--	--	--
Cluster-41636.0	92.69	114.52	107.54	1.79	1.8	1.38	889	1140	938	19	19	14	-5.78238	5.07306e-142	1.43761e-139	down	788	K03860 phosphatidylinositol N-acetylglucosaminyltransferase subunit Q | (RefSeq) N-acetylglucosaminyl-phosphatidylinositol biosynthetic protein gpi1-like (A)	ko00563: Glycosylphosphatidylinositol (GPI)-anchor biosynthesis; ko01100: Metabolic pathways	peamaclein-like [Asparagus officinalis]	SNAK1_SOLTU RecName: Full=Snakin-1; Flags: Precursor;	A0A5P1EJL4_ASPOF SubName: Full=Uncharacterized protein {ECO:0000313|EMBL:ONK64781.1};	--	GO:0005618,cell wall; GO:0005576,extracellular region; GO:0006952,defense response; GO:0006950,response to stress; GO:0008150,biological_process; GO:0050896,response to stimulus; GO:0005575,cellular_component; GO:0030312,external encapsulating structure; GO:0071944,cell periphery; GO:0110165,cellular anatomical entity	--	--	--	--
Cluster-61810.4	12	18.78	16.54	129.13	131.79	129.3	184	300	234	2230	2246	2118	3.25369	1.36778e-141	3.85117e-139	up	1076	K07025 putative hydrolase of the HAD superfamily | (RefSeq) uncharacterized protein C24B11.05-like isoform X1 (A)	--	uncharacterized protein C24B11.05-like isoform X1 [Asparagus officinalis]	--	A0A5P1FEW2_ASPOF SubName: Full=Uncharacterized protein {ECO:0000313|EMBL:ONK76915.1};	Haloacid dehalogenase-like hydrolase	GO:0016787,hydrolase activity; GO:0003674,molecular_function; GO:0003824,catalytic activity	Haloacid dehalogenase-like hydrolase	--	--	--
Cluster-64888.5	68.83	61.13	65.62	221.36	225.73	231.3	743	687	647	2666	2691	2649	1.99533	5.48148e-141	1.53356e-138	up	839	K13993 HSP20 family protein | (RefSeq) 17.3 kDa class II heat shock protein-like (A)	ko04141: Protein processing in endoplasmic reticulum	chaperone [Agave tequilana]	HSP21_PEA RecName: Full=17.1 kDa class II heat shock protein;	A4ZF53_AGATE SubName: Full=Chaperone {ECO:0000313|EMBL:ABF61870.1};	Molecular chaperone (small heat-shock protein Hsp26/Hsp42)	GO:0005737,cytoplasm; GO:0005575,cellular_component; GO:0005622,intracellular anatomical structure; GO:0110165,cellular anatomical entity	Hsp20/alpha crystallin family	--	--	--
Cluster-65855.0	324.48	314.41	308.33	91.31	80.71	81.36	10561	10667	9341	3373	2931	2842	-1.69269	6.63581e-141	1.84475e-138	down	1980	K19791 iron transport multicopper oxidase | (RefSeq) L-ascorbate oxidase homolog (A)	--	LOW QUALITY PROTEIN: L-ascorbate oxidase homolog [Asparagus officinalis]	ASOL_BRANA RecName: Full=L-ascorbate oxidase homolog; EC=1.10.3.-; Flags: Precursor;	B9SR02_RICCO SubName: Full=Multicopper oxidase, putative {ECO:0000313|EMBL:EEF33963.1}; EC=1.10.3.3 {ECO:0000313|EMBL:EEF33963.1};	Multicopper oxidases	GO:0005576,extracellular region; GO:0005507,copper ion binding; GO:0016491,oxidoreductase activity; GO:0003674,molecular_function; GO:0005488,binding; GO:0043167,ion binding; GO:0043169,cation binding; GO:0046872,metal ion binding; GO:0046914,transition metal ion binding; GO:0003824,catalytic activity; GO:0005575,cellular_component; GO:0110165,cellular anatomical entity	Multicopper oxidase	--	--	--
Cluster-65283.0	34.26	39.3	37.72	90.3	88.85	90.01	1615	1925	1646	4734	4606	4536	1.47128	2.63677e-140	7.28413e-138	up	2912	K03526 (E)-4-hydroxy-3-methylbut-2-enyl-diphosphate synthase [EC:1.17.7.1 1.17.7.3] | (RefSeq) 4-hydroxy-3-methylbut-2-en-1-yl diphosphate synthase (ferredoxin), chloroplastic (A)	ko00900: Terpenoid backbone biosynthesis; ko01100: Metabolic pathways; ko01110: Biosynthesis of secondary metabolites	chloroplast 1-hydroxy-2-methyl-2-(E)-butenyl-4-diphosphate synthase [Narcissus tazetta]	ISPG_ORYSJ RecName: Full=4-hydroxy-3-methylbut-2-en-1-yl diphosphate synthase (ferredoxin), chloroplastic; EC=1.17.7.1; AltName: Full=1-hydroxy-2-methyl-2-(E)-butenyl 4-diphosphate synthase; Flags: Precursor;	A0A0A7RHJ3_NARTA SubName: Full=Chloroplast 1-hydroxy-2-methyl-2-(E)-butenyl-4-diphosphate synthase {ECO:0000313|EMBL:AJA32313.1};	--	GO:0009507,chloroplast; GO:0009941,chloroplast envelope; GO:0009570,chloroplast stroma; GO:0051539,4 iron, 4 sulfur cluster binding; GO:0046429,4-hydroxy-3-methylbut-2-en-1-yl diphosphate synthase activity; GO:0005506,iron ion binding; GO:0019288,isopentenyl diphosphate biosynthetic process, methylerythritol 4-phosphate pathway; GO:0009617,response to bacterium; GO:0009862,systemic acquired resis…	GcpE protein	--	--	--
Cluster-53310.19	14215.2	15312	13544.3	72359.5	66010.3	71330.6	23769	26410	18021	119927	114403	117981	2.42907	4.49316e-140	1.23348e-137	up	374	--	--	--	--	--	--	--	HEAT repeat	--	--	--
Cluster-59884.2	16.31	19.86	19.08	156.34	167.06	126.66	223	283	240	2400	2533	1845	3.23155	9.05933e-140	2.47157e-137	up	989	--	--	NDR1/HIN1-like protein 1 [Asparagus officinalis]	NHL1_ARATH RecName: Full=NDR1/HIN1-like protein 1 {ECO:0000303|Ref.1};	A0A199V4I8_ANACO SubName: Full=NDR1/HIN1-like protein 12 {ECO:0000313|RefSeq:XP_020106420.1}; SubName: Full=Protein YLS9 {ECO:0000313|EMBL:OAY72002.1};	--	GO:0046658,anchored component of plasma membrane; GO:0016021,integral component of membrane; GO:0009506,plasmodesma; GO:0051607,defense response to virus; GO:0002252,immune effector process; GO:0002376,immune system process; GO:0006950,response to stress; GO:0006952,defense response; GO:0008150,biological_process; GO:0009605,response to external stimulus; GO:0009607,response to biotic stimulus; G…	Centromere protein B dimerisation domain	--	--	--
Cluster-40018.23	261.45	210.61	263.53	3.07	3.1	11.03	904	859	774	20	20	26	-5.21499	5.70012e-139	1.54551e-136	down	599	K11253 histone H3 | (RefSeq) histone H3.2 (A)	--	Histone superfamily protein [Arabidopsis thaliana]	H32_ARATH RecName: Full=Histone H3.2; AltName: Full=Histone H3.1;	A0A7C9DTT4_OPUST RecName: Full=Histone H3 {ECO:0000256|RuleBase:RU004471};	Histones H3 and H4	GO:0010369,chromocenter; GO:0005829,cytosol; GO:0005576,extracellular region; GO:0000786,nucleosome; GO:0005634,nucleus; GO:0005886,plasma membrane; GO:0009536,plastid; GO:0003677,DNA binding; GO:0046982,protein heterodimerization activity; GO:0003674,molecular_function; GO:0003676,nucleic acid binding; GO:0005488,binding; GO:0097159,organic cyclic compound binding; GO:1901363,heterocyclic compou…	Core histone H2A/H2B/H3/H4	--	--	--
Cluster-68099.2	49.04	45.18	51.38	0.25	0.66	0.83	1202	1152	1168	6	18	21	-6.2436	1.59715e-138	4.30389e-136	down	1551	K00966 mannose-1-phosphate guanylyltransferase [EC:2.7.7.13] | (RefSeq) LOW QUALITY PROTEIN: probable mannose-1-phosphate guanylyltransferase 1 (A)	ko00051: Fructose and mannose metabolism; ko00520: Amino sugar and nucleotide sugar metabolism; ko01100: Metabolic pathways; ko01110: Biosynthesis of secondary metabolites; ko01240: Biosynthesis of cofactors; ko01250: Biosynthesis of nucleotide sugars	LOW QUALITY PROTEIN: probable mannose-1-phosphate guanylyltransferase 1 [Asparagus officinalis]	GMPP1_ORYSJ RecName: Full=Probable mannose-1-phosphate guanylyltransferase 1; EC=2.7.7.13;	A0A0U1UYT5_DENOF SubName: Full=GDP-mannose pyrophosphorylase {ECO:0000313|EMBL:AHY34918.1}; EC=2.7.7.13 {ECO:0000313|EMBL:AHY34918.1};	GDP-mannose pyrophosphorylase/mannose-1-phosphate guanylyltransferase	GO:0005525,GTP binding; GO:0004475,mannose-1-phosphate guanylyltransferase activity; GO:0009298,GDP-mannose biosynthetic process; GO:0000166,nucleotide binding; GO:0001882,nucleoside binding; GO:0001883,purine nucleoside binding; GO:0003674,molecular_function; GO:0005488,binding; GO:0017076,purine nucleotide binding; GO:0019001,guanyl nucleotide binding; GO:0032549,ribonucleoside binding; GO:0032…	Nucleotidyl transferase	--	--	--
Cluster-27698.267	211.4	223.52	233.84	728.81	634.59	683.92	3893	4283	3977	15114	12972	13439	1.8198	1.25274e-137	3.35521e-135	up	1233	K01369 legumain [EC:3.4.22.34] | (RefSeq) vacuolar-processing enzyme-like (A)	--	vacuolar-processing enzyme-like [Asparagus officinalis]	VPE_CITSI RecName: Full=Vacuolar-processing enzyme; Short=VPE; EC=3.4.22.-; Flags: Precursor;	A0A5P1EV80_ASPOF SubName: Full=Uncharacterized protein {ECO:0000313|EMBL:ONK69978.1};	Asparaginyl peptidases	GO:0004197,cysteine-type endopeptidase activity; GO:0051603,proteolysis involved in cellular protein catabolic process; GO:0003674,molecular_function; GO:0003824,catalytic activity; GO:0004175,endopeptidase activity; GO:0008233,peptidase activity; GO:0008234,cysteine-type peptidase activity; GO:0016787,hydrolase activity; GO:0140096,catalytic activity, acting on a protein; GO:0006508,proteolysis;…	Peptidase C13 family	--	--	--
Cluster-60877.0	2450.9	2693.46	2414.5	5828.96	6264.26	5818.25	47482	54303	43236	127294	134776	120338	1.45235	1.96823e-137	5.23954e-135	up	1597	K16040 trans-resveratrol di-O-methyltransferase [EC:2.1.1.240] | (RefSeq) trans-resveratrol di-O-methyltransferase (A)	ko00945: Stilbenoid, diarylheptanoid and gingerol biosynthesis; ko01110: Biosynthesis of secondary metabolites	trans-resveratrol di-O-methyltransferase-like [Asparagus officinalis]	ROMT_VITVI RecName: Full=Trans-resveratrol di-O-methyltransferase; EC=2.1.1.240; AltName: Full=Resveratrol O-methyltransferase; Short=ROMT; Short=VvROMT;	A0A5P1E6M3_ASPOF SubName: Full=Uncharacterized protein {ECO:0000313|EMBL:ONK57095.1};	Hydroxyindole-O-methyltransferase and related SAM-dependent methyltransferases	GO:0008171,O-methyltransferase activity; GO:0046983,protein dimerization activity; GO:0102303,resveratrol 3,5-O-dimethyltransferase activity; GO:0008757,S-adenosylmethionine-dependent methyltransferase activity; GO:0019438,aromatic compound biosynthetic process; GO:0032259,methylation; GO:0003674,molecular_function; GO:0003824,catalytic activity; GO:0008168,methyltransferase activity; GO:0016740,…	O-methyltransferase domain	--	--	--
Cluster-55161.1	49.84	78.38	53.75	201.68	202.66	205.19	1224	1401	1314	4593	4895	4496	1.87623	3.90104e-137	1.03223e-134	up	2058	K01626 3-deoxy-7-phosphoheptulonate synthase [EC:2.5.1.54] | (RefSeq) LOW QUALITY PROTEIN: phospho-2-dehydro-3-deoxyheptonate aldolase 2, chloroplastic-like (A)	ko00400: Phenylalanine, tyrosine and tryptophan biosynthesis; ko01100: Metabolic pathways; ko01110: Biosynthesis of secondary metabolites; ko01230: Biosynthesis of amino acids	LOW QUALITY PROTEIN: phospho-2-dehydro-3-deoxyheptonate aldolase 2, chloroplastic-like [Asparagus officinalis]	AROG1_PETHY RecName: Full=Phospho-2-dehydro-3-deoxyheptonate aldolase 1, chloroplastic {ECO:0000305}; EC=2.5.1.54 {ECO:0000250|UniProtKB:O53512}; AltName: Full=3-deoxy-D-arabino-heptulosonate 7-phosphate synthase 1 {ECO:0000303|PubMed:23275577, ECO:0000303|PubMed:24815009}; Short=DAHP synthase 1 {ECO:0000305}; Short=PhDAHP1 {ECO:0000303|PubMed:24815009}; AltName: Full=Phospho-2-keto-3-deoxyhepton…	A0A5P1FBU7_ASPOF RecName: Full=Phospho-2-dehydro-3-deoxyheptonate aldolase {ECO:0000256|RuleBase:RU363071}; EC=2.5.1.54 {ECO:0000256|RuleBase:RU363071};	--	GO:0009507,chloroplast; GO:0003849,3-deoxy-7-phosphoheptulonate synthase activity; GO:0046872,metal ion binding; GO:0009073,aromatic amino acid family biosynthetic process; GO:0008652,cellular amino acid biosynthetic process; GO:0009423,chorismate biosynthetic process; GO:0010597,green leaf volatile biosynthetic process; GO:0003674,molecular_function; GO:0003824,catalytic activity; GO:0016740,tra…	Class-II DAHP synthetase family	--	--	--
Cluster-43015.2	159.28	152.25	160.91	43.61	43.2	44.91	5084	5057	4773	1581	1535	1535	-1.63354	8.84691e-137	2.3269e-134	down	2047	--	--	root phototropism protein 2 [Asparagus officinalis]	RPT2_ARATH RecName: Full=Root phototropism protein 2; AltName: Full=BTB/POZ domain-containing protein RPT2;	A0A5P1FJ74_ASPOF SubName: Full=Uncharacterized protein {ECO:0000313|EMBL:ONK78172.1};	--	GO:0005737,cytoplasm; GO:0005634,nucleus; GO:0005777,peroxisome; GO:0009638,phototropism; GO:0016567,protein ubiquitination; GO:0007165,signal transduction; GO:0008150,biological_process; GO:0009314,response to radiation; GO:0009416,response to light stimulus; GO:0009605,response to external stimulus; GO:0009606,tropism; GO:0009628,response to abiotic stimulus; GO:0009637,response to blue light; …	NPH3 family	--	--	--
Cluster-59817.0	29.77	27.26	31.17	103.84	108.96	102.48	941	896	916	3714	3833	3467	2.04512	1.30075e-136	3.40083e-134	up	1916	K08237 hydroquinone glucosyltransferase [EC:2.4.1.218] | (RefSeq) hydroquinone glucosyltransferase-like (A)	--	PREDICTED: LOW QUALITY PROTEIN: hydroquinone glucosyltransferase-like [Phoenix dactylifera]	U72B1_ARATH RecName: Full=UDP-glycosyltransferase 72B1; EC=2.4.1.-; AltName: Full=Arbutin synthase; AltName: Full=Probable hydroquinone glucosyltransferase; EC=2.4.1.218;	A0A6I9RFF4_ELAGV RecName: Full=Glycosyltransferase {ECO:0000256|RuleBase:RU362057}; EC=2.4.1.- {ECO:0000256|RuleBase:RU362057};	UDP-glucuronosyl and UDP-glucosyl transferase	GO:0050505,hydroquinone glucosyltransferase activity; GO:0035251,UDP-glucosyltransferase activity; GO:0008194,UDP-glycosyltransferase activity; GO:0009809,lignin biosynthetic process; GO:0009636,response to toxic substance; GO:0042178,xenobiotic catabolic process; GO:0006805,xenobiotic metabolic process; GO:0003674,molecular_function; GO:0003824,catalytic activity; GO:0016740,transferase activity…	UDP-glucoronosyl and UDP-glucosyl transferase	--	--	--
Cluster-38401.0	27.88	28.32	25.63	4	2.44	2.35	863	913	738	103	84	78	-3.19467	4.47593e-136	1.16332e-133	down	1883	K01179 endoglucanase [EC:3.2.1.4] | (RefSeq) endoglucanase 17-like (A)	ko00500: Starch and sucrose metabolism; ko01100: Metabolic pathways	endoglucanase 17-like [Asparagus officinalis]	GUN17_ARATH RecName: Full=Endoglucanase 17; EC=3.2.1.4; AltName: Full=Endo-1,4-beta glucanase 17; Flags: Precursor;	A0A5P1EBX2_ASPOF RecName: Full=Endoglucanase {ECO:0000256|RuleBase:RU361166}; EC=3.2.1.4 {ECO:0000256|RuleBase:RU361166};	--	GO:0005576,extracellular region; GO:0008810,cellulase activity; GO:0071555,cell wall organization; GO:0030245,cellulose catabolic process; GO:0003674,molecular_function; GO:0003824,catalytic activity; GO:0004553,hydrolase activity, hydrolyzing O-glycosyl compounds; GO:0016787,hydrolase activity; GO:0016798,hydrolase activity, acting on glycosyl bonds; GO:0008150,biological_process; GO:0009987,cel…	Glycosyl hydrolase family 9	--	--	--
Cluster-48921.5	12.31	8.9	10.65	89.5	80.75	81.52	197	148	157	1617	1439	1396	3.19318	5.73629e-136	1.48212e-133	up	1112	--	--	PREDICTED: acyl-acyl carrier protein thioesterase ATL3, chloroplastic-like [Ipomoea nil]	TE3_HUMLU RecName: Full=Acyl-acyl carrier protein thioesterase TE3, chloroplastic {ECO:0000303|PubMed:23300257}; Short=HlTE3 {ECO:0000303|PubMed:23300257}; EC=3.1.2.- {ECO:0000250|UniProtKB:Q9C7I5}; AltName: Full=Acyl-ACP thioesterase TE3 {ECO:0000303|PubMed:23300257}; AltName: Full=Acyl-lipid thioesterase 3 {ECO:0000303|PubMed:23300257}; Flags: Precursor;	A0A5P1E132_ASPOF SubName: Full=Uncharacterized protein {ECO:0000313|EMBL:ONK56291.1};	--	--	Thioesterase superfamily	--	--	--
Cluster-51862.6	31.37	44.9	36.63	105.71	104.78	101.18	775	917	840	2931	2882	2676	1.79391	1.12142e-135	2.88055e-133	up	1560	K01176 alpha-amylase [EC:3.2.1.1] | (RefSeq) alpha-amylase isozyme 2A (A)	ko00500: Starch and sucrose metabolism; ko01100: Metabolic pathways; ko01110: Biosynthesis of secondary metabolites	L-type lectin-domain containing receptor kinase IV.1-like isoform X1 [Asparagus officinalis]	SIT2_ORYSJ RecName: Full=L-type lectin-domain containing receptor kinase SIT2 {ECO:0000305}; EC=2.7.11.1 {ECO:0000250|UniProtKB:Q6H7D2}; AltName: Full=Protein SALT INTOLERANCE 2 {ECO:0000303|PubMed:24907341}; Flags: Precursor;	A0A6I9SHV6_ELAGV SubName: Full=L-type lectin-domain containing receptor kinase IV.1-like {ECO:0000313|RefSeq:XP_010943349.1};	--	GO:0016021,integral component of membrane; GO:0005886,plasma membrane; GO:0005524,ATP binding; GO:0030246,carbohydrate binding; GO:0106310,protein serine kinase activity; GO:0106311,protein threonine kinase activity; GO:0004675,transmembrane receptor protein serine/threonine kinase activity; GO:1901001,negative regulation of response to salt stress; GO:0006468,protein phosphorylation; GO:0000166,…	Protein kinase domain	--	--	--
Cluster-54253.0	63.57	59.48	70.39	1.44	0.84	2.09	1365	1329	1399	35	20	48	-5.26618	8.99614e-135	2.29736e-132	down	1391	K00083 cinnamyl-alcohol dehydrogenase [EC:1.1.1.195] | (RefSeq) probable cinnamyl alcohol dehydrogenase 9 (A)	ko00940: Phenylpropanoid biosynthesis; ko01100: Metabolic pathways; ko01110: Biosynthesis of secondary metabolites	8-hydroxygeraniol dehydrogenase-like [Asparagus officinalis]	MTDH_MESCR RecName: Full=Probable mannitol dehydrogenase; EC=1.1.1.255; AltName: Full=NAD-dependent mannitol dehydrogenase;	A0A5P1EP73_ASPOF RecName: Full=PKS_ER domain-containing protein {ECO:0000259|SMART:SM00829};	Alcohol dehydrogenase, class V	GO:0046029,mannitol dehydrogenase activity; GO:0008270,zinc ion binding; GO:0003674,molecular_function; GO:0003824,catalytic activity; GO:0016491,oxidoreductase activity; GO:0016614,oxidoreductase activity, acting on CH-OH group of donors; GO:0016616,oxidoreductase activity, acting on the CH-OH group of donors, NAD or NADP as acceptor; GO:0031320,hexitol dehydrogenase activity; GO:0005488,binding…	Alcohol dehydrogenase GroES-like domain	--	--	--
Cluster-46463.9	40.09	37.93	43.09	0.55	0.72	0.2	1066	1061	1066	17	22	6	-6.10584	1.06344e-134	2.70004e-132	down	1702	K23154 2-hydroxyflavanone C-glucosyltransferase [EC:2.4.1.360] | (RefSeq) UDP-glucose:2-hydroxyflavanone C-glucosyltransferase-like (A)	--	PREDICTED: UDP-glucose:2-hydroxyflavanone C-glucosyltransferase-like [Elaeis guineensis]	CGT_ORYSJ RecName: Full=UDP-glycosyltransferase CGT {ECO:0000305}; EC=2.4.1.360 {ECO:0000250|UniProtKB:C3W7B0}; AltName: Full=UDP-glucose:2-hydroxyflavanone C-glucosyltransferase {ECO:0000305}; Short=OsCGT {ECO:0000305};	A0A6I9SGS2_ELAGV RecName: Full=Glycosyltransferase {ECO:0000256|RuleBase:RU362057}; EC=2.4.1.- {ECO:0000256|RuleBase:RU362057};	UDP-glucuronosyl and UDP-glucosyl transferase	GO:0035251,UDP-glucosyltransferase activity; GO:0003674,molecular_function; GO:0003824,catalytic activity; GO:0008194,UDP-glycosyltransferase activity; GO:0016740,transferase activity; GO:0016757,transferase activity, transferring glycosyl groups; GO:0016758,transferase activity, transferring hexosyl groups; GO:0046527,glucosyltransferase activity	UDP-glucoronosyl and UDP-glucosyl transferase	--	--	--
Cluster-69125.4	142.02	129.55	126.72	30.93	30.6	31.75	4045	3840	3352	996	970	968	-1.88717	1.97475e-134	4.985e-132	down	1754	--	--	PREDICTED: LOW QUALITY PROTEIN: fasciclin-like arabinogalactan protein 17 [Phoenix dactylifera]	FLA17_ARATH RecName: Full=Fasciclin-like arabinogalactan protein 17; Flags: Precursor;	F6I3P9_VITVI SubName: Full=Uncharacterized protein {ECO:0000313|EMBL:CCB61559.1};	Fasciclin and related adhesion glycoproteins	GO:0005576,extracellular region; GO:0005773,vacuole; GO:0005575,cellular_component; GO:0110165,cellular anatomical entity; GO:0005622,intracellular anatomical structure; GO:0005737,cytoplasm; GO:0043226,organelle; GO:0043227,membrane-bounded organelle; GO:0043229,intracellular organelle; GO:0043231,intracellular membrane-bounded organelle	Fasciclin domain	--	--	--
Cluster-65179.2	5.7	5.33	4.95	39.98	52.67	48.6	197	191	159	1567	2030	1801	3.35654	2.03804e-134	5.11537e-132	up	2072	K20624 12-hydroxyjasmonoyl-L-amino acid 12-hydroxylase / fatty acid hydroxylase [EC:1.14.14.49] | (RefSeq) cytochrome P450 94C1 (A)	--	cytochrome P450 94C1 [Dendrobium catenatum]	C94C1_ARATH RecName: Full=Cytochrome P450 94C1 {ECO:0000305}; EC=1.14.14.49 {ECO:0000269|PubMed:22215670, ECO:0000269|PubMed:26164240}; AltName: Full=12-hydroxyjasmonoyl-L-amino acid 12-hydroxylase {ECO:0000303|PubMed:22215670};	A0A2I0X2N0_9ASPA SubName: Full=Cytochrome P450 94A1 {ECO:0000313|EMBL:PKU82169.1};	Cytochrome P450 CYP4/CYP19/CYP26 subfamilies	GO:0005789,endoplasmic reticulum membrane; GO:0016021,integral component of membrane; GO:0043231,intracellular membrane-bounded organelle; GO:0018685,alkane 1-monooxygenase activity; GO:0020037,heme binding; GO:0005506,iron ion binding; GO:0009611,response to wounding; GO:0003674,molecular_function; GO:0003824,catalytic activity; GO:0004497,monooxygenase activity; GO:0016491,oxidoreductase activi…	Cytochrome P450	--	--	--
Cluster-37410.0	7.43	7.98	7.24	34.31	39.8	37.01	235	263	213	1231	1404	1256	2.50515	2.77416e-134	6.92342e-132	up	1920	K23869 galactan beta-1,4-galactosyltransferase [EC:2.4.1.-] | (RefSeq) galactan beta-1,4-galactosyltransferase GALS3-like (A)	--	PREDICTED: galactan beta-1,4-galactosyltransferase GALS3-like [Elaeis guineensis]	GALS3_ARATH RecName: Full=Galactan beta-1,4-galactosyltransferase GALS3 {ECO:0000305}; EC=2.4.1.- {ECO:0000305}; AltName: Full=Beta-1,4-galactan synthase; AltName: Full=Galactan synthase 3 {ECO:0000303|PubMed:23243126};	A0A6I9RVB5_ELAGV RecName: Full=Glycosyltransferase family 92 protein {ECO:0000256|RuleBase:RU366017}; EC=2.4.1.- {ECO:0000256|RuleBase:RU366017};	Extracellular protein with conserved cysteines	GO:0000139,Golgi membrane; GO:0016021,integral component of membrane; GO:0016757,transferase activity, transferring glycosyl groups; GO:0042546,cell wall biogenesis; GO:0071555,cell wall organization; GO:0003674,molecular_function; GO:0003824,catalytic activity; GO:0016740,transferase activity; GO:0008150,biological_process; GO:0009987,cellular process; GO:0044085,cellular component biogenesis; G…	Glycosyltransferase family 92	--	--	--
Cluster-52544.9	114.46	120.75	137.29	19.79	18.84	18.6	1997	2192	2210	388	364	346	-2.49882	2.93963e-134	7.29494e-132	down	1183	K16292 KDEL-tailed cysteine endopeptidase [EC:3.4.22.-] | (RefSeq) senescence-specific cysteine protease SAG39 (A)	--	ervatamin-B-like [Asparagus officinalis]	BROM1_ANACO RecName: Full=Fruit bromelain; EC=3.4.22.33; AltName: Allergen=Ana c 2; Flags: Precursor;	A0A5P1FJV0_ASPOF SubName: Full=Uncharacterized protein {ECO:0000313|EMBL:ONK77677.1};	Cysteine proteinase Cathepsin L	GO:0008234,cysteine-type peptidase activity; GO:0003674,molecular_function; GO:0003824,catalytic activity; GO:0008233,peptidase activity; GO:0016787,hydrolase activity; GO:0140096,catalytic activity, acting on a protein	Papain family cysteine protease	--	--	--
Cluster-66907.6	3191.65	3279.67	3733.87	10285.6	10510.5	9767.09	17078	18271	17752	59930	61246	54556	1.77165	2.03182e-133	5.01381e-131	up	557	--	--	--	--	--	--	--	--	--	--	--
Cluster-44861.1	16.86	19.59	18.52	93.46	109.95	86.61	550	662	562	3464	4023	3048	2.61983	4.33877e-133	1.06467e-130	up	2207	K13648 alpha-1,4-galacturonosyltransferase [EC:2.4.1.43] | (RefSeq) probable galacturonosyltransferase 10 (A)	ko00520: Amino sugar and nucleotide sugar metabolism; ko01100: Metabolic pathways	probable galacturonosyltransferase 10 [Asparagus officinalis]	GAUTA_ARATH RecName: Full=Probable galacturonosyltransferase 10; EC=2.4.1.-; AltName: Full=Like glycosyl transferase 4;	A0A5P1FCB7_ASPOF RecName: Full=Hexosyltransferase {ECO:0000256|RuleBase:RU362027}; EC=2.4.1.- {ECO:0000256|RuleBase:RU362027};	--	GO:0005768,endosome; GO:0005794,Golgi apparatus; GO:0000137,Golgi cis cisterna; GO:0000139,Golgi membrane; GO:0016021,integral component of membrane; GO:0005802,trans-Golgi network; GO:0047262,polygalacturonate 4-alpha-galacturonosyltransferase activity; GO:0071555,cell wall organization; GO:0048358,mucilage pectin biosynthetic process; GO:0003674,molecular_function; GO:0003824,catalytic activity…	Glycosyl transferase family 8	--	--	--
Cluster-16885.2	4.02	16.78	3.89	13.06	24.47	11.84	481	496	436	1782	1721	1525	1.88003	3.71405e-132	9.06312e-130	up	6480	--	--	uncharacterized protein LOC109837108 [Asparagus officinalis]	--	A0A5P1F044_ASPOF RecName: Full=START domain-containing protein {ECO:0000259|PROSITE:PS50848};	START domain-containing proteins involved in steroidogenesis/phosphatidylcholine transfer	GO:0016021,integral component of membrane; GO:0005634,nucleus; GO:0003677,DNA binding; GO:0008289,lipid binding; GO:0003674,molecular_function; GO:0003676,nucleic acid binding; GO:0005488,binding; GO:0097159,organic cyclic compound binding; GO:1901363,heterocyclic compound binding; GO:0005575,cellular_component; GO:0016020,membrane; GO:0031224,intrinsic component of membrane; GO:0110165,cellular …	Telomere regulation protein Stn1	--	--	--
Cluster-19220.2	35.34	40.71	32.52	112.93	117.94	113.29	986	1182	842	3565	3662	3383	1.87415	6.22771e-132	1.5113e-129	up	1724	K19825 2-alkenal reductase (NADP+) [EC:1.3.1.102] | (RefSeq) 2-alkenal reductase (NADP(+)-dependent)-like (A)	--	uncharacterized protein A4U43_C02F5810 [Asparagus officinalis]	DBR_TOBAC RecName: Full=2-alkenal reductase (NADP(+)-dependent); EC=1.3.1.102 {ECO:0000269|PubMed:17945329, ECO:0000269|Ref.3, ECO:0000269|Ref.4}; AltName: Full=Alkenal double bound reductase; AltName: Full=Allylic alcohol dehydrogenase 1 {ECO:0000303|PubMed:11117876}; Short=allyl-ADH1 {ECO:0000303|PubMed:11117876}; AltName: Full=Flavin-free double bond reductase {ECO:0000303|Ref.4}; Short=NtDBR;…	A0A5P1FKA5_ASPOF RecName: Full=PKS_ER domain-containing protein {ECO:0000259|SMART:SM00829};	Predicted NAD-dependent oxidoreductase	GO:0032440,2-alkenal reductase [NAD(P)+] activity; GO:0003674,molecular_function; GO:0003824,catalytic activity; GO:0016491,oxidoreductase activity; GO:0016627,oxidoreductase activity, acting on the CH-CH group of donors; GO:0016628,oxidoreductase activity, acting on the CH-CH group of donors, NAD or NADP as acceptor	N-terminal domain of oxidoreductase	--	--	--
Cluster-29549.0	70.98	65.93	67.71	0.31	0.25	0.06	2052	1982	1818	10	8	2	-8.14551	3.50928e-131	8.46932e-129	down	1779	K22772 flavonol-3-O-glucoside L-rhamnosyltransferase [EC:2.4.1.159] | (RefSeq) anthocyanidin 3-O-glucosyltransferase-like (A)	ko00944: Flavone and flavonol biosynthesis; ko01110: Biosynthesis of secondary metabolites	PREDICTED: anthocyanidin 3-O-glucosyltransferase-like [Elaeis guineensis]	UFOG_PETHY RecName: Full=Anthocyanidin-3-O-glucoside rhamnosyltransferase {ECO:0000303|PubMed:8130800}; EC=2.4.1.- {ECO:0000305}; AltName: Full=Anthocyanin rhamnosyl transferase {ECO:0000303|PubMed:8130799};	A0A6I9QGH2_ELAGV RecName: Full=Glycosyltransferase {ECO:0000256|RuleBase:RU362057}; EC=2.4.1.- {ECO:0000256|RuleBase:RU362057};	UDP-glucuronosyl and UDP-glucosyl transferase	GO:0051566,anthocyanidin-3-glucoside rhamnosyltransferase activity; GO:0008194,UDP-glycosyltransferase activity; GO:0009718,anthocyanin-containing compound biosynthetic process; GO:0003674,molecular_function; GO:0003824,catalytic activity; GO:0016740,transferase activity; GO:0016757,transferase activity, transferring glycosyl groups; GO:0016758,transferase activity, transferring hexosyl groups; G…	UDP-glucoronosyl and UDP-glucosyl transferase	--	--	--
Cluster-53250.9	96.17	84.59	101.88	5.65	3.33	5.18	1919	1752	1872	125	74	108	-4.13248	6.78898e-131	1.6295e-128	down	1315	K14504 xyloglucan:xyloglucosyl transferase TCH4 [EC:2.4.1.207] | (RefSeq) probable xyloglucan endotransglucosylase/hydrolase protein 23 (A)	ko04075: Plant hormone signal transduction	probable xyloglucan endotransglucosylase/hydrolase protein 23 [Asparagus officinalis]	XTH22_ARATH RecName: Full=Xyloglucan endotransglucosylase/hydrolase protein 22; Short=At-XTH22; Short=XTH-22; EC=2.4.1.207; AltName: Full=Touch protein 4; Flags: Precursor;	A0A4S8K501_MUSBA RecName: Full=Xyloglucan endotransglucosylase/hydrolase {ECO:0000256|RuleBase:RU361120}; EC=2.4.1.207 {ECO:0000256|RuleBase:RU361120};	--	GO:0048046,apoplast; GO:0005618,cell wall; GO:0005794,Golgi apparatus; GO:0099503,secretory vesicle; GO:0004553,hydrolase activity, hydrolyzing O-glycosyl compounds; GO:0016762,xyloglucan:xyloglucosyl transferase activity; GO:0042546,cell wall biogenesis; GO:0071456,cellular response to hypoxia; GO:0009664,plant-type cell wall organization; GO:0009733,response to auxin; GO:0009741,response to bra…	Glycosyl hydrolases family 16	--	--	--
Cluster-43668.0	26.43	23.97	28.54	123.87	134.5	137.22	284	268	280	1484	1595	1563	2.52763	1.11456e-129	2.66066e-127	up	836	K13464 jasmonate ZIM domain-containing protein | (RefSeq) protein TIFY 10c-like (A)	ko04075: Plant hormone signal transduction	protein TIFY 10c-like [Asparagus officinalis]	TI10C_ORYSI RecName: Full=Protein TIFY 10c {ECO:0000305};	D6MJW7_9ASPA SubName: Full=Transcription factor {ECO:0000313|EMBL:ADG57814.1}; Flags: Fragment;	--	GO:0005829,cytosol; GO:0005634,nucleus; GO:0006952,defense response; GO:0006950,response to stress; GO:0008150,biological_process; GO:0050896,response to stimulus; GO:0005575,cellular_component; GO:0005622,intracellular anatomical structure; GO:0005737,cytoplasm; GO:0110165,cellular anatomical entity; GO:0043226,organelle; GO:0043227,membrane-bounded organelle; GO:0043229,intracellular organelle;…	tify domain	Tify	TF	Tify
Cluster-42596.2	0.96	1.14	1.63	26.54	30.89	25.54	29	34	48	926	1056	844	4.71337	2.07432e-129	4.92499e-127	up	1996	K18108 (-)-alpha-terpineol synthase [EC:4.2.3.111] | (RefSeq) (-)-alpha-terpineol synthase-like (A)	ko00902: Monoterpenoid biosynthesis; ko01100: Metabolic pathways; ko01110: Biosynthesis of secondary metabolites	linalool synthase [Freesia hybrid cultivar]	ATESY_MAGGA RecName: Full=Alpha-terpineol synthase, chloroplastic; Short=Mg17; EC=4.2.3.111; EC=4.2.3.112; Flags: Precursor;	A0A1Q1N939_9ASPA SubName: Full=Linalool synthase {ECO:0000313|EMBL:AQM50913.1};	--	GO:0009570,chloroplast stroma; GO:0000287,magnesium ion binding; GO:0010333,terpene synthase activity; GO:0033383,geranyl diphosphate metabolic process; GO:0043693,monoterpene biosynthetic process; GO:0016114,terpenoid biosynthetic process; GO:0003674,molecular_function; GO:0005488,binding; GO:0043167,ion binding; GO:0043169,cation binding; GO:0046872,metal ion binding; GO:0003824,catalytic activ…	Terpene synthase, N-terminal domain	--	--	--
Cluster-18440.12	62.09	66.5	54.46	14.08	14.77	14.88	4818	5369	3949	1242	1279	1240	-1.85322	5.7407e-129	1.35567e-126	down	4295	K05658 ATP-binding cassette, subfamily B (MDR/TAP), member 1 [EC:7.6.2.2] | (RefSeq) LOW QUALITY PROTEIN: ABC transporter B family member 19-like (A)	ko02010: ABC transporters	LOW QUALITY PROTEIN: ABC transporter B family member 19-like [Asparagus officinalis]	AB19B_ARATH RecName: Full=ABC transporter B family member 19; Short=ABC transporter ABCB.19; Short=AtABCB19; AltName: Full=Multidrug resistance protein 11; AltName: Full=P-glycoprotein 19;	A0A6I9S3E4_ELAGV SubName: Full=ABC transporter B family member 19 {ECO:0000313|RefSeq:XP_010937072.1};	Multidrug/pheromone exporter, ABC superfamily	GO:0005829,cytosol; GO:0016021,integral component of membrane; GO:0005886,plasma membrane; GO:0005524,ATP binding; GO:0042626,ATPase-coupled transmembrane transporter activity; GO:0010329,auxin efflux transmembrane transporter activity; GO:0010541,acropetal auxin transport; GO:0043481,anthocyanin accumulation in tissues in response to UV light; GO:0009926,auxin polar transport; GO:0060918,auxin t…	ABC transporter transmembrane region	--	--	--
Cluster-65178.1	40.96	40.66	45.75	164.46	190.25	186.45	762	787	786	3446	3930	3702	2.2938	7.7151e-129	1.81218e-126	up	1243	--	--	PREDICTED: probable F-box protein At1g60180 [Phoenix dactylifera]	FB322_ARATH RecName: Full=Probable F-box protein At2g36090;	A0A6I9RS78_ELAGV SubName: Full=probable F-box protein At2g36090 {ECO:0000313|RefSeq:XP_010931102.2};	--	--	--	--	--	--
Cluster-62835.0	72.44	78.21	74.36	1.21	2.41	3.16	789	892	741	15	29	36	-4.86534	2.65283e-128	6.19802e-126	down	854	--	--	stress-response A/B barrel domain-containing protein At5g22580 [Asparagus officinalis]	Y5258_ARATH RecName: Full=Stress-response A/B barrel domain-containing protein At5g22580 {ECO:0000305}; AltName: Full=Uncharacterized protein At5g22580;	A0A5P1EYR1_ASPOF RecName: Full=Stress-response A/B barrel domain-containing protein {ECO:0000259|PROSITE:PS51502};	--	GO:0009507,chloroplast; GO:0005829,cytosol; GO:0009536,plastid; GO:0046872,metal ion binding; GO:0003674,molecular_function; GO:0005488,binding; GO:0043167,ion binding; GO:0043169,cation binding; GO:0005575,cellular_component; GO:0005622,intracellular anatomical structure; GO:0005737,cytoplasm; GO:0043226,organelle; GO:0043227,membrane-bounded organelle; GO:0043229,intracellular organelle; GO:004…	Stress responsive A/B Barrel Domain	--	--	--
Cluster-41410.0	81.82	81.27	75.08	263.39	226.95	256.68	1627	1683	1381	5892	5012	5447	1.85349	7.82606e-128	1.81879e-125	up	1311	K02069 UDP-glucose/iron transport system permease protein | (RefSeq) protein ALUMINUM SENSITIVE 3 (A)	--	protein ALUMINUM SENSITIVE 3 [Asparagus officinalis]	ALS3_ARATH RecName: Full=Protein ALUMINUM SENSITIVE 3; AltName: Full=ABC transporter I family member 16; Short=ABC transporter ABCI.16; Short=AtABCI16; AltName: Full=ybbM homolog protein;	A0A6I9R6Z3_ELAGV SubName: Full=UPF0014 membrane protein STAR2 {ECO:0000313|RefSeq:XP_010920763.1};	--	GO:0005887,integral component of plasma membrane; GO:0005886,plasma membrane; GO:0012506,vesicle membrane; GO:0005460,UDP-glucose transmembrane transporter activity; GO:0010044,response to aluminum ion; GO:0003674,molecular_function; GO:0005215,transporter activity; GO:0005338,nucleotide-sugar transmembrane transporter activity; GO:0008509,anion transmembrane transporter activity; GO:0008514,orga…	Uncharacterised protein family (UPF0014)	--	--	--
Cluster-13210.6	3.6	19.35	4.5	103.91	43.13	44.33	141	183	165	1137	1306	1201	2.94912	2.7219e-127	6.29245e-125	up	2318	K23452 UDP-glucosyltransferase 85A [EC:2.4.1.-] | (RefSeq) UDP-glycosyltransferase 85A2 (A)	ko00908: Zeatin biosynthesis; ko01110: Biosynthesis of secondary metabolites	7-deoxyloganetin glucosyltransferase-like [Asparagus officinalis]	UGT2_GARJA RecName: Full=7-deoxyloganetin glucosyltransferase; EC=2.4.1.324; AltName: Full=Genipin glucosyltransferase; AltName: Full=UDP-glucose glucosyltransferase 2; Short=GjUGT2; AltName: Full=UDP-glycosyltransferase 85A24;	A0A5P1FCY4_ASPOF RecName: Full=Glycosyltransferase {ECO:0000256|RuleBase:RU362057}; EC=2.4.1.- {ECO:0000256|RuleBase:RU362057};	UDP-glucuronosyl and UDP-glucosyl transferase	GO:0035251,UDP-glucosyltransferase activity; GO:0003674,molecular_function; GO:0003824,catalytic activity; GO:0008194,UDP-glycosyltransferase activity; GO:0016740,transferase activity; GO:0016757,transferase activity, transferring glycosyl groups; GO:0016758,transferase activity, transferring hexosyl groups; GO:0046527,glucosyltransferase activity	UDP-glucoronosyl and UDP-glucosyl transferase	--	--	--
Cluster-51300.2	13.64	13.95	14.17	55.59	62.09	53.28	349	372	337	1611	1771	1461	2.24317	3.40147e-126	7.82231e-124	up	1607	K09753 cinnamoyl-CoA reductase [EC:1.2.1.44] | (RefSeq) cinnamoyl-CoA reductase 1-like isoform X1 (A)	ko00940: Phenylpropanoid biosynthesis; ko01100: Metabolic pathways; ko01110: Biosynthesis of secondary metabolites	cinnamoyl-CoA reductase 1-like isoform X1 [Asparagus officinalis]	CCR1_PETHY RecName: Full=Cinnamoyl-CoA reductase 1 {ECO:0000303|PubMed:24985707, ECO:0000303|PubMed:25217505}; Short=PhCCR1 {ECO:0000303|PubMed:24985707, ECO:0000303|PubMed:25217505}; EC=1.2.1.44 {ECO:0000250|UniProtKB:Q9S9N9}; AltName: Full=Coniferylaldehyde synthase {ECO:0000305}; EC=1.2.1.- {ECO:0000269|PubMed:24985707, ECO:0000269|PubMed:25217505};	A0A6I9SFE1_ELAGV SubName: Full=cinnamoyl-CoA reductase 1 {ECO:0000313|RefSeq:XP_010942096.1};	Flavonol reductase/cinnamoyl-CoA reductase	GO:0005737,cytoplasm; GO:0016621,cinnamoyl-CoA reductase activity; GO:0000166,nucleotide binding; GO:0007623,circadian rhythm; GO:0010597,green leaf volatile biosynthetic process; GO:0009809,lignin biosynthetic process; GO:0009699,phenylpropanoid biosynthetic process; GO:0003674,molecular_function; GO:0003824,catalytic activity; GO:0016491,oxidoreductase activity; GO:0016620,oxidoreductase activi…	NAD dependent epimerase/dehydratase family	--	--	--
Cluster-55935.0	11.54	10.01	10.38	55.14	58.14	54.89	174	157	144	933	971	881	2.60111	5.04167e-126	1.15339e-123	up	1060	K20628 expansin | (RefSeq) expansin-B3 (A)	--	PREDICTED: expansin-like B1 [Elaeis guineensis]	EXLB1_ARATH RecName: Full=Expansin-like B1; Short=At-EXPR1; Short=AtEXLB1; Short=AtEXPR1; AltName: Full=Ath-ExpBeta-3.1; Flags: Precursor;	A0A6I9S535_ELAGV SubName: Full=expansin-like B1 {ECO:0000313|RefSeq:XP_010933564.1};	--	GO:0005576,extracellular region; GO:0019953,sexual reproduction; GO:0000003,reproduction; GO:0008150,biological_process; GO:0022414,reproductive process; GO:0044703,multi-organism reproductive process; GO:0051704,multi-organism process; GO:0005575,cellular_component; GO:0110165,cellular anatomical entity	Pollen allergen	--	--	--
Cluster-67156.2	21.55	14.93	16.53	151.28	144.46	153.41	189	136	131	1475	1397	1424	3.28399	6.14912e-126	1.39945e-123	up	735	K13993 HSP20 family protein | (RefSeq) 18.1 kDa class I heat shock protein-like (A)	ko04141: Protein processing in endoplasmic reticulum	18.1 kDa class I heat shock protein-like [Asparagus officinalis]	HS181_ORYSJ RecName: Full=18.1 kDa class I heat shock protein; AltName: Full=18.1 kDa heat shock protein; Short=OsHsp18.1;	A0A5P1FTE9_ASPOF RecName: Full=SHSP domain-containing protein {ECO:0000259|PROSITE:PS01031};	Molecular chaperone (small heat-shock protein Hsp26/Hsp42)	GO:0005737,cytoplasm; GO:0043621,protein self-association; GO:0051082,unfolded protein binding; GO:0051259,protein complex oligomerization; GO:0006457,protein folding; GO:0046685,response to arsenic-containing substance; GO:0046686,response to cadmium ion; GO:0046688,response to copper ion; GO:0045471,response to ethanol; GO:0009408,response to heat; GO:0042542,response to hydrogen peroxide; GO:0…	Hsp20/alpha crystallin family	--	--	--
Cluster-67642.3	32.86	34.14	35.63	130.51	117.41	112.85	479	522	482	2168	1925	1778	2.03203	7.12467e-126	1.61311e-123	up	1046	K07936 GTP-binding nuclear protein Ran | (RefSeq) GTP-binding nuclear protein Ran1A (A)	ko03008: Ribosome biogenesis in eukaryotes; ko03013: Nucleocytoplasmic transport; ko03250: Viral life cycle - HIV-1	GTP-binding nuclear protein Ran-2-like [Ananas comosus]	RAN_VICFA RecName: Full=GTP-binding nuclear protein Ran/TC4;	A0A199VLG3_ANACO RecName: Full=GTP-binding nuclear protein {ECO:0000256|RuleBase:RU363057};	GTPase Ran/TC4/GSP1 (nuclear protein transport pathway), small G protein superfamily	GO:0005634,nucleus; GO:0005525,GTP binding; GO:0003924,GTPase activity; GO:0006913,nucleocytoplasmic transport; GO:0015031,protein transport; GO:0000166,nucleotide binding; GO:0001882,nucleoside binding; GO:0001883,purine nucleoside binding; GO:0003674,molecular_function; GO:0005488,binding; GO:0017076,purine nucleotide binding; GO:0019001,guanyl nucleotide binding; GO:0032549,ribonucleoside bind…	Ras family	--	--	--
Cluster-48024.0	46.97	45.46	41.76	314.54	230.84	274.16	755	760	618	5683	4114	4697	2.81511	2.86075e-125	6.44387e-123	up	1112	--	--	PREDICTED: uncharacterized protein LOC105060904 [Elaeis guineensis]	--	A0A6I9SH87_ELAGV SubName: Full=uncharacterized protein LOC105060904 {ECO:0000313|RefSeq:XP_010943071.1};	FOG: PPR repeat	--	Protein of unknown function (DUF1685)	--	--	--
Cluster-68001.2	28.29	29.76	29.08	119.29	96.66	114.2	1440	1577	1381	6900	5491	6240	2.13263	6.29229e-125	1.41011e-122	up	2915	K01309 ubiquitin carboxyl-terminal hydrolase MINDY-1/2 [EC:3.4.19.12] | (RefSeq) uncharacterized protein LOC103698954 isoform X1 (A)	--	LOW QUALITY PROTEIN: uncharacterized protein At4g22758 [Asparagus officinalis]	POLX_TOBAC RecName: Full=Retrovirus-related Pol polyprotein from transposon TNT 1-94; Includes: RecName: Full=Protease; EC=3.4.23.-; Includes: RecName: Full=Reverse transcriptase; EC=2.7.7.49; Includes: RecName: Full=Endonuclease;	A0A6I9SBN5_ELAGV SubName: Full=uncharacterized protein LOC105059075 {ECO:0000313|RefSeq:XP_010940543.1};	FOG: PPR repeat	GO:0004190,aspartic-type endopeptidase activity; GO:0004519,endonuclease activity; GO:0003676,nucleic acid binding; GO:0003964,RNA-directed DNA polymerase activity; GO:0008270,zinc ion binding; GO:0015074,DNA integration; GO:0003674,molecular_function; GO:0003824,catalytic activity; GO:0004175,endopeptidase activity; GO:0008233,peptidase activity; GO:0016787,hydrolase activity; GO:0070001,asparti…	--	--	--	--
Cluster-53310.4	2976.79	3016.39	3208.78	16534	14044.7	14041.2	613	625	435	3128	3025	2664	2.45267	1.01474e-124	2.26251e-122	up	251	--	--	--	--	--	--	--	--	--	--	--
Cluster-59792.0	18.66	20.04	16.96	46.98	47.98	45.91	949	1061	805	2716	2724	2508	1.55114	1.31535e-124	2.91795e-122	up	2914	K05016 chloride channel 7 | (RefSeq) chloride channel protein CLC-c-like (A)	--	chloride channel protein CLC-c-like [Asparagus officinalis]	CLCC_ARATH RecName: Full=Chloride channel protein CLC-c; Short=AtCLC-c; AltName: Full=CBS domain-containing protein CBSCLC4;	A0A5P1FG61_ASPOF SubName: Full=Uncharacterized protein {ECO:0000313|EMBL:ONK77356.1};	Cl- channel CLC-7 and related proteins (CLC superfamily)	GO:0034707,chloride channel complex; GO:0043231,intracellular membrane-bounded organelle; GO:0009705,plant-type vacuole membrane; GO:0009536,plastid; GO:0005774,vacuolar membrane; GO:0015108,chloride transmembrane transporter activity; GO:0005247,voltage-gated chloride channel activity; GO:0034765,regulation of ion transmembrane transport; GO:0003674,molecular_function; GO:0005215,transporter act…	Voltage gated chloride channel	--	--	--
Cluster-64052.0	13.84	14.29	12.62	0.19	0.38	0.34	768	824	649	12	24	21	-5.24268	1.52496e-124	3.36594e-122	down	3223	K13416 brassinosteroid insensitive 1-associated receptor kinase 1 [EC:2.7.10.1 2.7.11.1] | (RefSeq) BRASSINOSTEROID INSENSITIVE 1-associated receptor kinase 1-like (A)	ko04016: MAPK signaling pathway - plant; ko04075: Plant hormone signal transduction; ko04626: Plant-pathogen interaction	probably inactive leucine-rich repeat receptor-like protein kinase At3g28040 [Asparagus officinalis]	Y3804_ARATH RecName: Full=Probably inactive leucine-rich repeat receptor-like protein kinase At3g28040; Flags: Precursor;	A0A5P1EBL3_ASPOF RecName: Full=Protein kinase domain-containing protein {ECO:0000259|PROSITE:PS50011};	--	GO:0016021,integral component of membrane; GO:0005886,plasma membrane; GO:0005524,ATP binding; GO:0004672,protein kinase activity; GO:0000166,nucleotide binding; GO:0003674,molecular_function; GO:0005488,binding; GO:0017076,purine nucleotide binding; GO:0030554,adenyl nucleotide binding; GO:0032553,ribonucleotide binding; GO:0032555,purine ribonucleotide binding; GO:0032559,adenyl ribonucleotide …	Leucine rich repeat	--	--	--
Cluster-61459.2	12.59	16.17	12.99	69.3	63.62	74.93	389	520	373	2429	2193	2484	2.52889	7.6618e-124	1.68268e-121	up	1882	K15402 fatty acid omega-hydroxylase [EC:1.14.-.-] | (RefSeq) cytochrome P450 86B1-like (A)	ko00073: Cutin, suberine and wax biosynthesis	alkane hydroxylase MAH1-like [Asparagus officinalis]	C96T1_NARAP RecName: Full=Noroxomaritidine synthase {ECO:0000303|PubMed:26941773}; EC=1.14.19.50 {ECO:0000269|PubMed:26941773}; AltName: Full=CYP96T1 {ECO:0000303|PubMed:26941773}; AltName: Full=Cytochrome P450 96T1 {ECO:0000303|PubMed:26941773};	A0A6P5F483_ANACO SubName: Full=alkane hydroxylase MAH1-like {ECO:0000313|RefSeq:XP_020088283.1};	Cytochrome P450 CYP4/CYP19/CYP26 subfamilies	GO:0016021,integral component of membrane; GO:0020037,heme binding; GO:0005506,iron ion binding; GO:0004497,monooxygenase activity; GO:0016705,oxidoreductase activity, acting on paired donors, with incorporation or reduction of molecular oxygen; GO:0009820,alkaloid metabolic process; GO:0003674,molecular_function; GO:0005488,binding; GO:0046906,tetrapyrrole binding; GO:0097159,organic cyclic comp…	Cytochrome P450	--	--	--
Cluster-63360.1	54.18	56.71	48.8	146.98	140.15	141.87	1823	2023	1489	5466	5194	5077	1.61607	8.2235e-124	1.79706e-121	up	2062	K13422 transcription factor MYC2 | (RefSeq) transcription factor MYC2-like (A)	ko04016: MAPK signaling pathway - plant; ko04075: Plant hormone signal transduction	PREDICTED: transcription factor MYC2-like [Elaeis guineensis]	MYC2_SOLLC RecName: Full=Transcription factor MYC2 {ECO:0000303|PubMed:24483714}; Short=LeMYC2 {ECO:0000303|PubMed:24483714}; Short=SlMYC2 {ECO:0000303|PubMed:29528226}; AltName: Full=Basic helix-loop-helix protein 147 {ECO:0000303|PubMed:25612924}; AltName: Full=Transcription factor bHLH147 {ECO:0000303|PubMed:25612924}; AltName: Full=bHLH transcription factor bHLH147 {ECO:0000305};	A0A6I9R5F6_ELAGV SubName: Full=transcription factor MYC2 {ECO:0000313|RefSeq:XP_010919958.1};	--	GO:0005634,nucleus; GO:0003700,DNA-binding transcription factor activity; GO:0046983,protein dimerization activity; GO:0043565,sequence-specific DNA binding; GO:0000976,transcription regulatory region sequence-specific DNA binding; GO:0006952,defense response; GO:0007275,multicellular organism development; GO:0045893,positive regulation of transcription, DNA-templated; GO:0040008,regulation of gr…	bHLH-MYC and R2R3-MYB transcription factors N-terminal	bHLH	TF	bHLH
Cluster-43315.0	37.29	41.74	40.81	134.63	119.86	126.03	462	538	464	1868	1644	1661	1.87129	5.56366e-123	1.20979e-120	up	922	K09510 DnaJ homolog subfamily B member 4 | (RefSeq) dnaJ protein homolog 1-like (A)	--	uncharacterized protein A4U43_C05F17350 [Asparagus officinalis]	DNJH_ATRNU RecName: Full=DnaJ protein homolog ANJ1; Flags: Precursor;	A0A5P1ESY3_ASPOF RecName: Full=J domain-containing protein {ECO:0000259|PROSITE:PS50076};	Molecular chaperone (DnaJ superfamily)	GO:0016020,membrane; GO:0005524,ATP binding; GO:0030544,Hsp70 protein binding; GO:0046872,metal ion binding; GO:0051082,unfolded protein binding; GO:0006457,protein folding; GO:0009408,response to heat; GO:0000166,nucleotide binding; GO:0003674,molecular_function; GO:0005488,binding; GO:0017076,purine nucleotide binding; GO:0030554,adenyl nucleotide binding; GO:0032553,ribonucleotide binding; GO:…	DnaJ C terminal domain	--	--	--
Cluster-61917.2	11.04	11.74	11.37	73.56	65.4	64.45	122	135	115	910	801	758	2.78003	6.222e-123	1.34628e-120	up	854	--	--	uncharacterized protein LOC109850943 [Asparagus officinalis]	--	A0A6I9QFB5_ELAGV SubName: Full=uncharacterized protein LOC105034670 isoform X1 {ECO:0000313|RefSeq:XP_010908211.1};	--	--	PAR1 protein	--	--	--
Cluster-62186.0	18.12	21.36	17.49	57.49	55.66	54.19	640	778	573	2293	2179	2042	1.76424	1.02021e-122	2.19665e-120	up	2238	K13264 isoflavone 7-O-glucoside-6''-O-malonyltransferase [EC:2.3.1.115] | (GenBank) malonyl-CoA:isoflavone 7-O-glucoside malonyltransferase (A)	ko00943: Isoflavonoid biosynthesis; ko00944: Flavone and flavonol biosynthesis	PREDICTED: malonyl-coenzyme A:anthocyanin 3-O-glucoside-6''-O-malonyltransferase-like [Elaeis guineensis]	PMAT1_ARATH RecName: Full=Phenolic glucoside malonyltransferase 1; EC=2.3.1.-;	A0A6I9QZJ6_ELAGV SubName: Full=malonyl-coenzyme A:anthocyanin 3-O-glucoside-6''-O-malonyltransferase-like {ECO:0000313|RefSeq:XP_010917117.1};	--	GO:0005829,cytosol; GO:0050736,O-malonyltransferase activity; GO:0009636,response to toxic substance; GO:0003674,molecular_function; GO:0003824,catalytic activity; GO:0008374,O-acyltransferase activity; GO:0016420,malonyltransferase activity; GO:0016740,transferase activity; GO:0016746,transferase activity, transferring acyl groups; GO:0016747,transferase activity, transferring acyl groups other …	Transferase family	--	--	--
Cluster-60338.37	4.65	4.77	4.75	35.73	45.93	36.36	142	151	134	1236	1562	1189	3.27264	3.29807e-122	7.06656e-120	up	1861	--	--	PREDICTED: uncharacterized protein LOC100263724 [Vitis vinifera]	--	A0A2R6R6R8_ACTCC SubName: Full=Natterin-3 like {ECO:0000313|EMBL:PSS21691.1};	--	GO:0005576,extracellular region; GO:0009405,pathogenesis; GO:0008150,biological_process; GO:0044419,biological process involved in interspecies interaction between organisms; GO:0005575,cellular_component; GO:0110165,cellular anatomical entity	Agglutinin domain	--	--	--
Cluster-53109.2	54.42	55.08	53.77	163.52	192.03	178.18	1365	1487	1285	4560	5301	4800	1.87719	1.89474e-121	4.04003e-119	up	4497	K03921 acyl-[acyl-carrier-protein] desaturase [EC:1.14.19.2 1.14.19.11 1.14.19.26] | (RefSeq) stearoyl-[acyl-carrier-protein] 9-desaturase, chloroplastic-like isoform X1 (A)	ko00061: Fatty acid biosynthesis; ko01040: Biosynthesis of unsaturated fatty acids; ko01100: Metabolic pathways; ko01212: Fatty acid metabolism	stearoyl-[acyl-carrier-protein]	STAD_ELAGV RecName: Full=Stearoyl-[acyl-carrier-protein] 9-desaturase, chloroplastic; Short=Stearoyl-ACP desaturase; EC=1.14.19.2 {ECO:0000250|UniProtKB:P22337}; AltName: Full=Acyl-[acyl-carrier-protein] desaturase; Flags: Precursor;	A0A5P1F0L4_ASPOF RecName: Full=Acyl-[acyl-carrier-protein] desaturase {ECO:0000256|RuleBase:RU000582}; EC=1.14.19.- {ECO:0000256|RuleBase:RU000582};	--	GO:0009507,chloroplast; GO:0045300,acyl-[acyl-carrier-protein] desaturase activity; GO:0046872,metal ion binding; GO:0102786,stearoyl-[acp] desaturase activity; GO:0006633,fatty acid biosynthetic process; GO:0003674,molecular_function; GO:0003824,catalytic activity; GO:0016491,oxidoreductase activity; GO:0016705,oxidoreductase activity, acting on paired donors, with incorporation or reduction of …	Fatty acid desaturase	--	--	--
Cluster-44883.2	9.61	13.01	9.63	61.71	72.46	62.63	416	587	388	3033	3502	2909	2.82292	4.30474e-121	9.13437e-119	up	2596	K15363 fanconi-associated nuclease 1 [EC:3.1.21.- 3.1.4.1] | (RefSeq) fanconi-associated nuclease 1 homolog (A)	--	uncharacterized protein A4U43_C04F16360 [Asparagus officinalis]	YSL12_ORYSJ RecName: Full=Probable metal-nicotianamine transporter YSL12; AltName: Full=Protein YELLOW STRIPE LIKE 12; Short=OsYSL12;	A0A5P1F1C3_ASPOF SubName: Full=Uncharacterized protein {ECO:0000313|EMBL:ONK72155.1};	--	GO:0016021,integral component of membrane; GO:0016020,membrane; GO:0005886,plasma membrane; GO:0055085,transmembrane transport; GO:0006810,transport; GO:0008150,biological_process; GO:0009987,cellular process; GO:0051179,localization; GO:0051234,establishment of localization; GO:0005575,cellular_component; GO:0031224,intrinsic component of membrane; GO:0110165,cellular anatomical entity; GO:00719…	OPT oligopeptide transporter protein	--	--	--
Cluster-33210.2	8.56	9.11	7.78	44.58	41.69	42.49	235	266	187	1404	1192	1215	2.52383	5.46249e-121	1.15353e-118	up	2037	K14638 solute carrier family 15 (peptide/histidine transporter), member 3/4 | (RefSeq) protein NRT1/ PTR FAMILY 4.6 (A)	--	PREDICTED: protein NRT1/ PTR FAMILY 4.6 isoform X2 [Elaeis guineensis]	PTR19_ARATH RecName: Full=Protein NRT1/ PTR FAMILY 4.6; Short=AtNPF4.6; AltName: Full=Nitrate transporter 1.2; AltName: Full=Nitrate transporter NTL1; AltName: Full=Protein ABA-IMPORTING TRANSPORTER 1;	A0A6I9QU70_ELAGV SubName: Full=protein NRT1/ PTR FAMILY 4.6 isoform X2 {ECO:0000313|RefSeq:XP_010915167.1};	H+/oligopeptide symporter	GO:0016021,integral component of membrane; GO:0005886,plasma membrane; GO:0090440,abscisic acid transmembrane transporter activity; GO:0015293,symporter activity; GO:0080168,abscisic acid transport; GO:0042128,nitrate assimilation; GO:0010119,regulation of stomatal movement; GO:0009624,response to nematode; GO:0003674,molecular_function; GO:0005215,transporter activity; GO:0005319,lipid transport…	POT family	--	--	--
Cluster-63581.0	43.89	42.15	46.6	155.68	185.56	169.85	1638	1637	1619	6587	7717	6794	2.15459	8.88949e-120	1.86824e-117	up	2211	K13422 transcription factor MYC2 | (RefSeq) transcription factor bHLH14 (A)	ko04016: MAPK signaling pathway - plant; ko04075: Plant hormone signal transduction	PREDICTED: transcription factor MYC2-like [Elaeis guineensis]	MYC1_SOLLC RecName: Full=Transcription factor MYC1 {ECO:0000303|PubMed:24884371}; Short=SlMYC1 {ECO:0000303|PubMed:24884371};	A0A7M3UQG0_9ASPA SubName: Full=BHLH transcription factor {ECO:0000313|EMBL:QOJ43663.1};	--	GO:0005634,nucleus; GO:0003700,DNA-binding transcription factor activity; GO:0046983,protein dimerization activity; GO:0043565,sequence-specific DNA binding; GO:0000976,transcription regulatory region sequence-specific DNA binding; GO:0007275,multicellular organism development; GO:0045893,positive regulation of transcription, DNA-templated; GO:0006355,regulation of transcription, DNA-templated; G…	bHLH-MYC and R2R3-MYB transcription factors N-terminal	bHLH	TF	bHLH
Cluster-33804.1	39.56	35.5	42.22	149.06	157.68	146.79	509	476	499	2150	2248	2011	2.15539	1.49768e-119	3.13257e-117	up	947	K09286 EREBP-like factor | (RefSeq) ethylene-responsive transcription factor ERF023-like (A)	--	PREDICTED: ethylene-responsive transcription factor ERF017-like [Elaeis guineensis]	ERF17_ARATH RecName: Full=Ethylene-responsive transcription factor ERF017;	A0A445MBM3_ENSVE RecName: Full=AP2/ERF domain-containing protein {ECO:0000259|PROSITE:PS51032};	--	GO:0005634,nucleus; GO:0003700,DNA-binding transcription factor activity; GO:0000976,transcription regulatory region sequence-specific DNA binding; GO:0009873,ethylene-activated signaling pathway; GO:0003674,molecular_function; GO:0140110,transcription regulator activity; GO:0001067,regulatory region nucleic acid binding; GO:0003676,nucleic acid binding; GO:0003677,DNA binding; GO:0003690,double-…	AP2 domain	AP2/ERF-ERF	TF	AP2/ERF->AP2/ERF-ERF
Cluster-39087.2	26.99	29.09	27.58	4.18	4.03	4.33	770	863	730	134	128	132	-2.53288	1.80235e-119	3.75195e-117	down	1756	K13430 serine/threonine-protein kinase PBS1 [EC:2.7.11.1] | (RefSeq) probable serine/threonine-protein kinase PBL7 (A)	ko04626: Plant-pathogen interaction	probable serine/threonine-protein kinase PBL7 [Asparagus officinalis]	PBS1_ARATH RecName: Full=Serine/threonine-protein kinase PBS1 {ECO:0000303|PubMed:11359614}; EC=2.7.11.1 {ECO:0000269|PubMed:11359614}; AltName: Full=AvrPphB susceptible protein 1 {ECO:0000303|PubMed:11359614};	A0A5P1ETB8_ASPOF RecName: Full=Protein kinase domain-containing protein {ECO:0000259|PROSITE:PS50011};	Serine/threonine protein kinase	GO:0005886,plasma membrane; GO:0005524,ATP binding; GO:0004672,protein kinase activity; GO:0106310,protein serine kinase activity; GO:0004674,protein serine/threonine kinase activity; GO:0106311,protein threonine kinase activity; GO:0006952,defense response; GO:0042742,defense response to bacterium; GO:0045087,innate immune response; GO:0002221,pattern recognition receptor signaling pathway; GO:0…	Protein kinase domain	--	--	--
Cluster-49050.5	73.07	75.47	85.91	2.11	1.83	0.57	961	1033	1037	31	26	8	-5.50328	8.10179e-119	1.6786e-116	down	961	K08235 xyloglucan:xyloglucosyl transferase [EC:2.4.1.207] | (RefSeq) xyloglucan endotransglucosylase/hydrolase protein A-like (A)	--	xyloglucan endotransglucosylase/hydrolase protein A-like [Asparagus officinalis]	XTH5_ARATH RecName: Full=Probable xyloglucan endotransglucosylase/hydrolase protein 5; Short=At-XTH5; Short=XTH-5; EC=2.4.1.207; Flags: Precursor;	A0A5P1E7L6_ASPOF RecName: Full=Xyloglucan endotransglucosylase/hydrolase {ECO:0000256|RuleBase:RU361120}; EC=2.4.1.207 {ECO:0000256|RuleBase:RU361120};	--	GO:0048046,apoplast; GO:0005618,cell wall; GO:0004553,hydrolase activity, hydrolyzing O-glycosyl compounds; GO:0016762,xyloglucan:xyloglucosyl transferase activity; GO:0042546,cell wall biogenesis; GO:0071555,cell wall organization; GO:0010411,xyloglucan metabolic process; GO:0003674,molecular_function; GO:0003824,catalytic activity; GO:0016787,hydrolase activity; GO:0016798,hydrolase activity, a…	Glycosyl hydrolases family 16	--	--	--
Cluster-58180.0	7.59	7.49	9.12	49.3	47.13	46.25	118	121	131	873	819	771	2.78104	1.53329e-118	3.16188e-116	up	1251	--	--	uncharacterized protein LOC109820154 [Asparagus officinalis]	--	A0A6I9QZR4_ELAGV SubName: Full=sushi, nidogen and EGF-like domain-containing protein 1 {ECO:0000313|RefSeq:XP_010917797.1};	--	--	--	--	--	--
Cluster-44754.2	10.6	15.7	9.9	98.6	110.58	102.9	481	742	419	5085	5603	5015	3.32431	6.51793e-118	1.33782e-115	up	2631	K01662 1-deoxy-D-xylulose-5-phosphate synthase [EC:2.2.1.7] | (RefSeq) probable 1-deoxy-D-xylulose-5-phosphate synthase 2, chloroplastic isoform X1 (A)	ko00730: Thiamine metabolism; ko00900: Terpenoid backbone biosynthesis; ko01100: Metabolic pathways; ko01110: Biosynthesis of secondary metabolites	probable 1-deoxy-D-xylulose-5-phosphate synthase 2, chloroplastic isoform X1 [Asparagus officinalis]	DXS2_ORYSJ RecName: Full=Probable 1-deoxy-D-xylulose-5-phosphate synthase 2, chloroplastic; Short=1-deoxyxylulose-5-phosphate synthase; Short=DXP synthase; Short=DXPS; EC=2.2.1.7; Flags: Precursor;	A0A5P1FB60_ASPOF RecName: Full=1-deoxy-D-xylulose-5-phosphate synthase {ECO:0000256|ARBA:ARBA00013150}; EC=2.2.1.7 {ECO:0000256|ARBA:ARBA00013150};	Transketolase	GO:0009507,chloroplast; GO:0008661,1-deoxy-D-xylulose-5-phosphate synthase activity; GO:0046872,metal ion binding; GO:0016744,transferase activity, transferring aldehyde or ketonic groups; GO:0052865,1-deoxy-D-xylulose 5-phosphate biosynthetic process; GO:0016114,terpenoid biosynthetic process; GO:0009228,thiamine biosynthetic process; GO:0003674,molecular_function; GO:0003824,catalytic activity;…	1-deoxy-D-xylulose-5-phosphate synthase	--	--	--
Cluster-68257.9	263.46	266.4	274.05	65.98	55.47	53.91	2499	2632	2621	649	615	556	-2.04663	1.3105e-117	2.67731e-115	down	1098	K10206 LL-diaminopimelate aminotransferase [EC:2.6.1.83] | (RefSeq) probable LL-diaminopimelate aminotransferase, chloroplastic (A)	ko00300: Lysine biosynthesis; ko01100: Metabolic pathways; ko01110: Biosynthesis of secondary metabolites; ko01230: Biosynthesis of amino acids	uncharacterized protein LOC109836463 [Asparagus officinalis]	--	A0A5P1EZJ4_ASPOF RecName: Full=RNase H domain-containing protein {ECO:0000259|PROSITE:PS50879};	--	GO:0003676,nucleic acid binding; GO:0004523,RNA-DNA hybrid ribonuclease activity; GO:0003674,molecular_function; GO:0005488,binding; GO:0097159,organic cyclic compound binding; GO:1901363,heterocyclic compound binding; GO:0003824,catalytic activity; GO:0004518,nuclease activity; GO:0004519,endonuclease activity; GO:0004521,endoribonuclease activity; GO:0004540,ribonuclease activity; GO:0016787,hy…	Reverse transcriptase-like	--	--	--
Cluster-59504.1	39.62	41.73	43.34	2.52	1.71	1.77	596	666	601	37	26	29	-4.29133	1.43853e-117	2.92527e-115	down	1105	K08066 nuclear transcription factor Y, gamma | (RefSeq) nuclear transcription factor Y subunit C-4-like (A)	--	nuclear transcription factor Y subunit C-3-like [Asparagus officinalis]	NFYC4_ORYSJ RecName: Full=Nuclear transcription factor Y subunit C-4 {ECO:0000305}; Short=OsNF-YC4 {ECO:0000303|PubMed:26542958}; AltName: Full=Transcriptional activator HAP5B {ECO:0000305}; Short=OsHAP5B {ECO:0000303|PubMed:18193457};	A0A5P1ELY5_ASPOF RecName: Full=CBFD_NFYB_HMF domain-containing protein {ECO:0000259|Pfam:PF00808};	CCAAT-binding factor, subunit C (HAP5)	GO:0005737,cytoplasm; GO:0005634,nucleus; GO:0003677,DNA binding; GO:0001228,DNA-binding transcription activator activity, RNA polymerase II-specific; GO:0046982,protein heterodimerization activity; GO:0009908,flower development; GO:0048579,negative regulation of long-day photoperiodism, flowering; GO:0006355,regulation of transcription, DNA-templated; GO:0003674,molecular_function; GO:0003676,nu…	Histone-like transcription factor (CBF/NF-Y) and archaeal histone	NF-YC	TF	NF-Y->NF-YC
Cluster-68576.30	192.71	182.87	203.55	19.44	14.76	22.03	2014	1989	1941	226	170	244	-3.16722	1.50666e-117	3.04969e-115	down	821	--	--	RecName: Full=Ribosome-inactivating protein charybdin; AltName: Full=rRNA N-glycosidase 2B7U_A Chain A, Ribosome Inactivating Protein Type 1 From Charybdis Maritima Agg	RIP_DRIMA RecName: Full=Ribosome-inactivating protein charybdin; EC=3.2.2.22; AltName: Full=rRNA N-glycosidase;	A0A7D4WSA7_9ASPA RecName: Full=rRNA N-glycosidase {ECO:0000256|ARBA:ARBA00019247}; EC=3.2.2.22 {ECO:0000256|ARBA:ARBA00012001}; Flags: Fragment;	--	GO:0030598,rRNA N-glycosylase activity; GO:0090729,toxin activity; GO:0006952,defense response; GO:0017148,negative regulation of translation; GO:0003674,molecular_function; GO:0003824,catalytic activity; GO:0016787,hydrolase activity; GO:0016798,hydrolase activity, acting on glycosyl bonds; GO:0016799,hydrolase activity, hydrolyzing N-glycosyl compounds; GO:0030597,RNA glycosylase activity; GO:0…	Ribosome inactivating protein	--	--	--
Cluster-23062.0	13.34	13.53	14.61	0.65	0.89	0.52	742	783	758	41	55	31	-4.12302	1.70737e-117	3.44011e-115	down	3157	--	--	LOW QUALITY PROTEIN: protein ENHANCED DISEASE RESISTANCE 4-like [Asparagus officinalis]	XLG1_ARATH RecName: Full=Extra-large guanine nucleotide-binding protein 1; AltName: Full=Extra-large GTP-binding protein 1; Short=Extra-large G-protein 1;	A0A5P1FSY1_ASPOF RecName: Full=zinc_ribbon_12 domain-containing protein {ECO:0000259|Pfam:PF11331};	--	GO:0005834,heterotrimeric G-protein complex; GO:0005634,nucleus; GO:0001664,G protein-coupled receptor binding; GO:0031683,G-protein beta/gamma-subunit complex binding; GO:0005525,GTP binding; GO:0003924,GTPase activity; GO:0046872,metal ion binding; GO:0007188,adenylate cyclase-modulating G protein-coupled receptor signaling pathway; GO:0003674,molecular_function; GO:0005102,signaling receptor b…	Probable zinc-ribbon domain	--	--	--
Cluster-47582.3	52.59	49.54	42.74	1.31	0.62	1.39	924	906	693	25	12	26	-5.26872	2.13916e-117	4.29044e-115	down	1190	K22683 aspartyl protease family protein [EC:3.4.23.-] | (RefSeq) hypothetical protein (A)	--	PREDICTED: aspartyl protease AED3-like [Phoenix dactylifera]	AED3_ARATH RecName: Full=Aspartyl protease AED3 {ECO:0000303|PubMed:24755512}; EC=3.4.23.- {ECO:0000305}; AltName: Full=Apoplastic EDS1-dependent protein 3 {ECO:0000303|PubMed:24755512}; Flags: Precursor;	A0A6I9S7P4_ELAGV SubName: Full=aspartyl protease AED3 {ECO:0000313|RefSeq:XP_010938557.1};	Aspartyl protease	GO:0048046,apoplast; GO:0005618,cell wall; GO:0099503,secretory vesicle; GO:0004190,aspartic-type endopeptidase activity; GO:0000166,nucleotide binding; GO:0043067,regulation of programmed cell death; GO:0009627,systemic acquired resistance; GO:0003674,molecular_function; GO:0003824,catalytic activity; GO:0004175,endopeptidase activity; GO:0008233,peptidase activity; GO:0016787,hydrolase activity…	Xylanase inhibitor N-terminal	--	--	--
Cluster-54163.2	24.61	25.9	27.55	0.38	0.74	0.77	684	752	711	12	23	22	-5.18657	3.66287e-117	7.31308e-115	down	1752	K08908 light-harvesting complex I chlorophyll a/b binding protein 2 | (RefSeq) LOW QUALITY PROTEIN: chlorophyll a-b binding protein, chloroplastic-like (A)	ko00196: Photosynthesis - antenna proteins; ko01100: Metabolic pathways	LOW QUALITY PROTEIN: chlorophyll a-b binding protein, chloroplastic-like [Asparagus officinalis]	CB12_PETHY RecName: Full=Chlorophyll a-b binding protein, chloroplastic; AltName: Full=LHCI type II CAB; Flags: Precursor;	A0A6I9Q8X1_ELAGV RecName: Full=Chlorophyll a-b binding protein, chloroplastic {ECO:0000256|RuleBase:RU363080};	--	GO:0009535,chloroplast thylakoid membrane; GO:0016021,integral component of membrane; GO:0009522,photosystem I; GO:0009523,photosystem II; GO:0016168,chlorophyll binding; GO:0046872,metal ion binding; GO:0009765,photosynthesis, light harvesting; GO:0018298,protein-chromophore linkage; GO:0003674,molecular_function; GO:0005488,binding; GO:0046906,tetrapyrrole binding; GO:0097159,organic cyclic com…	Chlorophyll A-B binding protein	--	--	--
Cluster-66907.2	2282.27	2377.31	2607.23	9290.6	10066.4	9242.44	1483	1593	1212	5640	6667	5672	2.12317	6.82351e-117	1.35618e-114	up	300	--	--	--	--	--	--	--	--	--	--	--
Cluster-14155.42	13.14	14.25	14.05	43.61	39.68	41.12	373	419	362	1303	1280	1176	1.75392	1.39426e-116	2.75863e-114	up	1941	K15639 PHYB activation tagged suppressor 1 [EC:1.14.-.-] | (RefSeq) cytochrome P450 734A1-like (A)	ko00905: Brassinosteroid biosynthesis; ko01110: Biosynthesis of secondary metabolites	PREDICTED: uncharacterized protein LOC103719214 [Phoenix dactylifera]	MUC21_ARATH RecName: Full=Xylan glycosyltransferase MUCI21 {ECO:0000305}; EC=2.4.-.- {ECO:0000305|PubMed:26482889}; AltName: Full=Protein MUCILAGE-MODIFIED 5 {ECO:0000303|PubMed:11706181}; AltName: Full=Protein MUCILAGE-RELATED 21 {ECO:0000303|PubMed:26482889}; AltName: Full=Putative xylan xylosyltransgerase MUCI21 {ECO:0000303|PubMed:26979331};	A0A6I9R7T6_ELAGV SubName: Full=beta-1,2-xylosyltransferase XYXT1 {ECO:0000313|RefSeq:XP_010922211.1};	Uncharacterized conserved protein	GO:0005794,Golgi apparatus; GO:0000139,Golgi membrane; GO:0016021,integral component of membrane; GO:0047517,1,4-beta-D-xylan synthase activity; GO:0016757,transferase activity, transferring glycosyl groups; GO:0071555,cell wall organization; GO:0010192,mucilage biosynthetic process; GO:0048354,mucilage biosynthetic process involved in seed coat development; GO:0003674,molecular_function; GO:0003…	Protein of unknown function (DUF563)	--	--	--
Cluster-65617.1	4.39	5.91	6.06	30.31	30.4	28.76	216	303	278	1695	1670	1519	2.66406	1.4565e-116	2.86884e-114	up	2829	K01176 alpha-amylase [EC:3.2.1.1] | (RefSeq) alpha-amylase isozyme 2A (A)	ko00500: Starch and sucrose metabolism; ko01100: Metabolic pathways; ko01110: Biosynthesis of secondary metabolites	PREDICTED: probable L-type lectin-domain containing receptor kinase S.5 [Musa acuminata subsp. malaccensis]	LRKS5_ARATH RecName: Full=Probable L-type lectin-domain containing receptor kinase S.5; Short=LecRK-S.5; EC=2.7.11.1; Flags: Precursor;	A0A4S8IQJ4_MUSBA RecName: Full=Protein kinase domain-containing protein {ECO:0000259|PROSITE:PS50011};	--	GO:0016021,integral component of membrane; GO:0005886,plasma membrane; GO:0005524,ATP binding; GO:0030246,carbohydrate binding; GO:0106310,protein serine kinase activity; GO:0106311,protein threonine kinase activity; GO:0004675,transmembrane receptor protein serine/threonine kinase activity; GO:0042742,defense response to bacterium; GO:0002229,defense response to oomycetes; GO:0000166,nucleotide …	Legume lectin domain	--	--	--
Cluster-61182.1	52	60.2	56.16	12.42	10.3	7.44	1529	1831	1501	349	383	299	-2.18594	1.25895e-115	2.46866e-113	down	3433	--	--	PREDICTED: filament-like plant protein 4 [Elaeis guineensis]	FPP4_ARATH RecName: Full=Filament-like plant protein 4; Short=AtFPP4;	A0A6I9QG26_ELAGV SubName: Full=filament-like plant protein 4 isoform X1 {ECO:0000313|RefSeq:XP_010908836.1};	--	GO:0005886,plasma membrane; GO:0008017,microtubule binding; GO:0046785,microtubule polymerization; GO:0010090,trichome morphogenesis; GO:0003674,molecular_function; GO:0005488,binding; GO:0005515,protein binding; GO:0008092,cytoskeletal protein binding; GO:0015631,tubulin binding; GO:0000226,microtubule cytoskeleton organization; GO:0006996,organelle organization; GO:0007010,cytoskeleton organiza…	Filament-like plant protein, long coiled-coil	--	--	--
Cluster-62462.1	144.31	140.26	122.18	366.86	375.26	360.67	1769	1683	1662	5630	5709	5093	1.72899	5.84163e-115	1.14039e-112	up	1811	K12581 CCR4-NOT transcription complex subunit 7/8 | (RefSeq) probable CCR4-associated factor 1 homolog 11 (A)	ko03018: RNA degradation	probable CCR4-associated factor 1 homolog 11 [Asparagus officinalis]	CAF1K_ARATH RecName: Full=Probable CCR4-associated factor 1 homolog 11; EC=3.1.13.4;	A0A5P1F143_ASPOF RecName: Full=Poly(A)-specific ribonuclease {ECO:0000256|ARBA:ARBA00012161}; EC=3.1.13.4 {ECO:0000256|ARBA:ARBA00012161};	mRNA deadenylase subunit	GO:0030015,CCR4-NOT core complex; GO:0005634,nucleus; GO:0000932,P-body; GO:0008408,3'-5' exonuclease activity; GO:0046872,metal ion binding; GO:0004535,poly(A)-specific ribonuclease activity; GO:0003723,RNA binding; GO:0042742,defense response to bacterium; GO:0043928,exonucleolytic catabolism of deadenylated mRNA; GO:0017148,negative regulation of translation; GO:0000289,nuclear-transcribed mRN…	CAF1 family ribonuclease	--	--	--
Cluster-43709.0	68.75	78.33	77.05	3.41	3.97	5.93	1217	1443	1259	68	78	112	-3.86923	1.59229e-114	3.09468e-112	down	1196	K14411 RNA-binding protein Musashi | (RefSeq) uncharacterized protein LOC119276992 (A)	ko03015: mRNA surveillance pathway	type 1 ribosome-inactivating protein musarmin le [Muscari armeniacum]	RIP_DRIMA RecName: Full=Ribosome-inactivating protein charybdin; EC=3.2.2.22; AltName: Full=rRNA N-glycosidase;	Q8LLV7_MUSAR RecName: Full=rRNA N-glycosidase {ECO:0000256|ARBA:ARBA00019247, ECO:0000256|RuleBase:RU004915}; EC=3.2.2.22 {ECO:0000256|ARBA:ARBA00012001, ECO:0000256|RuleBase:RU004915};	--	GO:0030598,rRNA N-glycosylase activity; GO:0090729,toxin activity; GO:0006952,defense response; GO:0017148,negative regulation of translation; GO:0003674,molecular_function; GO:0003824,catalytic activity; GO:0016787,hydrolase activity; GO:0016798,hydrolase activity, acting on glycosyl bonds; GO:0016799,hydrolase activity, hydrolyzing N-glycosyl compounds; GO:0030597,RNA glycosylase activity; GO:0…	Ribosome inactivating protein	--	--	--
Cluster-63224.1	56.28	61.44	54.8	163	151.28	171.06	564	741	578	2425	2207	2220	1.91718	1.98136e-114	3.83389e-112	up	1443	K25731 VPS35 endosomal protein-sorting factor-like | (RefSeq) UPF0505 protein C16orf62 homolog isoform X1 (A)	--	uncharacterized protein A4U43_C05F33710 [Asparagus officinalis]	WRK76_ORYSJ RecName: Full=WRKY transcription factor WRKY76 {ECO:0000303|PubMed:15618416}; Short=OsWRKY76 {ECO:0000303|PubMed:15618416};	A0A5P1EWL5_ASPOF RecName: Full=WRKY domain-containing protein {ECO:0000259|PROSITE:PS50811};	--	GO:0005634,nucleus; GO:0003700,DNA-binding transcription factor activity; GO:0043565,sequence-specific DNA binding; GO:0009617,response to bacterium; GO:0010200,response to chitin; GO:0009620,response to fungus; GO:0009751,response to salicylic acid; GO:0003674,molecular_function; GO:0140110,transcription regulator activity; GO:0003676,nucleic acid binding; GO:0003677,DNA binding; GO:0005488,bind…	Ezrin/radixin/moesin family	WRKY	TF	WRKY
Cluster-57432.5	7.74	6.67	5.65	38.6	35.78	37.85	227	203	153	1281	1168	1188	2.69412	2.13029e-114	4.10398e-112	up	1798	K14803 protein phosphatase PTC2/3 [EC:3.1.3.16] | (RefSeq) probable protein phosphatase 2C 27 (A)	--	PREDICTED: probable protein phosphatase 2C 27 [Elaeis guineensis]	P2C27_ARATH RecName: Full=Probable protein phosphatase 2C 27 {ECO:0000303|PubMed:19021904}; Short=AtPP2C27 {ECO:0000303|PubMed:19021904}; EC=3.1.3.16 {ECO:0000255|PROSITE-ProRule:PRU01082}; AltName: Full=Probable protein phosphatase 2C G group 1 {ECO:0000303|PubMed:22627139}; Short=AtPP2CG1 {ECO:0000303|PubMed:22627139};	A0A6I9SIN3_ELAGV RecName: Full=Protein-serine/threonine phosphatase {ECO:0000256|ARBA:ARBA00013081}; EC=3.1.3.16 {ECO:0000256|ARBA:ARBA00013081};	Serine/threonine protein phosphatase	GO:0005737,cytoplasm; GO:0005634,nucleus; GO:0046872,metal ion binding; GO:0106306,protein serine phosphatase activity; GO:0004722,protein serine/threonine phosphatase activity; GO:0106307,protein threonine phosphatase activity; GO:0006470,protein dephosphorylation; GO:0009737,response to abscisic acid; GO:0009651,response to salt stress; GO:0009414,response to water deprivation; GO:0003674,molec…	Protein phosphatase 2C	--	--	--
Cluster-44521.0	29.99	29.8	33.59	2.59	1.71	2.06	869	895	904	85	55	64	-3.66578	3.02139e-114	5.79526e-112	down	1779	K13508 glycerol-3-phosphate acyltransferase [EC:2.3.1.15 2.3.1.198] | (RefSeq) glycerol-3-phosphate 2-O-acyltransferase 4-like (A)	ko00561: Glycerolipid metabolism; ko00564: Glycerophospholipid metabolism; ko01100: Metabolic pathways; ko01110: Biosynthesis of secondary metabolites	PREDICTED: glycerol-3-phosphate 2-O-acyltransferase 4-like [Phoenix dactylifera]	GPAT4_ARATH RecName: Full=Glycerol-3-phosphate 2-O-acyltransferase 4; Short=AtGPAT4; EC=2.3.1.198; AltName: Full=Glycerol-3-phosphate acyltransferase 4;	A0A6I9SBN7_ELAGV SubName: Full=glycerol-3-phosphate 2-O-acyltransferase 4 {ECO:0000313|RefSeq:XP_010940493.1};	--	GO:0016021,integral component of membrane; GO:0016020,membrane; GO:0090447,glycerol-3-phosphate 2-O-acyltransferase activity; GO:0016791,phosphatase activity; GO:0102419,sn-2-glycerol-3-phosphate omega-OH-C22:0-CoA acyl transferase activity; GO:0010143,cutin biosynthetic process; GO:0008654,phospholipid biosynthetic process; GO:0003674,molecular_function; GO:0003824,catalytic activity; GO:0008374…	haloacid dehalogenase-like hydrolase	--	--	--
Cluster-64922.1	19.43	20.53	18.05	59.96	69.21	62.87	522	571	451	1843	2083	1842	1.95488	2.23804e-113	4.27408e-111	up	1781	--	--	PREDICTED: uncharacterized protein LOC103715899 [Phoenix dactylifera]	--	A0A426XW05_ENSVE SubName: Full=Uncharacterized protein {ECO:0000313|EMBL:RRT43642.1};	--	--	--	--	--	--
Cluster-54429.1	28.73	23.96	26.37	110.75	107.45	100.71	419	364	354	1815	1738	1566	2.21653	2.50266e-113	4.75873e-111	up	1036	--	--	Putative syntaxin-24 [Apostasia shenzhenica]	NHL1_ARATH RecName: Full=NDR1/HIN1-like protein 1 {ECO:0000303|Ref.1};	A0A2I0BGC3_9ASPA SubName: Full=Syntaxin-24 {ECO:0000313|EMBL:PKA66814.1};	--	GO:0046658,anchored component of plasma membrane; GO:0016021,integral component of membrane; GO:0009506,plasmodesma; GO:0051607,defense response to virus; GO:0002252,immune effector process; GO:0002376,immune system process; GO:0006950,response to stress; GO:0006952,defense response; GO:0008150,biological_process; GO:0009605,response to external stimulus; GO:0009607,response to biotic stimulus; G…	Centromere protein B dimerisation domain	--	--	--
Cluster-53310.0	100.49	115.48	107.79	518.18	456.55	397.53	1066	1275	1044	6128	5345	4470	2.28414	2.61668e-113	4.95409e-111	up	829	--	--	--	--	--	--	--	--	--	--	--
Cluster-52002.0	64.4	53.76	58.33	2.06	1.35	0.72	1333	1158	1117	48	31	16	-5.20777	6.81408e-113	1.28456e-110	down	1352	K10691 E3 ubiquitin-protein ligase UBR4 [EC:2.3.2.27] | (RefSeq) auxin transport protein BIG (A)	--	GDSL esterase/lipase At2g04570-like [Asparagus officinalis]	GDL34_ARATH RecName: Full=GDSL esterase/lipase At2g04570; EC=3.1.1.-; AltName: Full=Extracellular lipase At2g04570; Flags: Precursor;	A0A5P1EWQ9_ASPOF SubName: Full=Uncharacterized protein {ECO:0000313|EMBL:ONK70284.1};	--	GO:0005576,extracellular region; GO:0016297,acyl-[acyl-carrier-protein] hydrolase activity; GO:0016042,lipid catabolic process; GO:0003674,molecular_function; GO:0003824,catalytic activity; GO:0004312,fatty acid synthase activity; GO:0016740,transferase activity; GO:0016746,transferase activity, transferring acyl groups; GO:0016747,transferase activity, transferring acyl groups other than amino-a…	GDSL-like Lipase/Acylhydrolase	--	--	--
Cluster-54753.1	30.72	29.56	32.46	0.46	0.54	0.84	716	717	701	12	14	21	-5.4573	1.48629e-112	2.7899e-110	down	1486	K03164 DNA topoisomerase II [EC:5.6.2.2] | (RefSeq) DNA topoisomerase 2 (A)	--	PREDICTED: probable membrane-associated kinase regulator 2 [Phoenix dactylifera]	MAKR2_ARATH RecName: Full=Probable membrane-associated kinase regulator 2;	A0A4V4H5U6_MUSBA SubName: Full=Uncharacterized protein {ECO:0000313|EMBL:THU57406.1};	--	GO:0016020,membrane; GO:0005886,plasma membrane; GO:0005575,cellular_component; GO:0110165,cellular anatomical entity; GO:0071944,cell periphery	--	--	--	--
Cluster-26664.16	667.19	700.15	618.33	1334.68	1310.68	1350.99	9270	10123	7894	20788	20162	19969	1.21318	1.78597e-112	3.33818e-110	up	999	K15718 linoleate 9S-lipoxygenase [EC:1.13.11.58] | (RefSeq) linoleate 9S-lipoxygenase 6-like (A)	ko00591: Linoleic acid metabolism	linoleate 9S-lipoxygenase 6-like [Asparagus officinalis]	LOX14_SOLTU RecName: Full=Probable linoleate 9S-lipoxygenase 4; EC=1.13.11.58; AltName: Full=Root lipoxygenase;	A0A6I9RZL5_ELAGV RecName: Full=Lipoxygenase {ECO:0000256|RuleBase:RU003975}; EC=1.13.11.- {ECO:0000256|RuleBase:RU003975};	--	GO:0005737,cytoplasm; GO:1990136,linoleate 9S-lipoxygenase activity; GO:0046872,metal ion binding; GO:0016702,oxidoreductase activity, acting on single donors with incorporation of molecular oxygen, incorporation of two atoms of oxygen; GO:0006633,fatty acid biosynthetic process; GO:0034440,lipid oxidation; GO:0031408,oxylipin biosynthetic process; GO:0003674,molecular_function; GO:0003824,cataly…	Lipoxygenase	--	--	--
Cluster-54378.0	48.18	54.37	57.59	161.42	173.77	160.59	1328	1561	1473	5029	5322	4735	1.83754	2.22218e-112	4.1359e-110	up	1906	K09458 3-oxoacyl-[acyl-carrier-protein] synthase II [EC:2.3.1.179] | (RefSeq) 3-oxoacyl-[acyl-carrier-protein] synthase I, chloroplastic (A)	ko00061: Fatty acid biosynthesis; ko00780: Biotin metabolism; ko01100: Metabolic pathways; ko01212: Fatty acid metabolism; ko01240: Biosynthesis of cofactors	uncharacterized protein A4U43_C07F9240 [Asparagus officinalis]	KASC1_HORVU RecName: Full=3-oxoacyl-[acyl-carrier-protein] synthase I, chloroplastic; EC=2.3.1.41; AltName: Full=Beta-ketoacyl-ACP synthase I; Short=KAS I; Flags: Precursor;	A0A5P1EAJ0_ASPOF RecName: Full=3-oxoacyl-[acyl-carrier-protein] synthase {ECO:0000256|PIRNR:PIRNR000447};	3-oxoacyl-(acyl-carrier-protein) synthase (I and II)	GO:0009507,chloroplast; GO:0004315,3-oxoacyl-[acyl-carrier-protein] synthase activity; GO:0006633,fatty acid biosynthetic process; GO:0003674,molecular_function; GO:0003824,catalytic activity; GO:0004312,fatty acid synthase activity; GO:0016740,transferase activity; GO:0016746,transferase activity, transferring acyl groups; GO:0016747,transferase activity, transferring acyl groups other than amin…	Beta-ketoacyl synthase, C-terminal domain	--	--	--
Cluster-26158.1	11.46	15.89	13.05	5.34	2.1	2.96	724	890	681	107	96	88	-2.92557	2.51735e-112	4.66549e-110	down	4604	K08711 ATP-binding cassette, subfamily G (WHITE), member 2, PDR | (RefSeq) ZEB2-regulated ABC transporter 1-like (A)	ko02010: ABC transporters	uncharacterized protein A4U43_C01F19920 [Asparagus officinalis]	AB31G_ORYSJ RecName: Full=ABC transporter G family member 31 {ECO:0000303|PubMed:18299247}; Short=OsABCG31 {ECO:0000303|PubMed:18299247}; AltName: Full=Pleiotropic drug resistance protein 6 {ECO:0000303|PubMed:12644668, ECO:0000303|PubMed:16506311}; Short=OsPDR6 {ECO:0000303|PubMed:16506311};	A0A5P1FQP9_ASPOF SubName: Full=Uncharacterized protein {ECO:0000313|EMBL:ONK80625.1};	Pleiotropic drug resistance proteins (PDR1-15), ABC superfamily	GO:0016021,integral component of membrane; GO:0005524,ATP binding; GO:0042626,ATPase-coupled transmembrane transporter activity; GO:0000166,nucleotide binding; GO:0003674,molecular_function; GO:0005488,binding; GO:0017076,purine nucleotide binding; GO:0030554,adenyl nucleotide binding; GO:0032553,ribonucleotide binding; GO:0032555,purine ribonucleotide binding; GO:0032559,adenyl ribonucleotide bi…	ABC-transporter N-terminal	--	--	--
Cluster-29855.7	38.99	38.24	41.06	91.67	85.2	94.68	1337	1405	1251	3708	3522	3766	1.51234	7.03513e-112	1.29837e-109	up	2475	K20456 oxysterol-binding protein 1 | (RefSeq) hypothetical protein (A)	--	protein DETOXIFICATION 42 [Asparagus officinalis]	DTX42_ARATH RecName: Full=Protein DETOXIFICATION 42 {ECO:0000303|PubMed:11739388}; Short=AtDTX42 {ECO:0000303|PubMed:11739388}; AltName: Full=Aluminum-activated citrate transporter {ECO:0000303|PubMed:18826429}; AltName: Full=AtMATE {ECO:0000303|PubMed:18826429}; AltName: Full=FRD-like protein {ECO:0000303|PubMed:12172022}; AltName: Full=Multidrug and toxic compound extrusion protein 42 {ECO:0000…	A0A6I9QBQ7_ELAGV RecName: Full=Protein DETOXIFICATION {ECO:0000256|RuleBase:RU004914}; AltName: Full=Multidrug and toxic compound extrusion protein {ECO:0000256|RuleBase:RU004914};	Uncharacterized membrane protein, predicted efflux pump	GO:0016021,integral component of membrane; GO:0005886,plasma membrane; GO:0035618,root hair; GO:0015297,antiporter activity; GO:0015137,citrate transmembrane transporter activity; GO:0042910,xenobiotic transmembrane transporter activity; GO:0015746,citrate transport; GO:0010044,response to aluminum ion; GO:0003674,molecular_function; GO:0005215,transporter activity; GO:0015291,secondary active tr…	MatE	--	--	--
Cluster-43287.0	70.61	67.65	76.88	8.97	9.74	10.51	1072	1069	1074	153	164	169	-2.67933	4.96157e-111	9.11849e-109	down	1066	K01870 isoleucyl-tRNA synthetase [EC:6.1.1.5] | (RefSeq) isoleucine--tRNA ligase, chloroplastic/mitochondrial-like (A)	ko00970: Aminoacyl-tRNA biosynthesis	dirigent protein 22-like [Asparagus officinalis]	DIR23_ARATH RecName: Full=Dirigent protein 23; Short=AtDIR23; Flags: Precursor;	A0A5P1FHB8_ASPOF RecName: Full=Dirigent protein {ECO:0000256|RuleBase:RU363099};	--	GO:0048046,apoplast; GO:0005575,cellular_component; GO:0005576,extracellular region; GO:0110165,cellular anatomical entity	Dirigent-like protein	--	--	--
Cluster-39415.5	11.89	11.99	8.93	68.53	74.43	59.71	408	428	285	2666	2847	2197	2.83733	9.52847e-111	1.74387e-108	up	2057	K16903 L-tryptophan---pyruvate aminotransferase [EC:2.6.1.99] | (RefSeq) LOW QUALITY PROTEIN: uncharacterized protein LOC103703781 (A)	ko00380: Tryptophan metabolism; ko01100: Metabolic pathways	mediator of RNA polymerase II transcription subunit 15-like [Asparagus officinalis]	--	A0A6I9RCP6_ELAGV SubName: Full=hepatocyte growth factor-regulated tyrosine kinase substrate isoform X1 {ECO:0000313|RefSeq:XP_010924425.1};	--	GO:0016301,kinase activity; GO:0003674,molecular_function; GO:0003824,catalytic activity; GO:0016740,transferase activity; GO:0016772,transferase activity, transferring phosphorus-containing groups	UBA-like domain (DUF1421)	--	--	--
Cluster-48929.0	17.73	18.55	17.96	3.27	2.89	3.31	846	885	744	146	144	155	-2.42351	1.4601e-110	2.66114e-108	down	3015	K05391 cyclic nucleotide gated channel, plant | (RefSeq) cyclic nucleotide-gated ion channel 2-like (A)	ko04626: Plant-pathogen interaction	PREDICTED: cyclic nucleotide-gated ion channel 2-like [Phoenix dactylifera]	CNGC2_ARATH RecName: Full=Cyclic nucleotide-gated ion channel 2; Short=AtCNGC2; AltName: Full=Cyclic nucleotide- and calmodulin-regulated ion channel 2; AltName: Full=Protein DEFENSE NO DEATH 1;	B1PJP3_SANAU SubName: Full=Putative cyclic nucleotide-gated cation channel {ECO:0000313|EMBL:ACA58352.1};	K+-channel ERG and related proteins, contain PAS/PAC sensor domain	GO:0016021,integral component of membrane; GO:0005886,plasma membrane; GO:0005262,calcium channel activity; GO:0005516,calmodulin binding; GO:0030552,cAMP binding; GO:0030553,cGMP binding; GO:0005222,intracellular cAMP-activated cation channel activity; GO:0005221,intracellular cyclic nucleotide activated cation channel activity; GO:0005242,inward rectifier potassium channel activity; GO:0070509,…	Cyclic nucleotide-binding domain	--	--	--
Cluster-49747.2	10445.4	9969.49	11023.8	2904.52	2972.53	2809.64	217414	215928	212309	68178	68735	62460	-1.65067	1.60642e-110	2.91572e-108	down	1357	--	--	Mannose-specific lectin 1 [Apostasia shenzhenica]	LEC1_CROVR RecName: Full=Mannose-specific lectin 1; AltName: Full=Agglutinin {ECO:0000303|PubMed:10931189}; Short=CVA {ECO:0000303|PubMed:10931189}; AltName: Full=Mannose-binding lectin {ECO:0000303|PubMed:10931189}; Contains: RecName: Full=Mannose-specific lectin 1 chain 1; AltName: Full=CVA-DOM1 {ECO:0000303|PubMed:10931189}; Contains: RecName: Full=Mannose-specific lectin 1 chain 2; AltName: F…	A0A7L8Y7K0_9ASPA SubName: Full=Mannose-specific lectin {ECO:0000313|EMBL:QOI16602.1};	--	GO:0005537,mannose binding; GO:0003674,molecular_function; GO:0005488,binding; GO:0030246,carbohydrate binding; GO:0036094,small molecule binding; GO:0048029,monosaccharide binding	--	--	--	--
Cluster-25532.64	476.16	443.02	488.34	1289.95	1189.19	1297.3	4434	4294	4136	13348	12199	12778	1.62171	2.416e-110	4.36709e-108	up	762	K08770 ubiquitin C | (RefSeq) polyubiquitin 11 (A)	ko04120: Ubiquitin mediated proteolysis	hypothetical protein TorRG33x02_024050 [Trema orientalis]	UBQ11_ARATH RecName: Full=Polyubiquitin 11; Contains: RecName: Full=Ubiquitin; Flags: Precursor;	T1M668_TRIUA SubName: Full=Uncharacterized protein {ECO:0000313|EnsemblPlants:TRIUR3_13009-P1};	Ubiquitin and ubiquitin-like proteins	GO:0005737,cytoplasm; GO:0005829,cytosol; GO:0005634,nucleus; GO:0003729,mRNA binding; GO:0031386,protein tag; GO:0031625,ubiquitin protein ligase binding; GO:0019941,modification-dependent protein catabolic process; GO:0016567,protein ubiquitination; GO:0006511,ubiquitin-dependent protein catabolic process; GO:0003674,molecular_function; GO:0003676,nucleic acid binding; GO:0003723,RNA binding; G…	Ubiquitin family	--	--	--
Cluster-37166.2	15.68	16.6	14.91	0.19	0.19	0.15	772	853	708	11	11	8	-6.22965	7.25598e-110	1.3062e-107	down	2914	K03695 ATP-dependent Clp protease ATP-binding subunit ClpB | (RefSeq) HSP101; heat shock protein 101 (A)	--	protein SMAX1-LIKE 4 [Asparagus officinalis]	SMXL4_ARATH RecName: Full=Protein SMAX1-LIKE 4 {ECO:0000303|PubMed:23893171}; Short=AtSMXL4 {ECO:0000303|PubMed:23893171}; AltName: Full=Protein HEAT SHOCK PROTEIN-RELATED {ECO:0000303|PubMed:26603028}; Short=AtHSPR {ECO:0000303|PubMed:26603028}; EC=3.6.3.- {ECO:0000269|PubMed:26603028};	A0A5P1EYE1_ASPOF RecName: Full=Clp R domain-containing protein {ECO:0000259|PROSITE:PS51903};	Chaperone HSP104 and related ATP-dependent Clp proteases	GO:0005634,nucleus; GO:0016787,hydrolase activity; GO:0033500,carbohydrate homeostasis; GO:0042631,cellular response to water deprivation; GO:0010233,phloem transport; GO:0009651,response to salt stress; GO:0003674,molecular_function; GO:0003824,catalytic activity; GO:0008150,biological_process; GO:0042592,homeostatic process; GO:0048878,chemical homeostasis; GO:0065007,biological regulation; GO:…	Clp amino terminal domain, pathogenicity island component	--	--	--
Cluster-56922.6	9.03	10.19	6.96	96.39	88.39	75.45	107	125	75	1217	1088	901	3.43885	1.10226e-109	1.97615e-107	up	898	K10257 acyl-lipid omega-3 desaturase [EC:1.14.19.25 1.14.19.35 1.14.19.36] | (RefSeq) LOW QUALITY PROTEIN: omega-3 fatty acid desaturase, chloroplastic-like (A)	--	uncharacterized protein A4U43_C07F4890 [Asparagus officinalis]	FAD3D_ARATH RecName: Full=Temperature-sensitive sn-2 acyl-lipid omega-3 desaturase (ferredoxin), chloroplastic {ECO:0000303|PubMed:12232435}; EC=1.14.19.35 {ECO:0000303|PubMed:12232435}; AltName: Full=Temperature-sensitive omega-3 fatty acid desaturase 8, chloroplastic {ECO:0000303|PubMed:7846164}; Flags: Precursor;	A0A5P1E9E4_ASPOF RecName: Full=FA_desaturase domain-containing protein {ECO:0000259|Pfam:PF00487};	--	GO:0009507,chloroplast; GO:0009941,chloroplast envelope; GO:0031969,chloroplast membrane; GO:0016021,integral component of membrane; GO:0005886,plasma membrane; GO:0102874,1-16:0-2-18:2-digalactosyldiacylglycerol desaturase activity; GO:0102842,1-18:1-2-16:2-monogalactosyldiacylglycerol desaturase activity (SN2-16:3 forming); GO:0102835,1-18:2-2-16:0-monogalactosyldiacylglycerol desaturase activi…	Fatty acid desaturase	--	--	--
Cluster-539.2	0.77	0.81	0.71	8.89	10.6	8.35	53	58	46	705	825	625	3.8295	2.77758e-109	4.95944e-107	up	3889	K00454 lipoxygenase [EC:1.13.11.12] | (RefSeq) probable lipoxygenase 8, chloroplastic isoform X1 (A)	ko00591: Linoleic acid metabolism; ko00592: alpha-Linolenic acid metabolism; ko01100: Metabolic pathways; ko01110: Biosynthesis of secondary metabolites	PREDICTED: probable lipoxygenase 8, chloroplastic isoform X1 [Elaeis guineensis]	LOXC2_ORYSJ RecName: Full=Probable lipoxygenase 8, chloroplastic; EC=1.13.11.12; Flags: Precursor;	A0A6I9SHT8_ELAGV RecName: Full=Lipoxygenase {ECO:0000256|RuleBase:RU003975}; EC=1.13.11.- {ECO:0000256|RuleBase:RU003975};	--	GO:0009507,chloroplast; GO:0016165,linoleate 13S-lipoxygenase activity; GO:0046872,metal ion binding; GO:0016702,oxidoreductase activity, acting on single donors with incorporation of molecular oxygen, incorporation of two atoms of oxygen; GO:0006633,fatty acid biosynthetic process; GO:0034440,lipid oxidation; GO:0031408,oxylipin biosynthetic process; GO:0003674,molecular_function; GO:0003824,cat…	Lipoxygenase	--	--	--
Cluster-64875.0	65.99	56.73	57.41	1.05	1.31	0.56	872	778	695	16	19	8	-5.72187	3.70199e-109	6.58325e-107	down	1286	K08907 light-harvesting complex I chlorophyll a/b binding protein 1 | (RefSeq) chlorophyll a-b binding protein 6, chloroplastic (A)	ko00196: Photosynthesis - antenna proteins; ko01100: Metabolic pathways	PREDICTED: chlorophyll a-b binding protein 6, chloroplastic [Phoenix dactylifera]	CAB6_ARATH RecName: Full=Chlorophyll a-b binding protein 6, chloroplastic; AltName: Full=LHCI-730; AltName: Full=LHCII type III CAB-6; AltName: Full=Light-harvesting complex protein Lhca1 {ECO:0000303|PubMed:10366881}; Flags: Precursor;	A0A6I9QB92_ELAGV RecName: Full=Chlorophyll a-b binding protein, chloroplastic {ECO:0000256|RuleBase:RU363080};	--	GO:0009507,chloroplast; GO:0009941,chloroplast envelope; GO:0009534,chloroplast thylakoid; GO:0009535,chloroplast thylakoid membrane; GO:0016021,integral component of membrane; GO:0009522,photosystem I; GO:0010287,plastoglobule; GO:0009579,thylakoid; GO:0016168,chlorophyll binding; GO:0046872,metal ion binding; GO:0003729,mRNA binding; GO:0019904,protein domain specific binding; GO:0009768,photos…	Chlorophyll A-B binding protein	--	--	--
Cluster-26664.1	20.79	18.38	23.45	138.78	111.33	125.41	336	309	349	2522	1996	2161	2.78958	2.2035e-108	3.90268e-106	up	1117	K15718 linoleate 9S-lipoxygenase [EC:1.13.11.58] | (RefSeq) linoleate 9S-lipoxygenase 6-like (A)	ko00591: Linoleic acid metabolism	linoleate 9S-lipoxygenase 6-like [Asparagus officinalis]	LOX15_SOLTU RecName: Full=Probable linoleate 9S-lipoxygenase 5; EC=1.13.11.58; AltName: Full=Leaf lipoxygenase;	A0A199W8P8_ANACO RecName: Full=Lipoxygenase {ECO:0000256|RuleBase:RU003975}; EC=1.13.11.- {ECO:0000256|RuleBase:RU003975};	--	GO:0005737,cytoplasm; GO:1990136,linoleate 9S-lipoxygenase activity; GO:0046872,metal ion binding; GO:0016702,oxidoreductase activity, acting on single donors with incorporation of molecular oxygen, incorporation of two atoms of oxygen; GO:0006633,fatty acid biosynthetic process; GO:0034440,lipid oxidation; GO:0031408,oxylipin biosynthetic process; GO:0003674,molecular_function; GO:0003824,cataly…	Lipoxygenase	--	--	--
Cluster-40019.0	6.61	8.22	6.19	43.32	45.87	39.98	119	154	104	877	920	768	2.82062	2.77637e-108	4.89757e-106	up	1450	K09591 steroid 5-alpha-reductase [EC:1.3.1.22] | (RefSeq) steroid 5-alpha-reductase DET2 (A)	ko00905: Brassinosteroid biosynthesis; ko01100: Metabolic pathways; ko01110: Biosynthesis of secondary metabolites	very-long-chain enoyl-CoA reductase-like [Asparagus officinalis]	DET2_GOSHI RecName: Full=Steroid 5-alpha-reductase DET2; Short=GhDET2; EC=1.3.1.22;	A0A5P1F929_ASPOF RecName: Full=S5A_REDUCTASE domain-containing protein {ECO:0000259|PROSITE:PS50244};	Steroid reductase	GO:0016021,integral component of membrane; GO:0003865,3-oxo-5-alpha-steroid 4-dehydrogenase activity; GO:0047751,cholestenone 5-alpha-reductase activity; GO:0016491,oxidoreductase activity; GO:0050213,progesterone 5-alpha-reductase activity; GO:0016132,brassinosteroid biosynthetic process; GO:0090378,seed trichome elongation; GO:0090377,seed trichome initiation; GO:0003674,molecular_function; GO:…	3-oxo-5-alpha-steroid 4-dehydrogenase	--	--	--
Cluster-27299.0	12.1	16.89	13.27	63.29	65.19	63.28	386	572	404	2339	2335	2243	2.40228	8.93073e-108	1.56909e-105	up	2034	K14379 tartrate-resistant acid phosphatase type 5 [EC:3.1.3.2] | (RefSeq) purple acid phosphatase 17-like (A)	ko00740: Riboflavin metabolism; ko01100: Metabolic pathways	purple acid phosphatase 17-like [Asparagus officinalis]	PPA17_ARATH RecName: Full=Purple acid phosphatase 17; EC=3.1.3.2; AltName: Full=Acid phosphatase type 5; AltName: Full=Peroxidase; EC=1.11.1.7; Flags: Precursor;	A0A5P1EHG4_ASPOF RecName: Full=Purple acid phosphatase {ECO:0000256|PIRNR:PIRNR000898}; EC=3.1.3.2 {ECO:0000256|PIRNR:PIRNR000898};	Purple (tartrate-resistant) acid phosphatase	GO:0009986,cell surface; GO:0005576,extracellular region; GO:0003993,acid phosphatase activity; GO:0008199,ferric iron binding; GO:0008198,ferrous iron binding; GO:0016491,oxidoreductase activity; GO:0016791,phosphatase activity; GO:0030643,cellular phosphate ion homeostasis; GO:0042542,response to hydrogen peroxide; GO:0003674,molecular_function; GO:0003824,catalytic activity; GO:0016787,hydrola…	Benyvirus P25/P26 protein	--	--	--
Cluster-63879.0	24.04	23.69	22.48	5.51	5.68	5.48	1176	1206	1025	306	309	287	-1.86657	3.44096e-107	6.02154e-105	down	2811	K13416 brassinosteroid insensitive 1-associated receptor kinase 1 [EC:2.7.10.1 2.7.11.1] | (RefSeq) BRASSINOSTEROID INSENSITIVE 1-associated receptor kinase 1-like (A)	ko04016: MAPK signaling pathway - plant; ko04075: Plant hormone signal transduction; ko04626: Plant-pathogen interaction	LOW QUALITY PROTEIN: probable LRR receptor-like serine/threonine-protein kinase At4g37250 [Asparagus officinalis]	Y4372_ARATH RecName: Full=Probable LRR receptor-like serine/threonine-protein kinase At4g37250; EC=2.7.11.1; Flags: Precursor;	A0A6I9SHK5_ELAGV SubName: Full=LOW QUALITY PROTEIN: probable LRR receptor-like serine/threonine-protein kinase At4g37250 {ECO:0000313|RefSeq:XP_010943198.1};	--	GO:0016021,integral component of membrane; GO:0005524,ATP binding; GO:0106310,protein serine kinase activity; GO:0106311,protein threonine kinase activity; GO:0000166,nucleotide binding; GO:0003674,molecular_function; GO:0005488,binding; GO:0017076,purine nucleotide binding; GO:0030554,adenyl nucleotide binding; GO:0032553,ribonucleotide binding; GO:0032555,purine ribonucleotide binding; GO:00325…	Protein kinase domain	--	--	--
Cluster-9115.2	450.98	483.5	429.14	1126	1022.75	1159.75	10310	11502	9089	29064	25993	28339	1.48703	1.31062e-106	2.28442e-104	up	1463	K16292 KDEL-tailed cysteine endopeptidase [EC:3.4.22.-] | (RefSeq) hypothetical protein (A)	--	uncharacterized protein A4U43_C05F32550 [Asparagus officinalis]	RD21B_ARATH RecName: Full=Probable cysteine protease RD21B {ECO:0000305}; EC=3.4.22.- {ECO:0000305}; Flags: Precursor;	A0A5P1EWU8_ASPOF SubName: Full=Uncharacterized protein {ECO:0000313|EMBL:ONK70324.1};	Cysteine proteinase Cathepsin L	GO:0005829,cytosol; GO:0005783,endoplasmic reticulum; GO:0005615,extracellular space; GO:0005764,lysosome; GO:0099503,secretory vesicle; GO:0005773,vacuole; GO:0004197,cysteine-type endopeptidase activity; GO:0051603,proteolysis involved in cellular protein catabolic process; GO:0003674,molecular_function; GO:0003824,catalytic activity; GO:0004175,endopeptidase activity; GO:0008233,peptidase acti…	Papain family cysteine protease	--	--	--
Cluster-53164.0	82.82	78.21	85.45	14.05	11.32	14.29	1844	1812	1762	353	280	340	-2.43059	1.84043e-106	3.19522e-104	down	1432	--	--	PREDICTED: GRF1-interacting factor 1 [Elaeis guineensis]	GIF1_ORYSJ RecName: Full=GRF-interacting factor 1 {ECO:0000303|PubMed:27107174}; Short=OsGIF1 {ECO:0000303|PubMed:27107174}; AltName: Full=Protein ANGUSTIFOLIA 3 homolog {ECO:0000303|PubMed:29567670}; AltName: Full=Protein MAKIBA 3 {ECO:0000303|PubMed:29567670};	A0A6I9S336_ELAGV SubName: Full=GRF-interacting factor 1 {ECO:0000313|RefSeq:XP_010932533.1};	Calcium-responsive transcription coactivator	GO:0005737,cytoplasm; GO:0005634,nucleus; GO:0003713,transcription coactivator activity; GO:0008283,cell population proliferation; GO:0048366,leaf development; GO:0045944,positive regulation of transcription by RNA polymerase II; GO:0045893,positive regulation of transcription, DNA-templated; GO:0048316,seed development; GO:0003674,molecular_function; GO:0003712,transcription coregulator activity…	SSXT protein (N-terminal region)	--	--	--
Cluster-66275.9	45.88	46.19	41.12	105.21	107.52	100	1209	1266	1005	3134	3152	2818	1.43943	2.13677e-106	3.6951e-104	up	1644	--	--	hypothetical protein L195_g052576 [Trifolium pratense]	--	A0A2K3K5U9_TRIPR SubName: Full=Uncharacterized protein {ECO:0000313|EMBL:PNX61664.1};	--	--	--	--	--	--
Cluster-59020.1	22.62	23.18	24.82	60.03	61.83	60.55	635	677	647	1907	1932	1819	1.57838	2.19762e-106	3.78541e-104	up	1733	K00020 3-hydroxyisobutyrate dehydrogenase [EC:1.1.1.31] | (RefSeq) probable 3-hydroxyisobutyrate dehydrogenase-like 2, mitochondrial (A)	ko00280: Valine, leucine and isoleucine degradation; ko01100: Metabolic pathways	PREDICTED: LOW QUALITY PROTEIN: GATA transcription factor 8-like [Elaeis guineensis]	GATA8_ARATH RecName: Full=GATA transcription factor 8;	A0A6I9S233_ELAGV SubName: Full=LOW QUALITY PROTEIN: GATA transcription factor 8-like {ECO:0000313|RefSeq:XP_010935873.1};	GATA-4/5/6 transcription factors	GO:0005634,nucleus; GO:0003700,DNA-binding transcription factor activity; GO:0000976,transcription regulatory region sequence-specific DNA binding; GO:0008270,zinc ion binding; GO:0030154,cell differentiation; GO:0007623,circadian rhythm; GO:0045893,positive regulation of transcription, DNA-templated; GO:0009845,seed germination; GO:0003674,molecular_function; GO:0140110,transcription regulator a…	GATA zinc finger	C2C2-GATA	TF	C2C2->C2C2-GATA
Cluster-48921.2	97.4	132.29	124.8	492.18	470.74	470.9	1425	2011	1678	8035	7574	7283	2.21417	5.30786e-106	9.10713e-104	up	1531	--	--	acyl-acyl carrier protein thioesterase ATL3, chloroplastic-like [Asparagus officinalis]	TE3_HUMLU RecName: Full=Acyl-acyl carrier protein thioesterase TE3, chloroplastic {ECO:0000303|PubMed:23300257}; Short=HlTE3 {ECO:0000303|PubMed:23300257}; EC=3.1.2.- {ECO:0000250|UniProtKB:Q9C7I5}; AltName: Full=Acyl-ACP thioesterase TE3 {ECO:0000303|PubMed:23300257}; AltName: Full=Acyl-lipid thioesterase 3 {ECO:0000303|PubMed:23300257}; Flags: Precursor;	A0A5P1E132_ASPOF SubName: Full=Uncharacterized protein {ECO:0000313|EMBL:ONK56291.1};	--	--	--	--	--	--
Cluster-61206.1	92.78	88.16	89.49	1.91	0.07	0.38	1436	1432	1292	11	1	5	-7.88662	7.19633e-106	1.22993e-103	down	1249	--	--	protodermal factor 1 [Asparagus officinalis]	PDF1_ARATH RecName: Full=Protodermal factor 1; Flags: Precursor;	A0A5P1EVS2_ASPOF SubName: Full=Uncharacterized protein {ECO:0000313|EMBL:ONK70136.1};	--	GO:0005576,extracellular region; GO:0005575,cellular_component; GO:0110165,cellular anatomical entity	--	--	--	--
Cluster-45845.2	89.08	77.27	103.38	7.94	8.32	10.3	1879	1660	1978	198	178	201	-3.21793	1.01088e-105	1.721e-103	down	1441	K03097 casein kinase II subunit alpha [EC:2.7.11.1] | (RefSeq) casein kinase II subunit alpha isoform X1 (A)	ko03008: Ribosome biogenesis in eukaryotes; ko04712: Circadian rhythm - plant	uncharacterized protein LOC109851567 [Asparagus officinalis]	--	A0A443N1H5_9MAGN SubName: Full=DUF642 {ECO:0000313|EMBL:RWR72385.1};	--	--	Protein of unknown function (DUF642)	--	--	--
Cluster-64753.0	54.31	52.93	59.6	187.23	171.04	195.56	739	750	745	2858	2579	2833	1.93555	1.08644e-105	1.8425e-103	up	985	--	--	PREDICTED: zinc finger protein ZAT10 [Elaeis guineensis]	AZF2_ARATH RecName: Full=Zinc finger protein AZF2; AltName: Full=Zinc-finger protein 2;	A0A6I9QDA3_ELAGV SubName: Full=zinc finger protein ZAT10 {ECO:0000313|RefSeq:XP_010907391.1};	FOG: Zn-finger	GO:0005634,nucleus; GO:0003677,DNA binding; GO:0003700,DNA-binding transcription factor activity; GO:0046872,metal ion binding; GO:0043565,sequence-specific DNA binding; GO:0000976,transcription regulatory region sequence-specific DNA binding; GO:0009738,abscisic acid-activated signaling pathway; GO:0009793,embryo development ending in seed dormancy; GO:0042538,hyperosmotic salinity response; GO:…	C2H2-type zinc finger	C2H2	TF	C2H2
Cluster-49486.2	11.72	13.76	12.65	40.45	43.44	40.51	309	378	309	1207	1275	1144	1.9162	1.25658e-105	2.12285e-103	up	1792	K05359 arogenate/prephenate dehydratase [EC:4.2.1.91 4.2.1.51] | (RefSeq) arogenate dehydratase/prephenate dehydratase 6, chloroplastic-like (A)	ko00400: Phenylalanine, tyrosine and tryptophan biosynthesis; ko01100: Metabolic pathways; ko01110: Biosynthesis of secondary metabolites; ko01230: Biosynthesis of amino acids	arogenate dehydratase/prephenate dehydratase 6, chloroplastic-like [Dendrobium catenatum]	AROD1_PETHY RecName: Full=Arogenate dehydratase 1 {ECO:0000303|PubMed:20215586}; Short=PhADT1 {ECO:0000303|PubMed:20215586}; EC=4.2.1.91 {ECO:0000269|PubMed:20215586}; Flags: Precursor;	A0A2I0X141_9ASPA RecName: Full=Arogenate dehydratase {ECO:0000256|ARBA:ARBA00013259, ECO:0000256|RuleBase:RU363004}; EC=4.2.1.91 {ECO:0000256|ARBA:ARBA00013259, ECO:0000256|RuleBase:RU363004};	Prephenate dehydratase	GO:0009507,chloroplast; GO:0009570,chloroplast stroma; GO:0047769,arogenate dehydratase activity; GO:0007623,circadian rhythm; GO:0009094,L-phenylalanine biosynthetic process; GO:0003674,molecular_function; GO:0003824,catalytic activity; GO:0016829,lyase activity; GO:0016835,carbon-oxygen lyase activity; GO:0016836,hydro-lyase activity; GO:0008150,biological_process; GO:0048511,rhythmic process; …	Prephenate dehydratase	--	--	--
Cluster-39277.0	96.67	87.45	104.29	303.26	308.31	313.22	805	758	787	2797	2823	2753	1.87852	3.34939e-105	5.63673e-103	up	711	--	--	zinc finger A20 and AN1 domain-containing stress-associated protein 11-like [Ananas comosus]	SAP5_ARATH RecName: Full=Zinc finger A20 and AN1 domain-containing stress-associated protein 5; Short=AtSAP5;	A0A199W7M7_ANACO SubName: Full=Zinc finger A20 and AN1 domain-containing stress-associated protein 1 {ECO:0000313|EMBL:OAY85208.1}; SubName: Full=zinc finger A20 and AN1 domain-containing stress-associated protein 11-like {ECO:0000313|RefSeq:XP_020089784.1};	Predicted Zn-finger protein	GO:0005634,nucleus; GO:0003677,DNA binding; GO:0004842,ubiquitin-protein transferase activity; GO:0008270,zinc ion binding; GO:0051865,protein autoubiquitination; GO:0016567,protein ubiquitination; GO:0006970,response to osmotic stress; GO:0009414,response to water deprivation; GO:0003674,molecular_function; GO:0003676,nucleic acid binding; GO:0005488,binding; GO:0097159,organic cyclic compound b…	A20-like zinc finger	--	--	--
Cluster-43844.0	59.2	56.72	59.21	3.07	4.49	4.66	665	658	599	37	53	53	-3.69815	1.00658e-104	1.68752e-102	down	1113	--	--	--	--	--	--	--	--	--	--	--
Cluster-55444.0	44.57	42.92	42.68	1.72	0.66	1.08	695	706	603	31	12	14	-5.08758	1.21069e-104	2.02199e-102	down	1186	K08910 light-harvesting complex I chlorophyll a/b binding protein 4 | (RefSeq) chlorophyll a-b binding protein 4, chloroplastic (A)	ko00196: Photosynthesis - antenna proteins; ko01100: Metabolic pathways	chlorophyll a-b binding protein 4, chloroplastic [Asparagus officinalis]	CA4_ARATH RecName: Full=Chlorophyll a-b binding protein 4, chloroplastic {ECO:0000303|PubMed:10366881}; AltName: Full=LHCI type III CAB-4; Flags: Precursor;	A0A6P4ACU9_ZIZJJ RecName: Full=Chlorophyll a-b binding protein, chloroplastic {ECO:0000256|RuleBase:RU363080};	--	GO:0009507,chloroplast; GO:0009941,chloroplast envelope; GO:0009534,chloroplast thylakoid; GO:0009535,chloroplast thylakoid membrane; GO:0005829,cytosol; GO:0016021,integral component of membrane; GO:0009522,photosystem I; GO:0010287,plastoglobule; GO:0009579,thylakoid; GO:0016168,chlorophyll binding; GO:0046872,metal ion binding; GO:0003729,mRNA binding; GO:0019904,protein domain specific bindin…	Chlorophyll A-B binding protein	--	--	--
Cluster-67494.1	128	151.52	113.73	527.81	482.14	535.64	1262	1555	1022	5809	5238	5593	2.17665	1.61934e-104	2.69424e-102	up	912	--	--	PREDICTED: uncharacterized protein LOC105056811 isoform X1 [Elaeis guineensis]	--	A0A6I9S476_ELAGV SubName: Full=uncharacterized protein LOC105056811 isoform X1 {ECO:0000313|RefSeq:XP_010937431.1};	--	GO:0016021,integral component of membrane; GO:0016567,protein ubiquitination; GO:0006464,cellular protein modification process; GO:0006807,nitrogen compound metabolic process; GO:0008150,biological_process; GO:0008152,metabolic process; GO:0009987,cellular process; GO:0019538,protein metabolic process; GO:0032446,protein modification by small protein conjugation; GO:0036211,protein modification p…	Domain of unknown function (DUF4507)	--	--	--
Cluster-6992.4	59.29	61.54	66.8	0.26	0.38	0.12	1329	1437	1381	6	9	2	-7.88433	1.845e-104	3.0581e-102	down	1593	K00679 phospholipid:diacylglycerol acyltransferase [EC:2.3.1.158] | (RefSeq) hypothetical protein (A)	ko00561: Glycerolipid metabolism; ko01100: Metabolic pathways	GDSL esterase/lipase At5g33370-like [Asparagus officinalis]	GDL79_ARATH RecName: Full=GDSL esterase/lipase At5g33370; EC=3.1.1.-; AltName: Full=Extracellular lipase At5g33370; Flags: Precursor;	A0A5P1EZH8_ASPOF SubName: Full=Uncharacterized protein {ECO:0000313|EMBL:ONK70883.1};	--	GO:0005576,extracellular region; GO:0016788,hydrolase activity, acting on ester bonds; GO:0042335,cuticle development; GO:0016042,lipid catabolic process; GO:0003674,molecular_function; GO:0003824,catalytic activity; GO:0016787,hydrolase activity; GO:0007275,multicellular organism development; GO:0008150,biological_process; GO:0032501,multicellular organismal process; GO:0032502,developmental pro…	--	--	--	--
Cluster-51203.1	89.51	93.83	110.05	0.54	0.72	1.13	892	978	1006	6	8	12	-6.74429	2.07788e-104	3.43116e-102	down	799	--	--	uncharacterized protein LOC109836790 [Asparagus officinalis]	--	A0A5P1F1L9_ASPOF SubName: Full=Uncharacterized protein {ECO:0000313|EMBL:ONK71307.1};	--	--	Pollen proteins Ole e I like	--	--	--
Cluster-62370.6	387.76	435.18	385.17	710.09	699.63	699.59	21233	24793	19681	44174	42741	41113	1.01596	5.25243e-104	8.64074e-102	up	3113	K00454 lipoxygenase [EC:1.13.11.12] | (RefSeq) linoleate 13S-lipoxygenase 2-1, chloroplastic (A)	ko00591: Linoleic acid metabolism; ko00592: alpha-Linolenic acid metabolism; ko01100: Metabolic pathways; ko01110: Biosynthesis of secondary metabolites	PREDICTED: linoleate 13S-lipoxygenase 2-1, chloroplastic [Musa acuminata subsp. malaccensis]	LOX21_SOLTU RecName: Full=Linoleate 13S-lipoxygenase 2-1, chloroplastic; EC=1.13.11.12; AltName: Full=Lipoxygenase 2-1; Flags: Precursor;	A0A6I9RLH7_ELAGV RecName: Full=Lipoxygenase {ECO:0000256|RuleBase:RU003975}; EC=1.13.11.- {ECO:0000256|RuleBase:RU003975};	--	GO:0009570,chloroplast stroma; GO:0009534,chloroplast thylakoid; GO:0016165,linoleate 13S-lipoxygenase activity; GO:0046872,metal ion binding; GO:0016702,oxidoreductase activity, acting on single donors with incorporation of molecular oxygen, incorporation of two atoms of oxygen; GO:0006633,fatty acid biosynthetic process; GO:0010597,green leaf volatile biosynthetic process; GO:0034440,lipid oxid…	Lipoxygenase	--	--	--
Cluster-53423.2	23.46	26.86	27.22	1.56	2.2	1.56	680	813	733	50	72	47	-3.67072	7.27967e-104	1.19311e-101	down	1978	K02717 photosystem II oxygen-evolving enhancer protein 2 | (RefSeq) oxygen-evolving enhancer protein 2, chloroplastic (A)	ko00195: Photosynthesis; ko01100: Metabolic pathways	hypothetical protein EUGRSUZ_A02039 [Eucalyptus grandis]	PSBP_SOLTU RecName: Full=Oxygen-evolving enhancer protein 2, chloroplastic; Short=OEE2; AltName: Full=23 kDa subunit of oxygen evolving system of photosystem II; AltName: Full=23 kDa thylakoid membrane protein; AltName: Full=OEC 23 kDa subunit; Flags: Precursor;	A0A059DHR6_EUCGR RecName: Full=PsbP domain-containing protein {ECO:0000259|Pfam:PF01789};	--	GO:0009535,chloroplast thylakoid membrane; GO:0019898,extrinsic component of membrane; GO:0009654,photosystem II oxygen evolving complex; GO:0005509,calcium ion binding; GO:0015979,photosynthesis; GO:0003674,molecular_function; GO:0005488,binding; GO:0043167,ion binding; GO:0043169,cation binding; GO:0046872,metal ion binding; GO:0008150,biological_process; GO:0008152,metabolic process; GO:000998…	PsbP	--	--	--
Cluster-53310.7	4425.68	4654.66	4409.83	21402	18321.1	20158	2876	3119	2050	12994	12134	12371	2.28098	8.70783e-104	1.42187e-101	up	300	--	--	--	--	--	--	--	Lambda Phage CIII	--	--	--
Cluster-55934.1	19.6	20.89	17.99	83.47	74.54	83.44	220	247	186	1058	932	1005	2.25127	1.3884e-103	2.25866e-101	up	868	K01535 H+-transporting ATPase [EC:7.1.2.1] | (RefSeq) plasma membrane ATPase (A)	ko00190: Oxidative phosphorylation; ko01100: Metabolic pathways	plasma membrane H+ ATPase, partial [Lilium longiflorum]	PMA4_NICPL RecName: Full=Plasma membrane ATPase 4; EC=7.1.2.1; AltName: Full=Proton pump 4;	A0A392MWU1_9FABA SubName: Full=Plasma membrane ATPase 4 {ECO:0000313|EMBL:MCH92000.1}; Flags: Fragment;	Plasma membrane H+-transporting ATPase	GO:0016021,integral component of membrane; GO:0005886,plasma membrane; GO:0005524,ATP binding; GO:0046872,metal ion binding; GO:0008553,proton-exporting ATPase activity, phosphorylative mechanism; GO:0120029,proton export across plasma membrane; GO:0000166,nucleotide binding; GO:0003674,molecular_function; GO:0005488,binding; GO:0017076,purine nucleotide binding; GO:0030554,adenyl nucleotide bind…	--	--	--	--
Cluster-56407.2	11.34	9.68	9.69	40.08	38.35	36.68	357	317	284	1437	1352	1243	2.12158	2.71335e-103	4.39782e-101	up	1920	K03320 ammonium transporter, Amt family | (RefSeq) ammonium transporter 1 member 1-like (A)	--	Ammonium transporter 1 member 1 [Ananas comosus]	AMT11_ORYSJ RecName: Full=Ammonium transporter 1 member 1; Short=OsAMT1;1;	A0A6V7QLM5_ANACO RecName: Full=Ammonium transporter {ECO:0000256|RuleBase:RU362002};	Ammonia permease	GO:0005887,integral component of plasma membrane; GO:0008519,ammonium transmembrane transporter activity; GO:0072488,ammonium transmembrane transport; GO:0003674,molecular_function; GO:0005215,transporter activity; GO:0008324,cation transmembrane transporter activity; GO:0015075,ion transmembrane transporter activity; GO:0015318,inorganic molecular entity transmembrane transporter activity; GO:00…	Ammonium Transporter Family	--	--	--
Cluster-52281.2	37.8	37.85	39.48	81.92	78.25	78.05	1132	1188	1097	2844	2676	2569	1.29145	2.829e-103	4.56842e-101	up	1890	K13519 lysophospholipid acyltransferase [EC:2.3.1.51 2.3.1.23 2.3.1.-] | (RefSeq) lysophospholipid acyltransferase 1-like (A)	ko00561: Glycerolipid metabolism; ko00564: Glycerophospholipid metabolism; ko00565: Ether lipid metabolism; ko01100: Metabolic pathways; ko01110: Biosynthesis of secondary metabolites	lysophospholipid acyltransferase 1-like [Asparagus officinalis]	MBOA1_ARATH RecName: Full=Lysophospholipid acyltransferase 1 {ECO:0000303|PubMed:18154737}; Short=AtLPLAT1 {ECO:0000303|PubMed:18154737}; EC=2.3.1.- {ECO:0000269|PubMed:18154737}; AltName: Full=1-acylglycerophosphocholine O-acyltransferase {ECO:0000305}; EC=2.3.1.23 {ECO:0000269|PubMed:18154737}; AltName: Full=1-acylglycerophosphoethanolamine O-acyltransferase {ECO:0000305}; EC=2.3.1.n7 {ECO:0000…	A0A6V7QNN0_ANACO SubName: Full=Uncharacterized protein {ECO:0000313|EMBL:CAD1844537.1};	Predicted membrane protein	GO:0005783,endoplasmic reticulum; GO:0005789,endoplasmic reticulum membrane; GO:0005576,extracellular region; GO:0016021,integral component of membrane; GO:0016020,membrane; GO:0005886,plasma membrane; GO:0047184,1-acylglycerophosphocholine O-acyltransferase activity; GO:0106262,1-acylglycerophosphoethanolamine O-acyltransferase activity; GO:0106263,1-acylglycerophosphoserine O-acyltransferase ac…	MBOAT, membrane-bound O-acyltransferase family	--	--	--
Cluster-51114.0	409.17	373.12	402	1216.74	1077.13	1235.38	2806	2663	2479	9182	8092	8904	1.76804	3.25145e-103	5.23138e-101	up	635	--	--	LEA, partial [Agave tequilana]	LEA5_CITSI RecName: Full=Late embryogenesis abundant protein Lea5;	A0A172W769_9ASPA SubName: Full=LEA {ECO:0000313|EMBL:ANF05300.1}; Flags: Fragment;	--	--	Late embryogenesis abundant protein	--	--	--
Cluster-60000.1	197.36	191.16	226.85	18.29	14.13	21.9	1506	1519	1563	155	119	177	-3.29997	8.72545e-103	1.39875e-100	down	677	K02259 heme a synthase [EC:1.17.99.9] | (RefSeq) psbx; hypothetical protein (A)	ko00190: Oxidative phosphorylation; ko00860: Porphyrin metabolism; ko01100: Metabolic pathways; ko01110: Biosynthesis of secondary metabolites; ko01240: Biosynthesis of cofactors	PREDICTED: uncharacterized protein LOC105041818 [Elaeis guineensis]	--	A0A6I9QZM5_ELAGV SubName: Full=uncharacterized protein LOC105041818 {ECO:0000313|RefSeq:XP_010917160.1};	--	GO:0016021,integral component of membrane; GO:0009523,photosystem II; GO:0015979,photosynthesis; GO:0008150,biological_process; GO:0008152,metabolic process; GO:0009987,cellular process; GO:0044237,cellular metabolic process; GO:0005575,cellular_component; GO:0016020,membrane; GO:0031224,intrinsic component of membrane; GO:0110165,cellular anatomical entity; GO:0005622,intracellular anatomical st…	Photosystem II reaction centre X protein (PsbX)	--	--	--
Cluster-62431.2	175.96	180.73	127.77	3.22	1.91	1.53	1098	1174	714	22	13	10	-5.99279	9.32107e-103	1.4888e-100	down	603	K20619 cytochrome P450 family 78 subfamily A | (RefSeq) cytochrome P450 78A1 (A)	--	Cytochrome P450 78A11 [Dichanthelium oligosanthes]	C78AB_ORYSJ RecName: Full=Cytochrome P450 78A11; EC=1.14.-.-; AltName: Full=Protein PLASTOCHRON1;	A0A1E5WHL6_9POAL SubName: Full=Cytochrome P450 78A11 {ECO:0000313|EMBL:OEL36873.1};	Cytochrome P450 CYP2 subfamily	GO:0016021,integral component of membrane; GO:0020037,heme binding; GO:0005506,iron ion binding; GO:0004497,monooxygenase activity; GO:0016705,oxidoreductase activity, acting on paired donors, with incorporation or reduction of molecular oxygen; GO:0007275,multicellular organism development; GO:0040008,regulation of growth; GO:0090709,regulation of timing of plant organ formation; GO:0003674,mole…	Cytochrome P450	--	--	--
Cluster-59393.1	25.34	24.43	24.58	0.77	0.58	1.29	689	683	619	21	18	37	-4.65961	9.77187e-103	1.55514e-100	down	1741	--	--	PREDICTED: uncharacterized protein LOC105033658 [Elaeis guineensis]	PKS4_ARATH RecName: Full=Protein PHYTOCHROME KINASE SUBSTRATE 4;	A0A6I9QDB5_ELAGV SubName: Full=uncharacterized protein LOC105033658 {ECO:0000313|RefSeq:XP_010906850.1};	--	GO:0009638,phototropism; GO:0010017,red or far-red light signaling pathway; GO:0009585,red, far-red light phototransduction; GO:0008150,biological_process; GO:0009314,response to radiation; GO:0009416,response to light stimulus; GO:0009605,response to external stimulus; GO:0009606,tropism; GO:0009628,response to abiotic stimulus; GO:0009637,response to blue light; GO:0050896,response to stimulus;…	--	--	--	--
Cluster-59142.2	53.94	45.52	46.73	136.74	140.6	137.86	938	856	832	2898	2883	2641	1.72746	3.13484e-102	4.97092e-100	up	1311	K24997 ganglioside-induced differentiation-associated protein 2 | (RefSeq) protein GDAP2 homolog (A)	--	PREDICTED: protein GDAP2 homolog [Phoenix dactylifera]	--	A0A6I9R0D8_ELAGV SubName: Full=protein GDAP2 homolog {ECO:0000313|RefSeq:XP_010918170.1};	Hismacro and SEC14 domain-containing proteins	--	Divergent CRAL/TRIO domain	--	--	--
Cluster-69549.8	1.72	1.66	0.82	25.02	21.65	21.59	103	104	46	1717	1458	1399	4.23841	8.38e-102	1.32404e-99	up	3404	K18108 (-)-alpha-terpineol synthase [EC:4.2.3.111] | (RefSeq) (-)-a-terpineol synthase (A)	ko00902: Monoterpenoid biosynthesis; ko01100: Metabolic pathways; ko01110: Biosynthesis of secondary metabolites	trans-ocimene synthase [Litsea cubeba]	TPS9_RICCO RecName: Full=Probable terpene synthase 9; Short=RcSeTPS9; EC=4.2.3.-;	A0A4S8IT07_MUSBA SubName: Full=Uncharacterized protein {ECO:0000313|EMBL:THU50882.1};	--	GO:0000287,magnesium ion binding; GO:0010333,terpene synthase activity; GO:0003674,molecular_function; GO:0005488,binding; GO:0043167,ion binding; GO:0043169,cation binding; GO:0046872,metal ion binding; GO:0003824,catalytic activity; GO:0016829,lyase activity; GO:0016835,carbon-oxygen lyase activity; GO:0016838,carbon-oxygen lyase activity, acting on phosphates	Terpene synthase family, metal binding domain	--	--	--
Cluster-33486.0	92.26	92.14	111.73	13.2	10.53	11.39	1319	1376	1470	213	168	173	-2.86929	8.92946e-102	1.4058e-99	down	1026	--	--	--	--	--	--	--	Plant thionin	--	--	--
Cluster-45938.0	38.2	41.89	42.98	119.2	135.68	116.64	1424	1621	1497	5047	5613	4666	1.80218	9.40546e-102	1.47545e-99	up	2301	K07198 5'-AMP-activated protein kinase, catalytic alpha subunit [EC:2.7.11.11] | (RefSeq) CBL-interacting protein kinase 2-like (A)	--	CBL-interacting protein kinase 18-like [Asparagus officinalis]	CIPK2_ORYSJ RecName: Full=CBL-interacting protein kinase 2; EC=2.7.11.1; AltName: Full=OsCIPK02;	A0A0A7LWP4_ALBBR RecName: Full=Non-specific serine/threonine protein kinase {ECO:0000256|ARBA:ARBA00012513}; EC=2.7.11.1 {ECO:0000256|ARBA:ARBA00012513};	Serine/threonine protein kinase	GO:0005524,ATP binding; GO:0106310,protein serine kinase activity; GO:0106311,protein threonine kinase activity; GO:0007165,signal transduction; GO:0000166,nucleotide binding; GO:0003674,molecular_function; GO:0005488,binding; GO:0017076,purine nucleotide binding; GO:0030554,adenyl nucleotide binding; GO:0032553,ribonucleotide binding; GO:0032555,purine ribonucleotide binding; GO:0032559,adenyl r…	Protein kinase domain	--	--	--
Cluster-49137.4	25.48	24.67	27.55	0.77	0.35	1.01	758	764	762	25	11	32	-5.02252	1.21832e-101	1.90439e-99	down	1821	K15397 3-ketoacyl-CoA synthase [EC:2.3.1.199] | (RefSeq) 3-ketoacyl-CoA synthase 10-like (A)	ko00062: Fatty acid elongation; ko01100: Metabolic pathways; ko01110: Biosynthesis of secondary metabolites; ko04626: Plant-pathogen interaction	PREDICTED: 3-ketoacyl-CoA synthase 10-like [Musa acuminata subsp. malaccensis]	KCS10_ARATH RecName: Full=3-ketoacyl-CoA synthase 10 {ECO:0000303|PubMed:18465198}; Short=KCS-10 {ECO:0000303|PubMed:18465198}; EC=2.3.1.199 {ECO:0000305}; AltName: Full=Protein FIDDLEHEAD {ECO:0000303|PubMed:10559443}; AltName: Full=Very long-chain fatty acid condensing enzyme 10 {ECO:0000303|PubMed:18465198}; Short=VLCFA condensing enzyme 10 {ECO:0000303|PubMed:18465198};	A0A4S8IN80_MUSBA RecName: Full=3-ketoacyl-CoA synthase {ECO:0000256|PIRNR:PIRNR036417}; EC=2.3.1.- {ECO:0000256|PIRNR:PIRNR036417};	--	GO:0005783,endoplasmic reticulum; GO:0005789,endoplasmic reticulum membrane; GO:0016021,integral component of membrane; GO:0005777,peroxisome; GO:0102336,3-oxo-arachidoyl-CoA synthase activity; GO:0102337,3-oxo-cerotoyl-CoA synthase activity; GO:0102338,3-oxo-lignoceronyl-CoA synthase activity; GO:0102756,very-long-chain 3-ketoacyl-CoA synthase activity; GO:0006633,fatty acid biosynthetic process…	FAE1/Type III polyketide synthase-like protein	--	--	--
Cluster-61133.1	119.22	126.55	128.64	10.8	12	10.37	532	587	504	52	58	48	-3.3102	1.31529e-101	2.04868e-99	down	511	K08912 light-harvesting complex II chlorophyll a/b binding protein 1 | (RefSeq) chlorophyll a-b binding protein of LHCII type 1-like (A)	ko00196: Photosynthesis - antenna proteins; ko01100: Metabolic pathways	chloroplast chlorophyll a/b binding protein [Lycoris radiata]	CB22_TOBAC RecName: Full=Chlorophyll a-b binding protein 21, chloroplastic; AltName: Full=LHCII type I CAB-21; Short=LHCP; Flags: Precursor;	D3K3H8_LYCRD RecName: Full=Chlorophyll a-b binding protein, chloroplastic {ECO:0000256|RuleBase:RU363080};	--	GO:0009941,chloroplast envelope; GO:0009535,chloroplast thylakoid membrane; GO:0016021,integral component of membrane; GO:0009522,photosystem I; GO:0009523,photosystem II; GO:0010287,plastoglobule; GO:0016168,chlorophyll binding; GO:0046872,metal ion binding; GO:0009768,photosynthesis, light harvesting in photosystem I; GO:0018298,protein-chromophore linkage; GO:0009416,response to light stimulus…	Chlorophyll A-B binding protein	--	--	--
Cluster-34323.1	6.35	6.23	7.15	26.03	27.66	27.38	201	205	211	935	978	933	2.25347	2.2255e-101	3.45416e-99	up	1939	--	--	PREDICTED: LOW QUALITY PROTEIN: glycosyltransferase family 92 protein RCOM_0530710-like [Elaeis guineensis]	Y1720_ARATH RecName: Full=Glycosyltransferase family 92 protein At1g27200; EC=2.4.1.- {ECO:0000305};	A0A444EY86_ENSVE RecName: Full=Glycosyltransferase family 92 protein {ECO:0000256|RuleBase:RU366017}; EC=2.4.1.- {ECO:0000256|RuleBase:RU366017};	--	GO:0005794,Golgi apparatus; GO:0000138,Golgi trans cisterna; GO:0016021,integral component of membrane; GO:0016757,transferase activity, transferring glycosyl groups; GO:0003674,molecular_function; GO:0003824,catalytic activity; GO:0016740,transferase activity; GO:0005575,cellular_component; GO:0005622,intracellular anatomical structure; GO:0005737,cytoplasm; GO:0012505,endomembrane system; GO:00…	Glycosyltransferase family 92	--	--	--
Cluster-45513.0	28.22	24.49	26.66	1.58	1.37	1.38	649	586	568	41	35	34	-3.98914	2.28514e-101	3.53424e-99	down	1470	K01206 alpha-L-fucosidase [EC:3.2.1.51] | (RefSeq) hypothetical protein (A)	ko00511: Other glycan degradation	PREDICTED: GDSL esterase/lipase At3g48460-like [Elaeis guineensis]	GDL57_ARATH RecName: Full=GDSL esterase/lipase At3g48460; EC=3.1.1.-; AltName: Full=Extracellular lipase At3g48460; Flags: Precursor;	A0A6I9QLG5_ELAGV SubName: Full=GDSL esterase/lipase At3g48460 {ECO:0000313|RefSeq:XP_010911635.1};	--	GO:0005576,extracellular region; GO:0008126,acetylesterase activity; GO:0006631,fatty acid metabolic process; GO:0016042,lipid catabolic process; GO:0003674,molecular_function; GO:0003824,catalytic activity; GO:0016787,hydrolase activity; GO:0016788,hydrolase activity, acting on ester bonds; GO:0034338,short-chain carboxylesterase activity; GO:0052689,carboxylic ester hydrolase activity; GO:00060…	GDSL-like Lipase/Acylhydrolase	--	--	--
Cluster-63077.3	30.96	36.26	38.46	0.45	0.43	0.74	649	791	746	10	10	16	-5.87545	4.27113e-101	6.58263e-99	down	1366	--	--	PREDICTED: peptide-N4-(N-acetyl-beta-glucosaminyl)asparagine amidase A-like [Phoenix dactylifera]	PNAA_PRUDU RecName: Full=Peptide-N4-(N-acetyl-beta-glucosaminyl)asparagine amidase A; Short=PNGase A; EC=3.5.1.52; AltName: Full=Glycopeptide N-glycosidase; AltName: Full=N-glycanase; Contains: RecName: Full=Peptide-N4-(N-acetyl-beta-glucosaminyl)asparagine amidase A light chain; AltName: Full=PNGase A small chain; AltName: Full=PNGase A subunit B; Contains: RecName: Full=Peptide-N4-(N-acetyl-bet…	A0A2I0BGH1_9ASPA SubName: Full=Peptide-N4-(N-acetyl-beta-glucosaminyl)asparagine amidase A {ECO:0000313|EMBL:PKA66898.1};	--	GO:0000224,peptide-N4-(N-acetyl-beta-glucosaminyl)asparagine amidase activity; GO:0003674,molecular_function; GO:0003824,catalytic activity; GO:0016787,hydrolase activity; GO:0016810,hydrolase activity, acting on carbon-nitrogen (but not peptide) bonds; GO:0016811,hydrolase activity, acting on carbon-nitrogen (but not peptide) bonds, in linear amides	Peptide N-acetyl-beta-D-glucosaminyl asparaginase amidase A	--	--	--
Cluster-24340.0	47.38	49.86	43.84	4.23	4.8	4.3	593	643	505	60	67	57	-3.18889	5.08657e-101	7.81197e-99	down	961	K02694 photosystem I subunit III | (RefSeq) photosystem I reaction center subunit III, chloroplastic (A)	ko00195: Photosynthesis; ko01100: Metabolic pathways	photosystem I reaction center subunit III, chloroplastic [Phalaenopsis equestris]	PSAF_SPIOL RecName: Full=Photosystem I reaction center subunit III, chloroplastic; AltName: Full=Light-harvesting complex I 17 kDa protein; AltName: Full=PSI-F; Flags: Precursor;	A0A6P5FJ94_ANACO RecName: Full=PSI-F {ECO:0000256|ARBA:ARBA00021540};	--	GO:0009543,chloroplast thylakoid lumen; GO:0009538,photosystem I reaction center; GO:0051219,phosphoprotein binding; GO:0015979,photosynthesis; GO:0003674,molecular_function; GO:0005488,binding; GO:0005515,protein binding; GO:0008150,biological_process; GO:0008152,metabolic process; GO:0009987,cellular process; GO:0044237,cellular metabolic process; GO:0005575,cellular_component; GO:0005622,intra…	Photosystem I reaction centre subunit III	--	--	--
Cluster-42635.1	88.65	104.59	81.81	16.04	13.6	20.78	1189	1427	1049	225	222	249	-2.33874	7.18422e-101	1.09569e-98	down	1650	K15397 3-ketoacyl-CoA synthase [EC:2.3.1.199] | (RefSeq) 3-ketoacyl-CoA synthase 12-like (A)	ko00062: Fatty acid elongation; ko01100: Metabolic pathways; ko01110: Biosynthesis of secondary metabolites; ko04626: Plant-pathogen interaction	3-ketoacyl-CoA synthase 12-like [Asparagus officinalis]	KCS3_ARATH RecName: Full=3-ketoacyl-CoA synthase 3 {ECO:0000303|PubMed:18465198}; Short=KCS-3 {ECO:0000303|PubMed:18465198}; EC=2.3.1.199 {ECO:0000305}; AltName: Full=Very long-chain fatty acid condensing enzyme 3 {ECO:0000303|PubMed:18465198}; Short=VLCFA condensing enzyme 3 {ECO:0000303|PubMed:18465198}; Flags: Precursor;	A0A6I9R4J6_ELAGV RecName: Full=3-ketoacyl-CoA synthase {ECO:0000256|PIRNR:PIRNR036417}; EC=2.3.1.- {ECO:0000256|PIRNR:PIRNR036417};	--	GO:0005783,endoplasmic reticulum; GO:0016020,membrane; GO:0102336,3-oxo-arachidoyl-CoA synthase activity; GO:0102337,3-oxo-cerotoyl-CoA synthase activity; GO:0102338,3-oxo-lignoceronyl-CoA synthase activity; GO:0102756,very-long-chain 3-ketoacyl-CoA synthase activity; GO:0006633,fatty acid biosynthetic process; GO:0009409,response to cold; GO:0009416,response to light stimulus; GO:0003674,molecul…	FAE1/Type III polyketide synthase-like protein	--	--	--
Cluster-61584.2	79.24	93.91	90.42	236.99	254.67	267.59	3341	4121	3553	11339	11973	12101	1.73765	1.02902e-100	1.56397e-98	up	2462	K23872 putative homogalacturonan methyltransferase [EC:2.1.1.-] | (RefSeq) probable methyltransferase PMT13 isoform X1 (A)	--	PREDICTED: probable methyltransferase PMT21 isoform X1 [Elaeis guineensis]	PMTK_ARATH RecName: Full=Probable methyltransferase PMT20; EC=2.1.1.-;	A0A6I9QD18_ELAGV RecName: Full=Methyltransferase {ECO:0000256|RuleBase:RU366043}; EC=2.1.1.- {ECO:0000256|RuleBase:RU366043};	--	GO:0005737,cytoplasm; GO:0005768,endosome; GO:0005794,Golgi apparatus; GO:0005797,Golgi medial cisterna; GO:0000139,Golgi membrane; GO:0016021,integral component of membrane; GO:0005802,trans-Golgi network; GO:0008168,methyltransferase activity; GO:0032259,methylation; GO:0003674,molecular_function; GO:0003824,catalytic activity; GO:0016740,transferase activity; GO:0016741,transferase activity, t…	Putative S-adenosyl-L-methionine-dependent methyltransferase	--	--	--
Cluster-33144.5	107.67	101.98	98.69	210.01	215.74	214.11	3073	3025	2647	6711	6799	6499	1.24431	1.12013e-100	1.69658e-98	up	1789	K07936 GTP-binding nuclear protein Ran | (RefSeq) GTP-binding nuclear protein Ran1B (A)	ko03008: Ribosome biogenesis in eukaryotes; ko03013: Nucleocytoplasmic transport; ko03250: Viral life cycle - HIV-1	PREDICTED: protein ALP1-like [Elaeis guineensis]	ALPL_ARATH RecName: Full=Protein ALP1-like {ECO:0000305}; EC=3.1.-.-;	A0A6I9S5Z1_ELAGV SubName: Full=protein ALP1-like {ECO:0000313|RefSeq:XP_010938097.1};	Predicted transposase	GO:0005634,nucleus; GO:0046872,metal ion binding; GO:0004518,nuclease activity; GO:0003674,molecular_function; GO:0005488,binding; GO:0043167,ion binding; GO:0043169,cation binding; GO:0003824,catalytic activity; GO:0016787,hydrolase activity; GO:0016788,hydrolase activity, acting on ester bonds; GO:0005575,cellular_component; GO:0005622,intracellular anatomical structure; GO:0043226,organelle; G…	DDE superfamily endonuclease	--	--	--
Cluster-50160.12	30.77	30.64	38.74	2.39	1.78	2.51	1044	1081	1222	91	67	91	-3.70742	2.64487e-100	3.99222e-98	down	2036	--	--	ricin B-like lectin R40G2 [Setaria italica]	40C1_ORYSJ RecName: Full=Ricin B-like lectin R40C1 {ECO:0000305}; AltName: Full=Osr40c1 {ECO:0000303|PubMed:9265787};	A0A0E0QCV8_ORYRU SubName: Full=Uncharacterized protein {ECO:0000313|EnsemblPlants:ORUFI07G27600.5};	--	GO:0030246,carbohydrate binding; GO:0003674,molecular_function; GO:0005488,binding	Ricin-type beta-trefoil lectin domain-like	--	--	--
Cluster-65737.0	176.74	151.2	174.76	599.83	544.77	604.76	3016	2685	2751	11513	10312	11003	2.00201	2.97881e-100	4.48086e-98	up	1163	K01051 pectinesterase [EC:3.1.1.11] | (RefSeq) pectinesterase-like isoform X1 (A)	ko00040: Pentose and glucuronate interconversions; ko01100: Metabolic pathways	PREDICTED: 21 kDa protein-like [Musa acuminata subsp. malaccensis]	PMI11_ARATH RecName: Full=Pectinesterase inhibitor 11 {ECO:0000305}; AltName: Full=Pectin methylesterase inhibitor 11 {ECO:0000303|PubMed:28082716}; Short=AtPMEI11 {ECO:0000303|PubMed:28082716}; Flags: Precursor;	M0T4I8_MUSAM RecName: Full=PMEI domain-containing protein {ECO:0000259|SMART:SM00856};	--	GO:0048046,apoplast; GO:0004857,enzyme inhibitor activity; GO:0046910,pectinesterase inhibitor activity; GO:0043086,negative regulation of catalytic activity; GO:0071669,plant-type cell wall organization or biogenesis; GO:0003674,molecular_function; GO:0030234,enzyme regulator activity; GO:0098772,molecular function regulator; GO:0008150,biological_process; GO:0044092,negative regulation of molec…	Plant invertase/pectin methylesterase inhibitor	--	--	--
Cluster-68910.0	66.27	76.81	84.1	4.43	2.97	2.92	1240	1516	1469	107	63	56	-4.18431	4.76192e-100	7.13865e-98	down	3169	K12191 charged multivesicular body protein 2A | (RefSeq) vacuolar protein sorting-associated protein 2 homolog 2-like (A)	ko04144: Endocytosis	protein LOL1 isoform X3 [Arachis ipaensis]	LSD1_ORYSJ RecName: Full=Protein LSD1; AltName: Full=Protein LESION SIMULATING DISEASE 1; Short=OsLSD1; AltName: Full=Putative zinc finger LSD1;	M1BH55_SOLTU SubName: Full=LOL1 (LSD ONE LIKE 1) {ECO:0000313|EnsemblPlants:PGSC0003DMT400045140};	--	GO:0005634,nucleus; GO:0030154,cell differentiation; GO:0031348,negative regulation of defense response; GO:0034051,negative regulation of plant-type hypersensitive response; GO:0009626,plant-type hypersensitive response; GO:0045595,regulation of cell differentiation; GO:0008150,biological_process; GO:0009987,cellular process; GO:0032502,developmental process; GO:0048869,cellular developmental pr…	LSD1 zinc finger	C2C2-LSD	TF	C2C2->C2C2-LSD
Cluster-55952.0	149.12	119.08	143.71	25.18	19.33	20.65	2788	2397	2555	480	399	415	-2.53906	7.10161e-100	1.06099e-97	down	2077	K00430 peroxidase [EC:1.11.1.7] | (RefSeq) peroxidase 15-like (A)	ko00940: Phenylpropanoid biosynthesis; ko01100: Metabolic pathways; ko01110: Biosynthesis of secondary metabolites	peroxidase 15-like [Asparagus officinalis]	PER15_IPOBA RecName: Full=Peroxidase 15 {ECO:0000303|PubMed:17936696}; Short=Prx15 {ECO:0000303|PubMed:17936696}; EC=1.11.1.7; AltName: Full=Anionic peroxidase {ECO:0000303|PubMed:17936696}; Flags: Precursor;	A0A199W4C0_ANACO RecName: Full=Peroxidase {ECO:0000256|ARBA:ARBA00012313}; EC=1.11.1.7 {ECO:0000256|ARBA:ARBA00012313}; Flags: Fragment;	--	GO:0005576,extracellular region; GO:0020037,heme binding; GO:0046872,metal ion binding; GO:0004601,peroxidase activity; GO:0042744,hydrogen peroxide catabolic process; GO:0006979,response to oxidative stress; GO:0003674,molecular_function; GO:0005488,binding; GO:0046906,tetrapyrrole binding; GO:0097159,organic cyclic compound binding; GO:1901363,heterocyclic compound binding; GO:0043167,ion bindi…	Peroxidase	--	--	--
Cluster-62108.4	12.8	12.03	13.38	45.65	42.88	39.61	238	234	210	932	904	828	2.0149	1.15357e-99	1.71761e-97	up	1395	K15382 solute carrier family 50 (sugar transporter) | (RefSeq) bidirectional sugar transporter SWEET2a (A)	--	bidirectional sugar transporter SWEET2a [Asparagus officinalis]	SWT2A_ORYSI RecName: Full=Bidirectional sugar transporter SWEET2a; Short=OsSWEET2a; Flags: Precursor;	A0A6V7PVZ9_ANACO RecName: Full=Bidirectional sugar transporter SWEET {ECO:0000256|RuleBase:RU910715};	Multitransmembrane protein	GO:0005887,integral component of plasma membrane; GO:0051119,sugar transmembrane transporter activity; GO:0003674,molecular_function; GO:0005215,transporter activity; GO:0008509,anion transmembrane transporter activity; GO:0015075,ion transmembrane transporter activity; GO:0015144,carbohydrate transmembrane transporter activity; GO:0022857,transmembrane transporter activity; GO:0005575,cellular_c…	Sugar efflux transporter for intercellular exchange	--	--	--
Cluster-51275.2	5.2	5.39	4.65	21.74	23.77	22.72	157	170	131	745	802	737	2.37126	1.17292e-99	1.74051e-97	up	1848	K21630 GATA-type zinc finger protein 1 | (RefSeq) GATA transcription factor 7-like (A)	--	PREDICTED: GATA transcription factor 5 [Elaeis guineensis]	GATA5_ARATH RecName: Full=GATA transcription factor 5;	A0A4V4HA72_MUSBA RecName: Full=GATA-type domain-containing protein {ECO:0000259|PROSITE:PS50114};	GATA-4/5/6 transcription factors	GO:0005634,nucleus; GO:0003700,DNA-binding transcription factor activity; GO:0000976,transcription regulatory region sequence-specific DNA binding; GO:0008270,zinc ion binding; GO:0030154,cell differentiation; GO:0045893,positive regulation of transcription, DNA-templated; GO:0003674,molecular_function; GO:0140110,transcription regulator activity; GO:0001067,regulatory region nucleic acid binding…	GATA zinc finger	C2C2-GATA	TF	C2C2->C2C2-GATA
Cluster-55907.2	125.08	112.74	106.04	412.23	370.06	440.52	2804	2630	2201	10431	9221	10553	2.03684	1.38471e-99	2.04788e-97	up	1440	K01188 beta-glucosidase [EC:3.2.1.21] | (RefSeq) beta-glucosidase 12 (A)	ko00460: Cyanoamino acid metabolism; ko00500: Starch and sucrose metabolism; ko00999: Biosynthesis of various plant secondary metabolites; ko01100: Metabolic pathways; ko01110: Biosynthesis of secondary metabolites	polygalacturonase inhibitor-like [Asparagus officinalis]	PGIP2_ARATH RecName: Full=Polygalacturonase inhibitor 2; AltName: Full=Polygalacturonase-inhibiting protein 2; Short=PGIP-2; Flags: Precursor;	A0A1R3L5I3_ASPOF SubName: Full=Uncharacterized protein {ECO:0000313|EMBL:ONK54873.1};	--	GO:0005618,cell wall; GO:0005576,extracellular region; GO:0016020,membrane; GO:0009505,plant-type cell wall; GO:0009506,plasmodesma; GO:0090353,polygalacturonase inhibitor activity; GO:0003674,molecular_function; GO:0004857,enzyme inhibitor activity; GO:0030234,enzyme regulator activity; GO:0098772,molecular function regulator; GO:0005575,cellular_component; GO:0030312,external encapsulating stru…	Leucine rich repeat N-terminal domain	--	--	--
Cluster-42402.0	9.18	9.81	9.64	36.89	42.7	35.57	291	323	284	1325	1508	1208	2.21928	3.55936e-99	5.24636e-97	up	1921	K08150 MFS transporter, SP family, solute carrier family 2 (myo-inositol transporter), member 13 | (RefSeq) inositol transporter 1-like (A)	--	probable polyol transporter 4 [Asparagus officinalis]	PLT4_ARATH RecName: Full=Probable polyol transporter 4;	A0A5P1EDW9_ASPOF RecName: Full=MFS domain-containing protein {ECO:0000259|PROSITE:PS50850};	Predicted transporter (major facilitator superfamily)	GO:0016021,integral component of membrane; GO:0015293,symporter activity; GO:0008643,carbohydrate transport; GO:0003674,molecular_function; GO:0005215,transporter activity; GO:0015291,secondary active transmembrane transporter activity; GO:0022804,active transmembrane transporter activity; GO:0022857,transmembrane transporter activity; GO:0006810,transport; GO:0006811,ion transport; GO:0006820,an…	Sugar (and other) transporter	--	--	--
Cluster-68576.39	700.93	578.33	683.57	19.22	4.54	9.59	1051	902	806	28	7	14	-5.7696	9.43553e-99	1.38611e-96	down	355	--	--	--	RIP_DRIMA RecName: Full=Ribosome-inactivating protein charybdin; EC=3.2.2.22; AltName: Full=rRNA N-glycosidase;	--	--	GO:0030598,rRNA N-glycosylase activity; GO:0090729,toxin activity; GO:0006952,defense response; GO:0017148,negative regulation of translation; GO:0003674,molecular_function; GO:0003824,catalytic activity; GO:0016787,hydrolase activity; GO:0016798,hydrolase activity, acting on glycosyl bonds; GO:0016799,hydrolase activity, hydrolyzing N-glycosyl compounds; GO:0030597,RNA glycosylase activity; GO:0…	Ribosome inactivating protein	--	--	--
Cluster-60815.0	9.23	12.33	14.18	110.51	153.81	117.69	284	395	406	3856	5279	3884	3.62946	1.9584e-98	2.86735e-96	up	1875	K14379 tartrate-resistant acid phosphatase type 5 [EC:3.1.3.2] | (RefSeq) purple acid phosphatase 3-like (A)	ko00740: Riboflavin metabolism; ko01100: Metabolic pathways	purple acid phosphatase 3-like [Asparagus officinalis]	PPA17_ARATH RecName: Full=Purple acid phosphatase 17; EC=3.1.3.2; AltName: Full=Acid phosphatase type 5; AltName: Full=Peroxidase; EC=1.11.1.7; Flags: Precursor;	A0A5P1FFP4_ASPOF RecName: Full=Purple acid phosphatase {ECO:0000256|PIRNR:PIRNR000898}; EC=3.1.3.2 {ECO:0000256|PIRNR:PIRNR000898};	Purple (tartrate-resistant) acid phosphatase	GO:0009986,cell surface; GO:0005576,extracellular region; GO:0003993,acid phosphatase activity; GO:0008199,ferric iron binding; GO:0008198,ferrous iron binding; GO:0016491,oxidoreductase activity; GO:0016791,phosphatase activity; GO:0030643,cellular phosphate ion homeostasis; GO:0042542,response to hydrogen peroxide; GO:0003674,molecular_function; GO:0003824,catalytic activity; GO:0016787,hydrola…	Calcineurin-like phosphoesterase	--	--	--
Cluster-57098.1	102.76	93.61	111.27	311.79	314.66	298.83	1179	1120	1170	4008	4003	3651	1.79267	2.1902e-98	3.19609e-96	up	876	K19040 E3 ubiquitin-protein ligase ATL10/75/76/77/78 [EC:2.3.2.27] | (RefSeq) RING-H2 finger protein ATL74-like (A)	--	RING-H2 finger protein ATL44 [Apostasia shenzhenica]	ATL80_ARATH RecName: Full=RING-H2 finger protein ATL80; EC=2.3.2.27 {ECO:0000305}; AltName: Full=RING-type E3 ubiquitin transferase ATL80 {ECO:0000305};	A0A2I0AB79_9ASPA SubName: Full=RING-H2 finger protein ATL44 {ECO:0000313|EMBL:PKA52765.1}; EC=2.3.-.- {ECO:0000313|EMBL:PKA52765.1};	FOG: Predicted E3 ubiquitin ligase	GO:0016021,integral component of membrane; GO:0005886,plasma membrane; GO:0046872,metal ion binding; GO:0061630,ubiquitin protein ligase activity; GO:0070417,cellular response to cold; GO:0006952,defense response; GO:0009909,regulation of flower development; GO:0010966,regulation of phosphate transport; GO:0010200,response to chitin; GO:0003674,molecular_function; GO:0005488,binding; GO:0043167,i…	Ring finger domain	--	--	--
Cluster-30771.5	7.02	7.8	7.7	58.84	45.02	47.15	79	87	87	604	588	607	2.87975	2.43344e-98	3.53929e-96	up	919	K00384 thioredoxin reductase (NADPH) [EC:1.8.1.9] | (RefSeq) thioredoxin reductase 1-like (A)	ko00450: Selenocompound metabolism	PREDICTED: putative germin-like protein 2-1 [Phoenix dactylifera]	GL82_ORYSJ RecName: Full=Germin-like protein 8-2; AltName: Full=Germin-like protein 16; AltName: Full=Germin-like protein 3; Short=OsGER3; Flags: Precursor;	A0A1D1Z729_9ARAE RecName: Full=Germin-like protein {ECO:0000256|RuleBase:RU366015};	--	GO:0048046,apoplast; GO:0005618,cell wall; GO:0030145,manganese ion binding; GO:0003674,molecular_function; GO:0005488,binding; GO:0043167,ion binding; GO:0043169,cation binding; GO:0046872,metal ion binding; GO:0046914,transition metal ion binding; GO:0005575,cellular_component; GO:0005576,extracellular region; GO:0110165,cellular anatomical entity; GO:0030312,external encapsulating structure; G…	Cupin	--	--	--
Cluster-69316.0	51.23	55.42	64.05	4.34	4.87	5.88	891	1003	1028	85	94	109	-3.29583	3.69861e-98	5.36164e-96	down	1180	K12382 saposin | (RefSeq) uncharacterized protein LOC109845255 (A)	ko00600: Sphingolipid metabolism	uncharacterized protein LOC109845255 [Asparagus officinalis]	--	A0A5P1EIM3_ASPOF RecName: Full=Saposin B-type domain-containing protein {ECO:0000259|PROSITE:PS50015};	Prosaposin	--	Saposin-like type B, region 2	--	--	--
Cluster-41562.0	5.21	5.69	4.92	19.86	20.78	18.98	203	231	178	871	896	788	2.1139	4.15573e-98	6.00448e-96	up	2377	K20714 serine/threonine-protein kinase OXI1 [EC:2.7.11.1] | (RefSeq) serine/threonine-protein kinase OXI1-like (A)	ko04016: MAPK signaling pathway - plant	serine/threonine-protein kinase OXI1-like [Asparagus officinalis]	OXI1_ARATH RecName: Full=Serine/threonine-protein kinase OXI1; EC=2.7.11.1; AltName: Full=AGC serine/threonine-protein kinase subfamily 2 member 1 {ECO:0000303|PubMed:13678909}; AltName: Full=Protein OXIDATIVE SIGNAL-INDUCIBLE 1 {ECO:0000303|PubMed:14985766};	A0A6I9QR96_ELAGV SubName: Full=serine/threonine-protein kinase OXI1 {ECO:0000313|RefSeq:XP_010912822.1};	Putative serine/threonine protein kinase	GO:0005737,cytoplasm; GO:0005634,nucleus; GO:0005886,plasma membrane; GO:0005524,ATP binding; GO:0016301,kinase activity; GO:0004672,protein kinase activity; GO:0019901,protein kinase binding; GO:0106310,protein serine kinase activity; GO:0004674,protein serine/threonine kinase activity; GO:0106311,protein threonine kinase activity; GO:0071456,cellular response to hypoxia; GO:0006952,defense resp…	Protein kinase domain	--	--	--
Cluster-68859.5	12.74	16.73	16.02	83.54	105.2	81.49	453	619	530	3367	4168	3105	2.78186	1.39167e-97	2.00418e-95	up	2120	K13811 3'-phosphoadenosine 5'-phosphosulfate synthase [EC:2.7.7.4 2.7.1.25] | (RefSeq) LOW QUALITY PROTEIN: ATP sulfurylase 1, chloroplastic-like (A)	ko00230: Purine metabolism; ko00261: Monobactam biosynthesis; ko00450: Selenocompound metabolism; ko00920: Sulfur metabolism; ko01100: Metabolic pathways; ko01110: Biosynthesis of secondary metabolites	LOW QUALITY PROTEIN: ATP sulfurylase 1, chloroplastic-like [Asparagus officinalis]	APS1_ARATH RecName: Full=ATP sulfurylase 1, chloroplastic; Short=AtPS1; EC=2.7.7.4; Flags: Precursor;	Q8W1X3_ALLCE RecName: Full=Sulfate adenylyltransferase {ECO:0000256|ARBA:ARBA00012391}; EC=2.7.7.4 {ECO:0000256|ARBA:ARBA00012391};	ATP sulfurylase (sulfate adenylyltransferase)	GO:0009507,chloroplast; GO:0009570,chloroplast stroma; GO:0005886,plasma membrane; GO:0004020,adenylylsulfate kinase activity; GO:0005524,ATP binding; GO:0004781,sulfate adenylyltransferase (ATP) activity; GO:0070814,hydrogen sulfide biosynthetic process; GO:0046686,response to cadmium ion; GO:0001887,selenium compound metabolic process; GO:0000103,sulfate assimilation; GO:0003674,molecular_funct…	ATP-sulfurylase	--	--	--
Cluster-59215.2	11.5	13.87	12.5	69.04	82.39	67.21	145	182	144	974	1149	901	2.73486	1.60955e-97	2.31038e-95	up	933	K13422 transcription factor MYC2 | (RefSeq) transcription factor MYC3-like isoform X1 (A)	ko04016: MAPK signaling pathway - plant; ko04075: Plant hormone signal transduction	PREDICTED: transcription factor bHLH35 isoform X3 [Elaeis guineensis]	BH035_ARATH RecName: Full=Transcription factor bHLH35; AltName: Full=Basic helix-loop-helix protein 35; Short=AtbHLH35; Short=bHLH 35; AltName: Full=Transcription factor EN 41; AltName: Full=bHLH transcription factor bHLH035;	A0A6I9RWF3_ELAGV SubName: Full=transcription factor bHLH35 isoform X4 {ECO:0000313|RefSeq:XP_010929341.1};	--	GO:0005634,nucleus; GO:0003700,DNA-binding transcription factor activity; GO:0046983,protein dimerization activity; GO:0043565,sequence-specific DNA binding; GO:0006355,regulation of transcription, DNA-templated; GO:0003674,molecular_function; GO:0140110,transcription regulator activity; GO:0005488,binding; GO:0005515,protein binding; GO:0003676,nucleic acid binding; GO:0003677,DNA binding; GO:00…	Helix-loop-helix DNA-binding domain	bHLH	TF	bHLH
Cluster-14211.14	9.96	9.97	12.14	48.42	53.11	45.61	190	196	209	1055	1117	942	2.43269	2.02027e-97	2.8905e-95	up	1496	K07025 putative hydrolase of the HAD superfamily | (RefSeq) uncharacterized protein C24B11.05-like (A)	--	uncharacterized protein C24B11.05-like [Asparagus officinalis]	--	A0A5P1EBR1_ASPOF SubName: Full=Uncharacterized protein {ECO:0000313|EMBL:ONK62229.1};	Haloacid dehalogenase-like hydrolase	GO:0016787,hydrolase activity; GO:0003674,molecular_function; GO:0003824,catalytic activity	Haloacid dehalogenase-like hydrolase	--	--	--
Cluster-27472.1	20.53	22.28	19.06	0.36	0.75	0.31	611	690	527	12	25	10	-5.22748	2.1492e-97	3.06498e-95	down	1820	K21995 cytochrome P450 family 77 subfamily A [EC:1.14.-.-] | (RefSeq) cytochrome P450 77A2 (A)	ko00073: Cutin, suberine and wax biosynthesis	Cytochrome P450 77A3 [Apostasia shenzhenica]	C77A2_SOLME RecName: Full=Cytochrome P450 77A2; EC=1.14.-.-; AltName: Full=CYPLXXVIIA2; AltName: Full=Cytochrome P-450EG5;	A0A2I0B915_9ASPA SubName: Full=Cytochrome P450 77A3 {ECO:0000313|EMBL:PKA64298.1};	Cytochrome P450 CYP2 subfamily	GO:0020037,heme binding; GO:0005506,iron ion binding; GO:0004497,monooxygenase activity; GO:0016705,oxidoreductase activity, acting on paired donors, with incorporation or reduction of molecular oxygen; GO:0003674,molecular_function; GO:0005488,binding; GO:0046906,tetrapyrrole binding; GO:0097159,organic cyclic compound binding; GO:1901363,heterocyclic compound binding; GO:0043167,ion binding; GO…	Cytochrome P450	--	--	--
Cluster-61315.9	48.81	48.22	40.24	7.58	9.89	7.69	1941	1975	1498	388	419	342	-2.18271	2.94588e-97	4.18754e-95	down	2614	K02184 formin 2 | (RefSeq) uncharacterized protein LOC112294431 (A)	--	formin-like protein 1, partial [Asparagus officinalis]	FH1_ORYSJ RecName: Full=Formin-like protein 1; AltName: Full=OsFH1; Flags: Precursor;	A0A5P1FFY7_ASPOF RecName: Full=Formin-like protein {ECO:0000256|RuleBase:RU361260};	Rho GTPase effector BNI1 and related formins	GO:0016021,integral component of membrane; GO:0005575,cellular_component; GO:0016020,membrane; GO:0031224,intrinsic component of membrane; GO:0110165,cellular anatomical entity	Formin Homology 2 Domain	--	--	--
Cluster-39284.10	111.87	112.82	114.7	29.18	30.47	33.34	1809	1899	1709	530	546	574	-1.66446	5.66563e-97	8.02766e-95	down	1117	K07374 tubulin alpha | (RefSeq) tubulin alpha chain (A)	ko04145: Phagosome	hypothetical protein CISIN_1g037616mg, partial [Citrus sinensis]	TBA_PRUDU RecName: Full=Tubulin alpha chain;	A0A067GJE7_CITSI RecName: Full=Tubulin alpha chain {ECO:0000256|RuleBase:RU000352}; Flags: Fragment;	Alpha tubulin	GO:0005737,cytoplasm; GO:0005874,microtubule; GO:0005525,GTP binding; GO:0003924,GTPase activity; GO:0005200,structural constituent of cytoskeleton; GO:0007017,microtubule-based process; GO:0000166,nucleotide binding; GO:0001882,nucleoside binding; GO:0001883,purine nucleoside binding; GO:0003674,molecular_function; GO:0005488,binding; GO:0017076,purine nucleotide binding; GO:0019001,guanyl nucle…	Tubulin/FtsZ family, GTPase domain	--	--	--
Cluster-33881.2	24.7	24.54	23.94	69.04	61.22	66.26	575	600	523	1862	1611	1682	1.65209	9.5168e-97	1.3441e-94	up	1536	K13422 transcription factor MYC2 | (RefSeq) transcription factor MYC2-like (A)	ko04016: MAPK signaling pathway - plant; ko04075: Plant hormone signal transduction	LOW QUALITY PROTEIN: transcription factor ABA-INDUCIBLE bHLH-TYPE-like [Asparagus officinalis]	MTB1_SOLLC RecName: Full=Transcription factor MTB1 {ECO:0000303|PubMed:30610166}; AltName: Full=Basic helix-loop-helix protein 113 {ECO:0000303|PubMed:25612924}; AltName: Full=Protein MYC2-TARGETED BHLH 1 {ECO:0000303|PubMed:30610166}; AltName: Full=Transcription factor bHLH113 {ECO:0000303|PubMed:25612924}; AltName: Full=bHLH transcription factor bHLH113 {ECO:0000305};	A0A7M3UQL3_9ASPA SubName: Full=BHLH transcription factor {ECO:0000313|EMBL:QOJ43716.1};	--	GO:0005634,nucleus; GO:0003700,DNA-binding transcription factor activity; GO:0046983,protein dimerization activity; GO:0000976,transcription regulatory region sequence-specific DNA binding; GO:0006952,defense response; GO:0031347,regulation of defense response; GO:2000022,regulation of jasmonic acid mediated signaling pathway; GO:0006355,regulation of transcription, DNA-templated; GO:0003674,mole…	Helix-loop-helix DNA-binding domain	bHLH	TF	bHLH
Cluster-14211.30	76.39	90.28	48.62	7.89	8.57	5.91	2248	2704	1776	395	390	312	-2.55843	1.01775e-96	1.43281e-94	down	6333	K11000 callose synthase [EC:2.4.1.-] | (RefSeq) LOW QUALITY PROTEIN: callose synthase 3-like (A)	--	LOW QUALITY PROTEIN: callose synthase 3-like [Asparagus officinalis]	CALS3_ARATH RecName: Full=Callose synthase 3; EC=2.4.1.34; AltName: Full=1,3-beta-glucan synthase; AltName: Full=Protein GLUCAN SYNTHASE-LIKE 12;	A0A6I9QFE6_ELAGV RecName: Full=1,3-beta-glucan synthase {ECO:0000256|ARBA:ARBA00019719}; EC=2.4.1.34 {ECO:0000256|ARBA:ARBA00012589};	1,3-beta-glucan synthase/callose synthase catalytic subunit	GO:0000148,1,3-beta-D-glucan synthase complex; GO:0016021,integral component of membrane; GO:0005886,plasma membrane; GO:0003843,1,3-beta-D-glucan synthase activity; GO:0046527,glucosyltransferase activity; GO:0006075,(1->3)-beta-D-glucan biosynthetic process; GO:0071555,cell wall organization; GO:0008360,regulation of cell shape; GO:0003674,molecular_function; GO:0003824,catalytic activity; GO:0…	1,3-beta-glucan synthase component	--	--	--
Cluster-50783.0	6.72	5.91	6.05	24.1	25.43	23.86	215	197	180	877	910	821	2.18849	1.67077e-96	2.34462e-94	up	1943	K14638 solute carrier family 15 (peptide/histidine transporter), member 3/4 | (RefSeq) protein NRT1/ PTR FAMILY 5.2-like (A)	--	protein NRT1/ PTR FAMILY 5.2-like [Asparagus officinalis]	PTR3_ARATH RecName: Full=Protein NRT1/ PTR FAMILY 5.2; Short=AtNPF5.2; AltName: Full=Peptide transporter PTR3-A; Short=AtPTR3;	A0A5P1EXI1_ASPOF SubName: Full=Uncharacterized protein {ECO:0000313|EMBL:ONK70805.1};	H+/oligopeptide symporter	GO:0016021,integral component of membrane; GO:0071916,dipeptide transmembrane transporter activity; GO:0042937,tripeptide transmembrane transporter activity; GO:0042742,defense response to bacterium; GO:0042938,dipeptide transport; GO:0042538,hyperosmotic salinity response; GO:0009737,response to abscisic acid; GO:0080052,response to histidine; GO:0009753,response to jasmonic acid; GO:0043201,res…	POT family	--	--	--
Cluster-33462.1	13.23	15.55	13.9	0.97	0.14	0.13	657	768	602	14	7	7	-6.12478	2.61822e-96	3.66251e-94	down	2850	K20718 LRR receptor-like serine/threonine-protein kinase ERECTA [EC:2.7.11.1] | (RefSeq) LRR receptor-like serine/threonine-protein kinase ERECTA isoform X4 (A)	ko04016: MAPK signaling pathway - plant	LRR receptor-like serine/threonine-protein kinase ERECTA isoform X2 [Ananas comosus]	EREC1_ORYSJ RecName: Full=LRR receptor-like serine/threonine-protein kinase ER1 {ECO:0000305}; EC=2.7.11.1 {ECO:0000305|PubMed:26280413}; AltName: Full=ERECTA homolog 1 {ECO:0000303|PubMed:26280413}; Short=ER homolog 1 {ECO:0000303|PubMed:26280413}; Short=OsER1 {ECO:0000303|PubMed:26280413}; AltName: Full=Receptor-like cytoplasmic kinase 204 {ECO:0000303|PubMed:19825577}; Short=OsRLCK204 {ECO:000…	A0A6P5EE37_ANACO SubName: Full=LRR receptor-like serine/threonine-protein kinase ERECTA isoform X2 {ECO:0000313|RefSeq:XP_020081626.1};	--	GO:0016021,integral component of membrane; GO:0005886,plasma membrane; GO:0005524,ATP binding; GO:0106310,protein serine kinase activity; GO:0106311,protein threonine kinase activity; GO:0033612,receptor serine/threonine kinase binding; GO:0010286,heat acclimation; GO:0001558,regulation of cell growth; GO:0000166,nucleotide binding; GO:0003674,molecular_function; GO:0005488,binding; GO:0017076,pu…	Protein kinase domain	--	--	--
Cluster-54382.2	137.33	126.01	145.77	26.41	28.59	29.47	2399	2290	2350	519	554	549	-2.07223	3.0391e-96	4.23776e-94	down	1184	K11275 histone H1/5 | (RefSeq) histone H1-like protein (A)	--	high mobility group I/Y-2, partial [Hyacinthus orientalis]	HMGYA_MAIZE RecName: Full=HMG-Y-related protein A; Short=ZmHMGA; AltName: Full=High mobility group A protein;	Q676Y8_HYAOR SubName: Full=High mobility group I/Y-2 {ECO:0000313|EMBL:AAT08736.1}; Flags: Fragment;	--	GO:0005730,nucleolus; GO:0000786,nucleosome; GO:0005634,nucleus; GO:0003690,double-stranded DNA binding; GO:0031492,nucleosomal DNA binding; GO:0043565,sequence-specific DNA binding; GO:0030261,chromosome condensation; GO:0031936,negative regulation of chromatin silencing; GO:0045910,negative regulation of DNA recombination; GO:0006334,nucleosome assembly; GO:0016584,nucleosome positioning; GO:20…	linker histone H1 and H5 family	--	--	--
Cluster-61520.1	235.76	239.59	278.79	41.16	47.21	49.39	4615	4880	5045	908	1026	1032	-2.24741	3.79819e-96	5.27949e-94	down	1293	K16292 KDEL-tailed cysteine endopeptidase [EC:3.4.22.-] | (RefSeq) senescence-specific cysteine protease SAG39-like (A)	--	ervatamin-B-like [Asparagus officinalis]	BROM1_ANACO RecName: Full=Fruit bromelain; EC=3.4.22.33; AltName: Allergen=Ana c 2; Flags: Precursor;	A0A5P1FJV0_ASPOF SubName: Full=Uncharacterized protein {ECO:0000313|EMBL:ONK77677.1};	Cysteine proteinase Cathepsin L	GO:0008234,cysteine-type peptidase activity; GO:0003674,molecular_function; GO:0003824,catalytic activity; GO:0008233,peptidase activity; GO:0016787,hydrolase activity; GO:0140096,catalytic activity, acting on a protein	Papain family cysteine protease	--	--	--
Cluster-46927.4	41.33	48.56	44.75	1.54	1.55	1.29	483	590	478	20	20	16	-4.73929	4.26609e-96	5.91116e-94	down	885	K02699 photosystem I subunit XI | (RefSeq) photosystem I reaction center subunit XI, chloroplastic-like (A)	ko00195: Photosynthesis; ko01100: Metabolic pathways	PREDICTED: photosystem I reaction center subunit XI, chloroplastic-like [Musa acuminata subsp. malaccensis]	PSAL_ARATH RecName: Full=Photosystem I reaction center subunit XI, chloroplastic; Short=PSI-L; AltName: Full=PSI subunit V; Flags: Precursor;	M0TUC8_MUSAM RecName: Full=PSI subunit V {ECO:0000256|ARBA:ARBA00014785};	--	GO:0009507,chloroplast; GO:0009941,chloroplast envelope; GO:0031969,chloroplast membrane; GO:0009534,chloroplast thylakoid; GO:0009535,chloroplast thylakoid membrane; GO:0005829,cytosol; GO:0016021,integral component of membrane; GO:0009538,photosystem I reaction center; GO:0010287,plastoglobule; GO:0009579,thylakoid; GO:0003729,mRNA binding; GO:0019904,protein domain specific binding; GO:0015979…	Photosystem I reaction centre subunit XI	--	--	--
Cluster-66352.7	39.61	42.75	43.02	91.09	99.39	90.48	1068	1165	1029	2672	2871	2566	1.36379	4.54541e-96	6.27838e-94	up	1675	K13464 jasmonate ZIM domain-containing protein | (RefSeq) protein TIFY 6a-like (A)	ko04075: Plant hormone signal transduction	protein TIFY 6a-like [Asparagus officinalis]	TIF6A_ORYSI RecName: Full=Protein TIFY 6a {ECO:0000305};	A0A5P1EJR9_ASPOF RecName: Full=Tify domain-containing protein {ECO:0000259|PROSITE:PS51320};	--	--	tify domain	Tify	TF	Tify
Cluster-62431.0	24.77	23.72	19.15	1.91	1.69	1.85	808	805	581	70	61	64	-3.43619	5.40754e-96	7.44579e-94	down	1969	K20619 cytochrome P450 family 78 subfamily A | (RefSeq) cytochrome P450 78A11 (A)	--	Cytochrome P450 78A11 [Ananas comosus]	C78AB_ORYSJ RecName: Full=Cytochrome P450 78A11; EC=1.14.-.-; AltName: Full=Protein PLASTOCHRON1;	A0A199VUG9_ANACO SubName: Full=Cytochrome P450 78A11 {ECO:0000313|EMBL:OAY80877.1};	Cytochrome P450 CYP2 subfamily	GO:0016021,integral component of membrane; GO:0020037,heme binding; GO:0005506,iron ion binding; GO:0004497,monooxygenase activity; GO:0016705,oxidoreductase activity, acting on paired donors, with incorporation or reduction of molecular oxygen; GO:0007275,multicellular organism development; GO:0040008,regulation of growth; GO:0090709,regulation of timing of plant organ formation; GO:0003674,mole…	Cytochrome P450	--	--	--
Cluster-63948.4	80.49	67.92	74.53	287.96	256.16	302	1118	982	951	4485	3940	4464	2.12638	1.87677e-95	2.57611e-93	up	999	K13993 HSP20 family protein | (RefSeq) small heat shock protein, chloroplastic-like isoform X1 (A)	ko04141: Protein processing in endoplasmic reticulum	PREDICTED: small heat shock protein, chloroplastic-like isoform X2 [Phoenix dactylifera]	HS23C_OXYRB RecName: Full=Small heat shock protein, chloroplastic; Flags: Precursor;	A0A1U8Q3Y8_NELNU SubName: Full=LOW QUALITY PROTEIN: small heat shock protein, chloroplastic {ECO:0000313|RefSeq:XP_019053538.1};	Molecular chaperone (small heat-shock protein Hsp26/Hsp42)	GO:0009570,chloroplast stroma; GO:0005575,cellular_component; GO:0005622,intracellular anatomical structure; GO:0005737,cytoplasm; GO:0009507,chloroplast; GO:0009532,plastid stroma; GO:0009536,plastid; GO:0043226,organelle; GO:0043227,membrane-bounded organelle; GO:0043229,intracellular organelle; GO:0043231,intracellular membrane-bounded organelle; GO:0110165,cellular anatomical entity	Hsp20/alpha crystallin family	--	--	--
Cluster-60494.5	79.73	77.07	79.1	19.46	22.07	21.64	2041	2053	1878	563	628	592	-1.6945	2.10998e-95	2.88719e-93	down	1605	K00660 chalcone synthase [EC:2.3.1.74] | (RefSeq) LOW QUALITY PROTEIN: chalcone synthase 1B-like (A)	ko00941: Flavonoid biosynthesis; ko00960: Tropane, piperidine and pyridine alkaloid biosynthesis; ko01100: Metabolic pathways; ko01110: Biosynthesis of secondary metabolites; ko04712: Circadian rhythm - plant	LOW QUALITY PROTEIN: chalcone synthase 1B-like [Asparagus officinalis]	CHSY_PUEML RecName: Full=Chalcone synthase; EC=2.3.1.74; AltName: Full=Naringenin-chalcone synthase;	A0A2Z6FCE8_ASPOF SubName: Full=Chalcone synthase {ECO:0000313|EMBL:BBE25129.1};	--	GO:0016210,naringenin-chalcone synthase activity; GO:0009813,flavonoid biosynthetic process; GO:0003674,molecular_function; GO:0003824,catalytic activity; GO:0016740,transferase activity; GO:0016746,transferase activity, transferring acyl groups; GO:0016747,transferase activity, transferring acyl groups other than amino-acyl groups; GO:0008150,biological_process; GO:0008152,metabolic process; GO:…	Chalcone and stilbene synthases, N-terminal domain	--	--	--
Cluster-43324.0	91.35	80.81	94.69	276.23	304.91	300.9	1752	1616	1689	6125	6700	6363	1.96873	2.69337e-95	3.67402e-93	up	1317	K01555 fumarylacetoacetase [EC:3.7.1.2] | (RefSeq) fumarylacetoacetase-like (A)	ko00350: Tyrosine metabolism; ko01100: Metabolic pathways	PREDICTED: uncharacterized protein LOC18608918 [Theobroma cacao]	BAG5_ARATH RecName: Full=BAG family molecular chaperone regulator 5, mitochondrial; AltName: Full=Bcl-2-associated athanogene 5; Flags: Precursor;	A0A061E460_THECC RecName: Full=BAG domain-containing protein {ECO:0000259|PROSITE:PS51035};	--	GO:0005739,mitochondrion; GO:0009506,plasmodesma; GO:0005516,calmodulin binding; GO:0051087,chaperone binding; GO:0006457,protein folding; GO:0003674,molecular_function; GO:0005488,binding; GO:0005515,protein binding; GO:0008150,biological_process; GO:0009987,cellular process; GO:0005575,cellular_component; GO:0005622,intracellular anatomical structure; GO:0005737,cytoplasm; GO:0043226,organelle;…	BAG domain	--	--	--
Cluster-64888.14	361.09	386.02	406.62	1068.65	1223.55	1142.28	944	1051	892	2898	3391	3022	1.74167	5.54871e-95	7.54556e-93	up	415	K13993 HSP20 family protein | (RefSeq) 17.3 kDa class II heat shock protein-like (A)	ko04141: Protein processing in endoplasmic reticulum	17.9 kDa class II heat shock protein [Apostasia shenzhenica]	HSP21_MAIZE RecName: Full=17.5 kDa class II heat shock protein;	A0A2I0B6C1_9ASPA SubName: Full=17.9 kDa class II heat shock protein {ECO:0000313|EMBL:PKA63347.1};	Molecular chaperone (small heat-shock protein Hsp26/Hsp42)	GO:0005737,cytoplasm; GO:0043621,protein self-association; GO:0051082,unfolded protein binding; GO:0051259,protein complex oligomerization; GO:0006457,protein folding; GO:0009408,response to heat; GO:0042542,response to hydrogen peroxide; GO:0009651,response to salt stress; GO:0003674,molecular_function; GO:0005488,binding; GO:0005515,protein binding; GO:0008150,biological_process; GO:0009987,cel…	Mitochondrial ribosomal protein L51 / S25 / CI-B8 domain	--	--	--
Cluster-46281.7	22.88	28.16	20.48	90.05	104.42	95.27	1278	1624	1057	5719	6512	5710	2.24144	6.58951e-95	8.93326e-93	up	3172	K13447 respiratory burst oxidase [EC:1.6.3.- 1.11.1.-] | (RefSeq) respiratory burst oxidase homolog protein C-like (A)	ko04016: MAPK signaling pathway - plant; ko04626: Plant-pathogen interaction	PREDICTED: respiratory burst oxidase homolog protein C-like isoform X1 [Phoenix dactylifera]	RBOHC_SOLTU RecName: Full=Respiratory burst oxidase homolog protein C; EC=1.11.1.-; EC=1.6.3.-; AltName: Full=NADPH oxidase RBOHC; AltName: Full=StRBOHC;	A0A6I9SF41_ELAGV SubName: Full=respiratory burst oxidase homolog protein C {ECO:0000313|RefSeq:XP_010942321.1};	Ferric reductase, NADH/NADPH oxidase and related proteins	GO:0016021,integral component of membrane; GO:0005886,plasma membrane; GO:0005509,calcium ion binding; GO:0016174,NAD(P)H oxidase H2O2-forming activity; GO:0004601,peroxidase activity; GO:0003674,molecular_function; GO:0005488,binding; GO:0043167,ion binding; GO:0043169,cation binding; GO:0046872,metal ion binding; GO:0003824,catalytic activity; GO:0016491,oxidoreductase activity; GO:0016651,oxid…	Ferric reductase NAD binding domain	--	--	--
Cluster-61813.6	28.79	30.91	32.85	2.7	2.8	1.69	810	905	858	85	87	50	-3.49159	9.55601e-95	1.2915e-92	down	1736	K12930 anthocyanidin 3-O-glucosyltransferase [EC:2.4.1.115] | (RefSeq) anthocyanidin 3-O-glucosyltransferase 7-like (A)	ko00942: Anthocyanin biosynthesis; ko01100: Metabolic pathways; ko01110: Biosynthesis of secondary metabolites	PREDICTED: anthocyanidin 3-O-glucosyltransferase 7-like [Phoenix dactylifera]	UFOG_VITVI RecName: Full=Anthocyanidin 3-O-glucosyltransferase UFGT {ECO:0000305}; EC=2.4.1.115 {ECO:0000269|PubMed:16482224, ECO:0000269|PubMed:9535914}; AltName: Full=Flavonol 3-O-glucosyltransferase {ECO:0000305}; EC=2.4.1.91 {ECO:0000269|PubMed:16482224, ECO:0000269|PubMed:9535914}; AltName: Full=UDP-glucose flavonoid 3-O-glucosyltransferase {ECO:0000303|PubMed:9535914};	A0A097P5Z5_NARTA RecName: Full=Glycosyltransferase {ECO:0000256|RuleBase:RU362057}; EC=2.4.1.- {ECO:0000256|RuleBase:RU362057};	UDP-glucuronosyl and UDP-glucosyl transferase	GO:0047213,anthocyanidin 3-O-glucosyltransferase activity; GO:0102360,daphnetin 3-O-glucosyltransferase activity; GO:0047893,flavonol 3-O-glucosyltransferase activity; GO:0102425,myricetin 3-O-glucosyltransferase activity; GO:0009718,anthocyanin-containing compound biosynthetic process; GO:0033485,cyanidin 3-O-glucoside biosynthetic process; GO:0033330,kaempferol O-glucoside biosynthetic process;…	UDP-glucoronosyl and UDP-glucosyl transferase	--	--	--
Cluster-12887.1	150.36	140.93	141.62	291.49	310.64	301.51	5054	4947	4441	11175	11681	10897	1.27399	2.41594e-94	3.25515e-92	up	2392	K19747 BAHD acyltransferase [EC:2.3.1.-] | (RefSeq) hypothetical protein (A)	--	PREDICTED: uncharacterized acetyltransferase At3g50280 [Phoenix dactylifera]	Y3028_ARATH RecName: Full=Uncharacterized acetyltransferase At3g50280; EC=2.3.1.-;	A0A6I9QG11_ELAGV SubName: Full=uncharacterized acetyltransferase At3g50280 {ECO:0000313|RefSeq:XP_010908559.2};	--	GO:0016747,transferase activity, transferring acyl groups other than amino-acyl groups; GO:0003674,molecular_function; GO:0003824,catalytic activity; GO:0016740,transferase activity; GO:0016746,transferase activity, transferring acyl groups	Transferase family	--	--	--
Cluster-65631.0	74.55	75.86	82.65	198.64	194.4	191.85	1096	1189	1169	3376	3411	3100	1.56319	2.85818e-94	3.83923e-92	up	1105	--	--	cell number regulator 2-like [Asparagus officinalis]	CNR2_MAIZE RecName: Full=Cell number regulator 2; AltName: Full=ZmCNR02;	A0A1R3L596_ASPOF SubName: Full=Uncharacterized protein {ECO:0000313|EMBL:ONK54780.1};	--	GO:0016021,integral component of membrane; GO:0008285,negative regulation of cell population proliferation; GO:0008150,biological_process; GO:0008283,cell population proliferation; GO:0009987,cellular process; GO:0042127,regulation of cell population proliferation; GO:0048519,negative regulation of biological process; GO:0048523,negative regulation of cellular process; GO:0050789,regulation of bi…	PLAC8 family	--	--	--
Cluster-60024.3	14.72	15.62	13.73	3.81	3.51	3.44	1107	1221	964	326	294	277	-1.82341	6.02309e-94	8.0658e-92	down	4170	K16252 DNA-directed RNA polymerase IV and V subunit 2 [EC:2.7.7.6] | (RefSeq) DNA-directed RNA polymerases IV and V subunit 2 (A)	ko03020: RNA polymerase	DNA-directed RNA polymerases IV and V subunit 2-like [Asparagus officinalis]	NRPD2_ARATH RecName: Full=DNA-directed RNA polymerases IV and V subunit 2; EC=2.7.7.6; AltName: Full=DNA-directed RNA polymerase D subunit 2a; Short=AtNRPD2a; Short=Nuclear RNA polymerase D 2a; AltName: Full=Nuclear RNA polymerase E 2; AltName: Full=Protein DEFECTIVE IN MERISTEM SILENCING 2; AltName: Full=Protein DEFECTIVE IN RNA-DIRECTED DNA METHYLATION 2; AltName: Full=RNA polymerase IV subunit…	A0A6I9S4J9_ELAGV RecName: Full=DNA-directed RNA polymerase subunit beta {ECO:0000256|RuleBase:RU363031}; EC=2.7.7.6 {ECO:0000256|RuleBase:RU363031};	RNA polymerase II, second largest subunit	GO:0000792,heterochromatin; GO:0005634,nucleus; GO:0005665,RNA polymerase II, core complex; GO:0000418,RNA polymerase IV complex; GO:0000419,RNA polymerase V complex; GO:0003677,DNA binding; GO:0003899,DNA-directed 5'-3' RNA polymerase activity; GO:0046872,metal ion binding; GO:0032549,ribonucleoside binding; GO:0050832,defense response to fungus; GO:0006306,DNA methylation; GO:0031047,gene silen…	RNA polymerase Rpb2, domain 6	--	--	--
Cluster-63077.0	21.31	20.47	20.24	1.04	1.38	0.6	767	767	678	42	55	23	-4.15833	7.91752e-94	1.05705e-91	down	2143	--	--	PREDICTED: peptide-N4-(N-acetyl-beta-glucosaminyl)asparagine amidase A-like [Elaeis guineensis]	PNAA_PRUDU RecName: Full=Peptide-N4-(N-acetyl-beta-glucosaminyl)asparagine amidase A; Short=PNGase A; EC=3.5.1.52; AltName: Full=Glycopeptide N-glycosidase; AltName: Full=N-glycanase; Contains: RecName: Full=Peptide-N4-(N-acetyl-beta-glucosaminyl)asparagine amidase A light chain; AltName: Full=PNGase A small chain; AltName: Full=PNGase A subunit B; Contains: RecName: Full=Peptide-N4-(N-acetyl-bet…	A0A6I9S6C6_ELAGV SubName: Full=peptide-N4-(N-acetyl-beta- glucosaminyl)asparagine amidase A {ECO:0000313|RefSeq:XP_010937927.2};	--	GO:0000224,peptide-N4-(N-acetyl-beta-glucosaminyl)asparagine amidase activity; GO:0003674,molecular_function; GO:0003824,catalytic activity; GO:0016787,hydrolase activity; GO:0016810,hydrolase activity, acting on carbon-nitrogen (but not peptide) bonds; GO:0016811,hydrolase activity, acting on carbon-nitrogen (but not peptide) bonds, in linear amides	Peptide N-acetyl-beta-D-glucosaminyl asparaginase amidase A	--	--	--
Cluster-52243.0	6.65	9.53	9.45	51.62	52.08	53.02	84	126	110	734	732	716	2.82111	2.14363e-93	2.85324e-91	up	938	--	--	PREDICTED: cysteine-rich and transmembrane domain-containing protein A-like isoform X2 [Musa acuminata subsp. malaccensis]	--	M0T8K8_MUSAM RecName: Full=CYSTM domain-containing protein {ECO:0000259|Pfam:PF12734};	--	GO:0016021,integral component of membrane; GO:0005886,plasma membrane; GO:0005575,cellular_component; GO:0016020,membrane; GO:0031224,intrinsic component of membrane; GO:0110165,cellular anatomical entity; GO:0071944,cell periphery	--	--	--	--
Cluster-56991.4	3.15	3.33	2.51	12.64	13.42	12.33	204	224	152	934	973	860	2.30918	2.94593e-93	3.90927e-91	up	3643	K13457 disease resistance protein RPM1 | (RefSeq) disease resistance protein RPM1 (A)	ko04626: Plant-pathogen interaction	LOW QUALITY PROTEIN: putative disease resistance protein RGA1 [Asparagus officinalis]	RGA1_SOLBU RecName: Full=Putative disease resistance protein RGA1; AltName: Full=RGA3-blb;	A0A2I0WB82_9ASPA SubName: Full=Disease resistance protein RGA3 {ECO:0000313|EMBL:PKU72919.1};	Apoptotic ATPase	GO:0043531,ADP binding; GO:0005524,ATP binding; GO:0006952,defense response; GO:0000166,nucleotide binding; GO:0003674,molecular_function; GO:0005488,binding; GO:0017076,purine nucleotide binding; GO:0030554,adenyl nucleotide binding; GO:0032553,ribonucleotide binding; GO:0032555,purine ribonucleotide binding; GO:0032559,adenyl ribonucleotide binding; GO:0036094,small molecule binding; GO:0043167…	NB-ARC domain	--	--	--
Cluster-33581.0	4.2	7.39	3.92	88.06	82.56	86.27	24	44	20	550	515	516	4.22557	4.79828e-93	6.34818e-91	up	576	--	--	uncharacterized protein LOC109828685 [Asparagus officinalis]	--	A0A5P1EKW8_ASPOF SubName: Full=Uncharacterized protein {ECO:0000313|EMBL:ONK65231.1};	--	--	Auxin responsive protein	--	--	--
Cluster-64897.0	58.85	52.12	61.79	1.22	0.44	0.6	733	676	706	17	6	8	-6.05036	2.19304e-92	2.8927e-90	down	925	K13513 lysocardiolipin and lysophospholipid acyltransferase [EC:2.3.1.- 2.3.1.51] | (RefSeq) probable 1-acyl-sn-glycerol-3-phosphate acyltransferase 4 isoform X1 (A)	ko00561: Glycerolipid metabolism; ko00564: Glycerophospholipid metabolism; ko01100: Metabolic pathways; ko01110: Biosynthesis of secondary metabolites	osmotin-like protein [Dendrobium catenatum]	OLP1_SOLLC RecName: Full=Osmotin-like protein; Flags: Precursor;	A0A2I0VWU8_9ASPA SubName: Full=Osmotin-like protein {ECO:0000313|EMBL:PKU67869.1};	--	GO:0005618,cell wall; GO:0005576,extracellular region; GO:0006952,defense response; GO:0006950,response to stress; GO:0008150,biological_process; GO:0050896,response to stimulus; GO:0005575,cellular_component; GO:0030312,external encapsulating structure; GO:0071944,cell periphery; GO:0110165,cellular anatomical entity	Thaumatin family	--	--	--
Cluster-50652.1	24.35	25.47	27.31	4.11	3.89	3.76	698	760	727	133	124	115	-2.5077	2.46421e-92	3.24066e-90	down	1764	K09838 zeaxanthin epoxidase [EC:1.14.15.21] | (RefSeq) zeaxanthin epoxidase, chloroplastic (A)	ko00906: Carotenoid biosynthesis; ko01100: Metabolic pathways; ko01110: Biosynthesis of secondary metabolites	zeaxanthin epoxidase [Gladiolus x hybridus]	MO2_ARATH RecName: Full=Monooxygenase 2 {ECO:0000303|PubMed:10216258}; Short=AtMO2 {ECO:0000303|PubMed:10216258}; EC=1.14.13.-;	A0A161HR49_9ASPA SubName: Full=Zeaxanthin epoxidase {ECO:0000313|EMBL:ANA84052.1};	Kynurenine 3-monooxygenase and related flavoprotein monooxygenases	GO:0005886,plasma membrane; GO:0071949,FAD binding; GO:0004497,monooxygenase activity; GO:0002239,response to oomycetes; GO:0000166,nucleotide binding; GO:0003674,molecular_function; GO:0005488,binding; GO:0036094,small molecule binding; GO:0043167,ion binding; GO:0043168,anion binding; GO:0050660,flavin adenine dinucleotide binding; GO:0097159,organic cyclic compound binding; GO:1901265,nucleosi…	FAD binding domain	--	--	--
Cluster-68461.3	0.55	0.65	0.29	7.09	7.25	6.95	39	48	19	580	582	537	4.06168	3.20417e-92	4.20119e-90	up	4003	K14664 IAA-amino acid hydrolase [EC:3.5.1.-] | (RefSeq) IAA-amino acid hydrolase ILR1-like 1 (A)	--	unnamed protein product, partial [Vitis vinifera]	ILL1_ORYSJ RecName: Full=IAA-amino acid hydrolase ILR1-like 1; EC=3.5.1.-; Flags: Precursor;	F6HPK0_VITVI SubName: Full=Uncharacterized protein {ECO:0000313|EMBL:CCB56628.1};	--	GO:0005783,endoplasmic reticulum; GO:0005788,endoplasmic reticulum lumen; GO:0016787,hydrolase activity; GO:0010179,IAA-Ala conjugate hydrolase activity; GO:0009850,auxin metabolic process; GO:0003674,molecular_function; GO:0003824,catalytic activity; GO:0010178,IAA-amino acid conjugate hydrolase activity; GO:0016810,hydrolase activity, acting on carbon-nitrogen (but not peptide) bonds; GO:000815…	Peptidase family M20/M25/M40	--	--	--
Cluster-52855.1	33.22	35.17	37.13	3.4	3.26	2.28	600	661	619	70	66	44	-3.33953	4.1973e-92	5.48697e-90	down	1225	K02716 photosystem II oxygen-evolving enhancer protein 1 | (RefSeq) oxygen-evolving enhancer protein 1, chloroplastic-like (A)	ko00195: Photosynthesis; ko01100: Metabolic pathways	oxygen-evolving enhancer protein 1, chloroplastic-like [Asparagus officinalis]	PSBO_FRIAG RecName: Full=Oxygen-evolving enhancer protein 1, chloroplastic; Short=OEE1; AltName: Full=33 kDa subunit of oxygen evolving system of photosystem II; AltName: Full=33 kDa thylakoid membrane protein; AltName: Full=OEC 33 kDa subunit; Flags: Precursor;	A0A5P1FUN5_ASPOF SubName: Full=Uncharacterized protein {ECO:0000313|EMBL:ONK81694.1};	--	GO:0009535,chloroplast thylakoid membrane; GO:0009654,photosystem II oxygen evolving complex; GO:0010242,oxygen evolving activity; GO:0010207,photosystem II assembly; GO:0042549,photosystem II stabilization; GO:0003674,molecular_function; GO:0003824,catalytic activity; GO:0016491,oxidoreductase activity; GO:0006091,generation of precursor metabolites and energy; GO:0008150,biological_process; GO:…	Manganese-stabilising protein / photosystem II polypeptide	--	--	--
Cluster-53289.0	6.79	9.94	7.79	44.3	44.45	45.89	125	193	131	914	900	892	2.64878	5.04983e-92	6.58186e-90	up	1740	K15382 solute carrier family 50 (sugar transporter) | (RefSeq) LOW QUALITY PROTEIN: bidirectional sugar transporter SWEET13-like (A)	--	uncharacterized protein A4U43_C10F4520 [Asparagus officinalis]	SWT14_ORYSI RecName: Full=Bidirectional sugar transporter SWEET14; Short=OsSWEET14;	A0A5P1E140_ASPOF RecName: Full=Bidirectional sugar transporter SWEET {ECO:0000256|RuleBase:RU910715};	Multitransmembrane protein	GO:0005887,integral component of plasma membrane; GO:0008515,sucrose transmembrane transporter activity; GO:0051119,sugar transmembrane transporter activity; GO:0003674,molecular_function; GO:0005215,transporter activity; GO:0008509,anion transmembrane transporter activity; GO:0015075,ion transmembrane transporter activity; GO:0015144,carbohydrate transmembrane transporter activity; GO:0015154,di…	Sugar efflux transporter for intercellular exchange	--	--	--
Cluster-64753.2	23.01	23.04	27.06	85.04	89.49	91.99	327	341	356	1349	1398	1393	2.06244	5.69372e-92	7.39915e-90	up	1052	--	--	PREDICTED: zinc finger protein 1-like [Elaeis guineensis]	AZF2_ARATH RecName: Full=Zinc finger protein AZF2; AltName: Full=Zinc-finger protein 2;	A0A6I9QBH0_ELAGV SubName: Full=zinc finger protein 1 {ECO:0000313|RefSeq:XP_010906283.1};	FOG: Zn-finger	GO:0005634,nucleus; GO:0003677,DNA binding; GO:0003700,DNA-binding transcription factor activity; GO:0046872,metal ion binding; GO:0043565,sequence-specific DNA binding; GO:0000976,transcription regulatory region sequence-specific DNA binding; GO:0009738,abscisic acid-activated signaling pathway; GO:0009793,embryo development ending in seed dormancy; GO:0042538,hyperosmotic salinity response; GO:…	C2H2-type zinc finger	C2H2	TF	C2H2
Cluster-62580.6	53.35	49.32	65.35	0.61	0.37	1.09	780	750	878	10	6	17	-6.14786	4.82193e-91	6.24774e-89	down	1038	K08913 light-harvesting complex II chlorophyll a/b binding protein 2 | (RefSeq) chlorophyll a-b binding protein 5, chloroplastic (A)	ko00196: Photosynthesis - antenna proteins; ko01100: Metabolic pathways	chlorophyll a-b binding protein 5, chloroplastic [Asparagus officinalis]	CB21_GOSHI RecName: Full=Chlorophyll a-b binding protein 151, chloroplastic; AltName: Full=LHCII type II CAB-151; Short=LHCP; Flags: Precursor;	B9T0C1_RICCO RecName: Full=Chlorophyll a-b binding protein, chloroplastic {ECO:0000256|RuleBase:RU363080};	--	GO:0009941,chloroplast envelope; GO:0009535,chloroplast thylakoid membrane; GO:0016021,integral component of membrane; GO:0009522,photosystem I; GO:0009523,photosystem II; GO:0010287,plastoglobule; GO:0016168,chlorophyll binding; GO:0046872,metal ion binding; GO:0009768,photosynthesis, light harvesting in photosystem I; GO:0018298,protein-chromophore linkage; GO:0009416,response to light stimulus…	Chlorophyll A-B binding protein	--	--	--
Cluster-67145.0	3164.46	3604.13	3224.54	806.09	645.03	801.82	17605	20875	15973	4892	3912	4662	-1.9596	5.8562e-91	7.56552e-89	down	568	--	--	mannose-specific lectin precursor [Polygonatum multiflorum]	LEC_GALNI RecName: Full=Mannose-specific lectin; AltName: Full=Agglutinin; AltName: Full=LecGNA 2; Flags: Precursor;	O24274_POLML SubName: Full=Mannose-specific lectin {ECO:0000313|EMBL:AAC49413.1};	--	GO:0005576,extracellular region; GO:0005537,mannose binding; GO:0003674,molecular_function; GO:0005488,binding; GO:0030246,carbohydrate binding; GO:0036094,small molecule binding; GO:0048029,monosaccharide binding; GO:0005575,cellular_component; GO:0110165,cellular anatomical entity	--	--	--	--
Cluster-60910.3	9.27	8.31	7.66	0.71	0.75	0.69	660	615	509	57	59	52	-3.35752	5.96726e-91	7.68639e-89	down	3967	K13436 pto-interacting protein 1 [EC:2.7.11.1] | (RefSeq) PTI1-like tyrosine-protein kinase 1 (A)	ko04626: Plant-pathogen interaction	probable LRR receptor-like serine/threonine-protein kinase At4g20940 isoform X1 [Asparagus officinalis]	GHR1_ARATH RecName: Full=LRR receptor-like serine/threonine-protein kinase GHR1 {ECO:0000303|PubMed:22730405}; EC=2.7.11.1 {ECO:0000269|PubMed:22730405}; AltName: Full=Protein GUARD CELL HYDROGEN PEROXIDE-RESISTANT 1 {ECO:0000303|PubMed:22730405}; Short=AtGHR1 {ECO:0000303|PubMed:22730405}; AltName: Full=Protein RADICAL-INDUCED CELL DEATH 7 {ECO:0000303|PubMed:30361234}; Flags: Precursor;	A0A6I9QBY2_ELAGV SubName: Full=LRR receptor-like serine/threonine-protein kinase GHR1 {ECO:0000313|RefSeq:XP_010906523.1, ECO:0000313|RefSeq:XP_010906532.1};	--	GO:0016021,integral component of membrane; GO:0005886,plasma membrane; GO:0005524,ATP binding; GO:0004672,protein kinase activity; GO:0106310,protein serine kinase activity; GO:0106311,protein threonine kinase activity; GO:0009738,abscisic acid-activated signaling pathway; GO:0071485,cellular response to absence of light; GO:0071244,cellular response to carbon dioxide; GO:1901528,hydrogen peroxid…	Leucine rich repeat	--	--	--
Cluster-53927.4	46.68	52.58	52.91	108.9	113.14	111.72	1750	2067	1851	4630	4742	4505	1.34171	7.41072e-91	9.51779e-89	up	2467	K06268 serine/threonine-protein phosphatase 2B regulatory subunit | (RefSeq) uncharacterized protein LOC100820101 (A)	--	Calcineurin B-like protein 3 [Apostasia shenzhenica]	CNBL3_ORYSJ RecName: Full=Calcineurin B-like protein 3;	A0A2I0A4N3_9ASPA SubName: Full=Calcineurin B-like protein 3 {ECO:0000313|EMBL:PKA50509.1};	Ca2+/calmodulin-dependent protein phosphatase (calcineurin subunit B), EF-Hand superfamily protein	GO:0005509,calcium ion binding; GO:0003674,molecular_function; GO:0005488,binding; GO:0043167,ion binding; GO:0043169,cation binding; GO:0046872,metal ion binding	FKBP-type peptidyl-prolyl cis-trans isomerase	--	--	--
Cluster-70153.8	205.7	188.41	195.77	465.49	431.47	434.97	3059	2916	2679	7765	7100	6876	1.37614	1.32918e-90	1.70213e-88	up	1401	K14504 xyloglucan:xyloglucosyl transferase TCH4 [EC:2.4.1.207] | (RefSeq) xyloglucan endotransglucosylase/hydrolase protein 22-like (A)	ko04075: Plant hormone signal transduction	xyloglucan endotransglucosylase/hydrolase protein 15-like [Asparagus officinalis]	XTH22_ARATH RecName: Full=Xyloglucan endotransglucosylase/hydrolase protein 22; Short=At-XTH22; Short=XTH-22; EC=2.4.1.207; AltName: Full=Touch protein 4; Flags: Precursor;	A0A5P1EZI8_ASPOF RecName: Full=Xyloglucan:xyloglucosyl transferase {ECO:0000256|ARBA:ARBA00012152}; EC=2.4.1.207 {ECO:0000256|ARBA:ARBA00012152};	--	GO:0048046,apoplast; GO:0005618,cell wall; GO:0005794,Golgi apparatus; GO:0099503,secretory vesicle; GO:0004553,hydrolase activity, hydrolyzing O-glycosyl compounds; GO:0016762,xyloglucan:xyloglucosyl transferase activity; GO:0042546,cell wall biogenesis; GO:0071456,cellular response to hypoxia; GO:0009664,plant-type cell wall organization; GO:0009733,response to auxin; GO:0009741,response to bra…	Glycosyl hydrolases family 16	--	--	--
Cluster-60245.0	8.17	8.71	6.89	30.63	36.03	37.19	194	216	152	826	808	815	2.17874	2.13488e-90	2.72594e-88	up	1526	--	--	PREDICTED: protein SHI RELATED SEQUENCE 1-like [Musa acuminata subsp. malaccensis]	SRS1_ARATH RecName: Full=Protein SHI RELATED SEQUENCE 1; AltName: Full=Protein STYLISH 1;	M0SPV9_MUSAM SubName: Full=Uncharacterized protein {ECO:0000313|EnsemblPlants:GSMUA_Achr4P17960_001};	--	GO:0005634,nucleus; GO:0003677,DNA binding; GO:0046872,metal ion binding; GO:0046982,protein heterodimerization activity; GO:0048653,anther development; GO:0009851,auxin biosynthetic process; GO:0009734,auxin-activated signaling pathway; GO:0009555,pollen development; GO:0045893,positive regulation of transcription, DNA-templated; GO:0003674,molecular_function; GO:0003676,nucleic acid binding; GO…	Protein of unknown function (DUF4233)	SRS	TF	SRS
Cluster-37195.2	26.14	25.66	29.66	95.5	98.76	87.71	327	334	340	1338	1367	1166	1.99646	2.18187e-90	2.77786e-88	up	928	--	--	membrane-anchored ubiquitin-fold protein 4 [Asparagus officinalis]	MUB3_ARATH RecName: Full=Membrane-anchored ubiquitin-fold protein 3; Short=AtMUB3; Short=Membrane-anchored ub-fold protein 3; AltName: Full=ATGP4; Flags: Precursor;	A0A5P1E7B1_ASPOF RecName: Full=Membrane-anchored ubiquitin-fold protein {ECO:0000256|PIRNR:PIRNR032572};	--	GO:0005886,plasma membrane; GO:0005575,cellular_component; GO:0016020,membrane; GO:0071944,cell periphery; GO:0110165,cellular anatomical entity	Ubiquitin-2 like Rad60 SUMO-like	--	--	--
Cluster-61606.0	336.39	306.39	355.08	856.98	832.28	832.9	3488	3313	3366	10022	9654	9248	1.55241	2.28792e-90	2.90446e-88	up	929	--	--	--	--	--	--	--	--	--	--	--
Cluster-52914.31	648.08	684.02	670.76	1797.09	2051.26	1857.02	2855	2821	2741	7103	7325	7088	1.40107	3.58235e-90	4.53461e-88	up	556	K03283 heat shock 70kDa protein 1/2/6/8 | (RefSeq) heat shock cognate 70 kDa protein 2-like (A)	ko03040: Spliceosome; ko04141: Protein processing in endoplasmic reticulum; ko04144: Endocytosis	PREDICTED: heat shock cognate 70 kDa protein 2-like [Juglans regia]	HSP72_SOLLC RecName: Full=Heat shock cognate 70 kDa protein 2;	A4UTL2_9ASTR SubName: Full=Heat shock protein 70 {ECO:0000313|EMBL:ABP01597.1}; Flags: Fragment;	Molecular chaperones HSP70/HSC70, HSP70 superfamily	GO:0005737,cytoplasm; GO:0005524,ATP binding; GO:0016887,ATPase activity; GO:0031072,heat shock protein binding; GO:0051787,misfolded protein binding; GO:0044183,protein folding chaperone; GO:0051082,unfolded protein binding; GO:0034620,cellular response to unfolded protein; GO:0051085,chaperone cofactor-dependent protein refolding; GO:0042026,protein refolding; GO:0000166,nucleotide binding; GO:…	NAD-specific glutamate dehydrogenase	--	--	--
Cluster-64753.1	19.78	12.87	13.46	126.68	118.72	121.87	269	182	168	1931	1787	1763	3.19377	3.7064e-90	4.67816e-88	up	984	--	--	PREDICTED: zinc finger protein 1-like [Elaeis guineensis]	AZF2_ARATH RecName: Full=Zinc finger protein AZF2; AltName: Full=Zinc-finger protein 2;	A0A6I9QBH0_ELAGV SubName: Full=zinc finger protein 1 {ECO:0000313|RefSeq:XP_010906283.1};	FOG: Zn-finger	GO:0005634,nucleus; GO:0003677,DNA binding; GO:0003700,DNA-binding transcription factor activity; GO:0046872,metal ion binding; GO:0043565,sequence-specific DNA binding; GO:0000976,transcription regulatory region sequence-specific DNA binding; GO:0009738,abscisic acid-activated signaling pathway; GO:0009793,embryo development ending in seed dormancy; GO:0042538,hyperosmotic salinity response; GO:…	C2H2-type zinc finger	C2H2	TF	C2H2
Cluster-53300.1	1157.22	968.64	1207.54	10.4	20.73	17.59	7400	6448	6923	73	145	118	-5.90274	7.83466e-90	9.86045e-88	down	611	--	--	uncharacterized protein A4U43_C07F11060 [Asparagus officinalis]	--	A0A5P1EAZ4_ASPOF SubName: Full=Uncharacterized protein {ECO:0000313|EMBL:ONK63066.1};	--	--	--	--	--	--
Cluster-60878.8	36.48	31.17	34.62	2.5	1.66	1.63	672	597	589	51	33	32	-3.95844	2.95018e-89	3.7024e-87	down	1234	K00430 peroxidase [EC:1.11.1.7] | (RefSeq) LOW QUALITY PROTEIN: peroxidase N-like (A)	ko00940: Phenylpropanoid biosynthesis; ko01100: Metabolic pathways; ko01110: Biosynthesis of secondary metabolites	LOW QUALITY PROTEIN: peroxidase N-like [Asparagus officinalis]	PERN_ARMRU RecName: Full=Peroxidase N; EC=1.11.1.7; AltName: Full=Neutral peroxidase; Flags: Precursor;	A0A4S8IF00_MUSBA RecName: Full=Peroxidase {ECO:0000256|ARBA:ARBA00012313, ECO:0000256|RuleBase:RU362060}; EC=1.11.1.7 {ECO:0000256|ARBA:ARBA00012313, ECO:0000256|RuleBase:RU362060};	--	GO:0005576,extracellular region; GO:0020037,heme binding; GO:0046872,metal ion binding; GO:0004601,peroxidase activity; GO:0042744,hydrogen peroxide catabolic process; GO:0006979,response to oxidative stress; GO:0003674,molecular_function; GO:0005488,binding; GO:0046906,tetrapyrrole binding; GO:0097159,organic cyclic compound binding; GO:1901363,heterocyclic compound binding; GO:0043167,ion bindi…	Peroxidase	--	--	--
Cluster-39277.1	62.24	54.23	67.56	208.66	221.44	216.21	771	699	767	2891	3033	2845	2.014	6.6794e-89	8.35857e-87	up	921	--	--	zinc finger A20 and AN1 domain-containing stress-associated protein 5-like [Cucurbita maxima]	SAP5_ARATH RecName: Full=Zinc finger A20 and AN1 domain-containing stress-associated protein 5; Short=AtSAP5;	A0A6J1L093_CUCMA SubName: Full=zinc finger A20 and AN1 domain-containing stress-associated protein 5-like {ECO:0000313|RefSeq:XP_023004678.1};	Predicted Zn-finger protein	GO:0005634,nucleus; GO:0003677,DNA binding; GO:0004842,ubiquitin-protein transferase activity; GO:0008270,zinc ion binding; GO:0051865,protein autoubiquitination; GO:0016567,protein ubiquitination; GO:0006970,response to osmotic stress; GO:0009414,response to water deprivation; GO:0003674,molecular_function; GO:0003676,nucleic acid binding; GO:0005488,binding; GO:0097159,organic cyclic compound b…	AN1-like Zinc finger	--	--	--
Cluster-60669.3	49.98	48.25	46.23	94.24	98.83	98.5	1660	1668	1428	3546	3657	3505	1.22212	7.76811e-89	9.69336e-87	up	1999	K15283 solute carrier family 35, member E1 | (RefSeq) glucose-6-phosphate/phosphate translocator 1, chloroplastic-like (A)	--	glucose-6-phosphate/phosphate translocator 1, chloroplastic-like [Asparagus officinalis]	GPT2_ARATH RecName: Full=Glucose-6-phosphate/phosphate translocator 2, chloroplastic {ECO:0000303|PubMed:15722468}; Short=AtGPT2 {ECO:0000303|PubMed:15722468}; Flags: Precursor;	M0TND3_MUSAM RecName: Full=TPT domain-containing protein {ECO:0000259|Pfam:PF03151};	Glucose-6-phosphate/phosphate and phosphoenolpyruvate/phosphate antiporter	GO:0009507,chloroplast; GO:0031969,chloroplast membrane; GO:0005794,Golgi apparatus; GO:0016021,integral component of membrane; GO:0005774,vacuolar membrane; GO:0015297,antiporter activity; GO:0015152,glucose-6-phosphate transmembrane transporter activity; GO:0005315,inorganic phosphate transmembrane transporter activity; GO:0015120,phosphoglycerate transmembrane transporter activity; GO:0071917,…	Triose-phosphate Transporter family	--	--	--
Cluster-63048.0	614.19	560.74	650.48	150.4	150.43	129.6	7226	6863	7007	1975	1954	1618	-1.88564	3.09767e-88	3.85445e-86	down	1050	--	--	PREDICTED: non-specific lipid-transfer protein 1 [Oryza sativa Japonica Group]	NLTP_SPIOL RecName: Full=Non-specific lipid-transfer protein; Short=LTP; AltName: Full=Phospholipid transfer protein; Short=PLTP; Flags: Precursor;	A0A5D2XNF5_GOSMU RecName: Full=Non-specific lipid-transfer protein {ECO:0000256|RuleBase:RU000628};	--	GO:0008289,lipid binding; GO:0006869,lipid transport; GO:0003674,molecular_function; GO:0005488,binding; GO:0006810,transport; GO:0006811,ion transport; GO:0006820,anion transport; GO:0008150,biological_process; GO:0010876,lipid localization; GO:0033036,macromolecule localization; GO:0051179,localization; GO:0051234,establishment of localization; GO:0071702,organic substance transport	Protease inhibitor/seed storage/LTP family	--	--	--
Cluster-53310.12	3629.8	4164.95	3411.5	19120	18019.5	18831.3	3858	4593	2734	19515	19609	19284	2.44953	4.90317e-88	6.08381e-86	up	329	--	--	--	--	--	--	--	Scorpion short toxin, BmKK2	--	--	--
Cluster-48050.3	25.71	26.6	24.32	58.62	63.43	59.01	639	688	561	1648	1756	1570	1.44951	5.45392e-88	6.74811e-86	up	1568	K19891 glucan endo-1,3-beta-glucosidase 1/2/3 [EC:3.2.1.39] | (RefSeq) glucan endo-1,3-beta-glucosidase 3-like (A)	ko00500: Starch and sucrose metabolism; ko01100: Metabolic pathways	PREDICTED: glucan endo-1,3-beta-glucosidase 11 [Phoenix dactylifera]	E1311_ARATH RecName: Full=Glucan endo-1,3-beta-glucosidase 11; EC=3.2.1.39; AltName: Full=(1->3)-beta-glucan endohydrolase 11; Short=(1->3)-beta-glucanase 11; AltName: Full=Beta-1,3-endoglucanase 11; Short=Beta-1,3-glucanase 11; Flags: Precursor;	A0A2I0VJK2_9ASPA SubName: Full=Glucan endo-1,3-beta-glucosidase 11 {ECO:0000313|EMBL:PKU63590.1};	--	GO:0031225,anchored component of membrane; GO:0046658,anchored component of plasma membrane; GO:0005618,cell wall; GO:0005576,extracellular region; GO:0005886,plasma membrane; GO:0042973,glucan endo-1,3-beta-D-glucosidase activity; GO:0005975,carbohydrate metabolic process; GO:0071555,cell wall organization; GO:0006952,defense response; GO:0003674,molecular_function; GO:0003824,catalytic activity…	Glycosyl hydrolases family 17	--	--	--
Cluster-37075.0	1259.03	1194.56	1387.83	367.24	368.03	335.59	12626	12468	12687	4100	4070	3564	-1.64442	1.10416e-87	1.36233e-85	down	799	--	--	--	--	--	--	--	--	--	--	--
Cluster-36246.21	206.27	231.21	135.45	98.67	7.26	5.83	1578	1586	1280	136	83	64	-3.92803	1.76211e-87	2.16803e-85	down	816	--	--	uncharacterized protein A4U43_C10F13580 [Asparagus officinalis]	--	A0A5P1E2J7_ASPOF SubName: Full=Uncharacterized protein {ECO:0000313|EMBL:ONK56834.1};	--	--	Extensin-like region	--	--	--
Cluster-62978.0	8.82	15.7	10.94	114.2	121.16	106.61	56	104	62	801	847	715	3.47071	1.79785e-87	2.20583e-85	up	611	--	--	uncharacterized protein A4U43_C02F930 [Asparagus officinalis]	--	A0A5P1FFK5_ASPOF SubName: Full=Uncharacterized protein {ECO:0000313|EMBL:ONK76892.1};	--	--	--	--	--	--
Cluster-41338.0	15.44	18.44	19.22	0.2	0.2	0.15	662	815	761	8	7	7	-6.62086	2.12983e-87	2.60587e-85	down	2502	K01897 long-chain acyl-CoA synthetase [EC:6.2.1.3] | (RefSeq) long chain acyl-CoA synthetase 2 (A)	ko00061: Fatty acid biosynthesis; ko00071: Fatty acid degradation; ko01100: Metabolic pathways; ko01212: Fatty acid metabolism; ko04146: Peroxisome	long chain acyl-CoA synthetase 2 [Asparagus officinalis]	CCL6_HUMLU RecName: Full=Probable CoA ligase CCL6 {ECO:0000305|PubMed:23300257}; Short=HlCCL6 {ECO:0000303|PubMed:23300257}; EC=6.2.1.- {ECO:0000305|PubMed:23300257};	A0A6I9QHX3_ELAGV SubName: Full=long chain acyl-CoA synthetase 2 {ECO:0000313|RefSeq:XP_010909564.1};	Long-chain acyl-CoA synthetases (AMP-forming)	GO:0003987,acetate-CoA ligase activity; GO:0003674,molecular_function; GO:0003824,catalytic activity; GO:0016405,CoA-ligase activity; GO:0016874,ligase activity; GO:0016877,ligase activity, forming carbon-sulfur bonds; GO:0016878,acid-thiol ligase activity	AMP-binding enzyme	--	--	--
Cluster-44087.2	2723.49	2285.33	2931.38	487.82	409.77	386.98	21100	18429	20526	4176	3486	3159	-2.43555	3.64338e-87	4.44533e-85	down	681	--	--	non-specific lipid-transfer protein 1-like [Asparagus officinalis]	NLTP_MAIZE RecName: Full=Non-specific lipid-transfer protein; Short=LTP; AltName: Full=Phospholipid transfer protein; Short=PLTP; AltName: Allergen=Zea m 14; Flags: Precursor;	A0A5P1FFQ7_ASPOF RecName: Full=Non-specific lipid-transfer protein {ECO:0000256|RuleBase:RU000628};	--	GO:0016020,membrane; GO:0008289,lipid binding; GO:0006869,lipid transport; GO:0003674,molecular_function; GO:0005488,binding; GO:0006810,transport; GO:0006811,ion transport; GO:0006820,anion transport; GO:0008150,biological_process; GO:0010876,lipid localization; GO:0033036,macromolecule localization; GO:0051179,localization; GO:0051234,establishment of localization; GO:0071702,organic substance …	Protease inhibitor/seed storage/LTP family	--	--	--
Cluster-44796.0	37.17	34.85	38.22	6.86	6.07	6.61	816	795	777	157	148	155	-2.32935	9.71029e-87	1.18148e-84	down	1416	K08726 soluble epoxide hydrolase / lipid-phosphate phosphatase [EC:3.3.2.10 3.1.3.76] | (RefSeq) uncharacterized protein LOC8071538 (A)	ko00590: Arachidonic acid metabolism; ko01100: Metabolic pathways; ko04146: Peroxisome	uncharacterized protein LOC109827513 isoform X2 [Asparagus officinalis]	PIP_ARATH RecName: Full=Proline iminopeptidase; Short=PIP; EC=3.4.11.5; AltName: Full=Prolyl aminopeptidase; Short=PAP;	A0A6I9R2C6_ELAGV SubName: Full=bifunctional epoxide hydrolase 2 {ECO:0000313|RefSeq:XP_010918433.1};	Soluble epoxide hydrolase	GO:0009507,chloroplast; GO:0005829,cytosol; GO:0005739,mitochondrion; GO:0099503,secretory vesicle; GO:0004177,aminopeptidase activity; GO:0003674,molecular_function; GO:0003824,catalytic activity; GO:0008233,peptidase activity; GO:0008238,exopeptidase activity; GO:0016787,hydrolase activity; GO:0140096,catalytic activity, acting on a protein; GO:0005575,cellular_component; GO:0005622,intracellul…	alpha/beta hydrolase fold	--	--	--
Cluster-63701.0	17.06	16.12	19.61	61.09	59.56	57.69	401	397	432	1640	1574	1466	1.97121	1.03983e-86	1.2617e-84	up	1510	K16286 E3 ubiquitin-protein ligase EL5 [EC:2.3.2.27] | (RefSeq) E3 ubiquitin-protein ligase EL5-like (A)	--	PREDICTED: RING-H2 finger protein ATL3 [Elaeis guineensis]	ATL60_ARATH RecName: Full=RING-H2 finger protein ATL60; EC=2.3.2.27 {ECO:0000305}; AltName: Full=RING-type E3 ubiquitin transferase ATL60 {ECO:0000305};	A0A6I9QYC6_ELAGV SubName: Full=RING-H2 finger protein ATL3 {ECO:0000313|RefSeq:XP_010917352.1};	FOG: Predicted E3 ubiquitin ligase	GO:0016021,integral component of membrane; GO:0046872,metal ion binding; GO:0016740,transferase activity; GO:0016567,protein ubiquitination; GO:0003674,molecular_function; GO:0005488,binding; GO:0043167,ion binding; GO:0043169,cation binding; GO:0003824,catalytic activity; GO:0006464,cellular protein modification process; GO:0006807,nitrogen compound metabolic process; GO:0008150,biological_proce…	Ring finger domain	--	--	--
Cluster-53310.13	298.76	380.18	435.7	1845.68	2052.28	1694.24	245	323	262	1435	1722	1328	2.48593	1.51098e-86	1.82833e-84	up	313	--	--	--	--	--	--	--	Scorpion short toxin, BmKK2	--	--	--
Cluster-67993.1	30.1	25.25	26	126.07	123.46	146.07	210	186	160	1012	984	1116	2.53767	2.84856e-86	3.43737e-84	up	657	--	--	PREDICTED: uncharacterized protein LOC103723514 [Phoenix dactylifera]	--	--	--	--	--	--	--	--
Cluster-53502.0	6.23	8.28	5.81	25.94	37.53	29.68	198	200	174	909	1112	996	2.45114	5.16374e-86	6.21403e-84	up	2004	K20890 xylan alpha-glucuronosyltransferase [EC:2.4.1.-] | (RefSeq) putative UDP-glucuronate:xylan alpha-glucuronosyltransferase 4 (A)	--	putative UPF0481 protein At3g02645 [Asparagus officinalis]	Y3264_ARATH RecName: Full=Putative UPF0481 protein At3g02645;	A0A5P1EWA6_ASPOF SubName: Full=Uncharacterized protein {ECO:0000313|EMBL:ONK70378.1};	--	GO:0016021,integral component of membrane; GO:0005575,cellular_component; GO:0016020,membrane; GO:0031224,intrinsic component of membrane; GO:0110165,cellular anatomical entity	Plant protein of unknown function	--	--	--
Cluster-63450.4	33.75	32.57	33.43	1.71	2.51	2.47	520	513	479	27	39	40	-3.78473	7.91054e-86	9.49351e-84	down	1221	K19891 glucan endo-1,3-beta-glucosidase 1/2/3 [EC:3.2.1.39] | (RefSeq) hypothetical protein (A)	ko00500: Starch and sucrose metabolism; ko01100: Metabolic pathways	PLASMODESMATA CALLOSE-BINDING PROTEIN 3-like [Asparagus officinalis]	PDCB2_ARATH RecName: Full=PLASMODESMATA CALLOSE-BINDING PROTEIN 2; Short=AtPDCB2; AltName: Full=Glucan endo-1,3-beta-glucosidase-like protein 3; Flags: Precursor;	A0A6I9QAT1_ELAGV SubName: Full=PLASMODESMATA CALLOSE-BINDING PROTEIN 3 {ECO:0000313|RefSeq:XP_010906139.1};	--	GO:0031225,anchored component of membrane; GO:0046658,anchored component of plasma membrane; GO:0009506,plasmodesma; GO:0001872,(1->3)-beta-D-glucan binding; GO:0030247,polysaccharide binding; GO:0009408,response to heat; GO:0003674,molecular_function; GO:0005488,binding; GO:0030246,carbohydrate binding; GO:0006950,response to stress; GO:0008150,biological_process; GO:0009266,response to temperat…	X8 domain	--	--	--
Cluster-29619.0	4.79	5.82	5.54	43.28	36.98	36.5	64	81	68	668	554	525	3.08505	8.22302e-86	9.84163e-84	up	1032	--	--	hypothetical protein BVRB_4g088650 [Beta vulgaris subsp. vulgaris]	STGL4_ARATH RecName: Full=Stigma-specific STIG1-like protein 4 {ECO:0000303|PubMed:19279211}; AltName: Full=Protein KERBEROS {ECO:0000303|PubMed:28696222}; Flags: Precursor;	A0A5A7PNS9_STRAF SubName: Full=Stigma-specific Stig1 family protein {ECO:0000313|EMBL:GER34533.1};	--	GO:0005576,extracellular region; GO:0042335,cuticle development; GO:0009793,embryo development ending in seed dormancy; GO:0048316,seed development; GO:0007275,multicellular organism development; GO:0008150,biological_process; GO:0032501,multicellular organismal process; GO:0032502,developmental process; GO:0048856,anatomical structure development; GO:0000003,reproduction; GO:0003006,developmenta…	Stigma-specific protein, Stig1	--	--	--
Cluster-67691.3	8.42	10.14	9.27	36.6	36.3	41.49	179	224	182	883	862	949	2.25768	1.67202e-85	1.9957e-83	up	1396	K00297 methylenetetrahydrofolate reductase (NADH) [EC:1.5.1.54] | (RefSeq) methylenetetrahydrofolate reductase 2-like (A)	ko00670: One carbon pool by folate; ko01100: Metabolic pathways; ko01200: Carbon metabolism	PREDICTED: methylenetetrahydrofolate reductase 2-like [Phoenix dactylifera]	MTHR_ORYSJ RecName: Full=Probable methylenetetrahydrofolate reductase; EC=1.5.1.20;	A0A6I9RDD4_ELAGV RecName: Full=Methylenetetrahydrofolate reductase (NAD(P)H) {ECO:0000256|ARBA:ARBA00012871}; EC=1.5.1.20 {ECO:0000256|ARBA:ARBA00012871};	5,10-methylenetetrahydrofolate reductase	GO:0005829,cytosol; GO:0071949,FAD binding; GO:0004489,methylenetetrahydrofolate reductase (NAD(P)H) activity; GO:0106312,methylenetetrahydrofolate reductase NADH activity; GO:0106313,methylenetetrahydrofolate reductase NADPH activity; GO:0009086,methionine biosynthetic process; GO:0035999,tetrahydrofolate interconversion; GO:0000166,nucleotide binding; GO:0003674,molecular_function; GO:0005488,b…	Methylenetetrahydrofolate reductase	--	--	--
Cluster-43057.0	99.98	90.03	90.64	14.5	11	14.95	1195	1123	990	192	144	188	-2.60807	3.46728e-85	4.12729e-83	down	1689	K20855 beta-1,3-galactosyltransferase 1/2/3/4/5/7/8 [EC:2.4.1.-] | (RefSeq) probable beta-1,3-galactosyltransferase 4 isoform X1 (A)	--	LOW QUALITY PROTEIN: CASP-like protein 2A1 [Asparagus officinalis]	CSPLA_ORYSI RecName: Full=CASP-like protein 2A1; Short=OsCASPL2A1;	A0A6I9QYA8_ELAGV RecName: Full=CASP-like protein {ECO:0000256|RuleBase:RU361233};	--	GO:0016021,integral component of membrane; GO:0005886,plasma membrane; GO:0005575,cellular_component; GO:0016020,membrane; GO:0031224,intrinsic component of membrane; GO:0110165,cellular anatomical entity; GO:0071944,cell periphery	--	--	--	--
Cluster-8312.2	12.2	14.55	10.12	53.78	57.32	60.23	206	242	147	1032	1062	1049	2.46119	4.88047e-85	5.79378e-83	up	1249	K14488 SAUR family protein | (RefSeq) auxin-responsive protein SAUR32-like (A)	ko04075: Plant hormone signal transduction	PREDICTED: auxin-responsive protein SAUR32-like [Phoenix dactylifera]	SAU32_ARATH RecName: Full=Auxin-responsive protein SAUR32 {ECO:0000305}; AltName: Full=Protein ABOLISHED APICAL HOOK MAINTENANCE 1 {ECO:0000303|Ref.6}; AltName: Full=Protein SMALL AUXIN UP RNA 32 {ECO:0000303|PubMed:12036261};	A0A6I9QL61_ELAGV SubName: Full=auxin-responsive protein SAUR32 {ECO:0000313|RefSeq:XP_010910371.1};	--	GO:0005737,cytoplasm; GO:0005634,nucleus; GO:0009734,auxin-activated signaling pathway; GO:0007275,multicellular organism development; GO:0040008,regulation of growth; GO:1900140,regulation of seedling development; GO:0007154,cell communication; GO:0007165,signal transduction; GO:0008150,biological_process; GO:0009719,response to endogenous stimulus; GO:0009725,response to hormone; GO:0009733,res…	Auxin responsive protein	--	--	--
Cluster-42138.0	10.72	10.69	11.22	1.04	0.84	0.83	481	499	469	53	42	40	-3.37743	5.25916e-85	6.2265e-83	down	2601	K02433 aspartyl-tRNA(Asn)/glutamyl-tRNA(Gln) amidotransferase subunit A [EC:6.3.5.6 6.3.5.7] | (RefSeq) Glutamyl-tRNA(Gln) amidotransferase subunit A (A)	ko00970: Aminoacyl-tRNA biosynthesis; ko01100: Metabolic pathways	phosphatidylinositol/phosphatidylcholine transfer protein SFH13-like isoform X3 [Asparagus officinalis]	SFH13_ARATH RecName: Full=Phosphatidylinositol/phosphatidylcholine transfer protein SFH13; AltName: Full=Protein SEC FOURTEEN HOMOLOGS 13; Short=AtSFH13;	A0A5P1EQD9_ASPOF RecName: Full=CRAL-TRIO domain-containing protein {ECO:0000259|PROSITE:PS50191};	Phosphatidylinositol transfer protein SEC14 and related proteins	GO:0000139,Golgi membrane; GO:0005886,plasma membrane; GO:0015031,protein transport; GO:0006810,transport; GO:0006811,ion transport; GO:0006820,anion transport; GO:0008104,protein localization; GO:0008150,biological_process; GO:0015833,peptide transport; GO:0033036,macromolecule localization; GO:0042886,amide transport; GO:0045184,establishment of protein localization; GO:0051179,localization; GO…	CRAL/TRIO domain	--	--	--
Cluster-26588.4	16.56	15.62	17.34	0.19	0.41	0.4	538	528	523	7	15	14	-5.41714	7.3397e-85	8.66637e-83	down	1961	K15402 fatty acid omega-hydroxylase [EC:1.14.-.-] | (RefSeq) cytochrome P450 86B1 (A)	ko00073: Cutin, suberine and wax biosynthesis	cytochrome P450 86B1 [Asparagus officinalis]	C86B1_ARATH RecName: Full=Cytochrome P450 86B1; EC=1.14.-.-;	A0A5P1E6M6_ASPOF SubName: Full=Uncharacterized protein {ECO:0000313|EMBL:ONK58291.1};	Cytochrome P450 CYP4/CYP19/CYP26 subfamilies	GO:0005783,endoplasmic reticulum; GO:0005789,endoplasmic reticulum membrane; GO:0016021,integral component of membrane; GO:0020037,heme binding; GO:0005506,iron ion binding; GO:0004497,monooxygenase activity; GO:0016705,oxidoreductase activity, acting on paired donors, with incorporation or reduction of molecular oxygen; GO:0071555,cell wall organization; GO:0010345,suberin biosynthetic process; …	Cytochrome P450	--	--	--
Cluster-53972.1	13.52	14.75	12.18	44.9	44.25	44.26	222	247	182	834	807	758	1.93484	9.31788e-85	1.09726e-82	up	1135	K10666 E3 ubiquitin-protein ligase RNF5 [EC:2.3.2.27] | (RefSeq) E3 ubiquitin-protein ligase RMA3-like (A)	ko04141: Protein processing in endoplasmic reticulum	E3 ubiquitin-protein ligase RMA3-like [Asparagus officinalis]	RMA3_ARATH RecName: Full=E3 ubiquitin-protein ligase RMA3; EC=2.3.2.27; AltName: Full=Protein RING membrane-anchor 3; AltName: Full=RING-type E3 ubiquitin transferase RMA3 {ECO:0000305};	A0A5P1FRU4_ASPOF RecName: Full=RING-type domain-containing protein {ECO:0000259|PROSITE:PS50089};	Predicted E3 ubiquitin ligase	GO:0005783,endoplasmic reticulum; GO:0005789,endoplasmic reticulum membrane; GO:0016021,integral component of membrane; GO:0046872,metal ion binding; GO:0061630,ubiquitin protein ligase activity; GO:0044390,ubiquitin-like protein conjugating enzyme binding; GO:0004842,ubiquitin-protein transferase activity; GO:0071456,cellular response to hypoxia; GO:0071712,ER-associated misfolded protein catabo…	Zinc finger, C3HC4 type (RING finger)	--	--	--
Cluster-64888.6	128.44	131.4	130.61	239.48	248.5	233.64	1379	1469	1281	2869	2946	2661	1.08754	1.0986e-84	1.29024e-82	up	836	K13993 HSP20 family protein | (RefSeq) 17.0 kDa class II heat shock protein-like (A)	ko04141: Protein processing in endoplasmic reticulum	chaperone [Agave tequilana]	HSP21_PEA RecName: Full=17.1 kDa class II heat shock protein;	A4ZF53_AGATE SubName: Full=Chaperone {ECO:0000313|EMBL:ABF61870.1};	Molecular chaperone (small heat-shock protein Hsp26/Hsp42)	GO:0005737,cytoplasm; GO:0005575,cellular_component; GO:0005622,intracellular anatomical structure; GO:0110165,cellular anatomical entity	Hsp20/alpha crystallin family	--	--	--
Cluster-46829.0	52.65	57.12	60.73	0.55	0.23	0.2	792	878	838	10	4	3	-7.15882	3.12023e-84	3.65475e-82	down	1131	K00799 glutathione S-transferase [EC:2.5.1.18] | (RefSeq) glutathione S-transferase F10-like (A)	ko00480: Glutathione metabolism; ko01100: Metabolic pathways	glutathione S-transferase [Dracaena cambodiana]	GSTFA_ARATH RecName: Full=Glutathione S-transferase F10 {ECO:0000303|PubMed:12090627}; Short=AtGSTF10 {ECO:0000303|PubMed:12090627}; EC=2.5.1.18 {ECO:0000269|PubMed:12090627}; AltName: Full=AtGSTF4 {ECO:0000303|PubMed:12090627}; AltName: Full=GST class-phi member 10 {ECO:0000303|PubMed:12090627}; AltName: Full=Protein EARLY RESPONSE TO DEHYDRATION 13 {ECO:0000303|PubMed:8253194};	A0A173GPH8_9ASPA RecName: Full=Glutathione transferase {ECO:0000256|ARBA:ARBA00012452}; EC=2.5.1.18 {ECO:0000256|ARBA:ARBA00012452};	Glutathione S-transferase	GO:0048046,apoplast; GO:0005618,cell wall; GO:0009507,chloroplast; GO:0005737,cytoplasm; GO:0005829,cytosol; GO:0005777,peroxisome; GO:0005886,plasma membrane; GO:0005773,vacuole; GO:0005507,copper ion binding; GO:0043295,glutathione binding; GO:0004364,glutathione transferase activity; GO:0006749,glutathione metabolic process; GO:0046686,response to cadmium ion; GO:0009414,response to water depr…	Glutathione S-transferase, C-terminal domain	--	--	--
Cluster-27698.270	115.88	127.7	101.25	311.92	354.35	319.39	3821	4381	3104	11649	13013	11280	1.7264	3.95452e-84	4.61964e-82	up	1986	K01369 legumain [EC:3.4.22.34] | (RefSeq) vacuolar-processing enzyme-like (A)	--	vacuolar-processing enzyme-like [Asparagus officinalis]	VPE_CITSI RecName: Full=Vacuolar-processing enzyme; Short=VPE; EC=3.4.22.-; Flags: Precursor;	A0A5P1EV80_ASPOF SubName: Full=Uncharacterized protein {ECO:0000313|EMBL:ONK69978.1};	Asparaginyl peptidases	GO:0004197,cysteine-type endopeptidase activity; GO:0051603,proteolysis involved in cellular protein catabolic process; GO:0003674,molecular_function; GO:0003824,catalytic activity; GO:0004175,endopeptidase activity; GO:0008233,peptidase activity; GO:0008234,cysteine-type peptidase activity; GO:0016787,hydrolase activity; GO:0140096,catalytic activity, acting on a protein; GO:0006508,proteolysis;…	Peptidase C13 family	--	--	--
Cluster-25512.0	7.93	9.02	6.86	90.97	99.25	85.21	38	45	29	457	502	415	3.67023	2.34297e-83	2.72978e-81	up	528	--	--	--	--	--	--	--	--	--	--	--
Cluster-59224.0	21.93	20.84	18	0.86	0.53	0.6	544	538	414	24	14	16	-4.73932	2.43291e-83	2.82707e-81	down	1564	K20718 LRR receptor-like serine/threonine-protein kinase ERECTA [EC:2.7.11.1] | (RefSeq) LOW QUALITY PROTEIN: LRR receptor-like serine/threonine-protein kinase ERECTA (A)	ko04016: MAPK signaling pathway - plant	uncharacterized protein A4U43_C03F13030 [Asparagus officinalis]	EREC1_ORYSJ RecName: Full=LRR receptor-like serine/threonine-protein kinase ER1 {ECO:0000305}; EC=2.7.11.1 {ECO:0000305|PubMed:26280413}; AltName: Full=ERECTA homolog 1 {ECO:0000303|PubMed:26280413}; Short=ER homolog 1 {ECO:0000303|PubMed:26280413}; Short=OsER1 {ECO:0000303|PubMed:26280413}; AltName: Full=Receptor-like cytoplasmic kinase 204 {ECO:0000303|PubMed:19825577}; Short=OsRLCK204 {ECO:000…	A0A5P1FA78_ASPOF RecName: Full=Protein kinase domain-containing protein {ECO:0000259|PROSITE:PS50011};	--	GO:0016021,integral component of membrane; GO:0005886,plasma membrane; GO:0005524,ATP binding; GO:0106310,protein serine kinase activity; GO:0106311,protein threonine kinase activity; GO:0033612,receptor serine/threonine kinase binding; GO:0010286,heat acclimation; GO:0001558,regulation of cell growth; GO:0000166,nucleotide binding; GO:0003674,molecular_function; GO:0005488,binding; GO:0017076,pu…	Protein kinase domain	--	--	--
Cluster-49609.0	26.71	26.5	20.59	79.07	77.16	80.46	956	987	686	3208	3077	3086	1.89113	2.63535e-83	3.05423e-81	up	2132	--	--	PREDICTED: aldehyde oxidase GLOX [Phoenix dactylifera]	GLOX_VITPS RecName: Full=Aldehyde oxidase GLOX {ECO:0000305}; EC=1.2.3.1 {ECO:0000305}; AltName: Full=Glyoxal oxidase {ECO:0000303|Ref.1}; Short=VpGLOX {ECO:0000303|PubMed:20512385}; Flags: Precursor;	A0A6I9Q9Y5_ELAGV SubName: Full=LOW QUALITY PROTEIN: aldehyde oxidase GLOX {ECO:0000313|RefSeq:XP_010905399.2};	--	GO:0005618,cell wall; GO:0005615,extracellular space; GO:0004031,aldehyde oxidase activity; GO:0102797,geranial:oxygen oxidoreductase activity; GO:0102798,heptaldehyde:oxygen oxidoreductase activity; GO:0050832,defense response to fungus; GO:0003674,molecular_function; GO:0003824,catalytic activity; GO:0016491,oxidoreductase activity; GO:0016623,oxidoreductase activity, acting on the aldehyde or …	Glyoxal oxidase N-terminus	--	--	--
Cluster-60447.0	224.3	198.36	249.84	33.33	33.47	40.47	4472	4106	4601	733	743	853	-2.45678	2.72822e-83	3.15354e-81	down	1396	K17290 oxidoreductase [EC:1.1.1.-] | (RefSeq) Oxidoreductase HTATIP2 (A)	--	LOW QUALITY PROTEIN: early light-induced protein 1, chloroplastic-like [Asparagus officinalis]	ELI_PEA RecName: Full=Early light-induced protein, chloroplastic; Short=ELIP; Flags: Precursor;	A0A426Z9K8_ENSVE SubName: Full=Uncharacterized protein {ECO:0000313|EMBL:RRT60613.1};	--	GO:0031969,chloroplast membrane; GO:0016021,integral component of membrane; GO:0005575,cellular_component; GO:0005622,intracellular anatomical structure; GO:0005737,cytoplasm; GO:0009507,chloroplast; GO:0009526,plastid envelope; GO:0009536,plastid; GO:0009941,chloroplast envelope; GO:0016020,membrane; GO:0031090,organelle membrane; GO:0031967,organelle envelope; GO:0031975,envelope; GO:0042170,pl…	Chlorophyll A-B binding protein	--	--	--
Cluster-29153.0	28.33	28.27	28.03	88.64	77.56	89.32	389	404	353	1365	1179	1305	1.7987	4.90117e-83	5.65036e-81	up	991	--	--	--	--	--	--	--	--	--	--	--
Cluster-51598.0	18.47	22.44	20.71	59.93	56.15	56.41	337	426	349	1231	1137	1098	1.69166	7.15691e-83	8.22932e-81	up	1224	--	--	PREDICTED: NDR1/HIN1-Like protein 3-like [Phoenix dactylifera]	NHL6_ARATH RecName: Full=NDR1/HIN1-like protein 6 {ECO:0000303|PubMed:26849212};	A0A6I9QFI1_ELAGV SubName: Full=NDR1/HIN1-like protein 6 {ECO:0000313|RefSeq:XP_010908302.1};	--	GO:0005829,cytosol; GO:0016021,integral component of membrane; GO:0005886,plasma membrane; GO:0009738,abscisic acid-activated signaling pathway; GO:0010116,positive regulation of abscisic acid biosynthetic process; GO:0009737,response to abscisic acid; GO:0006970,response to osmotic stress; GO:1902074,response to salt; GO:0007154,cell communication; GO:0007165,signal transduction; GO:0008150,biol…	Late embryogenesis abundant protein	--	--	--
Cluster-65004.1	147.02	135.66	150.39	27	28.99	33.74	3367	3233	3191	698	738	826	-2.06525	8.11093e-83	9.30194e-81	down	1465	K03097 casein kinase II subunit alpha [EC:2.7.11.1] | (RefSeq) casein kinase II subunit alpha isoform X1 (A)	ko03008: Ribosome biogenesis in eukaryotes; ko04712: Circadian rhythm - plant	uncharacterized protein LOC109844061 isoform X1 [Asparagus officinalis]	--	A0A5P1ESG1_ASPOF SubName: Full=Uncharacterized protein {ECO:0000313|EMBL:ONK68985.1};	--	GO:0016021,integral component of membrane; GO:0005575,cellular_component; GO:0016020,membrane; GO:0031224,intrinsic component of membrane; GO:0110165,cellular anatomical entity	Protein of unknown function (DUF642)	--	--	--
Cluster-64888.8	4.35	6.69	4.74	58.78	53.47	55.09	32	51	31	483	437	432	3.62294	8.3584e-83	9.56079e-81	up	666	K13993 HSP20 family protein | (RefSeq) 17.9 kDa class II heat shock protein-like (A)	ko04141: Protein processing in endoplasmic reticulum	chaperone [Agave tequilana]	HSP21_PEA RecName: Full=17.1 kDa class II heat shock protein;	A4ZF53_AGATE SubName: Full=Chaperone {ECO:0000313|EMBL:ABF61870.1};	Molecular chaperone (small heat-shock protein Hsp26/Hsp42)	GO:0005737,cytoplasm; GO:0005575,cellular_component; GO:0005622,intracellular anatomical structure; GO:0110165,cellular anatomical entity	Hsp20/alpha crystallin family	--	--	--
Cluster-54141.0	14.39	16.61	16.92	1.32	1.43	1.05	469	560	510	49	52	37	-3.43175	1.01091e-82	1.15333e-80	down	1983	K15015 solute carrier family 32 (vesicular inhibitory amino acid transporter) | (RefSeq) amino acid transporter AVT1C-like isoform X1 (A)	--	PREDICTED: heavy metal-associated isoprenylated plant protein 32 [Elaeis guineensis]	HIP32_ARATH RecName: Full=Heavy metal-associated isoprenylated plant protein 32 {ECO:0000303|PubMed:21072340, ECO:0000303|PubMed:23368984}; Short=AtHIP32 {ECO:0000303|PubMed:21072340, ECO:0000303|PubMed:23368984}; Flags: Precursor;	A0A6I9S1U7_ELAGV SubName: Full=heavy metal-associated isoprenylated plant protein 32 {ECO:0000313|RefSeq:XP_010931956.1};	Copper chaperone	GO:0005618,cell wall; GO:0046872,metal ion binding; GO:0003674,molecular_function; GO:0005488,binding; GO:0043167,ion binding; GO:0043169,cation binding; GO:0005575,cellular_component; GO:0030312,external encapsulating structure; GO:0071944,cell periphery; GO:0110165,cellular anatomical entity	Heavy-metal-associated domain	--	--	--
Cluster-53310.11	49.1	71.06	54.35	434.1	480.44	457.5	79	120	70	700	809	732	3.11929	1.92509e-82	2.19061e-80	up	362	--	--	--	--	--	--	--	HEAT repeat	--	--	--
Cluster-53182.0	9.14	9.16	7.92	30.56	36.14	34.94	273	284	219	1032	1201	1116	2.16452	1.95352e-82	2.21722e-80	up	1825	K08900 mitochondrial chaperone BCS1 | (RefSeq) AAA-ATPase At2g46620 (A)	--	26S protease regulatory subunit 6B like [Apostasia shenzhenica]	AATP4_ARATH RecName: Full=AAA-ATPase At2g46620; EC=3.6.1.- {ECO:0000250|UniProtKB:Q9FLD5};	A0A2I0B8S9_9ASPA SubName: Full=26S protease regulatory subunit 6B like {ECO:0000313|EMBL:PKA64197.1};	AAA+-type ATPase	GO:0016021,integral component of membrane; GO:0005524,ATP binding; GO:0016887,ATPase activity; GO:0016787,hydrolase activity; GO:0000166,nucleotide binding; GO:0003674,molecular_function; GO:0005488,binding; GO:0017076,purine nucleotide binding; GO:0030554,adenyl nucleotide binding; GO:0032553,ribonucleotide binding; GO:0032555,purine ribonucleotide binding; GO:0032559,adenyl ribonucleotide bindi…	ATPase family associated with various cellular activities (AAA)	--	--	--
Cluster-37386.4	10.1	12.48	7.91	5.46	0.6	1.38	722	917	618	76	64	43	-3.5689	1.98983e-82	2.25261e-80	down	5496	K13415 protein brassinosteroid insensitive 1 [EC:2.7.10.1 2.7.11.1] | (RefSeq) brassinosteroid LRR receptor kinase BRI1 (A)	ko04075: Plant hormone signal transduction	leucine-rich repeat receptor protein kinase MSP1 [Asparagus officinalis]	MSP1_ORYSJ RecName: Full=Leucine-rich repeat receptor protein kinase MSP1 {ECO:0000305}; EC=2.7.11.1 {ECO:0000255}; AltName: Full=Protein MULTIPLE SPOROCYTE 1 {ECO:0000303|PubMed:12897248}; Flags: Precursor;	A0A5P1F3J8_ASPOF RecName: Full=Protein kinase domain-containing protein {ECO:0000259|PROSITE:PS50011};	--	GO:0016021,integral component of membrane; GO:0005886,plasma membrane; GO:0005524,ATP binding; GO:0106310,protein serine kinase activity; GO:0004674,protein serine/threonine kinase activity; GO:0106311,protein threonine kinase activity; GO:0048658,anther wall tapetum development; GO:0009554,megasporogenesis; GO:0009556,microsporogenesis; GO:0000166,nucleotide binding; GO:0003674,molecular_functio…	SWIM zinc finger	--	--	--
Cluster-66907.5	4435.64	4674.37	5615.61	16003.2	15816.9	14495.8	26392	28954	29853	104184	102765	90316	1.84472	2.0348e-82	2.2976e-80	up	588	--	--	--	--	--	--	--	--	--	--	--
Cluster-48012.1	15.13	17.7	13.83	3.93	3.36	3.59	960	1049	858	295	249	256	-1.78991	2.09161e-82	2.35569e-80	down	3723	--	--	uncharacterized protein LOC109847259 isoform X2 [Asparagus officinalis]	--	A0A5P1EC16_ASPOF SubName: Full=Uncharacterized protein {ECO:0000313|EMBL:ONK62339.1};	--	--	Domain of unknown function (DUF4378)	--	--	--
Cluster-61133.8	45.46	42.71	49.82	2.94	2.28	3.86	621	607	625	45	34	56	-3.73227	2.48421e-82	2.7907e-80	down	987	K08912 light-harvesting complex II chlorophyll a/b binding protein 1 | (RefSeq) chlorophyll a-b binding protein 40, chloroplastic-like (A)	ko00196: Photosynthesis - antenna proteins; ko01100: Metabolic pathways	Chlorophyll A-B binding protein [Macleaya cordata]	CB2A_SPIOL RecName: Full=Chlorophyll a-b binding protein, chloroplastic; AltName: Full=LHCII type I CAB; Short=LHCP; Flags: Precursor;	A0A200QUV4_9MAGN RecName: Full=Chlorophyll a-b binding protein, chloroplastic {ECO:0000256|RuleBase:RU363080};	--	GO:0009535,chloroplast thylakoid membrane; GO:0016021,integral component of membrane; GO:0009522,photosystem I; GO:0009523,photosystem II; GO:0016168,chlorophyll binding; GO:0046872,metal ion binding; GO:0009765,photosynthesis, light harvesting; GO:0018298,protein-chromophore linkage; GO:0003674,molecular_function; GO:0005488,binding; GO:0046906,tetrapyrrole binding; GO:0097159,organic cyclic com…	Chlorophyll A-B binding protein	--	--	--
Cluster-52914.28	47.32	47.05	51.22	104.57	100.05	101.47	2434	2518	2458	6111	5742	5602	1.28193	2.87814e-82	3.22498e-80	up	2942	K03283 heat shock 70kDa protein 1/2/6/8 | (RefSeq) heat shock cognate 70 kDa protein 2-like (A)	ko03040: Spliceosome; ko04141: Protein processing in endoplasmic reticulum; ko04144: Endocytosis	DnaK-type molecular chaperone hsp70, partial [Elaeis guineensis]	HS704_ARATH RecName: Full=Heat shock 70 kDa protein 4 {ECO:0000303|PubMed:11599561}; AltName: Full=Heat shock cognate 70 kDa protein 4 {ECO:0000303|PubMed:11402207}; AltName: Full=Heat shock cognate protein 70-4 {ECO:0000303|PubMed:11402207}; Short=AtHsc70-4 {ECO:0000303|PubMed:11402207}; AltName: Full=Heat shock protein 70-4 {ECO:0000303|PubMed:11599561}; Short=AtHsp70-4 {ECO:0000303|PubMed:1159…	A0A1D1YTU8_9ARAE SubName: Full=Heat shock cognate protein {ECO:0000313|EMBL:JAT58036.1}; Flags: Fragment;	Molecular chaperones HSP70/HSC70, HSP70 superfamily	GO:0005618,cell wall; GO:0005737,cytoplasm; GO:0005829,cytosol; GO:0005794,Golgi apparatus; GO:0005739,mitochondrion; GO:0005634,nucleus; GO:0005886,plasma membrane; GO:0005774,vacuolar membrane; GO:0005524,ATP binding; GO:0016887,ATPase activity; GO:0031072,heat shock protein binding; GO:0051787,misfolded protein binding; GO:0044183,protein folding chaperone; GO:0031625,ubiquitin protein ligase …	Hsp70 protein	--	--	--
Cluster-29539.0	53.43	55.24	48.84	123.2	108.53	111.16	1654	1789	1412	4314	3767	3707	1.33185	3.08969e-82	3.45322e-80	up	2103	K13425 WRKY transcription factor 22 | (RefSeq) probable WRKY transcription factor 27 (A)	ko04016: MAPK signaling pathway - plant; ko04626: Plant-pathogen interaction	PREDICTED: probable WRKY transcription factor 53 [Elaeis guineensis]	WRK53_ARATH RecName: Full=Probable WRKY transcription factor 53 {ECO:0000303|PubMed:17369373}; AltName: Full=WRKY DNA-binding protein 53 {ECO:0000303|PubMed:17369373};	A0A384ZTB5_9ASPA SubName: Full=WRKY transcription factor IlWRKY1 {ECO:0000313|EMBL:AXE72992.1};	--	GO:0009507,chloroplast; GO:0005634,nucleus; GO:0003677,DNA binding; GO:0003700,DNA-binding transcription factor activity; GO:0000976,transcription regulatory region sequence-specific DNA binding; GO:0042742,defense response to bacterium; GO:0010150,leaf senescence; GO:0045893,positive regulation of transcription, DNA-templated; GO:0031347,regulation of defense response; GO:2000022,regulation of j…	WRKY DNA -binding domain	WRKY	TF	WRKY
Cluster-38142.0	6.45	6.5	6.98	32.92	36.85	35.15	94	98	95	543	596	548	2.605	3.9922e-82	4.4506e-80	up	1107	K09873 aquaporin TIP | (RefSeq) probable aquaporin TIP1-2 (A)	--	PREDICTED: LOW QUALITY PROTEIN: probable aquaporin TIP1-2 [Phoenix dactylifera]	TIP12_ORYSJ RecName: Full=Probable aquaporin TIP1-2; AltName: Full=Tonoplast intrinsic protein 1-2; Short=OsTIP1;2;	A0A6J0PI84_ELAGV SubName: Full=probable aquaporin TIP1-2 {ECO:0000313|RefSeq:XP_019706267.1};	Aquaporin (major intrinsic protein family)	GO:0016021,integral component of membrane; GO:0005774,vacuolar membrane; GO:0015250,water channel activity; GO:0003674,molecular_function; GO:0005215,transporter activity; GO:0005372,water transmembrane transporter activity; GO:0015267,channel activity; GO:0015318,inorganic molecular entity transmembrane transporter activity; GO:0022803,passive transmembrane transporter activity; GO:0022857,trans…	Major intrinsic protein	--	--	--
Cluster-57058.5	8.7	9.13	8.56	0.44	0.19	0.25	470	514	432	27	11	14	-4.71778	7.57732e-82	8.42599e-80	down	3082	K09338 homeobox-leucine zipper protein | (RefSeq) homeobox-leucine zipper protein ROC2 (A)	--	PREDICTED: homeobox-leucine zipper protein ROC2 [Elaeis guineensis]	ROC2_ORYSJ RecName: Full=Homeobox-leucine zipper protein ROC2; AltName: Full=GLABRA 2-like homeobox protein 2; AltName: Full=HD-ZIP protein ROC2; AltName: Full=Homeodomain transcription factor ROC2; AltName: Full=Protein RICE OUTERMOST CELL-SPECIFIC 2;	A0A6I9RSV4_ELAGV SubName: Full=homeobox-leucine zipper protein ROC2 {ECO:0000313|RefSeq:XP_010931820.1};	--	GO:0005634,nucleus; GO:0003677,DNA binding; GO:0000981,DNA-binding transcription factor activity, RNA polymerase II-specific; GO:0008289,lipid binding; GO:0003674,molecular_function; GO:0003676,nucleic acid binding; GO:0005488,binding; GO:0097159,organic cyclic compound binding; GO:1901363,heterocyclic compound binding; GO:0003700,DNA-binding transcription factor activity; GO:0140110,transcriptio…	START domain	HB-HD-ZIP	TF	HB->HB-HD-ZIP
Cluster-43680.0	52.96	45.39	46.17	130.73	139.3	132.49	1091	973	880	3037	3188	2915	1.68317	9.17204e-82	1.01736e-79	up	1346	K18368 caffeoylshikimate esterase [EC:3.1.1.-] | (RefSeq) caffeoylshikimate esterase-like (A)	ko00940: Phenylpropanoid biosynthesis; ko01100: Metabolic pathways; ko01110: Biosynthesis of secondary metabolites	PREDICTED: caffeoylshikimate esterase-like [Elaeis guineensis]	CSE_ARATH RecName: Full=Caffeoylshikimate esterase; EC=3.1.1.-; AltName: Full=Lysophospholipase 2; Short=LysoPL2;	A0A4S8JZ12_MUSBA RecName: Full=Hydrolase_4 domain-containing protein {ECO:0000259|Pfam:PF12146};	Lysophospholipase	GO:0005783,endoplasmic reticulum; GO:0005794,Golgi apparatus; GO:0016020,membrane; GO:0005634,nucleus; GO:0005886,plasma membrane; GO:0009506,plasmodesma; GO:0003846,2-acylglycerol O-acyltransferase activity; GO:0090430,caffeoyl-CoA: alcohol caffeoyl transferase activity; GO:0016787,hydrolase activity; GO:0016298,lipase activity; GO:0004622,lysophospholipase activity; GO:0009809,lignin biosynthet…	Serine aminopeptidase, S33	--	--	--
Cluster-67923.0	12.69	12.89	11.46	1	1.16	1.11	471	498	396	42	48	44	-3.29532	2.60566e-81	2.8829e-79	down	2201	--	--	interactor of constitutive active ROPs 2, chloroplastic-like isoform X3 [Asparagus officinalis]	ICR2_ARATH RecName: Full=Interactor of constitutive active ROPs 2, chloroplastic; AltName: Full=ROP-interactive partner 2; Flags: Precursor;	A0A5P1E992_ASPOF SubName: Full=Uncharacterized protein {ECO:0000313|EMBL:ONK62428.1};	--	GO:0009507,chloroplast; GO:0005575,cellular_component; GO:0005622,intracellular anatomical structure; GO:0005737,cytoplasm; GO:0009536,plastid; GO:0043226,organelle; GO:0043227,membrane-bounded organelle; GO:0043229,intracellular organelle; GO:0043231,intracellular membrane-bounded organelle; GO:0110165,cellular anatomical entity	--	--	--	--
Cluster-56730.1	769.05	757.21	945.93	0.13	0.3	0.4	5471	5644	6065	1	2	3	-11.4415	3.04795e-81	3.36377e-79	down	689	--	--	--	--	--	--	--	--	--	--	--
Cluster-39445.1	1.68	2.07	1.16	19.2	22.61	22.12	36	46	23	463	537	505	3.90095	7.01512e-81	7.72261e-79	up	1386	K12900 serine/arginine-rich splicing factor 10 | (RefSeq) serine/arginine-rich SC35-like splicing factor SCL30A (A)	ko03040: Spliceosome	PREDICTED: ethylene-responsive transcription factor ABR1 [Elaeis guineensis]	EF110_ARATH RecName: Full=Ethylene-responsive transcription factor ERF110;	A0A6I9RRL6_ELAGV SubName: Full=ethylene-responsive transcription factor ABR1 {ECO:0000313|RefSeq:XP_010930947.1};	--	GO:0005634,nucleus; GO:0003677,DNA binding; GO:0003700,DNA-binding transcription factor activity; GO:0009873,ethylene-activated signaling pathway; GO:0045893,positive regulation of transcription, DNA-templated; GO:0048510,regulation of timing of transition from vegetative to reproductive phase; GO:0003674,molecular_function; GO:0003676,nucleic acid binding; GO:0005488,binding; GO:0097159,organic …	AP2 domain	AP2/ERF-ERF	TF	AP2/ERF->AP2/ERF-ERF
Cluster-44931.0	39.14	40.66	43.76	0.87	0.88	1.16	444	480	454	11	11	14	-5.21038	2.48275e-80	2.72631e-78	down	867	K07213 copper chaperone | (RefSeq) copper transport protein ATX1-like (A)	--	heavy metal-associated isoprenylated plant protein 7-like isoform X2 [Asparagus officinalis]	HIP7_ARATH RecName: Full=Heavy metal-associated isoprenylated plant protein 7 {ECO:0000303|PubMed:21072340, ECO:0000303|PubMed:23368984}; Short=AtHIP07 {ECO:0000303|PubMed:21072340, ECO:0000303|PubMed:23368984}; AltName: Full=Farnesylated protein 3 {ECO:0000303|PubMed:8837031}; Short=AtFP3 {ECO:0000303|PubMed:8837031}; Flags: Precursor;	A0A5P1FMD7_ASPOF SubName: Full=Uncharacterized protein {ECO:0000313|EMBL:ONK77841.1};	Copper chaperone	GO:0005886,plasma membrane; GO:0046914,transition metal ion binding; GO:0046916,cellular transition metal ion homeostasis; GO:0003674,molecular_function; GO:0005488,binding; GO:0043167,ion binding; GO:0043169,cation binding; GO:0046872,metal ion binding; GO:0006873,cellular ion homeostasis; GO:0006875,cellular metal ion homeostasis; GO:0008150,biological_process; GO:0009987,cellular process; GO:0…	Heavy-metal-associated domain	--	--	--
Cluster-67755.15	183.42	177.85	186.92	5.83	5.2	3.52	1046	1044	944	54	32	15	-4.8698	3.39511e-80	3.71887e-78	down	732	K11251 histone H2A | (RefSeq) histone H2A-like (A)	--	hypothetical protein TSUD_108100 [Trifolium subterraneum]	H2A2_MEDTR RecName: Full=Probable histone H2A.2;	A0A2Z6N6N2_TRISU RecName: Full=Histone H2A {ECO:0000256|RuleBase:RU003767};	Histone 2A	GO:0000786,nucleosome; GO:0005634,nucleus; GO:0003677,DNA binding; GO:0046982,protein heterodimerization activity; GO:0003674,molecular_function; GO:0003676,nucleic acid binding; GO:0005488,binding; GO:0097159,organic cyclic compound binding; GO:1901363,heterocyclic compound binding; GO:0005515,protein binding; GO:0046983,protein dimerization activity; GO:0000785,chromatin; GO:0005575,cellular_co…	C-terminus of histone H2A	--	--	--
Cluster-50797.0	65.42	60.16	67.65	197.07	197.01	182.12	511	471	453	1650	1539	1396	1.72181	4.62387e-80	5.05221e-78	up	997	--	--	uncharacterized protein A4U43_C01F35940 [Asparagus officinalis]	--	A0A5P1FW61_ASPOF SubName: Full=Uncharacterized protein {ECO:0000313|EMBL:ONK82083.1};	--	GO:0016021,integral component of membrane; GO:0005575,cellular_component; GO:0016020,membrane; GO:0031224,intrinsic component of membrane; GO:0110165,cellular anatomical entity	--	--	--	--
Cluster-49182.0	4.21	4.74	7.97	75.62	72.34	63.25	53	62	92	1066	1008	846	3.85242	9.69553e-80	1.05674e-77	up	932	K16040 trans-resveratrol di-O-methyltransferase [EC:2.1.1.240] | (RefSeq) trans-resveratrol di-O-methyltransferase (A)	ko00945: Stilbenoid, diarylheptanoid and gingerol biosynthesis; ko01110: Biosynthesis of secondary metabolites	trans-resveratrol di-O-methyltransferase-like [Asparagus officinalis]	POMT3_SINHE RecName: Full=Pluviatolide O-methyltransferase {ECO:0000303|PubMed:26359402}; Short=PhOMT3 {ECO:0000303|PubMed:26359402}; EC=2.1.1.323 {ECO:0000255|PROSITE-ProRule:PRU01020, ECO:0000269|PubMed:26359402};	A0A6V7PUP8_ANACO RecName: Full=Methyltransf_2 domain-containing protein {ECO:0000259|Pfam:PF00891};	Hydroxyindole-O-methyltransferase and related SAM-dependent methyltransferases	GO:0008171,O-methyltransferase activity; GO:0046983,protein dimerization activity; GO:0008757,S-adenosylmethionine-dependent methyltransferase activity; GO:0019438,aromatic compound biosynthetic process; GO:0032259,methylation; GO:0009699,phenylpropanoid biosynthetic process; GO:0009611,response to wounding; GO:0003674,molecular_function; GO:0003824,catalytic activity; GO:0008168,methyltransferas…	--	--	--	--
Cluster-68309.0	56.53	51.8	66.95	5.37	6.27	4.55	863	823	941	92	106	74	-3.23356	1.14865e-79	1.24885e-77	down	1070	--	--	mannose-specific lectin precursor [Polygonatum multiflorum]	LEC_GALNI RecName: Full=Mannose-specific lectin; AltName: Full=Agglutinin; AltName: Full=LecGNA 2; Flags: Precursor;	O24274_POLML SubName: Full=Mannose-specific lectin {ECO:0000313|EMBL:AAC49413.1};	--	GO:0005576,extracellular region; GO:0005537,mannose binding; GO:0003674,molecular_function; GO:0005488,binding; GO:0030246,carbohydrate binding; GO:0036094,small molecule binding; GO:0048029,monosaccharide binding; GO:0005575,cellular_component; GO:0110165,cellular anatomical entity	D-mannose binding lectin	--	--	--
Cluster-49185.0	16.71	17.4	15.08	0.49	0.36	0.48	450	488	377	15	11	14	-4.98496	1.69482e-79	1.8381e-77	down	1700	--	--	protein TOO MANY MOUTHS-like [Asparagus officinalis]	RLP29_ARATH RecName: Full=Receptor like protein 29 {ECO:0000303|PubMed:18434605}; Short=AtRLP29 {ECO:0000303|PubMed:18434605}; Flags: Precursor;	A0A1R3L7S5_ASPOF SubName: Full=Uncharacterized protein {ECO:0000313|EMBL:ONK55658.1};	FOG: Leucine rich repeat	GO:0031225,anchored component of membrane; GO:0016021,integral component of membrane; GO:0005886,plasma membrane; GO:0005575,cellular_component; GO:0016020,membrane; GO:0031224,intrinsic component of membrane; GO:0110165,cellular anatomical entity; GO:0071944,cell periphery	Leucine rich repeat	--	--	--
Cluster-66406.2	52.23	66.51	62.98	197.37	170.96	182.22	1147	1520	1281	4894	4175	4278	1.80822	1.91494e-79	2.07172e-77	up	1417	K22377 E3 ubiquitin-protein ligase listerin [EC:2.3.2.27] | (RefSeq) hypothetical protein (A)	--	uncharacterized protein LOC109839993 [Asparagus officinalis]	GHD7_ORYSJ RecName: Full=Transcription factor GHD7 {ECO:0000305}; AltName: Full=Protein GRAIN NUMBER PLANT HEIGHT AND HEADING DATE 7 {ECO:0000305};	A0A5P1EXA4_ASPOF RecName: Full=CCT domain-containing protein {ECO:0000259|PROSITE:PS51017};	--	GO:0005634,nucleus; GO:0003677,DNA binding; GO:0009908,flower development; GO:0048579,negative regulation of long-day photoperiodism, flowering; GO:0009909,regulation of flower development; GO:0003674,molecular_function; GO:0003676,nucleic acid binding; GO:0005488,binding; GO:0097159,organic cyclic compound binding; GO:1901363,heterocyclic compound binding; GO:0000003,reproduction; GO:0003006,dev…	CCT motif	Others	TR	Others
Cluster-56900.6	68.43	72.89	57.15	166.74	168.48	170	2276	2522	1768	6282	6241	6057	1.55863	2.34634e-79	2.53221e-77	up	2001	K17302 coatomer subunit beta' | (RefSeq) uncharacterized protein LOC123048488 (A)	--	von Willebrand factor, type A [Trema orientalis]	WAV3_ARATH RecName: Full=E3 ubiquitin-protein ligase WAV3 {ECO:0000305}; EC=2.3.2.27 {ECO:0000269|PubMed:22122664}; AltName: Full=Protein WAVY GROWTH 3 {ECO:0000303|PubMed:22122664}; AltName: Full=RING-type E3 ubiquitin transferase WAV3 {ECO:0000305};	A0A7J7FX66_CAMSI RecName: Full=VWFA domain-containing protein {ECO:0000259|PROSITE:PS50234};	--	GO:0005886,plasma membrane; GO:0046872,metal ion binding; GO:0061630,ubiquitin protein ligase activity; GO:0009630,gravitropism; GO:0016567,protein ubiquitination; GO:0048364,root development; GO:0003674,molecular_function; GO:0005488,binding; GO:0043167,ion binding; GO:0043169,cation binding; GO:0003824,catalytic activity; GO:0004842,ubiquitin-protein transferase activity; GO:0016740,transferase…	von Willebrand factor type A domain	--	--	--
Cluster-44146.0	14.74	16.02	15.61	0.16	0.19	0.02	640	724	632	8	9	1	-6.74381	2.60201e-79	2.80124e-77	down	2527	K02541 DNA replication licensing factor MCM3 [EC:5.6.2.3] | (RefSeq) LOW QUALITY PROTEIN: DNA replication licensing factor MCM3 (A)	ko03030: DNA replication	LOW QUALITY PROTEIN: DNA replication licensing factor MCM3 [Asparagus officinalis]	MCM33_MAIZE RecName: Full=DNA replication licensing factor MCM3 homolog 3; EC=3.6.4.12; AltName: Full=Replication origin activator 3; Short=ROA-3;	A0A6I9Q9Z9_ELAGV RecName: Full=DNA helicase {ECO:0000256|ARBA:ARBA00012551}; EC=3.6.4.12 {ECO:0000256|ARBA:ARBA00012551};	DNA replication licensing factor, MCM3 component	GO:0042555,MCM complex; GO:0005634,nucleus; GO:0005524,ATP binding; GO:0003678,DNA helicase activity; GO:0003688,DNA replication origin binding; GO:0016787,hydrolase activity; GO:0003697,single-stranded DNA binding; GO:0006271,DNA strand elongation involved in DNA replication; GO:0000727,double-strand break repair via break-induced replication; GO:1902975,mitotic DNA replication initiation; GO:00…	MCM P-loop domain	--	--	--
Cluster-58841.0	12.25	14.96	13.07	0.88	0.47	0.88	557	711	574	50	26	47	-3.85068	2.85298e-79	3.06391e-77	down	2867	K15333 tRNA guanosine-2'-O-methyltransferase [EC:2.1.1.34] | (RefSeq) uncharacterized protein LOC104224633 (A)	--	PREDICTED: subtilisin-like protease SBT1.1 isoform X1 [Elaeis guineensis]	SBT11_ARATH RecName: Full=Subtilisin-like protease SBT1.1 {ECO:0000303|PubMed:16193095}; EC=3.4.21.- {ECO:0000305}; AltName: Full=Subtilase subfamily 1 member 1 {ECO:0000303|PubMed:16193095}; Short=AtSBT1.1 {ECO:0000303|PubMed:16193095}; Flags: Precursor;	A0A6I9R222_ELAGV SubName: Full=subtilisin-like protease SBT1.1 {ECO:0000313|RefSeq:XP_010919194.3};	--	GO:0005618,cell wall; GO:0031012,extracellular matrix; GO:0005576,extracellular region; GO:0004252,serine-type endopeptidase activity; GO:0006508,proteolysis; GO:0003674,molecular_function; GO:0003824,catalytic activity; GO:0004175,endopeptidase activity; GO:0008233,peptidase activity; GO:0008236,serine-type peptidase activity; GO:0016787,hydrolase activity; GO:0017171,serine hydrolase activity; …	Subtilase family	--	--	--
Cluster-68859.1	15.02	16.52	16.45	72.78	75.43	56.04	533	610	544	2931	2987	2134	2.3001	5.87978e-79	6.29911e-77	up	2119	K13811 3'-phosphoadenosine 5'-phosphosulfate synthase [EC:2.7.7.4 2.7.1.25] | (RefSeq) LOW QUALITY PROTEIN: ATP sulfurylase 1, chloroplastic-like (A)	ko00230: Purine metabolism; ko00261: Monobactam biosynthesis; ko00450: Selenocompound metabolism; ko00920: Sulfur metabolism; ko01100: Metabolic pathways; ko01110: Biosynthesis of secondary metabolites	LOW QUALITY PROTEIN: ATP sulfurylase 1, chloroplastic-like [Asparagus officinalis]	APS1_ARATH RecName: Full=ATP sulfurylase 1, chloroplastic; Short=AtPS1; EC=2.7.7.4; Flags: Precursor;	Q8W1X3_ALLCE RecName: Full=Sulfate adenylyltransferase {ECO:0000256|ARBA:ARBA00012391}; EC=2.7.7.4 {ECO:0000256|ARBA:ARBA00012391};	ATP sulfurylase (sulfate adenylyltransferase)	GO:0009507,chloroplast; GO:0009570,chloroplast stroma; GO:0005886,plasma membrane; GO:0004020,adenylylsulfate kinase activity; GO:0005524,ATP binding; GO:0004781,sulfate adenylyltransferase (ATP) activity; GO:0070814,hydrogen sulfide biosynthetic process; GO:0046686,response to cadmium ion; GO:0001887,selenium compound metabolic process; GO:0000103,sulfate assimilation; GO:0003674,molecular_funct…	ATP-sulfurylase	--	--	--
Cluster-48147.5	816.39	796.78	831.96	305.85	325.42	325.41	10917	11088	10215	4581	4816	4627	-1.15123	1.01901e-78	1.08903e-76	down	972	K08867 WNK lysine deficient protein kinase [EC:2.7.11.1] | (RefSeq) serine/threonine-protein kinase WNK1-like (A)	--	PREDICTED: BURP domain-containing protein 12-like [Phoenix dactylifera]	BURPG_ORYSJ RecName: Full=BURP domain-containing protein 16; Short=OsBURP16; AltName: Full=Protein WGP1; Short=OsWGP1; Flags: Precursor;	A0A427B2D9_ENSVE RecName: Full=BURP domain-containing protein {ECO:0000259|PROSITE:PS51277}; Flags: Fragment;	--	--	BURP domain	--	--	--
Cluster-41729.4	475.34	450.23	494.36	122.72	94.22	104	5694	5613	5424	1643	1247	1323	-1.94569	1.04323e-78	1.1122e-76	down	900	K11855 ubiquitin carboxyl-terminal hydrolase 36/42 [EC:3.4.19.12] | (RefSeq) ubiquitin carboxyl-terminal hydrolase 36 (A)	--	uncharacterized protein A4U43_C03F31490 [Asparagus officinalis]	PRF1_SOLLC RecName: Full=36.4 kDa proline-rich protein;	A0A5P1FH35_ASPOF RecName: Full=AAI domain-containing protein {ECO:0000259|SMART:SM00499};	--	--	Hydrophobic seed protein	--	--	--
Cluster-37709.0	49.95	46.03	49.24	7.71	6.88	7.6	637	611	576	110	97	103	-2.50922	1.09432e-78	1.16384e-76	down	940	--	--	uncharacterized protein LOC110024899 [Phalaenopsis equestris]	--	A0A2I0A4R5_9ASPA RecName: Full=LEA_2 domain-containing protein {ECO:0000259|Pfam:PF03168};	--	GO:0016021,integral component of membrane; GO:0005575,cellular_component; GO:0016020,membrane; GO:0031224,intrinsic component of membrane; GO:0110165,cellular anatomical entity	Late embryogenesis abundant protein	--	--	--
Cluster-54224.0	93.25	110.12	94.48	202.19	215.7	203.32	3544	4362	3343	8684	9132	8252	1.26753	1.25545e-78	1.33199e-76	up	2265	K01754 threonine dehydratase [EC:4.3.1.19] | (RefSeq) LOW QUALITY PROTEIN: threonine dehydratase biosynthetic, chloroplastic-like (A)	ko00260: Glycine, serine and threonine metabolism; ko00290: Valine, leucine and isoleucine biosynthesis; ko01100: Metabolic pathways; ko01110: Biosynthesis of secondary metabolites; ko01200: Carbon metabolism; ko01230: Biosynthesis of amino acids	LOW QUALITY PROTEIN: threonine dehydratase biosynthetic, chloroplastic-like [Asparagus officinalis]	TD1_SOLLC RecName: Full=Threonine dehydratase 1 biosynthetic, chloroplastic {ECO:0000305}; EC=4.3.1.19 {ECO:0000255|RuleBase:RU362012, ECO:0000269|PubMed:21436043}; AltName: Full=SlTD1 {ECO:0000303|PubMed:17416643}; AltName: Full=Threonine deaminase 1 {ECO:0000303|PubMed:21436043}; Flags: Precursor;	A0A1D1YLU5_9ARAE RecName: Full=Threonine dehydratase {ECO:0000256|RuleBase:RU362012}; EC=4.3.1.19 {ECO:0000256|RuleBase:RU362012}; AltName: Full=Threonine deaminase {ECO:0000256|RuleBase:RU362012};	Threonine/serine dehydratases	GO:0009507,chloroplast; GO:0004794,L-threonine ammonia-lyase activity; GO:0030170,pyridoxal phosphate binding; GO:0008652,cellular amino acid biosynthetic process; GO:0009097,isoleucine biosynthetic process; GO:0006567,threonine catabolic process; GO:0003674,molecular_function; GO:0003824,catalytic activity; GO:0016829,lyase activity; GO:0016840,carbon-nitrogen lyase activity; GO:0016841,ammonia-…	Pyridoxal-phosphate dependent enzyme	--	--	--
Cluster-68079.1	132.89	141.6	148.84	48.24	46.46	48.1	2026	2246	2089	825	785	781	-1.36352	1.2631e-78	1.33688e-76	down	1069	K11593 eukaryotic translation initiation factor 2C | (RefSeq) protein argonaute 4B-like (A)	--	uncharacterized protein A4U43_C05F120 [Asparagus officinalis]	AGO4B_ORYSJ RecName: Full=Protein argonaute 4B; Short=OsAGO4b;	A0A5P1END6_ASPOF SubName: Full=Uncharacterized protein {ECO:0000313|EMBL:ONK67446.1};	Translation initiation factor 2C (eIF-2C) and related proteins	GO:0003676,nucleic acid binding; GO:0031047,gene silencing by RNA; GO:0003674,molecular_function; GO:0005488,binding; GO:0097159,organic cyclic compound binding; GO:1901363,heterocyclic compound binding; GO:0008150,biological_process; GO:0008152,metabolic process; GO:0009892,negative regulation of metabolic process; GO:0009987,cellular process; GO:0010467,gene expression; GO:0010468,regulation of…	Piwi domain	--	--	--
Cluster-57952.0	51.36	55.52	46.95	119.86	118.95	123.71	528	599	452	1434	1389	1420	1.4808	2.02284e-78	2.13585e-76	up	1162	K01251 adenosylhomocysteinase [EC:3.3.1.1] | (RefSeq) adenosylhomocysteinase (A)	ko00270: Cysteine and methionine metabolism; ko01100: Metabolic pathways	adenosyl-homocysteine hydrolase, partial [Schiedea laui]	SAHH_PHASS RecName: Full=Adenosylhomocysteinase; Short=AdoHcyase; EC=3.3.1.1; AltName: Full=S-adenosyl-L-homocysteine hydrolase;	A0A5K1A520_9MAGN SubName: Full=Uncharacterized protein {ECO:0000313|EMBL:VVV96558.1}; Flags: Fragment;	S-adenosylhomocysteine hydrolase	GO:0004013,adenosylhomocysteinase activity; GO:0006730,one-carbon metabolic process; GO:0003674,molecular_function; GO:0003824,catalytic activity; GO:0016787,hydrolase activity; GO:0016801,hydrolase activity, acting on ether bonds; GO:0016802,trialkylsulfonium hydrolase activity; GO:0008150,biological_process; GO:0008152,metabolic process; GO:0009987,cellular process; GO:0044237,cellular metaboli…	--	--	--	--
Cluster-26104.0	21.37	18.97	22.12	0.39	0.75	0.99	587	542	564	12	23	29	-4.67762	2.26225e-78	2.3829e-76	down	1701	K13065 shikimate O-hydroxycinnamoyltransferase [EC:2.3.1.133] | (RefSeq) BAHDb7a-2; BAHD family acyltransferase (A)	ko00940: Phenylpropanoid biosynthesis; ko00941: Flavonoid biosynthesis; ko00945: Stilbenoid, diarylheptanoid and gingerol biosynthesis; ko01100: Metabolic pathways; ko01110: Biosynthesis of secondary metabolites	PREDICTED: protein ECERIFERUM 26-like [Phoenix dactylifera]	CR26L_ARATH RecName: Full=Protein ECERIFERUM 26-like; Short=CER26-like; AltName: Full=CER2-like protein 2; Short=CER2-like2;	A0A6I9R131_ELAGV SubName: Full=LOW QUALITY PROTEIN: protein ECERIFERUM 26-like {ECO:0000313|RefSeq:XP_010917798.1};	--	GO:0009535,chloroplast thylakoid membrane; GO:0016747,transferase activity, transferring acyl groups other than amino-acyl groups; GO:0071555,cell wall organization; GO:0009555,pollen development; GO:0042761,very long-chain fatty acid biosynthetic process; GO:0003674,molecular_function; GO:0003824,catalytic activity; GO:0016740,transferase activity; GO:0016746,transferase activity, transferring a…	Transferase family	--	--	--
Cluster-48206.0	31.6	34.09	29.29	5.61	5.74	6.74	957	1054	830	188	190	225	-2.18015	2.5409e-78	2.67001e-76	down	1892	K16297 serine carboxypeptidase-like clade II [EC:3.4.16.-] | (RefSeq) serine carboxypeptidase-like 35 (A)	--	serine carboxypeptidase-like 35 [Asparagus officinalis]	SCP35_ARATH RecName: Full=Serine carboxypeptidase-like 35; EC=3.4.16.-; Flags: Precursor;	A0A5P1F6H2_ASPOF RecName: Full=Carboxypeptidase {ECO:0000256|RuleBase:RU361156}; EC=3.4.16.- {ECO:0000256|RuleBase:RU361156};	Serine carboxypeptidases (lysosomal cathepsin A)	GO:0005576,extracellular region; GO:0005773,vacuole; GO:0004185,serine-type carboxypeptidase activity; GO:0003674,molecular_function; GO:0003824,catalytic activity; GO:0004180,carboxypeptidase activity; GO:0008233,peptidase activity; GO:0008236,serine-type peptidase activity; GO:0008238,exopeptidase activity; GO:0016787,hydrolase activity; GO:0017171,serine hydrolase activity; GO:0070008,serine-t…	Serine carboxypeptidase	--	--	--
Cluster-53035.2	16.92	17.47	18.73	3.35	2.83	3.24	726	782	752	164	135	148	-2.29124	3.13846e-78	3.29006e-76	down	2535	K20027 palmitoyltransferase ZDHHC1/11 [EC:2.3.1.225] | (RefSeq) probable protein S-acyltransferase 22 (A)	--	probable protein S-acyltransferase 22 [Asparagus officinalis]	ZDHC1_ARATH RecName: Full=Probable protein S-acyltransferase 22; EC=2.3.1.225; AltName: Full=Probable palmitoyltransferase At1g69420; AltName: Full=Zinc finger DHHC domain-containing protein At1g69420;	A0A0D2SAY7_GOSRA SubName: Full=Uncharacterized protein {ECO:0000313|EMBL:KJB80282.1};	DHHC-type Zn-finger proteins	GO:0030659,cytoplasmic vesicle membrane; GO:0005783,endoplasmic reticulum; GO:0005794,Golgi apparatus; GO:0016021,integral component of membrane; GO:0005886,plasma membrane; GO:0019706,protein-cysteine S-palmitoyltransferase activity; GO:0018230,peptidyl-L-cysteine S-palmitoylation; GO:0006612,protein targeting to membrane; GO:0003674,molecular_function; GO:0003824,catalytic activity; GO:0016409,…	DHHC palmitoyltransferase	--	--	--
Cluster-68576.9	331.3	318.42	366.61	54.53	70.83	55.49	1817	1818	1789	326	423	318	-2.30054	3.67352e-78	3.8418e-76	down	564	--	--	RecName: Full=Ribosome-inactivating protein charybdin; AltName: Full=rRNA N-glycosidase 2B7U_A Chain A, Ribosome Inactivating Protein Type 1 From Charybdis Maritima Agg	RIP_DRIMA RecName: Full=Ribosome-inactivating protein charybdin; EC=3.2.2.22; AltName: Full=rRNA N-glycosidase;	A0A6I9SGI2_ELAGV RecName: Full=rRNA N-glycosidase {ECO:0000256|ARBA:ARBA00019247, ECO:0000256|RuleBase:RU004915}; EC=3.2.2.22 {ECO:0000256|RuleBase:RU004915};	--	GO:0030598,rRNA N-glycosylase activity; GO:0090729,toxin activity; GO:0006952,defense response; GO:0017148,negative regulation of translation; GO:0003674,molecular_function; GO:0003824,catalytic activity; GO:0016787,hydrolase activity; GO:0016798,hydrolase activity, acting on glycosyl bonds; GO:0016799,hydrolase activity, hydrolyzing N-glycosyl compounds; GO:0030597,RNA glycosylase activity; GO:0…	Ribosome inactivating protein	--	--	--
Cluster-45885.0	48.5	56.11	48.71	107.77	106.58	111.09	844	1014	778	2115	2052	2066	1.29621	3.94335e-78	4.1142e-76	up	1384	K02875 large subunit ribosomal protein L14e | (RefSeq) uncharacterized protein LOC105033615 (A)	ko03010: Ribosome	stem-specific protein TSJT1-like [Asparagus officinalis]	TSJT1_TOBAC RecName: Full=Stem-specific protein TSJT1;	A0A5P1FSM1_ASPOF RecName: Full=DUF3700 domain-containing protein {ECO:0000259|SMART:SM01172};	--	--	Aluminium induced protein	--	--	--
Cluster-67721.12	201.58	198.07	211.26	54.11	64.47	63.42	2735	2721	2549	843	931	901	-1.53249	3.95988e-78	4.12165e-76	down	1577	K11254 histone H4 | (RefSeq) histone H4-like (A)	--	hypothetical protein BRADI_1g05980v3, partial [Brachypodium distachyon]	H41_WHEAT RecName: Full=Histone H4 variant TH011;	A0A446LD78_TRITD RecName: Full=Histone H4 {ECO:0000256|RuleBase:RU000528};	Histone H4	GO:0000786,nucleosome; GO:0005634,nucleus; GO:0003677,DNA binding; GO:0046982,protein heterodimerization activity; GO:0006334,nucleosome assembly; GO:0003674,molecular_function; GO:0003676,nucleic acid binding; GO:0005488,binding; GO:0097159,organic cyclic compound binding; GO:1901363,heterocyclic compound binding; GO:0005515,protein binding; GO:0046983,protein dimerization activity; GO:0006323,D…	Centromere kinetochore component CENP-T histone fold	--	--	--
Cluster-55351.1	84.37	77.9	78.44	181.38	174.57	176.6	795	764	670	1900	1813	1761	1.34598	4.18294e-78	4.34353e-76	up	768	K17756 long-chain-alcohol oxidase [EC:1.1.3.20] | (RefSeq) long-chain-alcohol oxidase FAO4A-like (A)	--	NAC domain-containing protein 83-like [Asparagus officinalis]	NAC83_ARATH RecName: Full=NAC domain-containing protein 83 {ECO:0000303|PubMed:15029955}; Short=ANAC083 {ECO:0000303|PubMed:15029955}; AltName: Full=Protein VND-INTERACTING 2 {ECO:0000303|PubMed:20388856};	A0A5P1E7B9_ASPOF RecName: Full=NAC domain-containing protein {ECO:0000259|PROSITE:PS51005};	--	GO:0005634,nucleus; GO:0003677,DNA binding; GO:0003700,DNA-binding transcription factor activity; GO:0010150,leaf senescence; GO:0045892,negative regulation of transcription, DNA-templated; GO:0009737,response to abscisic acid; GO:0009651,response to salt stress; GO:0016032,viral process; GO:0010089,xylem development; GO:0003674,molecular_function; GO:0003676,nucleic acid binding; GO:0005488,bind…	No apical meristem (NAM) protein	NAC	TF	NAC
Cluster-25532.83	275.2	348.49	280.52	923.45	904.36	844.27	901	1146	785	3052	3084	2729	1.70375	4.24106e-78	4.3935e-76	up	521	K08770 ubiquitin C | (RefSeq) polyubiquitin 11-like (A)	ko04120: Ubiquitin mediated proteolysis	hypothetical protein CFP56_43015 [Quercus suber]	UBQ11_ARATH RecName: Full=Polyubiquitin 11; Contains: RecName: Full=Ubiquitin; Flags: Precursor;	A0A287ECA6_HORVV SubName: Full=Uncharacterized protein {ECO:0000313|EnsemblPlants:HORVU0Hr1G038490.1};	Ubiquitin and ubiquitin-like proteins	GO:0005737,cytoplasm; GO:0005829,cytosol; GO:0005634,nucleus; GO:0003729,mRNA binding; GO:0031386,protein tag; GO:0031625,ubiquitin protein ligase binding; GO:0019941,modification-dependent protein catabolic process; GO:0016567,protein ubiquitination; GO:0006511,ubiquitin-dependent protein catabolic process; GO:0003674,molecular_function; GO:0003676,nucleic acid binding; GO:0003723,RNA binding; G…	Ubiquitin family	--	--	--
Cluster-58439.1	6.16	5.07	5.91	46.31	36.64	36.19	105	90	92	887	692	657	3.00524	8.44439e-78	8.72733e-76	up	1162	--	--	uncharacterized protein LOC109835718 [Asparagus officinalis]	RIP_DRIMA RecName: Full=Ribosome-inactivating protein charybdin; EC=3.2.2.22; AltName: Full=rRNA N-glycosidase;	A0A5P1FF53_ASPOF RecName: Full=rRNA N-glycosidase {ECO:0000256|ARBA:ARBA00019247, ECO:0000256|RuleBase:RU004915}; EC=3.2.2.22 {ECO:0000256|RuleBase:RU004915};	--	GO:0030598,rRNA N-glycosylase activity; GO:0090729,toxin activity; GO:0006952,defense response; GO:0017148,negative regulation of translation; GO:0003674,molecular_function; GO:0003824,catalytic activity; GO:0016787,hydrolase activity; GO:0016798,hydrolase activity, acting on glycosyl bonds; GO:0016799,hydrolase activity, hydrolyzing N-glycosyl compounds; GO:0030597,RNA glycosylase activity; GO:0…	--	--	--	--
Cluster-65924.0	225.93	213.47	250.81	58.27	58.6	63.08	4292	4220	4403	1247	1236	1279	-1.73498	1.01646e-77	1.04805e-75	down	1263	K22369 epoxide hydrolase 4 [EC:3.3.-.-] | (RefSeq) alpha/beta-hydrolase (A)	--	PREDICTED: probable strigolactone esterase DAD2 [Musa acuminata subsp. malaccensis]	D14_ORYSJ RecName: Full=Strigolactone esterase D14 {ECO:0000305}; EC=3.1.-.- {ECO:0000305}; AltName: Full=Protein DWARF 14 {ECO:0000303|PubMed:19542179}; AltName: Full=Protein DWARF 88 {ECO:0000303|PubMed:19603144}; AltName: Full=Protein HIGH-TILLERING DWARF 2 {ECO:0000303|PubMed:19579033};	A0A444CBT5_ENSVE RecName: Full=AB hydrolase-1 domain-containing protein {ECO:0000259|Pfam:PF12697};	--	GO:0005737,cytoplasm; GO:0005634,nucleus; GO:0016787,hydrolase activity; GO:0010223,secondary shoot formation; GO:1901601,strigolactone biosynthetic process; GO:0003674,molecular_function; GO:0003824,catalytic activity; GO:0001763,morphogenesis of a branching structure; GO:0007275,multicellular organism development; GO:0008150,biological_process; GO:0009653,anatomical structure morphogenesis; GO:…	Alpha/beta hydrolase family	--	--	--
Cluster-59504.2	23.32	26.07	24.29	1.16	1.22	1.28	376	440	362	21	23	22	-4.1053	1.02974e-77	1.05926e-75	down	1162	K08066 nuclear transcription factor Y, gamma | (RefSeq) nuclear transcription factor Y subunit C-4-like (A)	--	nuclear transcription factor Y subunit C-3-like [Asparagus officinalis]	NFYC2_ORYSJ RecName: Full=Nuclear transcription factor Y subunit C-2 {ECO:0000305}; Short=OsNF-YC2 {ECO:0000303|PubMed:26542958}; AltName: Full=Transcriptional activator HAP5C {ECO:0000305}; Short=OsHAP5C {ECO:0000303|PubMed:18193457};	A0A5P1ELY5_ASPOF RecName: Full=CBFD_NFYB_HMF domain-containing protein {ECO:0000259|Pfam:PF00808};	CCAAT-binding factor, subunit C (HAP5)	GO:0005737,cytoplasm; GO:0005634,nucleus; GO:0003677,DNA binding; GO:0001228,DNA-binding transcription activator activity, RNA polymerase II-specific; GO:0046982,protein heterodimerization activity; GO:0009908,flower development; GO:0048579,negative regulation of long-day photoperiodism, flowering; GO:0006355,regulation of transcription, DNA-templated; GO:0003674,molecular_function; GO:0003676,nu…	Histone-like transcription factor (CBF/NF-Y) and archaeal histone	NF-YC	TF	NF-Y->NF-YC
Cluster-9156.8	88.46	90.5	94.58	161.49	160.46	158.45	3342	3557	3327	6918	6756	6417	1.0218	1.1152e-77	1.14449e-75	up	2235	K09489 heat shock 70kDa protein 4 | (RefSeq) heat shock 70 kDa protein 8 (A)	--	heat shock 70 kDa protein 8 isoform X1 [Ornithogalum longebracteatum]	HSP7H_ARATH RecName: Full=Heat shock 70 kDa protein 8; AltName: Full=Heat shock protein 70-8; Short=AtHsp70-8; AltName: Full=Heat-shock protein 70T-2;	A0A5P9VQD1_9ASPA SubName: Full=Heat shock protein 70 {ECO:0000313|EMBL:QFX67949.1};	Molecular chaperones HSP70/HSC70, HSP70 superfamily	GO:0005737,cytoplasm; GO:0005524,ATP binding; GO:0016887,ATPase activity; GO:0031072,heat shock protein binding; GO:0051787,misfolded protein binding; GO:0044183,protein folding chaperone; GO:0051082,unfolded protein binding; GO:0034620,cellular response to unfolded protein; GO:0051085,chaperone cofactor-dependent protein refolding; GO:0042026,protein refolding; GO:0009408,response to heat; GO:00…	Hsp70 protein	--	--	--
Cluster-53112.3	358.55	346.13	390.88	993.27	867.27	894.13	4767	4789	4771	14792	12760	12640	1.53171	1.35912e-77	1.39156e-75	up	968	K00549 5-methyltetrahydropteroyltriglutamate--homocysteine methyltransferase [EC:2.1.1.14] | (RefSeq) 5-methyltetrahydropteroyltriglutamate-- homocysteine methyltransferase 2 (A)	ko00270: Cysteine and methionine metabolism; ko00450: Selenocompound metabolism; ko01100: Metabolic pathways; ko01110: Biosynthesis of secondary metabolites; ko01230: Biosynthesis of amino acids	hypothetical protein CISIN_1g024250mg [Citrus sinensis]	METE2_ORYSJ RecName: Full=5-methyltetrahydropteroyltriglutamate--homocysteine methyltransferase 2; EC=2.1.1.14; AltName: Full=Cobalamin-independent methionine synthase 2;	A0A067CZM9_CITSI RecName: Full=Meth_synt_2 domain-containing protein {ECO:0000259|Pfam:PF01717};	Methionine synthase II (cobalamin-independent)	GO:0005829,cytosol; GO:0003871,5-methyltetrahydropteroyltriglutamate-homocysteine S-methyltransferase activity; GO:0008270,zinc ion binding; GO:0009086,methionine biosynthetic process; GO:0032259,methylation; GO:0003674,molecular_function; GO:0003824,catalytic activity; GO:0008168,methyltransferase activity; GO:0008172,S-methyltransferase activity; GO:0016740,transferase activity; GO:0016741,tran…	Cobalamin-independent synthase, Catalytic domain	--	--	--
Cluster-64343.2	51.28	42.86	41.98	142.57	157.96	162.97	1337	1162	1015	4202	4581	4545	1.9749	1.73029e-77	1.76747e-75	up	1629	K00487 trans-cinnamate 4-monooxygenase [EC:1.14.14.91] | (RefSeq) LOW QUALITY PROTEIN: trans-cinnamate 4-monooxygenase-like (A)	ko00130: Ubiquinone and other terpenoid-quinone biosynthesis; ko00940: Phenylpropanoid biosynthesis; ko00941: Flavonoid biosynthesis; ko00945: Stilbenoid, diarylheptanoid and gingerol biosynthesis; ko01100: Metabolic pathways; ko01110: Biosynthesis of secondary metabolites	LOW QUALITY PROTEIN: trans-cinnamate 4-monooxygenase-like [Asparagus officinalis]	TCMO_NARPS RecName: Full=Trans-cinnamate 4-monooxygenase {ECO:0000305}; EC=1.14.14.91 {ECO:0000250|UniProtKB:Q04468}; AltName: Full=Cinnamic acid 4-hydroxylase {ECO:0000303|PubMed:29229969}; Short=C4H {ECO:0000303|PubMed:29229969}; Short=CA4H {ECO:0000305}; AltName: Full=Cytochrome P450 C4H {ECO:0000305};	W0K531_ALBBR SubName: Full=Cinnamic acid 4-hydroxylase {ECO:0000313|EMBL:AHG06398.1};	Cytochrome P450 CYP2 subfamily	GO:0016021,integral component of membrane; GO:0020037,heme binding; GO:0005506,iron ion binding; GO:0016710,trans-cinnamate 4-monooxygenase activity; GO:0009820,alkaloid metabolic process; GO:0003674,molecular_function; GO:0005488,binding; GO:0046906,tetrapyrrole binding; GO:0097159,organic cyclic compound binding; GO:1901363,heterocyclic compound binding; GO:0043167,ion binding; GO:0043169,catio…	Cytochrome P450	--	--	--
Cluster-49440.0	16.27	18.73	18.83	68.24	76.13	77.04	151	180	159	696	770	748	2.22791	2.14269e-77	2.18366e-75	up	776	K09286 EREBP-like factor | (RefSeq) RAP2.6; related to AP2 6 (A)	--	PREDICTED: ethylene-responsive transcription factor ERF037-like [Musa acuminata subsp. malaccensis]	EF110_ARATH RecName: Full=Ethylene-responsive transcription factor ERF110;	A0A4S8JIN9_MUSBA RecName: Full=AP2/ERF domain-containing protein {ECO:0000259|PROSITE:PS51032};	--	GO:0005634,nucleus; GO:0003677,DNA binding; GO:0003700,DNA-binding transcription factor activity; GO:0009873,ethylene-activated signaling pathway; GO:0045893,positive regulation of transcription, DNA-templated; GO:0048510,regulation of timing of transition from vegetative to reproductive phase; GO:0003674,molecular_function; GO:0003676,nucleic acid binding; GO:0005488,binding; GO:0097159,organic …	AP2 domain	AP2/ERF-ERF	TF	AP2/ERF->AP2/ERF-ERF
Cluster-65179.1	10.83	10.94	11.25	34.48	32.23	38.36	364	383	352	1315	1209	1384	1.88119	2.39868e-77	2.43888e-75	up	2023	K20624 12-hydroxyjasmonoyl-L-amino acid 12-hydroxylase / fatty acid hydroxylase [EC:1.14.14.49] | (RefSeq) cytochrome P450 94C1 (A)	--	cytochrome P450 94C1 [Dendrobium catenatum]	C94C1_ARATH RecName: Full=Cytochrome P450 94C1 {ECO:0000305}; EC=1.14.14.49 {ECO:0000269|PubMed:22215670, ECO:0000269|PubMed:26164240}; AltName: Full=12-hydroxyjasmonoyl-L-amino acid 12-hydroxylase {ECO:0000303|PubMed:22215670};	A0A2I0X2N0_9ASPA SubName: Full=Cytochrome P450 94A1 {ECO:0000313|EMBL:PKU82169.1};	Cytochrome P450 CYP4/CYP19/CYP26 subfamilies	GO:0005789,endoplasmic reticulum membrane; GO:0016021,integral component of membrane; GO:0043231,intracellular membrane-bounded organelle; GO:0018685,alkane 1-monooxygenase activity; GO:0020037,heme binding; GO:0005506,iron ion binding; GO:0009611,response to wounding; GO:0003674,molecular_function; GO:0003824,catalytic activity; GO:0004497,monooxygenase activity; GO:0016491,oxidoreductase activi…	Cytochrome P450	--	--	--
[truncated: 10,852 more rows]

## Sheet: 1Y vs 5Y
ID	1Y_1_fpkm	1Y_2_fpkm	1Y_3_fpkm	5Y_1_fpkm	5Y_2_fpkm	5Y_3_fpkm	1Y_1_count	1Y_2_count	1Y_3_count	5Y_1_count	5Y_2_count	5Y_3_count	log2FoldChange	pvalue	padj	regulated	Length	KEGG	KEGG pathway	NR	Swissprot	TrEMBL	KOG	GO	Pfam	TF-Family	TF-Category	TF-Classification
[truncated: 10,610 more rows]

## Sheet: 1Y vs F
ID	1Y_1_fpkm	1Y_2_fpkm	1Y_3_fpkm	F_1_fpkm	F_2_fpkm	F_3_fpkm	1Y_1_count	1Y_2_count	1Y_3_count	F_1_count	F_2_count	F_3_count	log2FoldChange	pvalue	padj	regulated	Length	KEGG	KEGG pathway	NR	Swissprot	TrEMBL	KOG	GO	Pfam	TF-Family	TF-Category	TF-Classification
[truncated: 13,899 more rows]
