# Supplementary material for: Integrative analyses of metabolome and transcriptome reveal the dynamic accumulation and regulatory network in rhizomes and fruits of Polygonatum cyrtonema Hua
Source: BMC Genomics. 2024 Jul 19;25:706. doi: 10.1186/s12864-024-10608-4 (PMC11264994; doi:10.1186/s12864-024-10608-4)
Supplement: Supplementary file 20 — Supplementary Material 20 [file 12864_2024_10608_MOESM20_ESM.xlsx]

## Sheet: 1Y vs 3Y
geneID	1Y-FPKM	3Y-FPKM	5Y-FPKM	F-FPKM
Cluster-10543.2	117.74	153.187	233.347	59.0233
Cluster-10543.3	91.7633	125.93	200.79	43.7833
Cluster-10543.6	103.363	130.823	214.53	45.23
Cluster-11343.6	#N/A	#N/A	#N/A	#N/A
Cluster-11390.26	3.71333	2.45667	2.3	5.55667
Cluster-11628.19	55.7067	82.06	104.75	49.24
Cluster-11628.22	2.36667	4.06667	8.57	1.37
Cluster-11831.5	6.43667	3.37667	3.46667	6.80333
Cluster-11831.7	2.88	1.4	0.983333	2.53
Cluster-11981.1	#N/A	#N/A	#N/A	#N/A
Cluster-1253.10	2.89667	1.61	1.21667	3.25
Cluster-12555.6	15.9933	7.32667	8.04333	34.9033
Cluster-1271.2	#N/A	#N/A	#N/A	#N/A
Cluster-1271.9	37.28	25.1233	23.7233	65.4967
Cluster-13155.15	#N/A	#N/A	#N/A	#N/A
Cluster-13155.16	#N/A	#N/A	#N/A	#N/A
Cluster-13188.6	8.5	9.27333	13.7633	5.75
Cluster-13198.4	957.31	1393.99	1331.98	548.797
Cluster-13210.15	1.83667	1.07667	0.286667	3.65333
Cluster-13560.13	#N/A	#N/A	#N/A	#N/A
Cluster-13586.0	61.4233	79.0667	99.8667	42.1333
Cluster-13586.4	#N/A	#N/A	#N/A	#N/A
Cluster-13649.11	14.5567	9.06333	6.06	17.9567
Cluster-13771.7	4.78667	6.67667	7.49333	2.48
Cluster-14173.2	#N/A	#N/A	#N/A	#N/A
Cluster-14600.8	29.4267	38.7533	37.9833	16.4367
Cluster-14966.5	3.81	1.79667	0.703333	2.95667
Cluster-15181.5	#N/A	#N/A	#N/A	#N/A
Cluster-15357.0	3.50333	2.04	2.22333	4.59667
Cluster-15584.7	4.53667	2.63	2.39	5.53667
Cluster-16014.4	2.84	4.04667	4.97667	1.24333
Cluster-16070.30	#N/A	#N/A	#N/A	#N/A
Cluster-16347.7	#N/A	#N/A	#N/A	#N/A
Cluster-1681.2	#N/A	#N/A	#N/A	#N/A
Cluster-16812.50	3.57333	1.82333	1.31333	5.34
Cluster-16812.79	8.35	6.29	3.69	11.1533
Cluster-16859.4	#N/A	#N/A	#N/A	#N/A
Cluster-16994.2	7.51667	3.90667	4.36333	9.78667
Cluster-17375.6	#N/A	#N/A	#N/A	#N/A
Cluster-17872.1	#N/A	#N/A	#N/A	#N/A
Cluster-18223.2	6.02333	7	9.27	3.59333
Cluster-18243.4	82.4633	138.473	107.573	29.6033
Cluster-18243.5	78.5967	94.54	101.887	34.4667
Cluster-18558.8	24.57	29.44	31.8533	14.0533
Cluster-18558.9	#N/A	#N/A	#N/A	#N/A
Cluster-18640.2	8.38	5.33333	3.78667	7.27333
Cluster-18983.2	384.09	522.16	902.473	225.593
Cluster-18983.3	156.103	242.19	325.093	75.0667
Cluster-18997.9	6.29667	8.11	15.27	0
Cluster-19115.6	69.4767	72.9967	111.883	35.5333
Cluster-19156.2	#N/A	#N/A	#N/A	#N/A
Cluster-19185.1	#N/A	#N/A	#N/A	#N/A
Cluster-19258.3	#N/A	#N/A	#N/A	#N/A
Cluster-19352.3	10.5667	10.6967	19.2433	5.1
Cluster-19548.2	#N/A	#N/A	#N/A	#N/A
Cluster-19719.1	2.20333	1.23667	0.903333	3.11
Cluster-19863.13	3.7	1.64667	1.57	3.60333
Cluster-19987.4	88.2533	105.607	122.203	56.8733
Cluster-20151.2	23.57	26.8933	39.6867	9.29667
Cluster-20188.16	#N/A	#N/A	#N/A	#N/A
Cluster-20188.5	#N/A	#N/A	#N/A	#N/A
Cluster-20309.5	32.58	52.89	65.2267	14.8467
Cluster-20325.0	17.0467	12.48	9.85333	19.75
Cluster-20427.11	#N/A	#N/A	#N/A	#N/A
Cluster-20442.0	#N/A	#N/A	#N/A	#N/A
Cluster-20450.0	#N/A	#N/A	#N/A	#N/A
Cluster-20487.0	5.72333	4.49	2.87667	6.98
Cluster-20643.0	#N/A	#N/A	#N/A	#N/A
Cluster-20783.0	3.09	1.65	1.04	4.30333
Cluster-20799.0	19.4433	28.62	27.75	8.15
Cluster-20823.1	#N/A	#N/A	#N/A	#N/A
Cluster-21022.0	208.23	220.77	286.727	129.29
Cluster-21126.1	2.13667	1.10667	0.446667	2.94333
Cluster-21126.2	#N/A	#N/A	#N/A	#N/A
Cluster-21332.1	#N/A	#N/A	#N/A	#N/A
Cluster-21358.8	#N/A	#N/A	#N/A	#N/A
Cluster-21439.10	2.47333	1.19667	0.94	5.64333
Cluster-21439.3	3.54333	5.65333	4.68667	0
Cluster-21488.0	#N/A	#N/A	#N/A	#N/A
Cluster-21624.4	6.44333	4.19667	2.84667	8.95667
Cluster-21718.0	8.41667	5.49333	4.05667	6.99
Cluster-21990.0	2.26	3.37333	6.94	0.913333
Cluster-22006.0	4.31333	3.01333	2.17333	6.68667
Cluster-22058.0	#N/A	#N/A	#N/A	#N/A
Cluster-22113.0	2.75667	1.62	1.42	3.05667
Cluster-22140.0	17.4633	19.4533	36.4267	4.65
Cluster-22170.4	1.61	1.10333	0.493333	2.47667
Cluster-22358.0	39.58	53.8933	81.5467	40.1367
Cluster-22452.7	#N/A	#N/A	#N/A	#N/A
Cluster-22495.0	16.46	9.23333	5.42333	29.3633
Cluster-22502.1	25.0833	26.07	38.5633	17.08
Cluster-22587.11	15.73	16.7167	24.5567	10.13
Cluster-22587.16	15.5833	20.28	19.45	8.26333
Cluster-22593.0	7.16	3.80333	2.91333	6.77667
Cluster-22642.0	#N/A	#N/A	#N/A	#N/A
Cluster-22703.0	0.42	0.723333	1.77333	0
Cluster-22866.13	26.2033	28.5133	52.0667	16.8667
Cluster-22871.0	#N/A	#N/A	#N/A	#N/A
Cluster-22917.2	6.17	9.46333	11.0267	5.30333
Cluster-22925.0	9.53333	11.3067	16.0867	4.85
Cluster-22930.10	#N/A	#N/A	#N/A	#N/A
Cluster-22954.1	5.4	7.07	9.16	3.51
Cluster-22954.3	78.3633	109.367	131.507	33.2567
Cluster-2303.12	#N/A	#N/A	#N/A	#N/A
Cluster-2303.4	127.743	174.517	233.52	92.05
Cluster-2303.5	142.91	224.53	257.763	97.6733
Cluster-23091.3	1.78333	0.79	0.96	1.87667
Cluster-23098.0	77.3333	47.6933	20.3	99.9633
Cluster-23215.0	#N/A	#N/A	#N/A	#N/A
Cluster-23238.2	25.8767	31.7233	44.0367	20.1167
Cluster-23356.0	5.22333	2.37667	1.53667	7.32333
Cluster-23363.0	7.11333	4.26333	3.06	5.58333
Cluster-23459.4	21.3967	13.9567	9.01	42.6033
Cluster-23480.7	#N/A	#N/A	#N/A	#N/A
Cluster-23550.7	#N/A	#N/A	#N/A	#N/A
Cluster-23556.0	3.33667	2.08667	1.82667	6.69
Cluster-23589.1	#N/A	#N/A	#N/A	#N/A
Cluster-23686.0	3.04667	3.69667	6.73	0.0833333
Cluster-23696.0	#N/A	#N/A	#N/A	#N/A
Cluster-23793.2	63.4467	39.9367	40.3033	83.0533
Cluster-23966.2	#N/A	#N/A	#N/A	#N/A
Cluster-24166.1	#N/A	#N/A	#N/A	#N/A
Cluster-24172.0	10.8967	9.37667	8.66667	16.5133
Cluster-24251.0	12.08	15.5367	18.3533	8.56667
Cluster-24425.0	2.89667	4.39333	5.26667	2.22
Cluster-24486.9	#N/A	#N/A	#N/A	#N/A
Cluster-24487.0	#N/A	#N/A	#N/A	#N/A
Cluster-24520.0	39.7267	29.4967	19.41	32.66
Cluster-24612.0	#N/A	#N/A	#N/A	#N/A
Cluster-24638.17	10.4667	6.18667	3.25667	11.06
Cluster-24638.19	24.59	21.5767	10.0767	30.93
Cluster-24717.0	98.96	157.98	173.28	27.1267
Cluster-24926.0	#N/A	#N/A	#N/A	#N/A
Cluster-24939.1	#N/A	#N/A	#N/A	#N/A
Cluster-25060.2	3.71	5.83333	5.54333	2.38
Cluster-25139.0	28.2033	23.2767	7.82667	43.6333
Cluster-25203.0	2.87	1.6	1.66333	3.73333
Cluster-25282.8	152.7	154.563	286.413	59.1967
Cluster-2533.10	9.15333	15.4833	14.75	8.64
Cluster-25526.5	#N/A	#N/A	#N/A	#N/A
Cluster-25532.103	17.15	26.1867	34.3867	14.6267
Cluster-25532.31	74.3367	102.24	95.3	40.7667
Cluster-25532.33	#N/A	#N/A	#N/A	#N/A
Cluster-25532.69	334.047	431.357	464.997	181.67
Cluster-25656.1	2.49333	1.63	0.336667	5.65333
Cluster-25665.6	60.6067	65.3433	121.97	43.1233
Cluster-26011.3	#N/A	#N/A	#N/A	#N/A
Cluster-26011.4	6.63	4.15	3.28333	9.92
Cluster-26049.1	#N/A	#N/A	#N/A	#N/A
Cluster-26072.0	1.70333	1.80333	4.25333	0.276667
Cluster-26177.1	#N/A	#N/A	#N/A	#N/A
Cluster-26177.2	117.64	157.13	250.53	103.23
Cluster-26257.1	2.89667	1.41667	1.39333	3.06
Cluster-26432.7	#N/A	#N/A	#N/A	#N/A
Cluster-26471.4	7.01	3.95	3.06	5.45
Cluster-26622.3	0.87	1.46667	3.95667	0.0733333
Cluster-26664.18	550.443	945.32	1023.24	69.4967
Cluster-26664.2	1037.09	1732.52	1817.25	104.523
Cluster-26664.29	68.85	111.307	124.353	9.02
Cluster-26664.5	347.62	581.37	773.37	43.1567
Cluster-26664.7	34.89	56.8833	67.84	2.74333
Cluster-26681.0	#N/A	#N/A	#N/A	#N/A
Cluster-26846.21	#N/A	#N/A	#N/A	#N/A
Cluster-26877.17	#N/A	#N/A	#N/A	#N/A
Cluster-26964.5	5.57667	2.80667	3.14333	8.68667
Cluster-26967.2	#N/A	#N/A	#N/A	#N/A
Cluster-27015.3	384.717	433.297	648.563	265.537
Cluster-27015.4	125.067	152.78	201.933	63.2333
Cluster-27023.2	#N/A	#N/A	#N/A	#N/A
Cluster-27038.1	41.16	41.6967	69.7067	28.7533
Cluster-27062.17	364.263	622.273	794.627	482.257
Cluster-27318.0	100.95	132.713	126.837	70.8267
Cluster-27377.9	34.27	19.77	7.43667	36.19
Cluster-27394.0	7.08667	4.46	2.73667	15.8033
Cluster-27623.0	17.4767	8.76667	7.92	30.45
Cluster-27679.4	16.2433	20.2633	25.6633	7.78
Cluster-27698.153	22.9667	27.2233	42.4867	13.7767
Cluster-27698.259	1.51667	0.703333	0.32	1.79667
Cluster-27698.266	2.20667	3.71667	7.78333	0.793333
Cluster-27699.12	4.62667	7.34333	7.21333	3.07667
Cluster-27699.22	13.63	14.33	26.8367	3.32333
Cluster-27699.3	6.32333	9.03333	8.80667	2.11667
Cluster-27768.12	3.56667	4.11667	7.37333	1.79333
Cluster-27768.17	33.9	43.9167	49.0633	13.3767
Cluster-27768.27	53.6067	68.29	70.9033	34.0967
Cluster-27768.39	15.3233	8.85667	7.41	21.6567
Cluster-27858.4	9.49	4.09333	3.82	10.5067
Cluster-27903.1	6.33333	7.49667	9.93333	5.16
Cluster-28055.0	#N/A	#N/A	#N/A	#N/A
Cluster-28055.4	#N/A	#N/A	#N/A	#N/A
Cluster-28218.0	2.69	1.39333	0.5	2.39333
Cluster-28247.1	#N/A	#N/A	#N/A	#N/A
Cluster-28247.3	131.69	161.737	316.587	108.68
Cluster-28247.6	40.13	50.38	82.2833	34.2133
Cluster-28247.7	174.243	214.463	332.103	148.963
Cluster-28438.19	#N/A	#N/A	#N/A	#N/A
Cluster-28635.0	#N/A	#N/A	#N/A	#N/A
Cluster-28691.0	13.74	9.36667	6.87	15.44
Cluster-28807.3	#N/A	#N/A	#N/A	#N/A
Cluster-28888.3	10.33	6.84	3.31333	9.92667
Cluster-28888.5	#N/A	#N/A	#N/A	#N/A
Cluster-28937.2	21.1967	9.76	10.9967	27.4233
Cluster-28967.7	4.57333	7.19333	7.72	0.183333
Cluster-29005.0	25.6733	30.1067	47.98	21.5067
Cluster-29082.20	#N/A	#N/A	#N/A	#N/A
Cluster-29118.12	#N/A	#N/A	#N/A	#N/A
Cluster-29118.7	25.0767	19.3867	18.1833	37.9833
Cluster-29174.0	23.75	14.79	1.9	19.0833
Cluster-29217.0	12.8767	21.56	16.6267	10.8467
Cluster-29239.0	29.3133	41.17	55.4467	23.6333
Cluster-29300.0	10.2933	7.58	5.34667	12.7867
Cluster-29399.3	22.88	36.9967	38.8233	13.5367
Cluster-29399.5	#N/A	#N/A	#N/A	#N/A
Cluster-29568.0	#N/A	#N/A	#N/A	#N/A
Cluster-29640.0	1.23667	1.66	2.2	0.256667
Cluster-29657.6	17.5867	8.28	8.78	25.5733
Cluster-29791.2	#N/A	#N/A	#N/A	#N/A
Cluster-29815.0	51.61	41.6467	24.2767	50.8967
Cluster-29905.1	72.4567	119.527	174.923	83.5767
Cluster-29914.0	1.97	2.59667	3.53667	1.23
Cluster-29923.0	#N/A	#N/A	#N/A	#N/A
Cluster-30013.0	9.79333	10.8833	16.6167	7.89333
Cluster-30144.48	#N/A	#N/A	#N/A	#N/A
Cluster-30373.8	#N/A	#N/A	#N/A	#N/A
Cluster-30427.0	0.586667	0.953333	0.983333	0.0766667
Cluster-30438.1	10.0033	4.91667	5.81	20.0167
Cluster-30466.0	50.8	84.2533	89.9467	1.59333
Cluster-30520.0	#N/A	#N/A	#N/A	#N/A
Cluster-30557.1	#N/A	#N/A	#N/A	#N/A
Cluster-30613.0	9.09667	10.2567	16.56	6.66667
Cluster-30627.0	#N/A	#N/A	#N/A	#N/A
Cluster-30663.0	22.7333	29.1067	39.0833	16.8267
Cluster-30722.0	4.02333	2.01333	3.08	5.38667
Cluster-30912.3	#N/A	#N/A	#N/A	#N/A
Cluster-31122.2	11.2333	7.63	6.36667	12.1967
Cluster-31210.1	#N/A	#N/A	#N/A	#N/A
Cluster-31351.0	6.06667	3.74	4.60333	8.59333
Cluster-31351.1	6.96	3.39	2.06333	8.26667
Cluster-31390.1	15.68	20.1633	25.1933	11.92
Cluster-31446.0	1.67	0.89	1.17667	3.14
Cluster-31739.0	#N/A	#N/A	#N/A	#N/A
Cluster-31739.14	#N/A	#N/A	#N/A	#N/A
Cluster-31829.2	27.55	39.84	40.32	10.9533
Cluster-31907.0	#N/A	#N/A	#N/A	#N/A
Cluster-31936.0	9.14	7.75333	5.33	12.0033
Cluster-31944.1	#N/A	#N/A	#N/A	#N/A
Cluster-31975.2	9.47333	10.6667	16.5	6.74667
Cluster-32041.0	25.9967	32.6133	39.0167	13.9367
Cluster-32041.3	17.4367	24.7967	32.5233	14.48
Cluster-32059.0	22.9367	12.5533	9.27333	51.3867
Cluster-32091.0	#N/A	#N/A	#N/A	#N/A
Cluster-32184.0	15.8933	7.41333	2.55	28.2867
Cluster-32216.41	49.7867	84.5533	248.353	34.99
Cluster-32216.43	59.02	76.0467	124.18	13.56
Cluster-32257.3	#N/A	#N/A	#N/A	#N/A
Cluster-32296.0	44.43	76.71	77.18	1.62667
Cluster-32389.0	18.1467	18.8033	24.9867	10.6633
Cluster-32414.1	53.3233	64.4567	89.8067	36.83
Cluster-32482.0	15.95	8.4	6.72667	28.8133
Cluster-32577.0	6.39667	2.88333	1.79333	19.4633
Cluster-32604.1	3.26	1.8	1.31333	5.22333
Cluster-32611.5	237.56	243.937	392.34	135.11
Cluster-32611.9	40.4267	47.2033	59.29	22.3767
Cluster-32677.17	#N/A	#N/A	#N/A	#N/A
Cluster-32683.2	#N/A	#N/A	#N/A	#N/A
Cluster-32728.0	#N/A	#N/A	#N/A	#N/A
Cluster-32784.4	254.72	540.253	1005.06	168.363
Cluster-32807.0	#N/A	#N/A	#N/A	#N/A
Cluster-32816.0	1.67667	1.02667	0.996667	2.64333
Cluster-32818.1	13.64	6.74667	4.38333	14.3767
Cluster-32859.1	#N/A	#N/A	#N/A	#N/A
Cluster-32859.2	41.4967	53.87	54.1967	7.74
Cluster-32882.0	87.5133	57.7267	38.8033	92.9467
Cluster-32888.0	11.7567	5.19333	4.18667	15.1333
Cluster-33027.0	6.09	9.18	15.99	5.48333
Cluster-33027.4	32.6467	41.11	83.86	12.6833
Cluster-33050.12	29.61	48.2733	48.7233	27.0833
Cluster-33144.4	#N/A	#N/A	#N/A	#N/A
Cluster-33187.1	1.41333	1.05	0.32	1.71667
Cluster-33270.3	#N/A	#N/A	#N/A	#N/A
Cluster-33286.0	#N/A	#N/A	#N/A	#N/A
Cluster-33364.0	#N/A	#N/A	#N/A	#N/A
Cluster-33432.0	#N/A	#N/A	#N/A	#N/A
Cluster-33439.8	#N/A	#N/A	#N/A	#N/A
Cluster-33457.6	#N/A	#N/A	#N/A	#N/A
Cluster-33489.0	#N/A	#N/A	#N/A	#N/A
Cluster-3352.2	128.407	167.357	239.957	85.2667
Cluster-33693.0	15.4167	8.95	6.33667	18.92
Cluster-33718.0	31.05	54.4033	59.5767	19.2767
Cluster-33719.4	77.16	127.32	146.427	16.0667
Cluster-33719.7	25.55	42.3833	37.1967	11.01
Cluster-33736.0	41.3267	24.24	11.1833	37.1667
Cluster-33757.0	1.25667	0.686667	0.416667	2.25333
Cluster-33777.4	7.68667	3.57333	4.76667	11.68
Cluster-33781.6	2.55	2	1.2	5.08333
Cluster-33814.1	#N/A	#N/A	#N/A	#N/A
Cluster-33836.17	29.6033	39.7767	39.51	9.34333
Cluster-33839.1	2.39333	1.45	1.14667	4.08333
Cluster-33842.1	#N/A	#N/A	#N/A	#N/A
Cluster-33868.1	29.7733	45.8267	36.7633	16.9167
Cluster-33894.10	#N/A	#N/A	#N/A	#N/A
Cluster-33907.0	17.01	30.73	74.0433	4.98667
Cluster-33907.1	8.99667	11.2533	14.2733	3.41
Cluster-33970.3	9.58333	13.76	16.51	3.22667
Cluster-34010.1	4.13	3.55	1.61667	5.84
Cluster-34015.0	#N/A	#N/A	#N/A	#N/A
Cluster-34015.1	4.33333	4.05667	2.63	5.84667
Cluster-34084.1	1.85	0.833333	0.68	2.23333
Cluster-34084.3	7.85	4.60667	6.17333	13.4933
Cluster-34186.0	#N/A	#N/A	#N/A	#N/A
Cluster-34282.0	#N/A	#N/A	#N/A	#N/A
Cluster-34350.6	4.96	6.86	14.4233	0.586667
Cluster-34361.0	35.3867	45.3133	96.8633	17.4133
Cluster-34381.4	#N/A	#N/A	#N/A	#N/A
Cluster-34475.2	83.3567	55.1867	50.88	119.183
Cluster-34483.0	49.56	38.9433	29.8933	73.5367
Cluster-34483.1	#N/A	#N/A	#N/A	#N/A
Cluster-34556.0	1.99667	1	0.386667	2.71333
Cluster-34621.0	17.02	24.5033	27.0867	10.87
Cluster-34658.1	2.92667	3.96333	6.83667	2.35667
Cluster-34699.4	4.99667	2.91667	2.32333	7.18
Cluster-34743.3	4.29	1.91667	1.45667	12.5167
Cluster-34757.2	#N/A	#N/A	#N/A	#N/A
Cluster-34757.4	#N/A	#N/A	#N/A	#N/A
Cluster-34796.0	59.6933	81.5867	99.7567	43.56
Cluster-34898.0	10.7	13.4467	20.9033	8.36
Cluster-34913.16	#N/A	#N/A	#N/A	#N/A
Cluster-34922.0	1.07333	0.48	0.573333	1.48667
Cluster-34932.0	#N/A	#N/A	#N/A	#N/A
Cluster-34993.0	8.57667	4.05333	2.15667	12.31
Cluster-35020.0	#N/A	#N/A	#N/A	#N/A
Cluster-35073.0	6.86	3.19667	2.52333	8.16
Cluster-35174.1	5.53333	3.10667	0.923333	8.82
Cluster-35181.2	3.29	4.05667	5.6	2.42667
Cluster-35227.0	7.67667	9.85	15.5833	8.39333
Cluster-35230.3	#N/A	#N/A	#N/A	#N/A
Cluster-35333.0	0.916667	1.5	1.71333	0.476667
Cluster-35357.0	#N/A	#N/A	#N/A	#N/A
Cluster-35536.2	#N/A	#N/A	#N/A	#N/A
Cluster-35536.6	261.297	320.21	393.05	112.163
Cluster-35552.0	1.51333	2.35333	2.34	0.55
Cluster-35586.0	11.9567	19.8833	25.37	11.7767
Cluster-35711.0	#N/A	#N/A	#N/A	#N/A
Cluster-35742.5	23.0667	35.7933	30.5433	19.9433
Cluster-35867.2	228.673	272.643	343.41	147.87
Cluster-35867.4	98.8067	143.003	238.893	83.4967
Cluster-35876.5	2.21667	0.976667	1.38667	3.13
Cluster-36007.0	5.90667	3.31	3.53333	12.0467
Cluster-36035.1	#N/A	#N/A	#N/A	#N/A
Cluster-36090.0	4.17333	1.86333	1.31333	6.01667
Cluster-36139.0	1.82	0.81	1.22	3.07667
Cluster-36148.0	71.05	99.4233	184.033	52.9633
Cluster-36211.22	33.7567	43.0633	67.9367	30.5833
Cluster-36211.25	38.5	57.3833	56.06	30.9667
Cluster-36211.29	78.7433	91.5333	147.933	54.9367
Cluster-36214.0	#N/A	#N/A	#N/A	#N/A
Cluster-36218.0	2.63333	3.66333	4.36667	1.66
Cluster-36330.2	5.07333	2.73	1.83	10.8967
Cluster-36330.6	#N/A	#N/A	#N/A	#N/A
Cluster-36341.0	257.447	140.37	54.96	505.71
Cluster-36369.2	25.3033	13.2633	18.2033	38.6933
Cluster-36422.0	6.74333	9.08667	12.3733	1.77
Cluster-36471.0	4.18333	7.17333	6.79	0.586667
Cluster-36486.0	41.3767	45.89	62.9867	16.3367
Cluster-36499.0	21.6467	11.74	7.62	19.4467
Cluster-36612.0	20.73	27.1033	37.5967	13.0467
Cluster-36671.0	19.17	22.65	27.7333	12.7167
Cluster-36721.0	3.73	5.55	7.99333	4.74
Cluster-36777.0	14.48	19.5933	27.9467	13.08
Cluster-36801.0	7.42333	8.97667	11.9367	5.66
Cluster-36835.1	12.6167	12.7933	16.6067	7.53
Cluster-36864.2	0.813333	0.38	0	1.56333
Cluster-36873.0	58.1967	67.94	72.4467	22.37
Cluster-36873.1	57.9167	70.0933	80.8667	37.79
Cluster-36879.0	5.15	2.43333	1.44667	6.66
Cluster-36920.0	#N/A	#N/A	#N/A	#N/A
Cluster-36920.1	10.1733	17.3833	14.4867	6
Cluster-36926.2	#N/A	#N/A	#N/A	#N/A
Cluster-36968.2	#N/A	#N/A	#N/A	#N/A
Cluster-36975.5	#N/A	#N/A	#N/A	#N/A
Cluster-36979.1	5.01	4	2.51667	5.44667
Cluster-37015.0	#N/A	#N/A	#N/A	#N/A
Cluster-37061.0	#N/A	#N/A	#N/A	#N/A
Cluster-37067.0	#N/A	#N/A	#N/A	#N/A
Cluster-37094.0	#N/A	#N/A	#N/A	#N/A
Cluster-37221.2	236.2	383.973	470.43	264.937
Cluster-37222.0	4.37667	7.24333	8.71667	0.68
Cluster-37285.1	#N/A	#N/A	#N/A	#N/A
Cluster-37296.0	#N/A	#N/A	#N/A	#N/A
Cluster-37372.1	7.96	13.4067	14.6133	4.59667
Cluster-37384.2	#N/A	#N/A	#N/A	#N/A
Cluster-37384.3	7.02	11.0833	14.7833	4.65
Cluster-37409.0	#N/A	#N/A	#N/A	#N/A
Cluster-37446.10	186.667	287.33	251.927	118.253
Cluster-37446.7	#N/A	#N/A	#N/A	#N/A
Cluster-37446.9	158.113	250.44	192.593	93.92
Cluster-37448.0	2.5	3.06	5.07667	0.586667
Cluster-37461.1	94.9667	105.167	186.61	40.9667
Cluster-37461.3	61.2167	75.0233	92.1267	38.33
Cluster-37461.8	161.52	156.013	322.317	62.43
Cluster-37490.1	22.59	12.0967	9.98333	19.18
Cluster-37490.2	#N/A	#N/A	#N/A	#N/A
Cluster-37540.18	6.85333	4.72	1.12	11.5533
Cluster-37540.9	#N/A	#N/A	#N/A	#N/A
Cluster-37550.0	6.89667	3.90333	2.37	7.12
Cluster-37551.0	75.1133	89.6633	142.16	66.7133
Cluster-37573.0	#N/A	#N/A	#N/A	#N/A
Cluster-37600.1	350.663	546.363	826.473	296.203
Cluster-37616.0	6.34333	3.74	2.07	5.97333
Cluster-37625.0	67.1667	69.8833	105.453	44.19
Cluster-37637.1	2.34	3.73667	6.42333	0.483333
Cluster-37676.0	34.3567	27.3967	24.69	48.2567
Cluster-37676.3	268.873	358.817	417.097	158.553
Cluster-37676.4	#N/A	#N/A	#N/A	#N/A
Cluster-37694.0	5.82	3.05333	1.43667	5.39667
Cluster-37728.0	28.5	37.4733	91.17	17.1733
Cluster-37730.1	#N/A	#N/A	#N/A	#N/A
Cluster-37800.0	95.23	117.013	153.543	73.5333
Cluster-37828.2	14.37	15.7	22.1833	3.86
Cluster-37850.0	2.85	3.44667	8.38333	0.593333
Cluster-3791.3	102.983	142.9	154.117	77.8933
Cluster-37938.1	3.81	2.12333	1.2	3.32
Cluster-37940.0	0.776667	0.35	0.43	1.03
Cluster-37962.0	4.17333	6.13	7.67667	0.37
Cluster-38019.0	4.82	4.21333	2.15333	7.91
Cluster-38122.1	13.61	9.57667	5.36667	19.26
Cluster-38122.5	13.9133	8.50667	8.23	19.61
Cluster-38148.1	35.5933	48.92	78.26	34.8633
Cluster-38148.7	41.5733	68.6033	55.6333	38.0733
Cluster-38158.0	#N/A	#N/A	#N/A	#N/A
Cluster-38183.8	5.51333	9.21	21.5533	0.85
Cluster-38239.1	3.79667	2.18	1.47667	7.11333
Cluster-38247.1	278.803	432.27	416.797	189.89
Cluster-38304.1	4.12333	3.36667	0.993333	6.84667
Cluster-38326.0	7.81333	3.43	4.32667	11.7
Cluster-38347.0	#N/A	#N/A	#N/A	#N/A
Cluster-38356.0	20.3267	26.1133	24.5967	12.23
Cluster-38459.3	15.85	21.6167	32.9167	10.9333
Cluster-38486.0	12.1533	17.9833	31.7333	11.2133
Cluster-38496.0	4.32667	2.12	0.253333	4.06333
Cluster-3850.1	18.0333	8.03667	5.30667	24.16
Cluster-38523.1	127.47	163.337	164.207	83.95
Cluster-38536.1	5.09667	3.80667	1.79667	9.68333
Cluster-38551.0	81.5533	116.783	179.267	81.96
Cluster-38556.0	#N/A	#N/A	#N/A	#N/A
Cluster-38592.1	7.80333	4.92333	5.04667	10.2767
Cluster-38616.3	#N/A	#N/A	#N/A	#N/A
Cluster-38698.0	#N/A	#N/A	#N/A	#N/A
Cluster-38711.0	40.09	52.75	59.9033	29.0233
Cluster-38780.2	12.2633	14.6333	14.25	8.28667
Cluster-38804.0	4.24	2.75667	1.99	4.18
Cluster-38820.0	496.397	572.737	1008.92	345.067
Cluster-38854.0	14.1167	6.47333	3.58667	11.43
Cluster-38898.0	6.05333	8.59	10.9367	4.15
Cluster-38908.1	25.2733	25.9267	33.65	15.4533
Cluster-38925.1	106.34	133.823	167.233	65.54
Cluster-38931.0	1.98333	1.15667	0.636667	2.23333
Cluster-38937.0	#N/A	#N/A	#N/A	#N/A
Cluster-38938.0	#N/A	#N/A	#N/A	#N/A
Cluster-38976.0	1.82	0.816667	0.143333	2.78667
Cluster-39008.1	#N/A	#N/A	#N/A	#N/A
Cluster-39117.0	2.49667	3.11333	4.54667	0.986667
Cluster-39200.4	8.32	4.39667	3.69	7.40667
Cluster-39207.1	3.54333	4.24	5.51	1.42
Cluster-39266.0	3.31667	1.43333	1.30667	4.07333
Cluster-39273.2	3.12667	2.06333	1.75667	3.79
Cluster-39273.4	1.29	0.836667	0.3	2.57333
Cluster-39284.28	74.7967	37.03	11.1967	75.5933
Cluster-39284.32	51.5367	31.4067	9.01333	38.5167
Cluster-39284.9	37.5867	16.3467	3.18333	26.6733
Cluster-39330.1	#N/A	#N/A	#N/A	#N/A
Cluster-39340.0	1.77333	2.64333	3.34	0.446667
Cluster-39415.4	18.34	30.0967	25.5867	14.0133
Cluster-39470.0	6.20333	3.49	2.86333	6.04667
Cluster-39484.0	49.0967	80.5133	103.92	37.4867
Cluster-39501.6	387.04	484.147	545.49	246.817
Cluster-39511.12	5.11333	6.43	9.59333	1.10667
Cluster-39560.1	144.233	209.28	175.78	111.61
Cluster-39576.0	2.20667	2.76	5.05333	0.936667
Cluster-39582.0	3.74333	5.11	6.85	2.07
Cluster-39680.0	4.36	5.34	10.28	0.85
Cluster-39770.2	73.14	91.9433	136.033	25.4533
Cluster-39790.0	#N/A	#N/A	#N/A	#N/A
Cluster-39812.0	8.26333	11.6633	13.4667	6.33
Cluster-39834.0	410.097	215.477	117.557	311.03
Cluster-39910.0	12.85	10.05	5.81	12.5567
Cluster-39922.0	27.0233	38.3067	47.6633	9.42
Cluster-39932.0	928.32	977.777	1495.46	548.35
Cluster-39987.0	2.53	1.55	0.33	4.69667
Cluster-40010.0	#N/A	#N/A	#N/A	#N/A
Cluster-40018.5	87.4633	54.99	27.2133	77.7
Cluster-40043.2	#N/A	#N/A	#N/A	#N/A
Cluster-40082.0	50.1733	62.6033	118.14	9.57333
Cluster-40087.0	117.817	138.157	171.333	47.73
Cluster-40087.2	36.7567	20.2733	19.2233	35.4767
Cluster-40270.0	7.10333	4.31333	1.94	5.29
Cluster-40316.0	18.6267	25.5867	26.26	3.52667
Cluster-40354.0	31.88	48.6967	60.5967	22.0233
Cluster-40386.2	4.14667	3.11667	2.03333	6.52
Cluster-40404.0	23.44	14.0867	9.85	25.4733
Cluster-40466.3	#N/A	#N/A	#N/A	#N/A
Cluster-40466.6	#N/A	#N/A	#N/A	#N/A
Cluster-40466.7	#N/A	#N/A	#N/A	#N/A
Cluster-40496.19	213.327	257.71	308.187	132.953
Cluster-40496.21	250.987	294.99	487.303	234.427
Cluster-40526.6	4.1	4.77667	6	0.633333
Cluster-40538.1	60.69	67.1	109.887	51.6333
Cluster-40549.1	15.9633	10.3133	9.88667	22.2067
Cluster-40557.0	16.3567	18.2867	22.2933	9.00667
Cluster-40568.0	9.19	15.96	17.7767	6.65333
Cluster-40580.0	#N/A	#N/A	#N/A	#N/A
Cluster-40638.0	3.09333	2.28	1.92667	5.78667
Cluster-40647.0	#N/A	#N/A	#N/A	#N/A
Cluster-40662.0	189.633	238.373	361.4	134.63
Cluster-40677.0	9.27667	15.7467	62.1	0.243333
Cluster-40690.0	9.90667	8.21	5.66333	16.0167
Cluster-40690.2	7.98667	5.96	4.51667	14.59
Cluster-40739.8	#N/A	#N/A	#N/A	#N/A
Cluster-40746.0	5.32333	2.85	3.75333	9.48333
Cluster-40790.1	32.18	44.6567	38.79	20.0567
Cluster-40870.0	#N/A	#N/A	#N/A	#N/A
Cluster-40879.0	#N/A	#N/A	#N/A	#N/A
Cluster-40901.0	#N/A	#N/A	#N/A	#N/A
Cluster-40951.0	#N/A	#N/A	#N/A	#N/A
Cluster-40963.0	5.89	4.37	2.76333	13.1467
Cluster-40992.0	20.03	11.5333	7.40667	14.4833
Cluster-40992.2	#N/A	#N/A	#N/A	#N/A
Cluster-41030.0	#N/A	#N/A	#N/A	#N/A
Cluster-41032.0	11.9033	17.75	21.96	3.77
Cluster-41061.0	5.62	2.69667	3.89667	7.92667
Cluster-41084.0	5.06333	8.74333	17.1133	5.24667
Cluster-41089.1	19.3967	23.24	25.1633	8.49
Cluster-41102.0	#N/A	#N/A	#N/A	#N/A
Cluster-41109.0	#N/A	#N/A	#N/A	#N/A
Cluster-41164.0	18.65	24.33	39.62	5.90333
Cluster-41184.1	28.78	12.52	13.11	35.9067
Cluster-41239.0	20.6933	12.38	9.66333	32.04
Cluster-41240.3	21.2867	29.2467	27.8633	15.7733
Cluster-41274.0	13.7433	9.36667	6.62333	17.21
Cluster-41291.3	17.9567	26.02	36.3633	4.05333
Cluster-41314.2	56.8933	58.4	89.1433	33.0567
Cluster-41335.9	5.83667	4.75	4.01	7.86333
Cluster-41353.1	#N/A	#N/A	#N/A	#N/A
Cluster-41353.2	32.46	16.8267	12.8867	28.45
Cluster-41366.2	62.7367	90.2367	98.51	27.3567
Cluster-41381.0	2.33333	1.71333	0.963333	3.51667
Cluster-41428.0	10.2433	10.91	14.17	6.30333
Cluster-41540.1	7.00667	4.50667	2.58667	12.3333
Cluster-41603.1	90.7033	92.3567	136.65	62.65
Cluster-41606.1	131.403	197.577	168.54	85.0667
Cluster-41646.0	#N/A	#N/A	#N/A	#N/A
Cluster-41648.0	5.28	2.44333	2.61	5.45
Cluster-41654.1	0.923333	1.33	2.44333	0.213333
Cluster-41667.3	135.29	218.35	238.027	115.59
Cluster-41684.0	#N/A	#N/A	#N/A	#N/A
Cluster-41703.0	34.1433	47.4867	90.1633	20.1467
Cluster-41749.0	7.14333	10.6433	16.2633	8.54333
Cluster-41818.8	12.2067	19.0333	19.0767	9.57
Cluster-41825.0	0.956667	0.513333	0.0866667	1.04667
Cluster-41840.1	#N/A	#N/A	#N/A	#N/A
Cluster-41844.3	2.84667	2.01333	1.46	3.44667
Cluster-41864.0	1.57333	0.77	0.62	2.11667
Cluster-41897.12	4.30667	7.19	9.93	1.74
Cluster-41897.6	45.3467	26.8	27.7733	91.9767
Cluster-41904.1	5.76	8.36667	10.2867	3
Cluster-41926.1	#N/A	#N/A	#N/A	#N/A
Cluster-41978.2	2.26	3.70333	5.78667	0.593333
Cluster-42012.1	12.1733	14.07	14.8267	4.80333
Cluster-42017.0	#N/A	#N/A	#N/A	#N/A
Cluster-4202.22	0.903333	0.676667	0.483333	1.00667
Cluster-42051.0	#N/A	#N/A	#N/A	#N/A
Cluster-42110.1	#N/A	#N/A	#N/A	#N/A
Cluster-42142.0	73.39	99.3033	98.04	50.3133
Cluster-42160.0	40.5233	40.4567	63.2933	14.8867
Cluster-42227.0	14.23	7.21667	8.27333	21.34
Cluster-42268.0	24.22	21.6933	3.46333	39.2233
Cluster-42324.0	2.94	1.35333	0.426667	8.38667
Cluster-42330.1	#N/A	#N/A	#N/A	#N/A
Cluster-42364.3	11.3833	17.0533	24.5767	7.43333
Cluster-42368.0	#N/A	#N/A	#N/A	#N/A
Cluster-42393.0	14.7267	21.22	21.6367	10.8667
Cluster-42425.0	#N/A	#N/A	#N/A	#N/A
Cluster-42448.3	1.74333	0.946667	0.94	2.53333
Cluster-42490.0	#N/A	#N/A	#N/A	#N/A
Cluster-42491.0	2.67333	1.26667	0.56	4.18
Cluster-42493.5	4.29	6.46	5.81333	1.97333
Cluster-42493.9	26.87	34.6567	34.97	19.6767
Cluster-42499.0	#N/A	#N/A	#N/A	#N/A
Cluster-42500.0	#N/A	#N/A	#N/A	#N/A
Cluster-42525.5	57.96	74.7	96.5267	19.6467
Cluster-42530.0	#N/A	#N/A	#N/A	#N/A
Cluster-42575.0	37.5233	24.65	14.2533	40.08
Cluster-42576.2	#N/A	#N/A	#N/A	#N/A
Cluster-42599.0	41.6467	22.0133	17.72	32.9233
Cluster-42627.0	10.42	5.82	3.63333	8.29333
Cluster-42677.20	#N/A	#N/A	#N/A	#N/A
Cluster-42703.0	38.1133	46.94	68.54	31.4133
Cluster-42712.0	53.21	83.08	76.2467	25.77
Cluster-42721.0	#N/A	#N/A	#N/A	#N/A
Cluster-42740.3	3.48667	1.82	1.68667	5.21333
Cluster-42741.2	#N/A	#N/A	#N/A	#N/A
Cluster-42742.0	#N/A	#N/A	#N/A	#N/A
Cluster-42786.0	11.8633	15.6333	22.8933	13.3333
Cluster-42812.0	10.04	11.74	18.74	3.46667
Cluster-42838.0	#N/A	#N/A	#N/A	#N/A
Cluster-42855.0	14.9667	24.78	20.3667	10.4133
Cluster-42866.0	#N/A	#N/A	#N/A	#N/A
Cluster-42873.0	77.8033	91.1667	97.9633	48.24
Cluster-42920.2	#N/A	#N/A	#N/A	#N/A
Cluster-42956.1	18.6767	27.23	25.0533	13.8833
Cluster-42965.3	#N/A	#N/A	#N/A	#N/A
Cluster-42965.4	#N/A	#N/A	#N/A	#N/A
Cluster-42965.8	#N/A	#N/A	#N/A	#N/A
Cluster-42988.0	5.31333	6.14	13.1033	0.0433333
Cluster-43030.0	3.55667	5.55	8.19667	3.00333
Cluster-43034.1	7.38667	5.04333	2.90333	9.02333
Cluster-43064.1	19.7467	32.77	38.9	13.0533
Cluster-43101.0	#N/A	#N/A	#N/A	#N/A
Cluster-43114.6	#N/A	#N/A	#N/A	#N/A
Cluster-43115.4	71.29	93.2967	84.8933	35.8
Cluster-43175.2	51.0033	88.3167	93.19	10.74
Cluster-43198.0	118.683	128.843	200.483	84.39
Cluster-43198.2	319.72	423.303	837.497	218.183
Cluster-43224.0	2.46667	1.93667	1.87	3.59333
Cluster-43264.0	5.30667	3.35667	1.31333	6.85333
Cluster-43275.1	11.5667	18.9767	20.0533	7.59667
Cluster-43285.1	4.5	3.31	2.28667	7.96333
Cluster-43328.0	35.9567	35.3933	23.46	49.5833
Cluster-43329.0	7.75333	3.59333	2.83	9.89333
Cluster-43368.0	1.07333	0.486667	0.31	1.77333
Cluster-43405.0	63.2933	48.5867	46.9167	93.5667
Cluster-43437.0	41.2067	34.36	11.38	62.6267
Cluster-43473.0	105.277	57.0233	47.84	84.5367
Cluster-43484.0	#N/A	#N/A	#N/A	#N/A
Cluster-43510.0	15.0867	17.7733	38.0033	10.45
Cluster-43517.0	45.6533	69.9233	93.8333	2.78667
Cluster-43561.0	#N/A	#N/A	#N/A	#N/A
Cluster-43607.2	#N/A	#N/A	#N/A	#N/A
Cluster-43610.0	4.32667	5.67333	6.61667	0.63
Cluster-43611.0	766.037	1000.6	1418.77	565.227
Cluster-43618.0	#N/A	#N/A	#N/A	#N/A
Cluster-43669.0	51.3267	81.1033	72.0367	5.03667
Cluster-43670.0	9.23667	14.3167	13.7067	7.47667
Cluster-43713.0	#N/A	#N/A	#N/A	#N/A
Cluster-43759.0	#N/A	#N/A	#N/A	#N/A
Cluster-43771.0	33.2533	33.27	50.6433	12.0933
Cluster-43790.0	0.573333	0.426667	0.206667	0.606667
Cluster-43811.11	27.26	41.1167	39.7	8.76667
Cluster-43815.0	82.14	98.5133	117.64	54.7833
Cluster-43841.0	160.937	199.387	304.683	25.1267
Cluster-43858.2	7.41667	11.4867	9.73333	5.95333
Cluster-43875.2	11.7633	6.15	2.73333	13.18
Cluster-43904.0	#N/A	#N/A	#N/A	#N/A
Cluster-43911.0	16.33	12.4833	10	30.6267
Cluster-43923.3	83.64	127.55	142.077	63.1367
Cluster-43939.0	12.8367	16.24	15.2233	8.89667
Cluster-43949.0	13.84	17.3133	18.2333	8.35
Cluster-43958.1	22.1933	12.1033	13.6367	33.2233
Cluster-43974.0	2.10333	1.19	1.20333	3.72333
Cluster-43978.0	33.7767	37.73	48.0933	10.8
Cluster-43987.2	#N/A	#N/A	#N/A	#N/A
Cluster-43988.0	#N/A	#N/A	#N/A	#N/A
Cluster-43993.0	#N/A	#N/A	#N/A	#N/A
Cluster-44023.0	#N/A	#N/A	#N/A	#N/A
Cluster-44057.6	7.5	5.92333	4.42667	10.0033
Cluster-44066.0	3.29333	4.19	6.24	2.06
Cluster-44128.2	6	3.03	1.22333	5.37
Cluster-44134.0	#N/A	#N/A	#N/A	#N/A
Cluster-44142.5	5.89667	3.34667	1.59	18.2733
Cluster-44160.0	2.58667	3.47	5.19667	1.03667
Cluster-44162.0	#N/A	#N/A	#N/A	#N/A
Cluster-44200.0	124.397	148.633	185.113	70.87
Cluster-44204.0	4.49667	6.10667	5.51333	1.72333
Cluster-44211.0	159.73	196.43	309.56	100.28
Cluster-44213.1	16.98	24.3833	32.5867	11.1267
Cluster-44245.0	7.03667	3.54333	2.38	5.13667
Cluster-44267.0	32.3867	26.9667	24.4867	51.9733
Cluster-44273.1	6.07	9.19	8.17333	4.21
Cluster-44279.0	#N/A	#N/A	#N/A	#N/A
Cluster-44328.0	#N/A	#N/A	#N/A	#N/A
Cluster-44347.0	8.68333	5.43667	4.14667	6.73667
Cluster-44355.0	2.58	1.41333	1.68	3.34
Cluster-44357.2	97.8033	73.5067	48.5767	153.34
Cluster-44369.0	36.1067	21.4767	16.0733	34.3067
Cluster-44380.0	9.22667	14.7233	20.8333	1.59333
Cluster-44388.0	#N/A	#N/A	#N/A	#N/A
Cluster-44436.0	#N/A	#N/A	#N/A	#N/A
Cluster-44457.2	24.8267	31.3167	51.8233	21.3667
Cluster-44473.1	#N/A	#N/A	#N/A	#N/A
Cluster-44487.0	#N/A	#N/A	#N/A	#N/A
Cluster-44487.3	17.5067	8.31	9.65	20.1533
Cluster-44546.0	#N/A	#N/A	#N/A	#N/A
Cluster-44560.3	#N/A	#N/A	#N/A	#N/A
Cluster-44586.5	#N/A	#N/A	#N/A	#N/A
Cluster-44614.1	#N/A	#N/A	#N/A	#N/A
Cluster-44645.0	4.64333	2.31333	3.12333	8.82667
Cluster-44669.0	#N/A	#N/A	#N/A	#N/A
Cluster-44679.1	#N/A	#N/A	#N/A	#N/A
Cluster-44696.0	13.6667	18.3767	21.9867	2.43667
Cluster-44704.1	#N/A	#N/A	#N/A	#N/A
Cluster-44706.0	#N/A	#N/A	#N/A	#N/A
Cluster-44711.0	30.1233	13.5467	14.8933	37.2433
Cluster-44711.4	55.1533	28.1333	26.53	71.5567
Cluster-44721.1	#N/A	#N/A	#N/A	#N/A
Cluster-44732.0	4.55	2.05667	2.30667	4.52333
Cluster-44736.0	#N/A	#N/A	#N/A	#N/A
Cluster-44736.1	35.09	39.6833	55.3633	23.9967
Cluster-44736.2	#N/A	#N/A	#N/A	#N/A
Cluster-44749.1	#N/A	#N/A	#N/A	#N/A
Cluster-44751.0	#N/A	#N/A	#N/A	#N/A
Cluster-44756.0	73.5167	86.3	90.95	33.37
Cluster-44758.2	9.48667	6.96333	4.68667	9.14667
Cluster-44770.3	6.62	3.68333	2.35333	5.04667
Cluster-44776.0	#N/A	#N/A	#N/A	#N/A
Cluster-44799.1	19.2067	28.3133	56.45	12.8
Cluster-44824.2	#N/A	#N/A	#N/A	#N/A
Cluster-44824.5	129.283	228.477	278.097	137.663
Cluster-44825.3	39.7767	41.3067	68.37	19.6833
Cluster-44883.0	12.9767	17.5167	27.02	4.56667
Cluster-44939.1	#N/A	#N/A	#N/A	#N/A
Cluster-44939.2	#N/A	#N/A	#N/A	#N/A
Cluster-44952.8	0.643333	1.03	1.98	0.17
Cluster-44960.0	83.2367	104.61	195.153	70.19
Cluster-44960.1	23.8233	34.83	67.3467	24.96
Cluster-44983.0	7.77667	3.78667	5.26333	10.6333
Cluster-44987.1	21	22.64	27.11	10.4433
Cluster-45015.0	115.44	147.027	224.227	58.4
Cluster-45044.1	8.84	11.89	13.84	4.82
Cluster-45129.4	25.6233	37.65	48.4433	14.4667
Cluster-45137.0	33.57	47.3967	84.94	30
Cluster-45137.1	36.2633	50.0333	91.3833	27.2167
Cluster-45137.2	2.64	3.77	4.11	1.89
Cluster-45151.2	4.19667	5.35667	8.66333	3.94333
Cluster-45166.0	30.18	17.9633	13.4333	76.0533
Cluster-45166.1	#N/A	#N/A	#N/A	#N/A
Cluster-45175.1	23.46	15.4667	13.1167	34.03
Cluster-45175.2	6.30667	4.81	3.52333	9.41333
Cluster-45183.3	3.94	2.49667	2.38667	6.46667
Cluster-45186.11	#N/A	#N/A	#N/A	#N/A
Cluster-45231.0	#N/A	#N/A	#N/A	#N/A
Cluster-45285.0	10.2433	14.6867	17.1233	6.26667
Cluster-45306.0	#N/A	#N/A	#N/A	#N/A
Cluster-45337.0	22.3167	10.27	9.2	28.5867
Cluster-45478.0	#N/A	#N/A	#N/A	#N/A
Cluster-45479.2	128.99	138.107	203.013	89.4267
Cluster-45479.7	#N/A	#N/A	#N/A	#N/A
Cluster-45523.0	5.42333	9.26	10.2867	3.47667
Cluster-45567.0	#N/A	#N/A	#N/A	#N/A
Cluster-45578.4	2.76	1.75333	0.55	5.32
Cluster-45585.3	37.1967	55.2533	46.38	2.82667
Cluster-45589.1	25.16	38.6767	31.96	8.29333
Cluster-45591.1	57.2367	25.83	32.88	94.93
Cluster-45641.0	6.63667	4.35667	3.89333	9.69
Cluster-45680.0	#N/A	#N/A	#N/A	#N/A
Cluster-45713.0	#N/A	#N/A	#N/A	#N/A
Cluster-45744.0	8.26	4.91333	2.34	14.5867
Cluster-45761.0	#N/A	#N/A	#N/A	#N/A
Cluster-45776.1	#N/A	#N/A	#N/A	#N/A
Cluster-45823.2	2.03333	0.89	1.22333	2.36333
Cluster-45854.0	8.80333	13.2567	13.02	0.98
Cluster-45854.2	12.6967	17.5967	19.54	1.56
Cluster-45873.1	23.37	27.39	38.96	18.8867
Cluster-45875.2	80.5433	131.977	150.277	71.6533
Cluster-45940.0	5.31667	3.96	3.05667	5.90667
Cluster-45975.0	#N/A	#N/A	#N/A	#N/A
Cluster-45988.0	71.0933	42.2567	21.1467	82.9467
Cluster-46001.1	#N/A	#N/A	#N/A	#N/A
Cluster-46004.31	#N/A	#N/A	#N/A	#N/A
Cluster-46013.0	5.16	3.33333	3.77	7.99667
Cluster-46029.2	3.10333	5.17	6.37	1.84333
Cluster-46083.0	#N/A	#N/A	#N/A	#N/A
Cluster-46090.0	#N/A	#N/A	#N/A	#N/A
Cluster-46093.0	6.44	6.87333	11.0033	4.83667
Cluster-46132.1	#N/A	#N/A	#N/A	#N/A
Cluster-46162.0	12.3333	15.0567	14.2933	8.29333
Cluster-46184.2	#N/A	#N/A	#N/A	#N/A
Cluster-46184.5	#N/A	#N/A	#N/A	#N/A
Cluster-46187.0	22.5033	36.7167	51.8233	16.3433
Cluster-46250.7	#N/A	#N/A	#N/A	#N/A
Cluster-46250.8	62.07	102.12	115.217	36.3767
Cluster-46252.5	5.60667	3.61667	2.76	5.87
Cluster-46261.0	7.29667	4.52333	3.76333	10.15
Cluster-46275.0	#N/A	#N/A	#N/A	#N/A
Cluster-46276.4	53.08	58.3767	76.7367	23.32
Cluster-46282.1	0.866667	0.43	0.0566667	0.726667
Cluster-46285.0	8.67	9.32	17.8067	5.44
Cluster-46286.0	1.73667	0.876667	0.99	2.31333
Cluster-46303.0	16.0933	10.0933	8.30333	36.7467
Cluster-46331.0	49.1067	36.25	31.28	81.1433
Cluster-46331.1	11.24	8.74667	4.25667	21.02
Cluster-46337.0	#N/A	#N/A	#N/A	#N/A
Cluster-46340.0	#N/A	#N/A	#N/A	#N/A
Cluster-46347.0	#N/A	#N/A	#N/A	#N/A
Cluster-46350.3	0.96	1.39333	1.62667	0.463333
Cluster-46374.0	#N/A	#N/A	#N/A	#N/A
Cluster-46410.3	414.08	415.057	553.113	216.87
Cluster-46410.4	#N/A	#N/A	#N/A	#N/A
Cluster-46434.0	4.07667	1.97667	2.08667	4.06333
Cluster-46442.2	85.35	104.46	106.757	47.8767
Cluster-46444.0	22.6867	11.8967	10.1133	46.9167
Cluster-46496.0	349.817	388.253	513.317	183.783
Cluster-46498.7	#N/A	#N/A	#N/A	#N/A
Cluster-46508.2	19.12	14.3133	11.13	32.3733
Cluster-46509.3	2.06667	1.28667	1.13333	2.79333
Cluster-46518.1	8.45	5	3.53333	9.84667
Cluster-46535.6	23.3633	27.9167	48.1867	17.7233
Cluster-46553.2	72.1533	96.55	123.4	57.04
Cluster-46575.4	31.9	36.9867	53.3333	5.74667
Cluster-46579.5	14.74	16.13	22.36	5.54333
Cluster-46597.0	2.49	1.56667	1.11667	3.55
Cluster-46621.4	4.20333	6.01333	9.99667	4.06667
Cluster-46621.8	18.1833	26.0933	38.7133	13.27
Cluster-46644.5	#N/A	#N/A	#N/A	#N/A
Cluster-46665.0	1.64333	0.82	0.546667	2.84333
Cluster-46690.0	#N/A	#N/A	#N/A	#N/A
Cluster-46705.2	6.24667	2.7	2.32333	18.6
Cluster-46728.0	#N/A	#N/A	#N/A	#N/A
Cluster-46795.0	1.97	0.92	1.29	3.01
Cluster-46822.0	4.14667	3.15	1.29333	4.2
Cluster-46841.0	#N/A	#N/A	#N/A	#N/A
Cluster-46888.0	#N/A	#N/A	#N/A	#N/A
Cluster-46902.0	17.8333	18.5167	30.33	11.3367
Cluster-46939.0	13.9933	16.8267	26.1533	7.21667
Cluster-46978.0	#N/A	#N/A	#N/A	#N/A
Cluster-47019.0	18.07	31.9167	27.9567	7.26
Cluster-47034.0	#N/A	#N/A	#N/A	#N/A
Cluster-47045.0	#N/A	#N/A	#N/A	#N/A
Cluster-47068.0	#N/A	#N/A	#N/A	#N/A
Cluster-47101.1	48.68	28.2033	29.6	87.1867
Cluster-47116.0	#N/A	#N/A	#N/A	#N/A
Cluster-47123.4	#N/A	#N/A	#N/A	#N/A
Cluster-47177.0	3.41667	2.09	1.31667	5.09
Cluster-47221.2	2.31667	3.44667	4.9	0.66
Cluster-47233.0	3.84333	6.34667	6.88333	0.333333
Cluster-47317.0	#N/A	#N/A	#N/A	#N/A
Cluster-47343.0	67.54	112.82	140.54	44.08
Cluster-47343.7	32.25	52.0767	63.17	21.3167
Cluster-47359.2	5.99333	8.73667	8.03667	0.216667
Cluster-47359.3	13.1167	16.1467	38.4733	4.7
Cluster-47360.1	5.48333	2.62	1.91	6.23667
Cluster-47362.0	10.28	15.84	19.1633	0.31
Cluster-47424.0	8.51333	5.35333	5.72	11.96
Cluster-47460.4	1.96	1.07333	0.49	1.77667
Cluster-47478.0	53.1833	73.86	127.317	55.1
Cluster-47499.0	#N/A	#N/A	#N/A	#N/A
Cluster-47521.2	#N/A	#N/A	#N/A	#N/A
Cluster-47543.0	6.79333	3.64	3.05333	8.24
Cluster-47550.0	#N/A	#N/A	#N/A	#N/A
Cluster-47579.1	#N/A	#N/A	#N/A	#N/A
Cluster-47589.0	#N/A	#N/A	#N/A	#N/A
Cluster-47601.0	40.7867	59.2933	59.5667	19.53
Cluster-47605.8	#N/A	#N/A	#N/A	#N/A
Cluster-47609.1	27.47	35.2567	35.63	18.2333
Cluster-47635.0	32.1633	34.38	57.79	17.77
Cluster-47658.2	11.7467	9.23	5.71	12.01
Cluster-47711.1	2.12	2.87667	4.21667	0.443333
Cluster-47743.0	2.32667	1.58333	0.793333	4.62
Cluster-47752.1	17.39	19.6133	29.9067	10.1333
Cluster-47755.1	4.31	5.71	10.32	3.61
Cluster-47771.0	3.85	5	6.41333	1.21
Cluster-47778.1	2.32667	1.30667	0.496667	3.16
Cluster-47794.0	#N/A	#N/A	#N/A	#N/A
Cluster-47796.0	#N/A	#N/A	#N/A	#N/A
Cluster-47810.0	1.85333	2.65	5.33333	0.143333
Cluster-47831.0	0.876667	1.38333	2.01	0.0266667
Cluster-47833.0	13.89	20.2267	23.9767	3.82667
Cluster-47880.1	18.1133	24.5133	32.1667	13.4867
Cluster-47881.0	15.0833	11.7867	8.29333	19.56
Cluster-47885.0	#N/A	#N/A	#N/A	#N/A
Cluster-47943.0	#N/A	#N/A	#N/A	#N/A
Cluster-47958.1	75.7233	105.4	192.57	61.8633
Cluster-47972.0	#N/A	#N/A	#N/A	#N/A
Cluster-48009.3	3.81667	5.00667	7.37333	2.02333
Cluster-48011.0	5.12333	6.92333	20.3167	1.85333
Cluster-48069.0	50.26	79.9333	83.44	29.11
Cluster-48126.0	4.33333	6.17	6.07	3.44333
Cluster-48126.1	15.94	17	28.0367	9.25
Cluster-48138.0	12.5233	20.7733	35.02	5.81
Cluster-48192.0	3.03667	4.56333	6.84	3.34333
Cluster-48222.0	3.40667	1.70667	1.39333	5.99333
Cluster-48229.0	#N/A	#N/A	#N/A	#N/A
Cluster-48269.0	4.91333	7.84	10.9767	1.98667
Cluster-48272.0	27.23	35.19	44.3033	12.5167
Cluster-48278.4	113.413	157.807	317.477	4.02667
Cluster-48282.1	#N/A	#N/A	#N/A	#N/A
Cluster-48284.3	8.54667	4.97333	4.17	12.7533
Cluster-48288.0	2.39333	4.02667	5.49333	0.386667
Cluster-48296.1	4.04333	5.88667	11.2767	0.83
Cluster-48296.3	85.5467	127.337	226.077	87.6733
Cluster-48325.0	2.91667	3.54667	5.83667	2.03
Cluster-48330.0	#N/A	#N/A	#N/A	#N/A
Cluster-48344.12	#N/A	#N/A	#N/A	#N/A
Cluster-48351.1	57.1633	65.9867	90.12	39.78
Cluster-48361.0	2.97333	1.92	0.39	3.28333
Cluster-48362.7	1.61333	0.883333	0.246667	3.05333
Cluster-48368.0	6.78	11.5933	13.5867	3.59333
Cluster-48390.0	7.01333	9.24667	13.36	1.79333
Cluster-48412.0	178.127	240.32	388.583	142.463
Cluster-48420.0	2.86667	2.86333	5.72667	0.736667
Cluster-48448.0	80.1	74.0333	41.3	116.887
Cluster-48457.0	25.13	41.89	45.6867	18.9433
Cluster-48459.2	7.25667	10.56	16.4867	2.16
Cluster-48488.1	3.99	6.91333	14.4	0.203333
Cluster-48504.0	#N/A	#N/A	#N/A	#N/A
Cluster-48513.0	4.89667	5.66667	8.19333	4.02
Cluster-48513.1	1.40333	2.28	4.93333	0.196667
Cluster-48550.0	10.6767	15.2933	15.99	8.43333
Cluster-48587.4	2.20667	1.23667	0.903333	5.48
Cluster-48589.4	4.86667	2.56667	3.18667	6.78333
Cluster-48594.0	232.783	330.507	561.74	245.19
Cluster-48612.0	41.5033	52.89	84.7133	38.8067
Cluster-48622.0	#N/A	#N/A	#N/A	#N/A
Cluster-48664.2	#N/A	#N/A	#N/A	#N/A
Cluster-48693.0	33.41	48.3967	44.0733	26.83
Cluster-48697.0	61.25	82.68	137.497	17.4633
Cluster-48698.0	#N/A	#N/A	#N/A	#N/A
Cluster-48703.0	#N/A	#N/A	#N/A	#N/A
Cluster-48737.0	#N/A	#N/A	#N/A	#N/A
Cluster-48815.1	#N/A	#N/A	#N/A	#N/A
Cluster-48841.0	3.95667	2.03	1.34	3.60333
Cluster-48893.6	40.9133	22.45	9.28667	41.7033
Cluster-48895.0	#N/A	#N/A	#N/A	#N/A
Cluster-48901.0	163.977	195.32	287.843	94.6067
Cluster-48903.0	#N/A	#N/A	#N/A	#N/A
Cluster-48931.2	25.56	25.0833	58.9367	5.26
Cluster-48974.3	#N/A	#N/A	#N/A	#N/A
Cluster-48974.5	#N/A	#N/A	#N/A	#N/A
Cluster-48976.0	13.6933	6.93667	6.60667	18.2867
Cluster-48995.0	5.25333	2.77	1.60333	4.71
Cluster-49012.0	99.7067	105.96	150.27	58.73
Cluster-49019.0	17.11	23.81	27.66	14.1633
Cluster-49041.0	21.9667	16.54	15.28	29.9067
Cluster-49087.0	2.39	1.32333	0.9	2.67667
Cluster-49136.0	50.83	70.5667	93.3567	36.6967
Cluster-49142.0	127.483	161.83	241.98	52.0133
Cluster-49151.1	43.8867	22.3167	12.0267	141.347
Cluster-49154.0	#N/A	#N/A	#N/A	#N/A
Cluster-49162.0	#N/A	#N/A	#N/A	#N/A
Cluster-49178.0	40.3	44.65	58.39	19.3967
Cluster-49179.1	21.13	27.5767	38.9967	13.5967
Cluster-49197.0	8.07333	5.78667	4.28667	9.51667
Cluster-49201.26	230.417	306.97	552.093	219.753
Cluster-49202.0	12.5033	5.84333	2.93333	8.62
Cluster-49203.16	#N/A	#N/A	#N/A	#N/A
Cluster-49203.7	138.147	182.747	187.043	91.1467
Cluster-49203.9	#N/A	#N/A	#N/A	#N/A
Cluster-49209.3	33.5433	49.7167	42.24	19.64
Cluster-49263.2	33.2867	21.2667	14.37	47.4967
Cluster-49270.4	258.09	302.67	305.03	147.2
Cluster-49274.1	#N/A	#N/A	#N/A	#N/A
Cluster-49304.0	3.31333	2.09333	1.48	3.94333
Cluster-49310.0	9.23667	15.86	39.4	5.92333
Cluster-49310.1	#N/A	#N/A	#N/A	#N/A
Cluster-49312.0	16.6067	23.2833	21.14	1.23
Cluster-49335.0	#N/A	#N/A	#N/A	#N/A
Cluster-49361.0	#N/A	#N/A	#N/A	#N/A
Cluster-49384.0	#N/A	#N/A	#N/A	#N/A
Cluster-49408.5	2.12333	1.27333	0.66	2.82333
Cluster-49461.5	12.36	13.8	18.0433	8.16333
Cluster-49463.0	25.34	27.58	42.09	15.9033
Cluster-49503.0	2.69	4.67	10.9167	1.60333
Cluster-49503.1	10.26	17.1733	20.0333	6.83667
Cluster-49520.0	#N/A	#N/A	#N/A	#N/A
Cluster-49542.0	#N/A	#N/A	#N/A	#N/A
Cluster-49548.1	#N/A	#N/A	#N/A	#N/A
Cluster-49560.0	30.56	46.66	37.5467	6.60333
Cluster-49594.1	#N/A	#N/A	#N/A	#N/A
Cluster-49602.0	2.41333	1.38	1.43333	3.67
Cluster-49632.3	39.7833	49.0167	69.9433	13.96
Cluster-49632.4	39.6533	40.9133	58.2667	19.28
Cluster-49635.14	2.64333	1.24667	1.3	2.56
Cluster-49658.0	#N/A	#N/A	#N/A	#N/A
Cluster-49666.1	#N/A	#N/A	#N/A	#N/A
Cluster-49730.0	4.19	1.92667	2.08667	8.98333
Cluster-49755.5	#N/A	#N/A	#N/A	#N/A
Cluster-49761.0	0.846667	0.49	0.306667	1.22
Cluster-49791.0	#N/A	#N/A	#N/A	#N/A
Cluster-49802.2	4.23333	7.22333	10.0667	1.85
Cluster-49803.0	10.6267	4.75667	1.30667	8.80667
Cluster-49834.0	0.82	0.366667	0.376667	1.61667
Cluster-49837.1	5.05333	2.57667	2.71667	6.08333
Cluster-49843.3	#N/A	#N/A	#N/A	#N/A
Cluster-49853.0	10.3	5.62	3.18667	7.85667
Cluster-49854.0	5.32667	6.09667	7.94	0.756667
Cluster-49866.0	#N/A	#N/A	#N/A	#N/A
Cluster-49882.2	222.827	242.293	324.823	129.163
Cluster-49890.0	124.067	172.18	250.343	95.91
Cluster-49902.0	6.88	9.37333	13.0333	5.09333
Cluster-49919.0	19.8267	16.9133	9.55333	40.9333
Cluster-49960.1	75.5267	103.48	93.7933	17.24
Cluster-49967.0	9.14	15.5333	13.5633	0.843333
Cluster-49967.1	66.13	93.5733	111.22	1.63
Cluster-49976.0	#N/A	#N/A	#N/A	#N/A
Cluster-49980.2	45.52	30.52	22.3433	65.8767
Cluster-49994.6	#N/A	#N/A	#N/A	#N/A
Cluster-49998.1	#N/A	#N/A	#N/A	#N/A
Cluster-50016.0	8.10333	11.2767	20.9633	0.59
Cluster-50022.0	2.67333	1.84333	1.78667	3.5
Cluster-50060.0	16.2233	11.3933	11.6233	27.4067
Cluster-50081.1	4.58333	7.87	11.83	5.23333
Cluster-50098.0	#N/A	#N/A	#N/A	#N/A
Cluster-50137.0	24.1533	32.2867	30.6067	17.1767
Cluster-50144.0	15.1633	11.82	8.9	27.94
Cluster-50151.0	1.76667	0.953333	0.823333	2.21333
Cluster-50160.1	#N/A	#N/A	#N/A	#N/A
Cluster-50160.10	11.9567	16.9167	25.37	4.97333
Cluster-50160.15	22.3233	37.5033	44.3933	15.4
Cluster-50161.3	#N/A	#N/A	#N/A	#N/A
Cluster-50172.0	#N/A	#N/A	#N/A	#N/A
Cluster-50208.0	#N/A	#N/A	#N/A	#N/A
Cluster-50209.3	#N/A	#N/A	#N/A	#N/A
Cluster-50222.2	24.91	29.0267	30.2533	14.1733
Cluster-50224.0	16.61	20.2267	27.24	12.17
Cluster-50241.3	5.09333	2.65667	3.15333	7.72
Cluster-50268.0	11.9467	6.81667	4.34	32.5167
Cluster-50339.1	35.2867	38.2833	57.8967	21.04
Cluster-50340.0	31.7533	39.8533	39.71	7.66333
Cluster-50363.0	14.76	21.5133	18.6967	5.28333
Cluster-50363.1	4.81333	7.7	6.18	2.05333
Cluster-50413.0	3.07	1.46333	1.56667	3.23
Cluster-50414.1	#N/A	#N/A	#N/A	#N/A
Cluster-50442.6	#N/A	#N/A	#N/A	#N/A
Cluster-50475.0	#N/A	#N/A	#N/A	#N/A
Cluster-50482.1	7.35333	9.56667	10.55	3.6
Cluster-50499.1	48.94	63.44	104.037	34.1133
Cluster-50518.23	#N/A	#N/A	#N/A	#N/A
Cluster-50537.0	4.43	5.74333	5.45	2.31667
Cluster-50547.2	#N/A	#N/A	#N/A	#N/A
Cluster-50579.0	18.19	20.76	28.6233	11.9467
Cluster-50581.1	#N/A	#N/A	#N/A	#N/A
Cluster-50591.0	#N/A	#N/A	#N/A	#N/A
Cluster-50605.0	6.01667	8.16	16.52	4.56667
Cluster-50605.1	31.8367	40.43	56.3233	15.03
Cluster-50647.0	4.03	6.52667	8.33667	4.00333
Cluster-50669.0	178.747	284.083	272.977	110.693
Cluster-50673.0	11.2233	6.78	7.09667	18.89
Cluster-50674.0	#N/A	#N/A	#N/A	#N/A
Cluster-50696.4	4.45667	2.14333	2.16333	8.87333
Cluster-50703.0	131.413	149.403	168.127	83.01
Cluster-50710.0	52.0833	61.9533	81.1533	38.0567
Cluster-50749.2	#N/A	#N/A	#N/A	#N/A
Cluster-50749.3	#N/A	#N/A	#N/A	#N/A
Cluster-50752.0	#N/A	#N/A	#N/A	#N/A
Cluster-50755.0	26.5633	12.9733	8.8	21.52
Cluster-50758.0	1.94	0.95	0.743333	1.57333
Cluster-50784.0	#N/A	#N/A	#N/A	#N/A
Cluster-50795.1	146.81	167.823	296.023	109.777
Cluster-50795.2	27.8233	42.5667	54.6267	34.6767
Cluster-50795.4	85.5533	105.213	229.203	67.5033
Cluster-50813.2	#N/A	#N/A	#N/A	#N/A
Cluster-50815.4	13.3467	22.37	26.52	12.2367
Cluster-50858.2	#N/A	#N/A	#N/A	#N/A
Cluster-50901.0	#N/A	#N/A	#N/A	#N/A
Cluster-50902.13	#N/A	#N/A	#N/A	#N/A
Cluster-50915.1	9.30333	6.94	6.08667	12.2533
Cluster-50928.0	9.80333	13.8933	19.2133	8.90333
Cluster-50986.0	#N/A	#N/A	#N/A	#N/A
Cluster-50987.0	#N/A	#N/A	#N/A	#N/A
Cluster-50995.2	#N/A	#N/A	#N/A	#N/A
Cluster-51057.0	10.0667	5.47333	4.71333	11.7533
Cluster-51058.0	5.19	6.93	7.34333	0.713333
Cluster-51062.1	18.6467	15.75	1.14	19.84
Cluster-51063.6	41.6833	43.44	53.2967	22.6667
Cluster-51107.3	22.38	26.0667	27.2467	9.25
Cluster-51111.0	11.56	6.66667	4.99667	12.7033
Cluster-51165.0	#N/A	#N/A	#N/A	#N/A
Cluster-51194.1	13.1367	20.6033	22.4067	10.5
Cluster-51197.6	24.26	31.64	35.5867	16.28
Cluster-51199.12	#N/A	#N/A	#N/A	#N/A
Cluster-51204.1	11.2733	15.7367	13.7867	9.24333
Cluster-51222.1	14	23.7167	41.5933	15.9233
Cluster-51234.0	13.2833	11.03	8.00333	16.7133
Cluster-51237.3	#N/A	#N/A	#N/A	#N/A
Cluster-51264.0	20.12	11.54	12.94	30.37
Cluster-51275.6	21.0333	35.4433	59.4667	3.31667
Cluster-51292.0	4.42667	4.70667	8.13333	3.04667
Cluster-51298.0	21.8767	35.5067	37.2633	7.90333
Cluster-51347.1	35.3167	63.53	74.2767	12.1467
Cluster-51347.12	10.1267	13.8533	25.3433	1.52667
Cluster-51351.17	18.7167	10.9433	6.83	41.16
Cluster-51394.0	7.45333	10.7667	13.1633	4.05333
Cluster-51406.0	293.28	342.017	523.05	192.857
Cluster-51406.1	144.457	188.707	208.393	79.7833
Cluster-51412.0	#N/A	#N/A	#N/A	#N/A
Cluster-51420.0	1.93667	1.04	1.05667	2.59667
Cluster-51425.5	4.57667	3.83333	2.85	6.01
Cluster-51468.0	#N/A	#N/A	#N/A	#N/A
Cluster-51469.0	#N/A	#N/A	#N/A	#N/A
Cluster-51472.0	5.24333	2.68667	2.98333	6.43
Cluster-51475.0	1.92	1.23	0.84	2.27667
Cluster-51491.1	#N/A	#N/A	#N/A	#N/A
Cluster-51498.0	5.62667	3.15667	3.51	7.57667
Cluster-51503.0	21.96	33.8633	30.5467	13.58
Cluster-51513.0	#N/A	#N/A	#N/A	#N/A
Cluster-51521.1	#N/A	#N/A	#N/A	#N/A
Cluster-51523.0	5.39	5.84667	11.41	2.32667
Cluster-51562.4	135.673	167.02	213.31	83.3933
Cluster-51562.6	21.2233	30.47	57.97	7.72
Cluster-51581.0	#N/A	#N/A	#N/A	#N/A
Cluster-51605.1	4.59667	7.34	20.3967	1.88
Cluster-51605.3	9.33	11.14	33.0567	2.39
Cluster-51610.0	21.7567	15.5333	10.3233	25.33
Cluster-51625.9	7.22667	9.17333	9.30667	5.19
Cluster-51667.7	16.0667	21.1	21.77	10.3333
Cluster-51683.0	23.8433	32.1167	67.0633	17.4467
Cluster-51688.0	3.34667	5.11667	5.20667	2.71333
Cluster-51719.0	#N/A	#N/A	#N/A	#N/A
Cluster-51721.0	6.37333	7.01667	9.88	1.13
Cluster-51785.2	251.87	301.41	310.65	161.913
Cluster-51792.0	12.7033	18.7733	20.9833	8.23
Cluster-51815.0	#N/A	#N/A	#N/A	#N/A
Cluster-51818.2	18.6633	31.6033	38.9733	6.42667
Cluster-51818.3	13.22	19.61	18.49	2.06667
Cluster-51833.0	6.83667	7.07667	12.36	2.79
Cluster-51839.0	2.83667	1.91667	0	4.24
Cluster-51844.0	3.32333	2.02667	1.07	3.28
Cluster-51862.3	3.77667	5.02333	9.05667	1.25667
Cluster-51895.0	#N/A	#N/A	#N/A	#N/A
Cluster-51928.0	32.44	41.0533	41.4067	20.3567
Cluster-51942.0	11.4433	5.65	3.02333	10.6267
Cluster-51943.42	45.6467	60.75	53.9667	26.64
Cluster-51943.51	66.71	81.7167	79.16	38.4267
Cluster-51957.1	27.3867	32.1633	38.36	16.4333
Cluster-51974.0	#N/A	#N/A	#N/A	#N/A
Cluster-52025.1	#N/A	#N/A	#N/A	#N/A
Cluster-52074.1	204.007	262.07	391	152.327
Cluster-52095.0	3.11	1.75667	1.23	3.82667
Cluster-52119.10	#N/A	#N/A	#N/A	#N/A
Cluster-52158.0	#N/A	#N/A	#N/A	#N/A
Cluster-5216.2	40.53	66.0933	70.7767	30.0433
Cluster-52188.29	#N/A	#N/A	#N/A	#N/A
Cluster-52228.0	#N/A	#N/A	#N/A	#N/A
Cluster-52275.0	4.44667	4.77667	7.03	3.33333
Cluster-52275.4	4.8	3.92	2.39667	8.46
Cluster-52277.2	10.91	15.7833	53.99	3.69667
Cluster-52281.1	#N/A	#N/A	#N/A	#N/A
Cluster-52301.1	#N/A	#N/A	#N/A	#N/A
Cluster-52311.0	#N/A	#N/A	#N/A	#N/A
Cluster-52315.10	23.78	29.7967	46.16	13.05
Cluster-52343.0	60.1	54.9467	40.52	85.9567
Cluster-52355.2	11.7933	14.53	17.0467	4.37667
Cluster-52379.0	5.66667	2.36	3.68333	9.41
Cluster-52423.1	11.62	15.87	18.1033	6.08667
Cluster-52494.4	#N/A	#N/A	#N/A	#N/A
Cluster-52617.3	#N/A	#N/A	#N/A	#N/A
Cluster-52636.0	79.6633	110.44	133.94	25.15
Cluster-52665.2	#N/A	#N/A	#N/A	#N/A
Cluster-52673.4	6.12667	2.72667	0.433333	6.19667
Cluster-52691.0	#N/A	#N/A	#N/A	#N/A
Cluster-52697.9	63.1867	95.35	124.457	71.4233
Cluster-52708.0	#N/A	#N/A	#N/A	#N/A
Cluster-52740.0	3.2	3.83333	6.75	0.193333
Cluster-52744.0	#N/A	#N/A	#N/A	#N/A
Cluster-52753.0	10.28	5.37	5.00667	16.5267
Cluster-52768.0	47.33	57.7967	66.9033	31.7567
Cluster-52789.1	21.01	9.67667	9.58333	27.0067
Cluster-52808.0	20.8933	27.4333	44.46	22.9067
Cluster-52835.1	17.7433	17.72	29.92	2.89667
Cluster-52843.0	1.95	1.29333	1.05333	2.49333
Cluster-52903.0	#N/A	#N/A	#N/A	#N/A
Cluster-52914.1	2.29	2.82	4.53667	0.87
Cluster-52945.3	#N/A	#N/A	#N/A	#N/A
Cluster-52967.7	13.5767	10.3467	7.96	16.54
Cluster-52967.97	#N/A	#N/A	#N/A	#N/A
Cluster-52978.0	111.21	123.023	193.11	88.8833
Cluster-52990.0	23.9233	28.8	34.42	4.41
Cluster-52991.1	2.13	3.33333	5.01	0.156667
Cluster-52994.0	4.91	2.93667	2.95667	8.29667
Cluster-53020.2	6.28667	9.09	9.88	4.17
Cluster-53028.0	#N/A	#N/A	#N/A	#N/A
Cluster-53035.1	5.59	3.65667	3.26	6.56
Cluster-53051.0	#N/A	#N/A	#N/A	#N/A
Cluster-53068.2	#N/A	#N/A	#N/A	#N/A
Cluster-53089.0	106.973	118.73	224.123	50.7033
Cluster-53091.4	8.31667	4.34667	5.50333	11.62
Cluster-53103.20	#N/A	#N/A	#N/A	#N/A
Cluster-53133.0	9.04333	14.29	21.5333	0.203333
Cluster-53157.1	#N/A	#N/A	#N/A	#N/A
Cluster-53218.0	3.61333	4.67333	5.20667	2.29667
Cluster-53220.1	24.3767	35.9233	37.5167	16.6267
Cluster-53234.0	14.69	21.0233	36.1967	1.91
Cluster-53255.6	#N/A	#N/A	#N/A	#N/A
Cluster-53257.1	103.617	143.613	129.62	56.4933
Cluster-53275.2	#N/A	#N/A	#N/A	#N/A
Cluster-53280.0	#N/A	#N/A	#N/A	#N/A
Cluster-53283.1	#N/A	#N/A	#N/A	#N/A
Cluster-53311.5	#N/A	#N/A	#N/A	#N/A
Cluster-53320.0	10.2133	6.97667	4.32667	17.28
Cluster-53328.0	1.8	0.78	0.9	2.96333
Cluster-53362.0	#N/A	#N/A	#N/A	#N/A
Cluster-53384.2	13.6333	6.65	4.78333	10.5933
Cluster-53398.1	#N/A	#N/A	#N/A	#N/A
Cluster-53431.1	12.4867	16.3	15.4167	9.09667
Cluster-53480.5	302.617	331.037	438.93	229.5
Cluster-53538.1	9.1	11.1333	24.1467	5.41333
Cluster-53574.1	#N/A	#N/A	#N/A	#N/A
Cluster-53584.0	#N/A	#N/A	#N/A	#N/A
Cluster-53592.0	5.83	3.17667	3.72	7.25333
Cluster-53596.3	#N/A	#N/A	#N/A	#N/A
Cluster-53617.0	#N/A	#N/A	#N/A	#N/A
Cluster-53646.0	6.41	3.91	0.496667	19.1867
Cluster-53677.0	#N/A	#N/A	#N/A	#N/A
Cluster-53677.2	#N/A	#N/A	#N/A	#N/A
Cluster-53711.0	10.9667	5.64	5.64	11.5733
Cluster-53753.0	3.11	1.69	1.51	4.12667
Cluster-53766.5	#N/A	#N/A	#N/A	#N/A
Cluster-53772.1	79.99	110.483	96.0167	52.23
Cluster-53779.2	124.07	165.177	278.563	75.1933
Cluster-53807.5	5.25	8.09333	12.0033	1.33
Cluster-53834.2	#N/A	#N/A	#N/A	#N/A
Cluster-53835.0	24.1833	19.0567	16.36	41.7867
Cluster-53862.0	#N/A	#N/A	#N/A	#N/A
Cluster-53890.3	#N/A	#N/A	#N/A	#N/A
Cluster-53896.8	#N/A	#N/A	#N/A	#N/A
Cluster-53913.0	18.5033	31.1967	77.8533	3.90333
Cluster-53919.3	6.79667	9.89333	8.85667	1.59667
Cluster-53941.0	11.0067	12.3767	20.98	1.30667
Cluster-53946.5	#N/A	#N/A	#N/A	#N/A
Cluster-53953.6	#N/A	#N/A	#N/A	#N/A
Cluster-53981.1	119.42	194.737	149.01	66.9967
Cluster-53987.0	20.0367	27.4967	32.8033	5.30333
Cluster-53987.5	112.95	147.503	223.283	66.2733
Cluster-54011.0	#N/A	#N/A	#N/A	#N/A
Cluster-54019.4	#N/A	#N/A	#N/A	#N/A
Cluster-54021.1	4.32333	6.90667	7.31667	0.98
Cluster-54049.0	4.91333	2.74667	1.77	9.22
Cluster-54065.1	21.58	30.6967	32.4133	6.62
Cluster-54067.1	#N/A	#N/A	#N/A	#N/A
Cluster-54067.3	38.8867	47.77	55.3433	25.52
Cluster-54123.2	62.3833	89.96	107.467	28.5267
Cluster-54128.2	23.9367	35.9767	42.8733	14.8133
Cluster-54130.0	31.5933	48.3167	61.59	26.07
Cluster-54130.1	#N/A	#N/A	#N/A	#N/A
Cluster-54193.3	43.44	57.4133	72.47	29.1167
Cluster-54221.0	#N/A	#N/A	#N/A	#N/A
Cluster-54262.0	#N/A	#N/A	#N/A	#N/A
Cluster-5427.5	4.02333	5.54333	6.33667	1.71667
Cluster-54283.0	#N/A	#N/A	#N/A	#N/A
Cluster-54284.0	17.4867	23.63	27.2067	8.35
Cluster-54292.2	6.97667	4.91667	3.56333	7.39
Cluster-54315.0	3.39667	1.51	0.776667	6.80667
Cluster-54332.1	3.06667	1.69	1.02	3.8
Cluster-54380.4	65.0033	27.93	27.3133	126.993
Cluster-54384.5	#N/A	#N/A	#N/A	#N/A
Cluster-54390.2	#N/A	#N/A	#N/A	#N/A
Cluster-54392.20	#N/A	#N/A	#N/A	#N/A
Cluster-54392.21	31.2933	41.52	48.6467	18.79
Cluster-54413.7	#N/A	#N/A	#N/A	#N/A
Cluster-54413.8	#N/A	#N/A	#N/A	#N/A
Cluster-54417.0	17.9067	11.4567	11.5867	27.5867
Cluster-54426.0	113.24	166.927	239.19	123.57
Cluster-54426.1	#N/A	#N/A	#N/A	#N/A
Cluster-54427.3	15.2067	11.0767	6.85	15.8933
Cluster-54429.3	#N/A	#N/A	#N/A	#N/A
Cluster-54488.1	#N/A	#N/A	#N/A	#N/A
Cluster-54490.1	#N/A	#N/A	#N/A	#N/A
Cluster-54513.0	#N/A	#N/A	#N/A	#N/A
Cluster-54528.0	0.536667	0.273333	0.253333	0.933333
Cluster-54530.1	#N/A	#N/A	#N/A	#N/A
Cluster-54538.0	17.5933	26.7667	40.1767	7.38667
Cluster-54538.1	1.52	2.25333	3.42333	0.886667
Cluster-54538.6	18.56	28.7533	30.0467	11.78
Cluster-54538.7	7.35667	10.87	9.63	4.1
Cluster-54582.3	#N/A	#N/A	#N/A	#N/A
Cluster-54629.5	53.2767	75.07	68.1467	31.3833
Cluster-54650.0	0.99	0.44	0.243333	1.10667
Cluster-54654.0	2.28667	1.24333	1.01667	2.85
Cluster-54658.0	#N/A	#N/A	#N/A	#N/A
Cluster-54714.3	22.33	36.8633	110.78	11.9633
Cluster-54714.4	4.70333	6.54333	17.9033	1.43333
Cluster-54809.0	#N/A	#N/A	#N/A	#N/A
Cluster-54813.1	24.6267	29.3067	50.5	15.19
Cluster-54813.3	42.47	69.1967	82.0867	11.8133
Cluster-54813.5	29.5433	32.7467	59.2567	16.41
Cluster-54815.3	0.95	1.11333	2.44333	0.0566667
Cluster-54823.2	29.9333	39.3067	44.33	13.9533
Cluster-54823.8	#N/A	#N/A	#N/A	#N/A
Cluster-54839.2	12.62	20.0267	17.73	6.57667
Cluster-54841.2	13.2467	16.8433	23.6	11.51
Cluster-54857.0	18.8167	19.24	50.97	3.76333
Cluster-54866.0	12.9567	8.75333	6.09667	12.43
Cluster-54870.2	#N/A	#N/A	#N/A	#N/A
Cluster-54871.0	10.8233	17.6833	17.0267	3.92
Cluster-54871.1	#N/A	#N/A	#N/A	#N/A
Cluster-54894.0	6.49333	4.35	3.99	8.78333
Cluster-54907.0	#N/A	#N/A	#N/A	#N/A
Cluster-54911.5	#N/A	#N/A	#N/A	#N/A
Cluster-54968.0	18.3833	22.5433	23.1267	8.90667
Cluster-54985.0	2.85333	1.65667	0.686667	2.96333
Cluster-54985.1	#N/A	#N/A	#N/A	#N/A
Cluster-55011.0	#N/A	#N/A	#N/A	#N/A
Cluster-55046.0	#N/A	#N/A	#N/A	#N/A
Cluster-55079.0	289.827	389.283	486.997	179.197
Cluster-55095.0	#N/A	#N/A	#N/A	#N/A
Cluster-55095.2	#N/A	#N/A	#N/A	#N/A
Cluster-55138.1	5.45333	2.91	1.45	5.74667
Cluster-55139.0	14.85	24.2333	27.9967	12.9667
Cluster-55139.1	9.63333	6.62333	5.30333	10.59
Cluster-55163.5	65	96.48	144.36	81.7433
Cluster-55180.0	3.42333	2.67	2.37333	4.82667
Cluster-55186.1	4.44333	2.72333	1.26333	4.16667
Cluster-55200.0	#N/A	#N/A	#N/A	#N/A
Cluster-55228.0	68.1767	32.9367	31.0433	65.3033
Cluster-55238.0	14.9267	8.94667	10.7233	20.9233
Cluster-55244.0	86.7867	95.6167	134.637	31.8467
Cluster-55244.4	5.85333	4.85333	3.34333	7.44667
Cluster-55273.1	#N/A	#N/A	#N/A	#N/A
Cluster-55283.6	20.21	8.93	8.17667	25.4067
Cluster-55306.0	4.11667	2.13	1.89	3.59333
Cluster-55317.6	3.13	1.49333	0.226667	2.43
Cluster-55351.2	7.98667	11.0233	21.18	2.51
Cluster-55351.4	124.9	179.287	393.847	19.7433
Cluster-55422.0	#N/A	#N/A	#N/A	#N/A
Cluster-55423.1	9.60667	14.7267	14.7867	4.65
Cluster-55429.0	6.4	8.53	9.85	2.37667
Cluster-55429.1	6.12	10.0467	9.04	2.69
Cluster-55460.1	#N/A	#N/A	#N/A	#N/A
Cluster-55460.2	#N/A	#N/A	#N/A	#N/A
Cluster-55477.5	6.38333	8.35333	16.7933	4.02
Cluster-55480.1	2.16667	3.30667	4.28667	2.1
Cluster-55483.2	3.25333	1.73667	1.81	4.36
Cluster-55496.1	#N/A	#N/A	#N/A	#N/A
Cluster-55505.3	#N/A	#N/A	#N/A	#N/A
Cluster-55537.0	#N/A	#N/A	#N/A	#N/A
Cluster-55539.7	25.9967	34.5933	32.6267	13.44
Cluster-55565.0	7.32333	9.07	14.4233	5.50333
Cluster-55593.0	4.95333	3.52333	2.91667	6.96333
Cluster-55626.0	#N/A	#N/A	#N/A	#N/A
Cluster-55640.2	4.80333	3.08667	1.87333	7.21
Cluster-55655.3	#N/A	#N/A	#N/A	#N/A
Cluster-55664.1	#N/A	#N/A	#N/A	#N/A
Cluster-55707.0	3.6	2.28667	1.46333	6.08
Cluster-55717.1	#N/A	#N/A	#N/A	#N/A
Cluster-55752.0	1.82333	1.29	0.823333	2.00667
Cluster-55763.2	#N/A	#N/A	#N/A	#N/A
Cluster-55801.2	8.54333	5.46333	5.34	12.17
Cluster-55816.3	3.03667	5.11667	6.73667	0.08
Cluster-55821.0	#N/A	#N/A	#N/A	#N/A
Cluster-55821.1	24.0133	26.0367	28.8633	13.7167
Cluster-55856.0	26.14	12.58	12.4533	19.7633
Cluster-55864.0	#N/A	#N/A	#N/A	#N/A
Cluster-55869.2	#N/A	#N/A	#N/A	#N/A
Cluster-55888.3	21.48	25.8867	33.62	14.8767
Cluster-55888.4	243.553	242.143	376.017	143.05
Cluster-55900.2	8.16667	4.31667	2.48333	8.67333
Cluster-55934.5	#N/A	#N/A	#N/A	#N/A
Cluster-55946.0	#N/A	#N/A	#N/A	#N/A
Cluster-55999.0	#N/A	#N/A	#N/A	#N/A
Cluster-56016.0	#N/A	#N/A	#N/A	#N/A
Cluster-56023.0	21.9567	28.2	27.23	14.62
Cluster-56064.1	#N/A	#N/A	#N/A	#N/A
Cluster-56069.0	105.99	124.473	162.027	57.3833
Cluster-56108.0	#N/A	#N/A	#N/A	#N/A
Cluster-56152.0	7.82	13.0233	20.05	6.08333
Cluster-56168.0	#N/A	#N/A	#N/A	#N/A
Cluster-56171.2	169.297	217.077	316.97	143.737
Cluster-56177.1	#N/A	#N/A	#N/A	#N/A
Cluster-56177.3	118.613	124.647	191.293	66
Cluster-56183.0	#N/A	#N/A	#N/A	#N/A
Cluster-56198.0	#N/A	#N/A	#N/A	#N/A
Cluster-56235.0	#N/A	#N/A	#N/A	#N/A
Cluster-56235.1	8.39333	9.95667	14.0067	4.93
Cluster-56242.1	9.33667	11.0333	12.1267	2.17
Cluster-56261.0	#N/A	#N/A	#N/A	#N/A
Cluster-56261.2	#N/A	#N/A	#N/A	#N/A
Cluster-56261.3	158.607	250.38	245.06	119.427
Cluster-56262.1	#N/A	#N/A	#N/A	#N/A
Cluster-56310.0	4.29	4	2.06667	7.69667
Cluster-56315.0	#N/A	#N/A	#N/A	#N/A
Cluster-56323.0	3.13667	2.26	1.35667	2.91333
Cluster-56381.5	67.4467	84.16	86.4667	28.9367
Cluster-56381.7	43.0733	64.79	76.35	20.0633
Cluster-56381.8	29.4533	50.47	69.1	14.5767
Cluster-56381.9	43.17	57.3033	73.0567	19.2467
Cluster-56409.0	0.82	1.34333	1.35	0.413333
Cluster-56419.1	#N/A	#N/A	#N/A	#N/A
Cluster-56424.4	#N/A	#N/A	#N/A	#N/A
Cluster-56466.1	#N/A	#N/A	#N/A	#N/A
Cluster-56483.0	0.746667	0.356667	0.0733333	1.47333
Cluster-56511.1	3.18667	3.75333	5.65	2.28667
Cluster-56534.5	26.7367	42.3233	39.1433	10.7033
Cluster-56543.4	19.9767	12.6633	14.3167	34.03
Cluster-56564.0	111	138.52	215.83	66.08
Cluster-56564.1	60.9733	73.8533	87.2133	22.1633
Cluster-56564.2	62.16	75.7933	110.737	38.6767
Cluster-56594.2	16.26	9.58667	5.28333	16.25
Cluster-56625.1	32.6833	41.0733	60.47	28.34
Cluster-56638.5	#N/A	#N/A	#N/A	#N/A
Cluster-56661.0	#N/A	#N/A	#N/A	#N/A
Cluster-56683.0	6.01667	2.76	2.79	7.65333
Cluster-56688.1	#N/A	#N/A	#N/A	#N/A
Cluster-56702.0	19.5167	22.5167	24.0233	10.0667
Cluster-56712.4	12.2967	20.0033	21.68	5.48
Cluster-56733.0	11.4	14.2933	21.5533	7.78667
Cluster-56737.0	11.0767	17.03	18.8833	10.96
Cluster-56746.0	2.17	3.15333	6.63333	1.90667
Cluster-56779.7	#N/A	#N/A	#N/A	#N/A
Cluster-5678.2	11.0967	6.95	2.13667	12.0133
Cluster-56820.0	#N/A	#N/A	#N/A	#N/A
Cluster-56828.0	#N/A	#N/A	#N/A	#N/A
Cluster-56870.0	2.41	3.55667	3.25333	1.81667
Cluster-56907.6	9.46667	10.2	28.9467	0.11
Cluster-56944.0	3.25	1.44	0.6	2.71333
Cluster-56957.0	12.99	9.32667	8.06333	16.94
Cluster-56959.2	18.38	26.1633	25.5567	0.606667
Cluster-57007.1	4.97	8.03	11.4967	4.16333
Cluster-57007.2	31.5167	41.4233	60.4433	22.7067
Cluster-57016.2	16.2933	10.9867	8.75	28.7733
Cluster-57017.1	39.1867	40.9333	77.01	21.9933
Cluster-57017.3	63.4267	69.1633	114.597	37.2767
Cluster-57017.5	59.6267	67.1567	99.86	28.7867
Cluster-57018.0	4.44667	2.32667	2.27	6.09
Cluster-57024.5	216.733	249.497	334.73	145.443
Cluster-57032.3	8.44333	12.76	15.3233	2.44667
Cluster-57047.4	20.3567	18.89	10.7833	24.4267
Cluster-57055.0	30.43	43.9867	63.1133	14.0533
Cluster-57055.2	7.38	3.6	3.56667	10.86
Cluster-57055.3	#N/A	#N/A	#N/A	#N/A
Cluster-57056.5	#N/A	#N/A	#N/A	#N/A
Cluster-57093.4	#N/A	#N/A	#N/A	#N/A
Cluster-57098.0	110.35	172.937	158.063	51.3933
Cluster-57107.0	2.74333	1.77333	1.69	3.72
Cluster-57109.0	7.96667	5.95333	4.40333	7.32667
Cluster-57121.3	#N/A	#N/A	#N/A	#N/A
Cluster-57151.4	12.6967	9.08667	4.39333	17.2
Cluster-57160.0	25.4233	19.42	11.9467	28.5033
Cluster-57186.0	14.4167	6.85667	6.61333	10.8
Cluster-57221.6	10.3667	8.01	5.62	13.5
Cluster-57225.4	8.97	12.04	15.34	1.57333
Cluster-57248.1	8.75	4.96667	5.3	9.51333
Cluster-57285.1	9.31	11.72	11.1667	3.89333
Cluster-57301.0	#N/A	#N/A	#N/A	#N/A
Cluster-57311.2	55.6733	73.3567	90.6567	38.9167
Cluster-57317.3	222.07	257.997	364.747	166.23
Cluster-57317.4	#N/A	#N/A	#N/A	#N/A
Cluster-57323.2	#N/A	#N/A	#N/A	#N/A
Cluster-57323.3	170.077	209.617	350.287	127.023
Cluster-57336.0	100.833	118.503	155.673	63.1667
Cluster-57337.1	#N/A	#N/A	#N/A	#N/A
Cluster-57340.0	12.4967	6.93	0.423333	28.49
Cluster-57340.3	6.71667	3.07333	1.54333	14.0833
Cluster-57381.7	13.1867	17.4967	24.1233	1.56
Cluster-57383.1	#N/A	#N/A	#N/A	#N/A
Cluster-57386.0	34.34	50.71	44.32	12.7133
Cluster-57397.6	#N/A	#N/A	#N/A	#N/A
Cluster-57415.0	17.17	8.48333	12.8967	19.8767
Cluster-57441.0	#N/A	#N/A	#N/A	#N/A
Cluster-57480.0	#N/A	#N/A	#N/A	#N/A
Cluster-57491.4	#N/A	#N/A	#N/A	#N/A
Cluster-57523.2	17.1933	17.6033	25.6633	8.67333
Cluster-57523.3	29.52	48.1767	99.6133	27.4433
Cluster-57523.4	26.6967	31.3133	62.3333	15.1067
Cluster-57597.6	#N/A	#N/A	#N/A	#N/A
Cluster-57622.1	10.6733	14.5067	18.6833	6.96667
Cluster-57682.4	#N/A	#N/A	#N/A	#N/A
Cluster-57707.2	4.71667	3.05667	2.84333	9.17333
Cluster-57707.3	4.6	2.73333	1.89667	10.2733
Cluster-57731.5	#N/A	#N/A	#N/A	#N/A
Cluster-57750.1	#N/A	#N/A	#N/A	#N/A
Cluster-57750.2	#N/A	#N/A	#N/A	#N/A
Cluster-57772.0	71.3833	43.1733	15.4333	112.907
Cluster-57814.0	#N/A	#N/A	#N/A	#N/A
Cluster-57846.1	3.55	7.19	8.42333	3.81333
Cluster-57893.12	44.9433	28.9133	19.84	46.5
Cluster-57893.14	42.44	20.25	20.4233	50.4033
Cluster-57925.2	2.73333	3.39667	8.70667	0.0733333
Cluster-57937.5	18.69	24.2267	45.1467	8.46
Cluster-57947.4	#N/A	#N/A	#N/A	#N/A
Cluster-57956.4	14.8067	7.02333	4.44667	35.8333
Cluster-57964.0	59.8667	73.7633	78.2167	41.0667
Cluster-57966.1	28.3233	40.7367	34.07	14.3167
Cluster-57973.1	#N/A	#N/A	#N/A	#N/A
Cluster-57999.4	113.31	133.757	161.983	54.15
Cluster-58059.4	4.51333	6.08333	8.28333	1.65667
Cluster-58060.0	106.287	139.67	202.617	43.84
Cluster-58060.1	74.5767	92.8833	119.477	41.9567
Cluster-58060.2	21.21	28.97	39.8467	13.9233
Cluster-58096.5	703.61	776.593	1197.37	459.773
Cluster-58096.6	63.16	73.38	106.357	51.1533
Cluster-58096.7	181.803	202	344.7	92.78
Cluster-58096.8	39.14	50.39	67.28	24.2967
Cluster-58096.9	38.8133	46.5167	75.0633	36.18
Cluster-58117.3	24.9167	31.5467	43.7833	17.4167
Cluster-58130.0	#N/A	#N/A	#N/A	#N/A
Cluster-58130.1	#N/A	#N/A	#N/A	#N/A
Cluster-58130.2	#N/A	#N/A	#N/A	#N/A
Cluster-58153.0	2.88	1.43	1.72	5.25
Cluster-58178.1	18.1967	22.9267	24.06	9.89667
Cluster-58186.6	#N/A	#N/A	#N/A	#N/A
Cluster-58213.0	#N/A	#N/A	#N/A	#N/A
Cluster-58218.0	74.5267	121.42	211.33	56.0133
Cluster-58222.1	#N/A	#N/A	#N/A	#N/A
Cluster-58252.6	7.92667	12.3967	24.79	5.74333
Cluster-58266.3	#N/A	#N/A	#N/A	#N/A
Cluster-58282.0	#N/A	#N/A	#N/A	#N/A
Cluster-58323.35	#N/A	#N/A	#N/A	#N/A
Cluster-58323.45	22.1367	12.81	5.91	19.57
Cluster-58330.5	23.29	30.28	37.2233	2.54333
Cluster-58357.2	2.76667	4.43333	5.65667	2.67667
Cluster-58385.0	9.70333	12.7467	21.32	4.57333
Cluster-58395.3	64.15	69.23	86.1867	34.6533
Cluster-58415.13	9.38667	4.78333	2.95	9.47
Cluster-58415.4	29.22	33.2467	40.2133	11.3233
Cluster-58466.0	8.24667	4.24667	3.63	7.31667
Cluster-58535.4	#N/A	#N/A	#N/A	#N/A
Cluster-58543.7	3.13667	4.01	4.55	1.24
Cluster-58552.2	#N/A	#N/A	#N/A	#N/A
Cluster-58552.4	#N/A	#N/A	#N/A	#N/A
Cluster-58552.5	64.6533	75.6533	84.4333	41.0833
Cluster-58573.0	#N/A	#N/A	#N/A	#N/A
Cluster-58607.0	82.74	81.3733	115.787	55.62
Cluster-58633.3	3.65667	2.03333	1.59	4.54667
Cluster-58639.0	#N/A	#N/A	#N/A	#N/A
Cluster-58726.5	27.2067	29.37	50.5833	15.23
Cluster-58749.0	#N/A	#N/A	#N/A	#N/A
Cluster-58773.2	#N/A	#N/A	#N/A	#N/A
Cluster-58776.8	2.50667	1.15	1.33667	3.54667
Cluster-58810.0	#N/A	#N/A	#N/A	#N/A
Cluster-58834.4	1.42667	0.72	0.63	1.37667
Cluster-58955.0	2.32667	2.06	1.35333	3.41
Cluster-58989.0	#N/A	#N/A	#N/A	#N/A
Cluster-58989.1	#N/A	#N/A	#N/A	#N/A
Cluster-59025.2	47.7667	27.2833	27.7367	75.4
Cluster-59026.2	52.78	84.78	133.677	25.6633
Cluster-59107.2	2.41667	3.47	4.31333	1.13333
Cluster-59110.0	#N/A	#N/A	#N/A	#N/A
Cluster-59129.1	22.32	26.9067	33.44	10.46
Cluster-59134.1	#N/A	#N/A	#N/A	#N/A
Cluster-59138.0	55.7633	59.6033	84.7933	39.66
Cluster-59152.8	#N/A	#N/A	#N/A	#N/A
Cluster-59172.4	10.9167	12.6267	13.1367	6.39667
Cluster-59194.1	86.4	120.653	131.107	36.04
Cluster-59197.2	#N/A	#N/A	#N/A	#N/A
Cluster-59225.0	9.97333	8.26667	5.82667	15.2033
Cluster-59241.5	#N/A	#N/A	#N/A	#N/A
Cluster-59297.1	2.15	1.38667	1.41333	3.03667
Cluster-59339.0	3.25333	1.75	1.36333	5.24
Cluster-59390.12	3.49	2.93667	1.48	4.67667
Cluster-59425.0	#N/A	#N/A	#N/A	#N/A
Cluster-59449.0	29.2067	35.7567	37.4167	17.3267
Cluster-59452.2	#N/A	#N/A	#N/A	#N/A
Cluster-59524.3	#N/A	#N/A	#N/A	#N/A
Cluster-59565.1	#N/A	#N/A	#N/A	#N/A
Cluster-59566.1	27.4933	33.2233	43.7567	9.14333
Cluster-59583.0	23.41	33.38	36.0633	19.8733
Cluster-59589.1	8.35333	14.9867	18.91	2.83667
Cluster-59589.3	36.98	36.9433	63.1933	18.7433
Cluster-59612.1	188.707	245.913	294.52	133.597
Cluster-59647.3	15.6	8.2	4.03333	30.18
Cluster-59669.0	#N/A	#N/A	#N/A	#N/A
Cluster-59689.0	#N/A	#N/A	#N/A	#N/A
Cluster-59703.0	1.26333	1.71667	2.13	1.02
Cluster-59742.3	14.6867	22.28	24.3933	3.25667
Cluster-59758.0	5.05	5.22333	7.62667	3.59667
Cluster-59760.2	4.38667	2.24	2.69667	5.23333
Cluster-59779.3	94.0233	112.517	141.723	53.8067
Cluster-59779.6	24.1767	38.87	39.74	5.06667
Cluster-59779.8	21.2533	26.9933	33.0867	12.87
Cluster-59780.1	#N/A	#N/A	#N/A	#N/A
Cluster-59808.0	#N/A	#N/A	#N/A	#N/A
Cluster-59835.4	3.53333	5.87	5.01333	2.64667
Cluster-59869.0	#N/A	#N/A	#N/A	#N/A
Cluster-59875.11	6.70667	3.19333	2.24667	6.63
Cluster-59884.5	49.9267	25.3633	13.76	43.54
Cluster-59900.1	#N/A	#N/A	#N/A	#N/A
Cluster-59908.2	4.40667	6.91333	8.68	1.24667
Cluster-59916.1	#N/A	#N/A	#N/A	#N/A
Cluster-59921.1	144.13	195.497	279.52	98.8667
Cluster-59921.3	168.217	181.287	309.663	117.987
Cluster-59929.2	8.97667	11.7233	18.56	7.23
Cluster-59945.9	#N/A	#N/A	#N/A	#N/A
Cluster-59999.0	23.07	25.9067	32.4167	11.5933
Cluster-60022.4	8.32333	9.25333	14.0767	4.1
Cluster-60051.2	#N/A	#N/A	#N/A	#N/A
Cluster-60068.4	2.61	3.27333	5.30333	1.91
Cluster-60073.0	#N/A	#N/A	#N/A	#N/A
Cluster-60090.0	3.83667	6.42	7.63	1.16
Cluster-60116.5	12.8767	14.5167	21.9533	7.61333
Cluster-60139.0	#N/A	#N/A	#N/A	#N/A
Cluster-60187.9	18.2533	12.23	9.78333	19.5967
Cluster-60199.2	#N/A	#N/A	#N/A	#N/A
Cluster-60203.0	152.257	164.003	211.25	97.7433
Cluster-60203.3	230.77	259.7	463.407	191.813
Cluster-60203.4	#N/A	#N/A	#N/A	#N/A
Cluster-60283.4	8.40667	10.8867	12.4733	6.04333
Cluster-60285.3	7.26	10.1633	11.5833	1.34333
Cluster-60293.10	19.65	29.04	42.2567	18.08
Cluster-60303.0	#N/A	#N/A	#N/A	#N/A
Cluster-60341.1	#N/A	#N/A	#N/A	#N/A
Cluster-60360.4	109.767	163.627	181.357	79.1467
Cluster-60360.6	48.2567	58	78.5533	28.5467
Cluster-60371.0	9.88667	13.05	12.7767	5.41333
Cluster-60394.4	8.93	10.9	13.14	2.72333
Cluster-60400.2	18.1533	19.43	29.71	9.65333
Cluster-60408.6	#N/A	#N/A	#N/A	#N/A
Cluster-60415.1	3.67333	1.94333	0.813333	5.05
Cluster-60436.2	#N/A	#N/A	#N/A	#N/A
Cluster-60442.0	32.63	54.42	65.0933	18.7967
Cluster-60471.1	#N/A	#N/A	#N/A	#N/A
Cluster-60471.3	155.353	249.65	304.113	117.23
Cluster-60471.4	34.9067	45.74	65.7233	26.6233
Cluster-60490.6	31.2933	36.49	49.1433	23.2433
Cluster-60498.0	#N/A	#N/A	#N/A	#N/A
Cluster-60512.1	#N/A	#N/A	#N/A	#N/A
Cluster-60516.2	#N/A	#N/A	#N/A	#N/A
Cluster-60519.0	14.3067	17.4967	24.6533	9.08667
Cluster-60526.0	11.0567	4.97333	3.46667	8.31
Cluster-60573.1	27.5767	31.0467	43.6667	19.2867
Cluster-60573.4	#N/A	#N/A	#N/A	#N/A
Cluster-60587.1	195.063	309.073	243.927	41.64
Cluster-60666.1	#N/A	#N/A	#N/A	#N/A
Cluster-60689.0	93.79	121.667	135.18	66.0567
Cluster-60697.1	#N/A	#N/A	#N/A	#N/A
Cluster-60729.0	#N/A	#N/A	#N/A	#N/A
Cluster-60729.1	37.6167	61.2167	75.8067	31.11
Cluster-60730.2	71.93	84.12	109.883	45.2067
Cluster-60759.3	38.47	40.26	57.6933	18.8533
Cluster-60772.0	#N/A	#N/A	#N/A	#N/A
Cluster-60779.1	26.0267	13.0067	10.6267	24.6033
Cluster-60805.11	#N/A	#N/A	#N/A	#N/A
Cluster-60833.3	#N/A	#N/A	#N/A	#N/A
Cluster-60851.1	63.78	99.2033	92.7833	52.5767
Cluster-60851.3	#N/A	#N/A	#N/A	#N/A
Cluster-60864.7	16.6367	12.17	6.27	16.91
Cluster-60892.0	5.92333	9.67333	11.3933	4.45
Cluster-60937.4	10.12	7.75667	6.1	13.5133
Cluster-60938.4	24.0567	28.8233	34.2233	15.1533
Cluster-60963.0	6.41	3.62	4.32333	7.46667
Cluster-60979.3	#N/A	#N/A	#N/A	#N/A
Cluster-60984.3	4.64333	3	2.29667	7.21
Cluster-60993.8	#N/A	#N/A	#N/A	#N/A
Cluster-60995.12	2050.43	2615.72	3489.37	193.123
Cluster-60995.13	747.763	985.983	1120.54	56.9867
Cluster-61001.1	#N/A	#N/A	#N/A	#N/A
Cluster-61016.0	#N/A	#N/A	#N/A	#N/A
Cluster-61033.1	3.61667	2.25	1.49333	9.58333
Cluster-61082.3	#N/A	#N/A	#N/A	#N/A
Cluster-61091.0	45.28	50.9767	57.63	28.9567
Cluster-61109.3	5.82333	6.91667	11.02	4.23333
Cluster-61126.2	292.497	390.2	365.723	195.867
Cluster-61126.3	3.15	4.69	7.58667	2.18
Cluster-61139.0	#N/A	#N/A	#N/A	#N/A
Cluster-61172.2	15.1267	21.5233	37.41	7.84333
Cluster-61174.0	#N/A	#N/A	#N/A	#N/A
Cluster-61195.0	#N/A	#N/A	#N/A	#N/A
Cluster-61199.0	3.28333	3.12333	2.21333	4.63
Cluster-61201.11	#N/A	#N/A	#N/A	#N/A
Cluster-61201.8	101.76	110.083	172.053	77.2
Cluster-61216.0	8.70333	10.4633	13.5133	5.93333
Cluster-61216.2	6.69	9.88667	9.79333	3.34667
Cluster-6124.1	4.81333	2.65	2.52667	10.38
Cluster-61244.1	114.213	141.677	226.5	46.98
Cluster-61277.0	#N/A	#N/A	#N/A	#N/A
Cluster-61283.0	#N/A	#N/A	#N/A	#N/A
Cluster-61283.2	36.4933	40.4167	45.94	18.06
Cluster-61301.1	3.51	2.60667	1.85667	4.27333
Cluster-61305.0	#N/A	#N/A	#N/A	#N/A
Cluster-61323.1	72.61	119.517	95.1667	12.5067
Cluster-61326.0	25.84	11.4333	7.94333	31.1
Cluster-61340.0	5.55333	8.42	9.24	4.28667
Cluster-61364.2	11.9833	17.02	18.8633	6.69333
Cluster-61364.3	8.48667	9.74667	12.4333	4.95667
Cluster-61387.1	15.2867	25.1967	24.9767	12.5733
Cluster-61395.8	7.51333	10.6633	13.2233	1.51
Cluster-61399.3	#N/A	#N/A	#N/A	#N/A
Cluster-61401.0	1.00333	0.733333	0.38	1.38333
Cluster-61407.1	13.1967	7.33667	10.63	16.43
Cluster-61411.0	#N/A	#N/A	#N/A	#N/A
Cluster-61413.2	15.0533	11.87	9.77	20.0967
Cluster-61425.4	4.50333	2.35333	1.55	5.78667
Cluster-61441.0	103.09	169.017	208.757	124.95
Cluster-61446.2	#N/A	#N/A	#N/A	#N/A
Cluster-61446.4	24.61	39.0267	38.1233	10.89
Cluster-61448.0	88.29	96.93	177.167	63.3667
Cluster-61492.1	#N/A	#N/A	#N/A	#N/A
Cluster-61522.3	1.82	0.816667	0.916667	2.21333
Cluster-61534.0	11.9767	18.71	22.84	6.66667
Cluster-61534.1	7.16333	11.4167	22.62	5.51
Cluster-61594.3	#N/A	#N/A	#N/A	#N/A
Cluster-61605.8	92.4467	124.33	119.793	24.5333
Cluster-61611.3	99.9367	143.247	120.657	67.1967
Cluster-61643.3	#N/A	#N/A	#N/A	#N/A
Cluster-61651.1	62	102.38	101.82	29.7433
Cluster-61657.0	#N/A	#N/A	#N/A	#N/A
Cluster-61657.1	4.9	2.56667	3.19333	7.29667
Cluster-61670.0	#N/A	#N/A	#N/A	#N/A
Cluster-61725.1	#N/A	#N/A	#N/A	#N/A
Cluster-61725.2	#N/A	#N/A	#N/A	#N/A
Cluster-61735.0	#N/A	#N/A	#N/A	#N/A
Cluster-61739.0	#N/A	#N/A	#N/A	#N/A
Cluster-61752.0	#N/A	#N/A	#N/A	#N/A
Cluster-61752.2	#N/A	#N/A	#N/A	#N/A
Cluster-61752.3	#N/A	#N/A	#N/A	#N/A
Cluster-61760.0	14.1033	8.36	11.59	20.5667
Cluster-61768.1	1.43333	2.32333	3.1	1.19
Cluster-61779.0	65.08	77.3833	101.283	41.76
Cluster-61816.0	1069.89	1231	2026.73	843.43
Cluster-61816.1	1445.88	1766.24	2777.62	1167.64
Cluster-61833.1	8.85333	11.13	14.92	6.05
Cluster-61869.0	3.88333	5.14333	7.63333	2.39333
Cluster-61883.0	3.72333	1.72667	0.743333	2.46667
Cluster-61888.14	46.7333	65.62	60.7567	4.99333
Cluster-61933.1	28.6767	47.7933	40.2467	13.2767
Cluster-62039.0	8.44667	9.86	13.7	4.85
Cluster-62039.2	17.8767	26.47	34.3267	9.57333
Cluster-62040.10	141.303	193.9	192.923	82.17
Cluster-62040.5	176.233	238.96	259.74	113.8
Cluster-62045.0	#N/A	#N/A	#N/A	#N/A
Cluster-62050.0	#N/A	#N/A	#N/A	#N/A
Cluster-62050.2	#N/A	#N/A	#N/A	#N/A
Cluster-62069.1	#N/A	#N/A	#N/A	#N/A
Cluster-62119.0	#N/A	#N/A	#N/A	#N/A
Cluster-62125.0	128.7	183.163	154.093	82.99
Cluster-62131.1	#N/A	#N/A	#N/A	#N/A
Cluster-62142.2	5.12667	7.63333	7.28333	1.60333
Cluster-62152.0	#N/A	#N/A	#N/A	#N/A
Cluster-62194.0	34.97	16.95	15.21	62.6833
Cluster-62278.0	43.0833	66.2067	53.6167	5.54667
Cluster-62321.0	#N/A	#N/A	#N/A	#N/A
Cluster-62330.2	12.4067	10.7367	7.26333	15.4633
Cluster-62340.5	81.9633	99.35	137.133	42.6633
Cluster-62381.3	66.2767	112.193	169.147	84.8933
Cluster-62476.5	2.04333	0.94	0.26	6.08667
Cluster-62496.5	19.5133	33.11	27.4767	18.0867
Cluster-62507.2	4.68667	2.58333	3.03	6.71
Cluster-62543.0	#N/A	#N/A	#N/A	#N/A
Cluster-62558.0	#N/A	#N/A	#N/A	#N/A
Cluster-62614.0	#N/A	#N/A	#N/A	#N/A
Cluster-62634.8	#N/A	#N/A	#N/A	#N/A
Cluster-62674.0	8.07667	4.18	4.36333	16.01
Cluster-62684.1	2.95333	1.62333	1.28	3.20333
Cluster-62688.0	10.73	5.67667	4.22667	8.32
Cluster-62688.1	#N/A	#N/A	#N/A	#N/A
Cluster-62716.0	#N/A	#N/A	#N/A	#N/A
Cluster-62726.0	3.08	1.67	0.396667	2.42
Cluster-62747.15	4.60333	3.15	2.16333	5.71333
Cluster-62747.23	6.77333	4.21	4.03	8.83667
Cluster-62747.32	20.3967	13.98	9.16667	34.1967
Cluster-62759.2	9.12667	4.52333	2.48667	8.40333
Cluster-62777.5	#N/A	#N/A	#N/A	#N/A
Cluster-62778.1	10.03	6.26	6.56333	12.7533
Cluster-62796.0	3.43333	2.18	1.33333	6.27667
Cluster-62807.0	12.0867	14.49	21.52	9.05
Cluster-62814.0	151.06	209.427	301.717	119.67
Cluster-62814.1	306.41	395.827	596.647	221.05
Cluster-62814.2	#N/A	#N/A	#N/A	#N/A
Cluster-62828.8	#N/A	#N/A	#N/A	#N/A
Cluster-62834.2	#N/A	#N/A	#N/A	#N/A
Cluster-62874.1	#N/A	#N/A	#N/A	#N/A
Cluster-62875.0	9.03667	12.7667	17.51	8.29667
Cluster-62902.0	#N/A	#N/A	#N/A	#N/A
Cluster-62929.17	24.0167	39.94	66.36	23.6467
Cluster-62941.4	#N/A	#N/A	#N/A	#N/A
Cluster-62949.1	11.4833	5.18667	6.76	11.9133
Cluster-62951.0	#N/A	#N/A	#N/A	#N/A
Cluster-62954.1	#N/A	#N/A	#N/A	#N/A
Cluster-62954.3	#N/A	#N/A	#N/A	#N/A
Cluster-62972.4	7.11333	10.0233	14.4533	3.88667
Cluster-62986.0	7.24	5.26	3.34	6.26
Cluster-63020.2	1.93	2.61333	2.6	0.6
Cluster-63026.2	#N/A	#N/A	#N/A	#N/A
Cluster-63074.1	#N/A	#N/A	#N/A	#N/A
Cluster-63087.1	6.71	8.17333	9.99	4.43
Cluster-63099.1	4.89	6.01667	13.62	1.82
Cluster-63103.0	#N/A	#N/A	#N/A	#N/A
Cluster-63108.2	22.7167	31.7033	39.85	18.94
Cluster-63108.3	147.75	189.65	194.69	87.4067
Cluster-63121.1	3.03667	1.67333	0.13	3.19333
Cluster-63134.1	#N/A	#N/A	#N/A	#N/A
Cluster-63145.6	4.80333	2.64333	2.18333	7.19333
Cluster-63176.1	10.4833	4.93	5.03	10.5933
Cluster-63179.2	6.16333	7.28	8.37	3.08667
Cluster-63179.5	4.63667	5.65	8.45333	2.81
Cluster-63180.2	12.68	6.67	2.04667	10.1933
Cluster-63183.2	28.8433	46.4533	60.8733	12.9733
Cluster-63202.0	#N/A	#N/A	#N/A	#N/A
Cluster-6325.12	#N/A	#N/A	#N/A	#N/A
Cluster-63273.6	#N/A	#N/A	#N/A	#N/A
Cluster-63280.1	67.1233	87.41	164.297	48.7433
Cluster-63308.3	29.24	40.2367	37.5967	22.92
Cluster-63329.1	37.5867	52.4633	81.5033	22.44
Cluster-63345.1	#N/A	#N/A	#N/A	#N/A
Cluster-63400.1	30.4567	38.99	39.7633	11.4433
Cluster-63406.2	4.49333	2.67667	2.01333	11.7333
Cluster-63411.1	23.2733	29.53	49.37	11.0867
Cluster-63417.0	47.6233	25.8933	20.3667	48.26
Cluster-63427.0	9.77333	5.78333	7.31333	12.7767
Cluster-63437.7	#N/A	#N/A	#N/A	#N/A
Cluster-63469.3	3.77667	1.81667	0.14	4.85667
Cluster-63472.0	499.92	685.173	968.66	464.467
Cluster-63472.1	#N/A	#N/A	#N/A	#N/A
Cluster-63472.2	102.523	154.74	260.707	43.9733
Cluster-63472.3	696.483	979.457	1209.36	524.383
Cluster-63484.5	64.36	100.917	82.4467	45.5633
Cluster-63484.6	9.46	5.05333	3.55	7.12333
Cluster-63496.4	5.19	6.61667	7.19	3.54333
Cluster-63499.2	15.3333	7.18667	6.57	21.22
Cluster-63502.1	#N/A	#N/A	#N/A	#N/A
Cluster-63515.0	5.83	2.84667	2.28	4.74
Cluster-63534.0	8.80333	15.1133	21.3867	12.0533
Cluster-63544.1	6.48	3.61333	3.03333	5.27333
Cluster-63546.5	10.6133	8.64667	6.74	11.8667
Cluster-63582.0	#N/A	#N/A	#N/A	#N/A
Cluster-63598.0	163.94	201.18	224.393	105.847
Cluster-63598.4	11.3867	6.86667	6.67667	15.4067
Cluster-63612.6	2.19	3.48333	3.35	1.27333
Cluster-63622.1	21.1633	25.9767	26.6133	12.86
Cluster-63623.1	15.3733	19.2733	21.9067	9.94333
Cluster-63625.2	17.2	23.2133	23.1067	3.66667
Cluster-63628.0	46.3367	61.71	61.3133	28.06
Cluster-63641.7	8.91667	4.53667	2.50667	7.1
Cluster-63650.0	5.05	8.82667	14.1433	0.296667
Cluster-63683.5	18.6033	29.4933	37.8	6.04667
Cluster-63683.6	29.5867	37.65	57.22	4.67333
Cluster-63686.0	#N/A	#N/A	#N/A	#N/A
Cluster-63714.4	1.69333	0.84	0.223333	2.29667
Cluster-63722.0	2.41667	1.20667	0.546667	2.81667
Cluster-63725.0	3.41333	1.73333	1.75	4.27667
Cluster-63747.1	7.35	6.04333	4.46	13.2767
Cluster-63771.4	#N/A	#N/A	#N/A	#N/A
Cluster-63791.1	12.7167	6.85333	2.46	24.0433
Cluster-63802.1	#N/A	#N/A	#N/A	#N/A
Cluster-63806.8	#N/A	#N/A	#N/A	#N/A
Cluster-63830.4	5.89667	2.90667	3.29	6.49667
Cluster-63909.1	131.663	81.7867	62.1533	161.68
Cluster-63930.0	#N/A	#N/A	#N/A	#N/A
Cluster-63930.3	4.70333	2.46	1.51	5.74333
Cluster-63934.1	4.95667	7.9	7.54333	2.16333
Cluster-63936.0	6.62667	5.76667	0.773333	8.52
Cluster-63947.0	8.13	12.2233	19.05	0.183333
Cluster-63966.1	#N/A	#N/A	#N/A	#N/A
Cluster-63974.0	3.48	2.07	1.01667	5.28667
Cluster-64002.3	#N/A	#N/A	#N/A	#N/A
Cluster-64045.1	#N/A	#N/A	#N/A	#N/A
Cluster-64058.0	24.1167	33.4933	31.3233	12.79
Cluster-64058.1	26.1933	33.5	39.7067	18.4433
Cluster-64067.0	#N/A	#N/A	#N/A	#N/A
Cluster-64110.3	5.38667	7.53333	15.3733	0.533333
Cluster-64125.2	14.3767	19.3167	17.8133	10.8533
Cluster-64138.0	5.22667	7.72333	12.04	5.99
Cluster-64141.1	23.2733	33.7267	51.67	20.1667
Cluster-64156.2	20.4833	22.87	50.58	5.32333
Cluster-64175.0	28.9233	37.0833	52.3033	22.24
Cluster-64176.1	47.5933	56.4733	71.7533	34.09
Cluster-64176.4	#N/A	#N/A	#N/A	#N/A
Cluster-64199.1	16.9033	9.27667	6.33333	17.25
Cluster-64213.1	201.883	292.617	330.777	85.8233
Cluster-64216.1	#N/A	#N/A	#N/A	#N/A
Cluster-64226.1	20.6967	29.16	31.13	14.3433
Cluster-64226.2	19.4433	27.3033	26.54	11.1733
Cluster-64231.0	#N/A	#N/A	#N/A	#N/A
Cluster-64239.0	#N/A	#N/A	#N/A	#N/A
Cluster-64241.1	#N/A	#N/A	#N/A	#N/A
Cluster-64241.2	#N/A	#N/A	#N/A	#N/A
Cluster-64248.0	148.09	202.457	234.86	33.9067
Cluster-64248.1	143.68	167.027	201.173	26.1667
Cluster-64259.3	6.42	9.81333	8.74333	4.53
Cluster-64288.5	3.72667	6.04333	8.54333	1.32667
Cluster-64288.7	#N/A	#N/A	#N/A	#N/A
Cluster-64290.6	2.94333	1.46	1.70333	3.46667
Cluster-64298.0	#N/A	#N/A	#N/A	#N/A
Cluster-64305.4	2.40333	3.58333	4.53667	0.393333
Cluster-64307.1	#N/A	#N/A	#N/A	#N/A
Cluster-64315.3	#N/A	#N/A	#N/A	#N/A
Cluster-64344.7	15.5633	21.0267	30.2233	1.47333
Cluster-64348.2	1.62	1.11333	0.0833333	2.2
Cluster-64354.0	6.33	2.71333	2.86	14.2867
Cluster-64360.6	#N/A	#N/A	#N/A	#N/A
Cluster-64362.0	27.8033	16.2267	21.7967	41.2567
Cluster-64375.1	#N/A	#N/A	#N/A	#N/A
Cluster-64389.10	17.44	22.0867	29.5567	12.2367
Cluster-64411.5	#N/A	#N/A	#N/A	#N/A
Cluster-64432.2	29.9733	42.9233	52.76	21.37
Cluster-64437.1	#N/A	#N/A	#N/A	#N/A
Cluster-64442.1	43.9533	50.13	60.6633	24.3533
Cluster-64442.14	51.6	86.2633	99.0633	34.5567
Cluster-64442.6	#N/A	#N/A	#N/A	#N/A
Cluster-64442.7	115.42	154.333	183.047	87.5867
Cluster-64442.9	59.9167	85.1567	135.373	73.9967
Cluster-64454.1	38.0567	55.9533	50.6933	25.8067
Cluster-64455.0	40.3833	64.19	64.3233	17.63
Cluster-64462.0	27.4667	13.3267	11.1067	22.98
Cluster-64481.1	59.2967	83.93	133.747	50.9767
Cluster-64481.2	#N/A	#N/A	#N/A	#N/A
Cluster-64502.0	#N/A	#N/A	#N/A	#N/A
Cluster-64524.0	#N/A	#N/A	#N/A	#N/A
Cluster-64526.3	#N/A	#N/A	#N/A	#N/A
Cluster-64535.4	#N/A	#N/A	#N/A	#N/A
Cluster-64535.6	#N/A	#N/A	#N/A	#N/A
Cluster-64540.0	#N/A	#N/A	#N/A	#N/A
Cluster-64543.0	#N/A	#N/A	#N/A	#N/A
Cluster-64551.5	0.83	1.26667	1.9	0.35
Cluster-64557.0	#N/A	#N/A	#N/A	#N/A
Cluster-64558.7	28.3633	47.66	44.3533	22.7233
Cluster-64566.1	32.31	52.7	43.4567	14.1067
Cluster-64594.3	#N/A	#N/A	#N/A	#N/A
Cluster-64612.0	#N/A	#N/A	#N/A	#N/A
Cluster-64625.2	7.26333	10.3567	12.0133	2.65333
Cluster-64645.0	19.52	23.46	34.0033	14.48
Cluster-64657.0	22.1367	35.04	45.94	13.3833
Cluster-64713.20	1.77667	2.40667	3.01	0.226667
Cluster-64734.0	5.97667	3.64667	3.69333	7.66333
Cluster-64749.6	2.57333	1.50667	1.73667	5.12333
Cluster-64786.0	#N/A	#N/A	#N/A	#N/A
Cluster-64801.0	#N/A	#N/A	#N/A	#N/A
Cluster-64802.0	146.923	183.27	209.097	89.5767
Cluster-64839.3	5.84	4.85667	0.293333	7.82333
Cluster-64888.10	19.34	10.9733	3.80667	30.1667
Cluster-64935.3	2.37	1.15	0.433333	3.02
Cluster-64948.0	#N/A	#N/A	#N/A	#N/A
Cluster-64968.1	#N/A	#N/A	#N/A	#N/A
Cluster-64971.1	14.2267	8.72333	6.28667	12.5867
Cluster-65003.0	#N/A	#N/A	#N/A	#N/A
Cluster-65136.0	#N/A	#N/A	#N/A	#N/A
Cluster-65136.2	#N/A	#N/A	#N/A	#N/A
Cluster-65143.4	29.45	33.7733	37.34	11.13
Cluster-65159.0	2.42333	3.08333	5.27	1.76
Cluster-65177.26	#N/A	#N/A	#N/A	#N/A
Cluster-65214.0	2.39333	1.30333	1.18667	2.87333
Cluster-65226.6	4.68333	2.49667	0.743333	6.49667
Cluster-65226.9	2.16333	1.03333	0.526667	5.08
Cluster-65228.2	5.54333	2.88333	1.8	10.6633
Cluster-65237.2	10.7267	6.31	2.33667	9.55
Cluster-65237.5	2.22333	1.13333	0.753333	5.10667
Cluster-65253.2	3.24667	3.70333	6.53333	0.896667
Cluster-65253.3	185.673	246.447	325.013	80.7633
Cluster-65259.8	14.2833	10.3667	8.40667	23.73
Cluster-65274.0	#N/A	#N/A	#N/A	#N/A
Cluster-65308.0	21.27	25.5467	37.59	15.17
Cluster-65308.5	17.64	25.7033	24.8267	14.54
Cluster-65316.0	14.1967	7.23667	6.40333	10.7967
Cluster-65325.0	#N/A	#N/A	#N/A	#N/A
Cluster-65326.1	131.783	174.197	209.483	99.6533
Cluster-65332.0	#N/A	#N/A	#N/A	#N/A
Cluster-65344.1	3.40667	5.61333	5.39	2.10667
Cluster-65353.4	132.243	192.847	775.623	16.43
Cluster-65394.1	3.03	4.29667	6.61	1.87667
Cluster-65422.3	190.13	317.887	291.6	132.007
Cluster-65454.3	#N/A	#N/A	#N/A	#N/A
Cluster-65467.5	29.2633	37.4267	39.06	20.85
Cluster-65555.2	#N/A	#N/A	#N/A	#N/A
Cluster-65555.3	#N/A	#N/A	#N/A	#N/A
Cluster-65602.3	350.14	413.98	555.447	253.643
Cluster-65602.4	25.24	27.3567	40.4267	12.56
Cluster-65602.5	123.087	155.45	280.257	70.2267
Cluster-65612.0	15.5767	22.1467	30.8467	8.63333
Cluster-65625.1	11.7633	5.38	5.72667	17.99
Cluster-65630.4	26.5833	40.31	46.98	17.1767
Cluster-65630.5	42.5667	44.56	63.9033	30.7467
Cluster-65648.0	#N/A	#N/A	#N/A	#N/A
Cluster-65649.4	#N/A	#N/A	#N/A	#N/A
Cluster-65649.6	23.01	26.3367	27.3067	14.1033
Cluster-65661.9	191.753	193.183	269.163	110.937
Cluster-65667.1	44.1733	55.0667	59.6533	27.0467
Cluster-65698.0	13.1933	8.31333	6.66667	13.05
Cluster-65699.0	4.47	8.15	7.74667	0.736667
Cluster-65712.2	#N/A	#N/A	#N/A	#N/A
Cluster-65719.0	2.61667	1.33333	0.546667	4.33333
Cluster-65755.0	#N/A	#N/A	#N/A	#N/A
Cluster-65767.0	138.997	233.577	669.4	20.8133
Cluster-65778.0	34.77	53.1967	52.2833	21.81
Cluster-65778.3	45.3433	56.1733	52.7067	28.7867
Cluster-65804.0	9.44333	5.60333	6.11333	14.7233
Cluster-65807.0	0.493333	0.786667	1.13667	0.16
Cluster-65814.3	6.99667	3.52667	0.683333	5.60667
Cluster-65823.5	25.9567	31.5167	30.3267	17.6567
Cluster-65838.0	9.71667	4.96	4.62333	7.45
Cluster-65908.0	#N/A	#N/A	#N/A	#N/A
Cluster-65965.0	8.21	11.4533	12.9	2.97
Cluster-66008.1	4.53667	3.56	3.37667	6.94333
Cluster-66026.1	4.28667	2.76333	3.18333	6.61333
Cluster-66033.1	#N/A	#N/A	#N/A	#N/A
Cluster-66033.2	108.613	134.48	198.787	52.6967
Cluster-66038.6	72.93	84.6933	133.803	51.8467
Cluster-66051.2	#N/A	#N/A	#N/A	#N/A
Cluster-66101.1	#N/A	#N/A	#N/A	#N/A
Cluster-66101.10	#N/A	#N/A	#N/A	#N/A
Cluster-66101.2	#N/A	#N/A	#N/A	#N/A
Cluster-66108.3	5.93	3.1	4.55	8.84333
Cluster-66116.0	#N/A	#N/A	#N/A	#N/A
Cluster-66119.0	18.8367	30.2467	26.1767	13.5967
Cluster-66136.4	13.16	13.7233	18.1933	6.99333
Cluster-66149.4	#N/A	#N/A	#N/A	#N/A
Cluster-66155.1	#N/A	#N/A	#N/A	#N/A
Cluster-66209.1	#N/A	#N/A	#N/A	#N/A
Cluster-66211.0	7.44667	7.85333	13.2	0.83
Cluster-66226.3	#N/A	#N/A	#N/A	#N/A
Cluster-66226.4	#N/A	#N/A	#N/A	#N/A
Cluster-66263.0	1.91	1.23333	0.393333	4.43333
Cluster-66281.3	#N/A	#N/A	#N/A	#N/A
Cluster-66304.6	#N/A	#N/A	#N/A	#N/A
Cluster-66332.7	#N/A	#N/A	#N/A	#N/A
Cluster-66354.1	81.9	54.3867	57.32	127.96
Cluster-66360.1	#N/A	#N/A	#N/A	#N/A
Cluster-66379.1	#N/A	#N/A	#N/A	#N/A
Cluster-66390.10	230.067	302.027	385.327	85.11
Cluster-66390.9	83.13	91.57	228.607	8.02
Cluster-66406.0	25.63	28.6233	38.7067	0.496667
Cluster-66419.0	#N/A	#N/A	#N/A	#N/A
[truncated: 26,776 more rows]

## Sheet: 1Y vs 5Y
geneID	1Y-FPKM	3Y-FPKM	5Y-FPKM	F-FPKM
Cluster-11343.6	#N/A	#N/A	#N/A	#N/A
Cluster-11390.26	3.71333	2.45667	2.3	5.55667
Cluster-11628.19	55.7067	82.06	104.75	49.24
Cluster-11831.5	6.43667	3.37667	3.46667	6.80333
Cluster-11981.1	#N/A	#N/A	#N/A	#N/A
Cluster-1271.2	#N/A	#N/A	#N/A	#N/A
Cluster-1271.9	37.28	25.1233	23.7233	65.4967
Cluster-12710.4	16.76	29.34	23.13	8.27333
Cluster-12998.11	1.43	0.616667	0.906667	2.4
Cluster-13079.2	2.11667	0.666667	1.15	2.74
Cluster-13155.15	#N/A	#N/A	#N/A	#N/A
Cluster-13155.16	#N/A	#N/A	#N/A	#N/A
Cluster-13155.7	29.8667	58.29	50.6167	14.7867
Cluster-13188.6	8.5	9.27333	13.7633	5.75
Cluster-13198.4	957.31	1393.99	1331.98	548.797
Cluster-13289.2	18.7733	48.3467	32.7167	14.9767
Cluster-13560.13	#N/A	#N/A	#N/A	#N/A
Cluster-13586.0	61.4233	79.0667	99.8667	42.1333
Cluster-13586.4	#N/A	#N/A	#N/A	#N/A
Cluster-13771.7	4.78667	6.67667	7.49333	2.48
Cluster-14173.2	#N/A	#N/A	#N/A	#N/A
Cluster-14600.8	29.4267	38.7533	37.9833	16.4367
Cluster-15181.5	#N/A	#N/A	#N/A	#N/A
Cluster-15357.0	3.50333	2.04	2.22333	4.59667
Cluster-15584.7	4.53667	2.63	2.39	5.53667
Cluster-16014.4	2.84	4.04667	4.97667	1.24333
Cluster-16070.30	#N/A	#N/A	#N/A	#N/A
Cluster-16347.7	#N/A	#N/A	#N/A	#N/A
Cluster-1681.2	#N/A	#N/A	#N/A	#N/A
Cluster-16859.4	#N/A	#N/A	#N/A	#N/A
Cluster-16994.2	7.51667	3.90667	4.36333	9.78667
Cluster-17202.2	8.84	18.06	15.3333	2.92667
Cluster-17375.6	#N/A	#N/A	#N/A	#N/A
Cluster-17872.1	#N/A	#N/A	#N/A	#N/A
Cluster-18223.2	6.02333	7	9.27	3.59333
Cluster-18243.4	82.4633	138.473	107.573	29.6033
Cluster-18243.5	78.5967	94.54	101.887	34.4667
Cluster-18243.6	113.363	228.953	162.917	41.6933
Cluster-18558.8	24.57	29.44	31.8533	14.0533
Cluster-18558.9	#N/A	#N/A	#N/A	#N/A
Cluster-19115.6	69.4767	72.9967	111.883	35.5333
Cluster-19156.2	#N/A	#N/A	#N/A	#N/A
Cluster-19185.1	#N/A	#N/A	#N/A	#N/A
Cluster-19258.3	#N/A	#N/A	#N/A	#N/A
Cluster-19352.3	10.5667	10.6967	19.2433	5.1
Cluster-19548.2	#N/A	#N/A	#N/A	#N/A
Cluster-19987.4	88.2533	105.607	122.203	56.8733
Cluster-20151.2	23.57	26.8933	39.6867	9.29667
Cluster-20188.16	#N/A	#N/A	#N/A	#N/A
Cluster-20188.5	#N/A	#N/A	#N/A	#N/A
Cluster-20325.0	17.0467	12.48	9.85333	19.75
Cluster-20427.11	#N/A	#N/A	#N/A	#N/A
Cluster-20450.0	#N/A	#N/A	#N/A	#N/A
Cluster-20487.0	5.72333	4.49	2.87667	6.98
Cluster-20643.0	#N/A	#N/A	#N/A	#N/A
Cluster-20789.0	2.87333	5.36667	4.38333	0.213333
Cluster-20799.0	19.4433	28.62	27.75	8.15
Cluster-20823.1	#N/A	#N/A	#N/A	#N/A
Cluster-21022.0	208.23	220.77	286.727	129.29
Cluster-21126.2	#N/A	#N/A	#N/A	#N/A
Cluster-21332.1	#N/A	#N/A	#N/A	#N/A
Cluster-21358.8	#N/A	#N/A	#N/A	#N/A
Cluster-21439.3	3.54333	5.65333	4.68667	0
Cluster-21488.0	#N/A	#N/A	#N/A	#N/A
Cluster-21493.0	18.4	35.9667	31.4067	17.14
Cluster-21800.0	122.1	224.413	177.627	61.2333
Cluster-22006.0	4.31333	3.01333	2.17333	6.68667
Cluster-22058.0	#N/A	#N/A	#N/A	#N/A
Cluster-22113.0	2.75667	1.62	1.42	3.05667
Cluster-22502.1	25.0833	26.07	38.5633	17.08
Cluster-22541.1	4.29667	1.82	2.47333	6.23
Cluster-22587.11	15.73	16.7167	24.5567	10.13
Cluster-22587.16	15.5833	20.28	19.45	8.26333
Cluster-22642.0	#N/A	#N/A	#N/A	#N/A
Cluster-22871.0	#N/A	#N/A	#N/A	#N/A
Cluster-22917.2	6.17	9.46333	11.0267	5.30333
Cluster-22925.0	9.53333	11.3067	16.0867	4.85
Cluster-22930.10	#N/A	#N/A	#N/A	#N/A
Cluster-22954.1	5.4	7.07	9.16	3.51
Cluster-22954.3	78.3633	109.367	131.507	33.2567
Cluster-2303.12	#N/A	#N/A	#N/A	#N/A
Cluster-2303.4	127.743	174.517	233.52	92.05
Cluster-2303.5	142.91	224.53	257.763	97.6733
Cluster-23091.3	1.78333	0.79	0.96	1.87667
Cluster-23215.0	#N/A	#N/A	#N/A	#N/A
Cluster-23238.2	25.8767	31.7233	44.0367	20.1167
Cluster-23480.7	#N/A	#N/A	#N/A	#N/A
Cluster-23550.7	#N/A	#N/A	#N/A	#N/A
Cluster-23556.0	3.33667	2.08667	1.82667	6.69
Cluster-23589.1	#N/A	#N/A	#N/A	#N/A
Cluster-23633.0	17.9067	32.4967	25.4167	10.3067
Cluster-23696.0	#N/A	#N/A	#N/A	#N/A
Cluster-23793.2	63.4467	39.9367	40.3033	83.0533
Cluster-23895.0	1.89	0.28	1.09	2.74667
Cluster-23966.2	#N/A	#N/A	#N/A	#N/A
Cluster-24166.1	#N/A	#N/A	#N/A	#N/A
Cluster-24172.0	10.8967	9.37667	8.66667	16.5133
Cluster-24251.0	12.08	15.5367	18.3533	8.56667
Cluster-24401.0	0.66	0.06	0.416667	1.12667
Cluster-24425.0	2.89667	4.39333	5.26667	2.22
Cluster-24486.8	10.75	4.38667	5.50333	15.6467
Cluster-24487.0	#N/A	#N/A	#N/A	#N/A
Cluster-24612.0	#N/A	#N/A	#N/A	#N/A
Cluster-24717.0	98.96	157.98	173.28	27.1267
Cluster-24926.0	#N/A	#N/A	#N/A	#N/A
Cluster-24939.1	#N/A	#N/A	#N/A	#N/A
Cluster-25060.2	3.71	5.83333	5.54333	2.38
Cluster-25203.0	2.87	1.6	1.66333	3.73333
Cluster-25282.8	152.7	154.563	286.413	59.1967
Cluster-2533.10	9.15333	15.4833	14.75	8.64
Cluster-25526.5	#N/A	#N/A	#N/A	#N/A
Cluster-25532.3	40.24	14.62	21.84	52.0467
Cluster-25532.31	74.3367	102.24	95.3	40.7667
Cluster-25532.33	#N/A	#N/A	#N/A	#N/A
Cluster-25532.4	29.1567	6.92	14.8467	36.8367
Cluster-25532.5	47.85	14.8533	23.7133	67.2267
Cluster-25532.69	334.047	431.357	464.997	181.67
Cluster-26011.3	#N/A	#N/A	#N/A	#N/A
Cluster-26011.4	6.63	4.15	3.28333	9.92
Cluster-26049.1	#N/A	#N/A	#N/A	#N/A
Cluster-26177.1	#N/A	#N/A	#N/A	#N/A
Cluster-26296.4	2.83667	0.99	1.63667	4.73667
Cluster-26432.7	#N/A	#N/A	#N/A	#N/A
Cluster-26471.0	2.65667	1.15333	1.34333	3.78333
Cluster-26664.16	661.89	1332.12	959.43	513.87
Cluster-26664.18	550.443	945.32	1023.24	69.4967
Cluster-26664.2	1037.09	1732.52	1817.25	104.523
Cluster-26664.29	68.85	111.307	124.353	9.02
Cluster-26664.7	34.89	56.8833	67.84	2.74333
Cluster-26681.0	#N/A	#N/A	#N/A	#N/A
Cluster-26739.0	10.2033	2.82333	5.17	12.01
Cluster-26846.21	#N/A	#N/A	#N/A	#N/A
Cluster-26877.17	#N/A	#N/A	#N/A	#N/A
Cluster-26964.5	5.57667	2.80667	3.14333	8.68667
Cluster-26967.2	#N/A	#N/A	#N/A	#N/A
Cluster-27015.3	384.717	433.297	648.563	265.537
Cluster-27015.4	125.067	152.78	201.933	63.2333
Cluster-27023.2	#N/A	#N/A	#N/A	#N/A
Cluster-27038.1	41.16	41.6967	69.7067	28.7533
Cluster-27318.0	100.95	132.713	126.837	70.8267
Cluster-27576.0	15.72	29.3433	26.42	16.7967
Cluster-27679.4	16.2433	20.2633	25.6633	7.78
Cluster-27698.153	22.9667	27.2233	42.4867	13.7767
Cluster-27698.17	4.47333	1.63333	2.34	4.69333
Cluster-27699.12	4.62667	7.34333	7.21333	3.07667
Cluster-27699.3	6.32333	9.03333	8.80667	2.11667
Cluster-27768.17	33.9	43.9167	49.0633	13.3767
Cluster-27768.27	53.6067	68.29	70.9033	34.0967
Cluster-27768.39	15.3233	8.85667	7.41	21.6567
Cluster-27903.1	6.33333	7.49667	9.93333	5.16
Cluster-28055.0	#N/A	#N/A	#N/A	#N/A
Cluster-28055.4	#N/A	#N/A	#N/A	#N/A
Cluster-28247.1	#N/A	#N/A	#N/A	#N/A
Cluster-28247.7	174.243	214.463	332.103	148.963
Cluster-28635.0	#N/A	#N/A	#N/A	#N/A
Cluster-28691.0	13.74	9.36667	6.87	15.44
Cluster-28807.3	#N/A	#N/A	#N/A	#N/A
Cluster-28888.5	#N/A	#N/A	#N/A	#N/A
Cluster-28937.2	21.1967	9.76	10.9967	27.4233
Cluster-28967.7	4.57333	7.19333	7.72	0.183333
Cluster-29005.0	25.6733	30.1067	47.98	21.5067
Cluster-29082.20	#N/A	#N/A	#N/A	#N/A
Cluster-29118.12	#N/A	#N/A	#N/A	#N/A
Cluster-29118.7	25.0767	19.3867	18.1833	37.9833
Cluster-29153.5	24.8533	46.8233	35.2267	1.72667
Cluster-29188.1	2.01333	0.8	1.09333	2.57
Cluster-29217.0	12.8767	21.56	16.6267	10.8467
Cluster-29239.0	29.3133	41.17	55.4467	23.6333
Cluster-29300.0	10.2933	7.58	5.34667	12.7867
Cluster-29399.3	22.88	36.9967	38.8233	13.5367
Cluster-29399.5	#N/A	#N/A	#N/A	#N/A
Cluster-29568.0	#N/A	#N/A	#N/A	#N/A
Cluster-2958.5	18.0733	36.5967	26.1067	3.99
Cluster-29640.0	1.23667	1.66	2.2	0.256667
Cluster-29791.2	#N/A	#N/A	#N/A	#N/A
Cluster-29792.0	17.99	7.22	9.69333	15.3467
Cluster-29812.0	11.94	4.38667	5.98	27.4667
Cluster-29914.0	1.97	2.59667	3.53667	1.23
Cluster-29923.0	#N/A	#N/A	#N/A	#N/A
Cluster-30013.0	9.79333	10.8833	16.6167	7.89333
Cluster-30144.48	#N/A	#N/A	#N/A	#N/A
Cluster-30373.8	#N/A	#N/A	#N/A	#N/A
Cluster-30427.0	0.586667	0.953333	0.983333	0.0766667
Cluster-30438.1	10.0033	4.91667	5.81	20.0167
Cluster-30466.0	50.8	84.2533	89.9467	1.59333
Cluster-30520.0	#N/A	#N/A	#N/A	#N/A
Cluster-30557.1	#N/A	#N/A	#N/A	#N/A
Cluster-30592.1	5.72667	2.12	2.85667	4.49667
Cluster-30613.0	9.09667	10.2567	16.56	6.66667
Cluster-30627.0	#N/A	#N/A	#N/A	#N/A
Cluster-30663.0	22.7333	29.1067	39.0833	16.8267
Cluster-30722.0	4.02333	2.01333	3.08	5.38667
Cluster-30897.0	1.87667	0.326667	1.06	1.89667
Cluster-30912.3	#N/A	#N/A	#N/A	#N/A
Cluster-30927.1	3.33667	6.63	5.72333	0.893333
Cluster-31122.2	11.2333	7.63	6.36667	12.1967
Cluster-31210.1	#N/A	#N/A	#N/A	#N/A
Cluster-31351.0	6.06667	3.74	4.60333	8.59333
Cluster-31390.1	15.68	20.1633	25.1933	11.92
Cluster-31446.0	1.67	0.89	1.17667	3.14
Cluster-31739.0	#N/A	#N/A	#N/A	#N/A
Cluster-31739.14	#N/A	#N/A	#N/A	#N/A
Cluster-31788.0	9.1	23.3233	15.7767	1.25333
Cluster-31829.2	27.55	39.84	40.32	10.9533
Cluster-31907.0	#N/A	#N/A	#N/A	#N/A
Cluster-31936.0	9.14	7.75333	5.33	12.0033
Cluster-31944.1	#N/A	#N/A	#N/A	#N/A
Cluster-31975.2	9.47333	10.6667	16.5	6.74667
Cluster-32041.0	25.9967	32.6133	39.0167	13.9367
Cluster-32041.3	17.4367	24.7967	32.5233	14.48
Cluster-32091.0	#N/A	#N/A	#N/A	#N/A
Cluster-32257.3	#N/A	#N/A	#N/A	#N/A
Cluster-32296.0	44.43	76.71	77.18	1.62667
Cluster-32366.0	5.1	2.16	2.89	5.42667
Cluster-32378.7	8.73	2.92333	4.91667	9.39
Cluster-32389.0	18.1467	18.8033	24.9867	10.6633
Cluster-32407.2	1.7	3.85	2.81667	0.916667
Cluster-32414.1	53.3233	64.4567	89.8067	36.83
Cluster-32611.5	237.56	243.937	392.34	135.11
Cluster-32611.9	40.4267	47.2033	59.29	22.3767
Cluster-32677.17	#N/A	#N/A	#N/A	#N/A
Cluster-32683.2	#N/A	#N/A	#N/A	#N/A
Cluster-32728.0	#N/A	#N/A	#N/A	#N/A
Cluster-32747.2	2.62	1	1.44333	4.48333
Cluster-32807.0	#N/A	#N/A	#N/A	#N/A
Cluster-32816.0	1.67667	1.02667	0.996667	2.64333
Cluster-32818.1	13.64	6.74667	4.38333	14.3767
Cluster-32859.1	#N/A	#N/A	#N/A	#N/A
Cluster-32859.2	41.4967	53.87	54.1967	7.74
Cluster-32863.5	#N/A	#N/A	#N/A	#N/A
Cluster-33050.12	29.61	48.2733	48.7233	27.0833
Cluster-33144.4	#N/A	#N/A	#N/A	#N/A
Cluster-33144.5	102.78	213.287	149.457	5.95333
Cluster-33270.3	#N/A	#N/A	#N/A	#N/A
Cluster-33286.0	#N/A	#N/A	#N/A	#N/A
Cluster-33364.0	#N/A	#N/A	#N/A	#N/A
Cluster-33432.0	#N/A	#N/A	#N/A	#N/A
Cluster-33439.8	#N/A	#N/A	#N/A	#N/A
Cluster-33457.6	#N/A	#N/A	#N/A	#N/A
Cluster-33489.0	#N/A	#N/A	#N/A	#N/A
Cluster-3352.2	128.407	167.357	239.957	85.2667
Cluster-33687.1	5.25333	1.44	2.07667	5.13333
Cluster-33718.0	31.05	54.4033	59.5767	19.2767
Cluster-33719.4	77.16	127.32	146.427	16.0667
Cluster-33719.7	25.55	42.3833	37.1967	11.01
Cluster-33777.4	7.68667	3.57333	4.76667	11.68
Cluster-33781.6	2.55	2	1.2	5.08333
Cluster-33814.1	#N/A	#N/A	#N/A	#N/A
Cluster-33836.17	29.6033	39.7767	39.51	9.34333
Cluster-33842.1	#N/A	#N/A	#N/A	#N/A
Cluster-33868.1	29.7733	45.8267	36.7633	16.9167
Cluster-33894.10	#N/A	#N/A	#N/A	#N/A
Cluster-33907.1	8.99667	11.2533	14.2733	3.41
Cluster-33970.3	9.58333	13.76	16.51	3.22667
Cluster-34015.0	#N/A	#N/A	#N/A	#N/A
Cluster-34015.1	4.33333	4.05667	2.63	5.84667
Cluster-34084.3	7.85	4.60667	6.17333	13.4933
Cluster-34186.0	#N/A	#N/A	#N/A	#N/A
Cluster-34282.0	#N/A	#N/A	#N/A	#N/A
Cluster-34381.4	#N/A	#N/A	#N/A	#N/A
Cluster-34429.0	57.5533	108.833	77.4067	8.94333
Cluster-34475.2	83.3567	55.1867	50.88	119.183
Cluster-34483.0	49.56	38.9433	29.8933	73.5367
Cluster-34483.1	#N/A	#N/A	#N/A	#N/A
Cluster-34501.0	5.03333	1.99333	2.48	5.61667
Cluster-34621.0	17.02	24.5033	27.0867	10.87
Cluster-34757.2	#N/A	#N/A	#N/A	#N/A
Cluster-34757.4	#N/A	#N/A	#N/A	#N/A
Cluster-34796.0	59.6933	81.5867	99.7567	43.56
Cluster-34913.16	#N/A	#N/A	#N/A	#N/A
Cluster-34922.0	1.07333	0.48	0.573333	1.48667
Cluster-34932.0	#N/A	#N/A	#N/A	#N/A
Cluster-35020.0	#N/A	#N/A	#N/A	#N/A
Cluster-35181.2	3.29	4.05667	5.6	2.42667
Cluster-35230.3	#N/A	#N/A	#N/A	#N/A
Cluster-35230.7	24.84	44.5067	44.75	23.0567
Cluster-35333.0	0.916667	1.5	1.71333	0.476667
Cluster-35357.0	#N/A	#N/A	#N/A	#N/A
Cluster-35377.0	2.24333	6.06333	4.34667	0.373333
Cluster-35536.2	#N/A	#N/A	#N/A	#N/A
Cluster-35536.6	261.297	320.21	393.05	112.163
Cluster-35552.0	1.51333	2.35333	2.34	0.55
Cluster-35711.0	#N/A	#N/A	#N/A	#N/A
Cluster-35742.5	23.0667	35.7933	30.5433	19.9433
Cluster-35867.2	228.673	272.643	343.41	147.87
Cluster-35876.5	2.21667	0.976667	1.38667	3.13
Cluster-35952.1	3.19333	6.31	5.58	1.85333
Cluster-36007.0	5.90667	3.31	3.53333	12.0467
Cluster-36035.1	#N/A	#N/A	#N/A	#N/A
Cluster-36139.0	1.82	0.81	1.22	3.07667
Cluster-36211.25	38.5	57.3833	56.06	30.9667
Cluster-36211.29	78.7433	91.5333	147.933	54.9367
Cluster-36214.0	#N/A	#N/A	#N/A	#N/A
Cluster-36218.0	2.63333	3.66333	4.36667	1.66
Cluster-36330.6	#N/A	#N/A	#N/A	#N/A
Cluster-36369.2	25.3033	13.2633	18.2033	38.6933
Cluster-36422.0	6.74333	9.08667	12.3733	1.77
Cluster-36424.0	7.56	13.6133	12.6833	4.41
Cluster-36450.0	2.17667	4.94667	4.01667	0.21
Cluster-36471.0	4.18333	7.17333	6.79	0.586667
Cluster-36486.0	41.3767	45.89	62.9867	16.3367
Cluster-36612.0	20.73	27.1033	37.5967	13.0467
Cluster-36671.0	19.17	22.65	27.7333	12.7167
Cluster-36777.0	14.48	19.5933	27.9467	13.08
Cluster-36801.0	7.42333	8.97667	11.9367	5.66
Cluster-36835.1	12.6167	12.7933	16.6067	7.53
Cluster-36873.0	58.1967	67.94	72.4467	22.37
Cluster-36873.1	57.9167	70.0933	80.8667	37.79
Cluster-36920.0	#N/A	#N/A	#N/A	#N/A
Cluster-36920.1	10.1733	17.3833	14.4867	6
Cluster-36926.2	#N/A	#N/A	#N/A	#N/A
Cluster-36968.2	#N/A	#N/A	#N/A	#N/A
Cluster-36975.5	#N/A	#N/A	#N/A	#N/A
Cluster-36979.1	5.01	4	2.51667	5.44667
Cluster-37015.0	#N/A	#N/A	#N/A	#N/A
Cluster-37067.0	#N/A	#N/A	#N/A	#N/A
Cluster-37094.0	#N/A	#N/A	#N/A	#N/A
Cluster-37285.1	#N/A	#N/A	#N/A	#N/A
Cluster-37296.0	#N/A	#N/A	#N/A	#N/A
Cluster-37372.1	7.96	13.4067	14.6133	4.59667
Cluster-37384.2	#N/A	#N/A	#N/A	#N/A
Cluster-37409.0	#N/A	#N/A	#N/A	#N/A
Cluster-37446.10	186.667	287.33	251.927	118.253
Cluster-37446.7	#N/A	#N/A	#N/A	#N/A
Cluster-37446.9	158.113	250.44	192.593	93.92
Cluster-37461.3	61.2167	75.0233	92.1267	38.33
Cluster-37490.2	#N/A	#N/A	#N/A	#N/A
Cluster-37540.9	#N/A	#N/A	#N/A	#N/A
Cluster-37551.0	75.1133	89.6633	142.16	66.7133
Cluster-37569.0	7.23667	1.33333	3.75	16.5633
Cluster-37573.0	#N/A	#N/A	#N/A	#N/A
Cluster-37625.0	67.1667	69.8833	105.453	44.19
Cluster-37676.0	34.3567	27.3967	24.69	48.2567
Cluster-37676.3	268.873	358.817	417.097	158.553
Cluster-37676.4	#N/A	#N/A	#N/A	#N/A
Cluster-37730.1	#N/A	#N/A	#N/A	#N/A
Cluster-37800.0	95.23	117.013	153.543	73.5333
Cluster-37828.2	14.37	15.7	22.1833	3.86
Cluster-3791.3	102.983	142.9	154.117	77.8933
Cluster-37940.0	0.776667	0.35	0.43	1.03
Cluster-37962.0	4.17333	6.13	7.67667	0.37
Cluster-38122.5	13.9133	8.50667	8.23	19.61
Cluster-38122.7	7.78333	3.30667	4.89333	8.66667
Cluster-38148.7	41.5733	68.6033	55.6333	38.0733
Cluster-38158.0	#N/A	#N/A	#N/A	#N/A
Cluster-38247.1	278.803	432.27	416.797	189.89
Cluster-38326.0	7.81333	3.43	4.32667	11.7
Cluster-38347.0	#N/A	#N/A	#N/A	#N/A
Cluster-38356.0	20.3267	26.1133	24.5967	12.23
Cluster-38523.1	127.47	163.337	164.207	83.95
Cluster-38556.0	#N/A	#N/A	#N/A	#N/A
Cluster-38592.1	7.80333	4.92333	5.04667	10.2767
Cluster-38616.3	#N/A	#N/A	#N/A	#N/A
Cluster-38698.0	#N/A	#N/A	#N/A	#N/A
Cluster-38711.0	40.09	52.75	59.9033	29.0233
Cluster-38776.1	81.93	188.22	133.787	30.6467
Cluster-38780.2	12.2633	14.6333	14.25	8.28667
Cluster-38898.0	6.05333	8.59	10.9367	4.15
Cluster-38908.1	25.2733	25.9267	33.65	15.4533
Cluster-38925.1	106.34	133.823	167.233	65.54
Cluster-38937.0	#N/A	#N/A	#N/A	#N/A
Cluster-38938.0	#N/A	#N/A	#N/A	#N/A
Cluster-39008.1	#N/A	#N/A	#N/A	#N/A
Cluster-39117.0	2.49667	3.11333	4.54667	0.986667
Cluster-39207.1	3.54333	4.24	5.51	1.42
Cluster-39273.2	3.12667	2.06333	1.75667	3.79
Cluster-39330.1	#N/A	#N/A	#N/A	#N/A
Cluster-39340.0	1.77333	2.64333	3.34	0.446667
Cluster-39415.4	18.34	30.0967	25.5867	14.0133
Cluster-39501.6	387.04	484.147	545.49	246.817
Cluster-39511.11	65.6933	152.777	123.27	11.7867
Cluster-39511.12	5.11333	6.43	9.59333	1.10667
Cluster-39527.0	53.5467	104.887	84.56	0
Cluster-39560.1	144.233	209.28	175.78	111.61
Cluster-39582.0	3.74333	5.11	6.85	2.07
Cluster-39770.2	73.14	91.9433	136.033	25.4533
Cluster-39790.0	#N/A	#N/A	#N/A	#N/A
Cluster-39812.0	8.26333	11.6633	13.4667	6.33
Cluster-39922.0	27.0233	38.3067	47.6633	9.42
Cluster-39922.1	52.8867	103.84	83.4033	16.3633
Cluster-39932.0	928.32	977.777	1495.46	548.35
Cluster-40010.0	#N/A	#N/A	#N/A	#N/A
Cluster-40043.2	#N/A	#N/A	#N/A	#N/A
Cluster-40087.0	117.817	138.157	171.333	47.73
Cluster-40087.2	36.7567	20.2733	19.2233	35.4767
Cluster-40316.0	18.6267	25.5867	26.26	3.52667
Cluster-40354.0	31.88	48.6967	60.5967	22.0233
Cluster-40466.3	#N/A	#N/A	#N/A	#N/A
Cluster-40466.6	#N/A	#N/A	#N/A	#N/A
Cluster-40466.7	#N/A	#N/A	#N/A	#N/A
Cluster-40496.19	213.327	257.71	308.187	132.953
Cluster-40496.21	250.987	294.99	487.303	234.427
Cluster-40522.0	13.3567	23.8333	22.64	7.75333
Cluster-40526.6	4.1	4.77667	6	0.633333
Cluster-40538.1	60.69	67.1	109.887	51.6333
Cluster-40549.1	15.9633	10.3133	9.88667	22.2067
Cluster-40557.0	16.3567	18.2867	22.2933	9.00667
Cluster-40568.0	9.19	15.96	17.7767	6.65333
Cluster-40580.0	#N/A	#N/A	#N/A	#N/A
Cluster-40638.0	3.09333	2.28	1.92667	5.78667
Cluster-40647.0	#N/A	#N/A	#N/A	#N/A
Cluster-40662.0	189.633	238.373	361.4	134.63
Cluster-40677.1	6.88333	16.89	11.6967	1.51333
Cluster-40690.0	9.90667	8.21	5.66333	16.0167
Cluster-40690.2	7.98667	5.96	4.51667	14.59
Cluster-40726.3	177.17	344.203	245.437	41.7467
Cluster-40726.4	103.143	254.273	205.82	35.45
Cluster-40726.6	203.507	478.417	321.543	38.5333
Cluster-40739.8	#N/A	#N/A	#N/A	#N/A
Cluster-40746.0	5.32333	2.85	3.75333	9.48333
Cluster-40790.1	32.18	44.6567	38.79	20.0567
Cluster-40805.4	6.35667	14.5033	11.94	1.56333
Cluster-40853.0	3.64667	1.47	2.26	6.23
Cluster-40870.0	#N/A	#N/A	#N/A	#N/A
Cluster-40879.0	#N/A	#N/A	#N/A	#N/A
Cluster-40901.0	#N/A	#N/A	#N/A	#N/A
Cluster-40951.0	#N/A	#N/A	#N/A	#N/A
Cluster-40992.2	#N/A	#N/A	#N/A	#N/A
Cluster-41030.0	#N/A	#N/A	#N/A	#N/A
Cluster-41032.0	11.9033	17.75	21.96	3.77
Cluster-41061.0	5.62	2.69667	3.89667	7.92667
Cluster-41089.1	19.3967	23.24	25.1633	8.49
Cluster-41102.0	#N/A	#N/A	#N/A	#N/A
Cluster-41109.0	#N/A	#N/A	#N/A	#N/A
Cluster-41165.0	22.6733	7.86667	15.3433	30.6167
Cluster-41215.0	9.93	17.9633	18.3133	4.15667
Cluster-41240.3	21.2867	29.2467	27.8633	15.7733
Cluster-41314.2	56.8933	58.4	89.1433	33.0567
Cluster-41335.9	5.83667	4.75	4.01	7.86333
Cluster-41353.1	#N/A	#N/A	#N/A	#N/A
Cluster-41366.2	62.7367	90.2367	98.51	27.3567
Cluster-41428.0	10.2433	10.91	14.17	6.30333
Cluster-41532.0	27.1233	50.8933	44.12	22.12
Cluster-41603.1	90.7033	92.3567	136.65	62.65
Cluster-41606.1	131.403	197.577	168.54	85.0667
Cluster-41646.0	#N/A	#N/A	#N/A	#N/A
Cluster-41667.3	135.29	218.35	238.027	115.59
Cluster-41684.0	#N/A	#N/A	#N/A	#N/A
Cluster-41684.1	4.04333	8.09333	6.40667	1.58667
Cluster-41818.8	12.2067	19.0333	19.0767	9.57
Cluster-41844.3	2.84667	2.01333	1.46	3.44667
Cluster-41897.6	45.3467	26.8	27.7733	91.9767
Cluster-41904.1	5.76	8.36667	10.2867	3
Cluster-41926.1	#N/A	#N/A	#N/A	#N/A
Cluster-42012.1	12.1733	14.07	14.8267	4.80333
Cluster-42017.0	#N/A	#N/A	#N/A	#N/A
Cluster-4202.22	0.903333	0.676667	0.483333	1.00667
Cluster-42051.0	#N/A	#N/A	#N/A	#N/A
Cluster-42096.0	22.9433	46.69	39.8233	19.0433
Cluster-42096.3	13.9833	31.48	20.8467	9.16667
Cluster-42110.1	#N/A	#N/A	#N/A	#N/A
Cluster-42142.0	73.39	99.3033	98.04	50.3133
Cluster-42160.0	40.5233	40.4567	63.2933	14.8867
Cluster-42227.0	14.23	7.21667	8.27333	21.34
Cluster-42330.1	#N/A	#N/A	#N/A	#N/A
Cluster-42368.0	#N/A	#N/A	#N/A	#N/A
Cluster-42393.0	14.7267	21.22	21.6367	10.8667
Cluster-42420.0	8.95667	17.0933	14.6233	1.50667
Cluster-42425.0	#N/A	#N/A	#N/A	#N/A
Cluster-42448.3	1.74333	0.946667	0.94	2.53333
Cluster-42490.0	#N/A	#N/A	#N/A	#N/A
Cluster-42493.5	4.29	6.46	5.81333	1.97333
Cluster-42493.9	26.87	34.6567	34.97	19.6767
Cluster-42499.0	#N/A	#N/A	#N/A	#N/A
Cluster-42525.5	57.96	74.7	96.5267	19.6467
Cluster-42530.0	#N/A	#N/A	#N/A	#N/A
Cluster-42552.0	54.54	111.987	90.4467	8.04
Cluster-42576.2	#N/A	#N/A	#N/A	#N/A
Cluster-42677.20	#N/A	#N/A	#N/A	#N/A
Cluster-42703.0	38.1133	46.94	68.54	31.4133
Cluster-42712.0	53.21	83.08	76.2467	25.77
Cluster-42721.0	#N/A	#N/A	#N/A	#N/A
Cluster-42740.3	3.48667	1.82	1.68667	5.21333
Cluster-42741.2	#N/A	#N/A	#N/A	#N/A
Cluster-42742.0	#N/A	#N/A	#N/A	#N/A
Cluster-42770.0	5.97333	14.8267	10.53	5.49333
Cluster-42812.0	10.04	11.74	18.74	3.46667
Cluster-42838.0	#N/A	#N/A	#N/A	#N/A
Cluster-42855.0	14.9667	24.78	20.3667	10.4133
Cluster-42866.0	#N/A	#N/A	#N/A	#N/A
Cluster-42873.0	77.8033	91.1667	97.9633	48.24
Cluster-42893.2	8.54667	17.46	13.9033	2.37667
Cluster-42895.0	3.04333	0.693333	1.66	5.15333
Cluster-42920.2	#N/A	#N/A	#N/A	#N/A
Cluster-42956.1	18.6767	27.23	25.0533	13.8833
Cluster-42965.1	139.81	282.913	231.467	137.6
Cluster-42965.3	#N/A	#N/A	#N/A	#N/A
Cluster-42965.4	#N/A	#N/A	#N/A	#N/A
Cluster-42965.8	#N/A	#N/A	#N/A	#N/A
Cluster-42975.0	18.6	7.87333	12.3933	28.9533
Cluster-43055.0	63.7067	26.7033	39.3667	92.5233
Cluster-43101.0	#N/A	#N/A	#N/A	#N/A
Cluster-43114.6	#N/A	#N/A	#N/A	#N/A
Cluster-43115.3	57.6667	108.007	105.62	41.09
Cluster-43115.4	71.29	93.2967	84.8933	35.8
Cluster-43175.2	51.0033	88.3167	93.19	10.74
Cluster-43198.0	118.683	128.843	200.483	84.39
Cluster-43224.0	2.46667	1.93667	1.87	3.59333
Cluster-43275.1	11.5667	18.9767	20.0533	7.59667
Cluster-43285.1	4.5	3.31	2.28667	7.96333
Cluster-43328.0	35.9567	35.3933	23.46	49.5833
Cluster-43405.0	63.2933	48.5867	46.9167	93.5667
Cluster-43484.0	#N/A	#N/A	#N/A	#N/A
Cluster-43545.0	3.49333	6.93333	6.20667	4.34667
Cluster-43561.0	#N/A	#N/A	#N/A	#N/A
Cluster-43607.2	#N/A	#N/A	#N/A	#N/A
Cluster-43610.0	4.32667	5.67333	6.61667	0.63
Cluster-43611.0	766.037	1000.6	1418.77	565.227
Cluster-43618.0	#N/A	#N/A	#N/A	#N/A
Cluster-43623.0	1.36333	3.14667	2.71333	0.126667
Cluster-43669.0	51.3267	81.1033	72.0367	5.03667
Cluster-43670.0	9.23667	14.3167	13.7067	7.47667
Cluster-43713.0	#N/A	#N/A	#N/A	#N/A
Cluster-43759.0	#N/A	#N/A	#N/A	#N/A
Cluster-43771.0	33.2533	33.27	50.6433	12.0933
Cluster-43811.11	27.26	41.1167	39.7	8.76667
Cluster-43815.0	82.14	98.5133	117.64	54.7833
Cluster-43841.0	160.937	199.387	304.683	25.1267
Cluster-43858.2	7.41667	11.4867	9.73333	5.95333
Cluster-43865.3	7.66	2.16	4.08333	9.29667
Cluster-43904.0	#N/A	#N/A	#N/A	#N/A
Cluster-43911.0	16.33	12.4833	10	30.6267
Cluster-43923.3	83.64	127.55	142.077	63.1367
Cluster-43939.0	12.8367	16.24	15.2233	8.89667
Cluster-43949.0	13.84	17.3133	18.2333	8.35
Cluster-43958.1	22.1933	12.1033	13.6367	33.2233
Cluster-43963.0	44.4333	97.1133	78.6533	27.4233
Cluster-43974.0	2.10333	1.19	1.20333	3.72333
Cluster-43978.0	33.7767	37.73	48.0933	10.8
Cluster-43987.2	#N/A	#N/A	#N/A	#N/A
Cluster-43988.0	#N/A	#N/A	#N/A	#N/A
Cluster-43993.0	#N/A	#N/A	#N/A	#N/A
Cluster-44023.0	#N/A	#N/A	#N/A	#N/A
Cluster-44057.6	7.5	5.92333	4.42667	10.0033
Cluster-44066.0	3.29333	4.19	6.24	2.06
Cluster-44093.5	37.48	102.513	66.63	2.59
Cluster-44134.0	#N/A	#N/A	#N/A	#N/A
Cluster-44142.10	8.92667	2.49333	4.42667	9.33333
Cluster-44162.0	#N/A	#N/A	#N/A	#N/A
Cluster-44200.0	124.397	148.633	185.113	70.87
Cluster-44204.0	4.49667	6.10667	5.51333	1.72333
Cluster-44218.0	1.12667	2.72333	1.95333	0.756667
Cluster-44267.0	32.3867	26.9667	24.4867	51.9733
Cluster-44273.1	6.07	9.19	8.17333	4.21
Cluster-44279.0	#N/A	#N/A	#N/A	#N/A
Cluster-44328.0	#N/A	#N/A	#N/A	#N/A
Cluster-44329.0	1.97333	0.43	1.08667	2.23333
Cluster-44329.1	2.67	0.983333	1.43333	4.40333
Cluster-44355.0	2.58	1.41333	1.68	3.34
Cluster-44357.2	97.8033	73.5067	48.5767	153.34
Cluster-44388.0	#N/A	#N/A	#N/A	#N/A
Cluster-44436.0	#N/A	#N/A	#N/A	#N/A
Cluster-44473.1	#N/A	#N/A	#N/A	#N/A
Cluster-44487.0	#N/A	#N/A	#N/A	#N/A
Cluster-44487.3	17.5067	8.31	9.65	20.1533
Cluster-44560.3	#N/A	#N/A	#N/A	#N/A
Cluster-44586.5	#N/A	#N/A	#N/A	#N/A
Cluster-44590.0	28.8167	12.3433	15.54	25.0133
Cluster-44614.1	#N/A	#N/A	#N/A	#N/A
Cluster-44645.0	4.64333	2.31333	3.12333	8.82667
Cluster-44669.0	#N/A	#N/A	#N/A	#N/A
Cluster-44679.1	#N/A	#N/A	#N/A	#N/A
Cluster-44696.0	13.6667	18.3767	21.9867	2.43667
Cluster-44704.1	#N/A	#N/A	#N/A	#N/A
Cluster-44706.0	#N/A	#N/A	#N/A	#N/A
Cluster-44721.1	#N/A	#N/A	#N/A	#N/A
Cluster-44732.0	4.55	2.05667	2.30667	4.52333
Cluster-44736.0	#N/A	#N/A	#N/A	#N/A
Cluster-44736.1	35.09	39.6833	55.3633	23.9967
Cluster-44736.2	#N/A	#N/A	#N/A	#N/A
Cluster-44749.1	#N/A	#N/A	#N/A	#N/A
Cluster-44751.0	#N/A	#N/A	#N/A	#N/A
Cluster-44756.0	73.5167	86.3	90.95	33.37
Cluster-44776.0	#N/A	#N/A	#N/A	#N/A
Cluster-44824.2	#N/A	#N/A	#N/A	#N/A
Cluster-44825.3	39.7767	41.3067	68.37	19.6833
Cluster-44939.1	#N/A	#N/A	#N/A	#N/A
Cluster-44939.2	#N/A	#N/A	#N/A	#N/A
Cluster-44983.0	7.77667	3.78667	5.26333	10.6333
Cluster-44987.1	21	22.64	27.11	10.4433
Cluster-45032.2	8.21	14.5433	13.5267	4.03
Cluster-45044.1	8.84	11.89	13.84	4.82
Cluster-45129.4	25.6233	37.65	48.4433	14.4667
Cluster-45137.2	2.64	3.77	4.11	1.89
Cluster-45166.1	#N/A	#N/A	#N/A	#N/A
Cluster-45175.1	23.46	15.4667	13.1167	34.03
Cluster-45175.2	6.30667	4.81	3.52333	9.41333
Cluster-45183.3	3.94	2.49667	2.38667	6.46667
Cluster-45186.11	#N/A	#N/A	#N/A	#N/A
Cluster-45231.0	#N/A	#N/A	#N/A	#N/A
Cluster-45285.0	10.2433	14.6867	17.1233	6.26667
Cluster-45306.0	#N/A	#N/A	#N/A	#N/A
Cluster-45379.2	74.8067	131.977	116.837	50.0867
Cluster-45478.0	#N/A	#N/A	#N/A	#N/A
Cluster-45479.2	128.99	138.107	203.013	89.4267
Cluster-45479.7	#N/A	#N/A	#N/A	#N/A
Cluster-45523.0	5.42333	9.26	10.2867	3.47667
Cluster-45567.0	#N/A	#N/A	#N/A	#N/A
Cluster-45576.4	2.82667	5.68333	4.97333	3.45
Cluster-45585.3	37.1967	55.2533	46.38	2.82667
Cluster-45589.1	25.16	38.6767	31.96	8.29333
Cluster-45591.1	57.2367	25.83	32.88	94.93
Cluster-45641.0	6.63667	4.35667	3.89333	9.69
Cluster-45680.0	#N/A	#N/A	#N/A	#N/A
Cluster-45713.0	#N/A	#N/A	#N/A	#N/A
Cluster-45761.0	#N/A	#N/A	#N/A	#N/A
Cluster-45776.1	#N/A	#N/A	#N/A	#N/A
Cluster-45823.2	2.03333	0.89	1.22333	2.36333
Cluster-45831.18	35.7667	88.4133	64.6967	35.2033
Cluster-45854.0	8.80333	13.2567	13.02	0.98
Cluster-45854.1	1.57667	3.31333	2.66333	0.123333
Cluster-45854.2	12.6967	17.5967	19.54	1.56
Cluster-45873.1	23.37	27.39	38.96	18.8867
Cluster-45875.2	80.5433	131.977	150.277	71.6533
Cluster-45940.0	5.31667	3.96	3.05667	5.90667
Cluster-45975.0	#N/A	#N/A	#N/A	#N/A
Cluster-46001.1	#N/A	#N/A	#N/A	#N/A
Cluster-46004.31	#N/A	#N/A	#N/A	#N/A
Cluster-46013.0	5.16	3.33333	3.77	7.99667
Cluster-46083.0	#N/A	#N/A	#N/A	#N/A
Cluster-46090.0	#N/A	#N/A	#N/A	#N/A
Cluster-46093.0	6.44	6.87333	11.0033	4.83667
Cluster-46132.1	#N/A	#N/A	#N/A	#N/A
Cluster-46162.0	12.3333	15.0567	14.2933	8.29333
Cluster-46184.2	#N/A	#N/A	#N/A	#N/A
Cluster-46184.4	29.25	5.22667	17.9967	33.3767
Cluster-46184.5	#N/A	#N/A	#N/A	#N/A
Cluster-46250.7	#N/A	#N/A	#N/A	#N/A
Cluster-46250.8	62.07	102.12	115.217	36.3767
Cluster-46261.0	7.29667	4.52333	3.76333	10.15
Cluster-46275.0	#N/A	#N/A	#N/A	#N/A
Cluster-46276.4	53.08	58.3767	76.7367	23.32
Cluster-46286.0	1.73667	0.876667	0.99	2.31333
Cluster-46303.0	16.0933	10.0933	8.30333	36.7467
Cluster-46331.0	49.1067	36.25	31.28	81.1433
Cluster-46337.0	#N/A	#N/A	#N/A	#N/A
Cluster-46340.0	#N/A	#N/A	#N/A	#N/A
Cluster-46347.0	#N/A	#N/A	#N/A	#N/A
Cluster-46350.3	0.96	1.39333	1.62667	0.463333
Cluster-46374.0	#N/A	#N/A	#N/A	#N/A
Cluster-46410.3	414.08	415.057	553.113	216.87
Cluster-46410.4	#N/A	#N/A	#N/A	#N/A
Cluster-46434.0	4.07667	1.97667	2.08667	4.06333
Cluster-46442.2	85.35	104.46	106.757	47.8767
Cluster-46496.0	349.817	388.253	513.317	183.783
Cluster-46498.7	#N/A	#N/A	#N/A	#N/A
Cluster-46508.2	19.12	14.3133	11.13	32.3733
Cluster-46509.3	2.06667	1.28667	1.13333	2.79333
Cluster-46553.2	72.1533	96.55	123.4	57.04
Cluster-46575.4	31.9	36.9867	53.3333	5.74667
Cluster-46579.5	14.74	16.13	22.36	5.54333
Cluster-46633.0	22.3567	39.9167	33.5633	16.5133
Cluster-46644.5	#N/A	#N/A	#N/A	#N/A
Cluster-46666.3	13.39	24.1367	21.3733	15.2633
Cluster-46690.0	#N/A	#N/A	#N/A	#N/A
Cluster-46705.0	16.67	7.21667	12.5867	26.1033
Cluster-46728.0	#N/A	#N/A	#N/A	#N/A
Cluster-46795.0	1.97	0.92	1.29	3.01
Cluster-46841.0	#N/A	#N/A	#N/A	#N/A
Cluster-46877.1	26.4267	50.59	39.8267	14.09
Cluster-46888.0	#N/A	#N/A	#N/A	#N/A
Cluster-46902.0	17.8333	18.5167	30.33	11.3367
Cluster-46939.0	13.9933	16.8267	26.1533	7.21667
Cluster-46978.0	#N/A	#N/A	#N/A	#N/A
Cluster-47019.0	18.07	31.9167	27.9567	7.26
Cluster-47034.0	#N/A	#N/A	#N/A	#N/A
Cluster-47045.0	#N/A	#N/A	#N/A	#N/A
Cluster-47068.0	#N/A	#N/A	#N/A	#N/A
Cluster-47101.1	48.68	28.2033	29.6	87.1867
Cluster-47116.0	#N/A	#N/A	#N/A	#N/A
Cluster-47123.4	#N/A	#N/A	#N/A	#N/A
Cluster-47181.2	1.98667	4.81	3.85667	1.5
Cluster-47181.4	7.40333	2.99333	4.13667	9.44667
Cluster-47233.0	3.84333	6.34667	6.88333	0.333333
Cluster-47235.0	35.19	62.0033	52.1033	3.29667
Cluster-47252.0	1.33667	3.24333	2.39333	0.77
Cluster-47304.0	73.2133	137.78	98.6833	24.0233
Cluster-47317.0	#N/A	#N/A	#N/A	#N/A
Cluster-47343.12	13.2767	4.71667	6.99667	12.82
Cluster-47343.2	5.74	10.5133	11.3333	0
Cluster-47343.6	14.2867	25.86	26.8633	15.7867
Cluster-47359.2	5.99333	8.73667	8.03667	0.216667
Cluster-47362.0	10.28	15.84	19.1633	0.31
Cluster-47424.0	8.51333	5.35333	5.72	11.96
Cluster-47499.0	#N/A	#N/A	#N/A	#N/A
Cluster-47521.2	#N/A	#N/A	#N/A	#N/A
Cluster-47550.0	#N/A	#N/A	#N/A	#N/A
Cluster-47579.1	#N/A	#N/A	#N/A	#N/A
Cluster-47589.0	#N/A	#N/A	#N/A	#N/A
Cluster-47601.0	40.7867	59.2933	59.5667	19.53
Cluster-47605.8	#N/A	#N/A	#N/A	#N/A
Cluster-47609.1	27.47	35.2567	35.63	18.2333
Cluster-47635.0	32.1633	34.38	57.79	17.77
Cluster-47659.0	16.79	44.8367	28.9967	0
Cluster-47720.1	12.7933	4.82333	6.78	16.08
Cluster-47752.1	17.39	19.6133	29.9067	10.1333
Cluster-47771.0	3.85	5	6.41333	1.21
Cluster-47796.0	#N/A	#N/A	#N/A	#N/A
Cluster-47833.0	13.89	20.2267	23.9767	3.82667
Cluster-47880.1	18.1133	24.5133	32.1667	13.4867
Cluster-47881.0	15.0833	11.7867	8.29333	19.56
Cluster-47885.0	#N/A	#N/A	#N/A	#N/A
Cluster-47943.0	#N/A	#N/A	#N/A	#N/A
Cluster-47972.0	#N/A	#N/A	#N/A	#N/A
Cluster-47984.0	2.97667	5.15	4.66	1.29
Cluster-48069.0	50.26	79.9333	83.44	29.11
Cluster-48126.0	4.33333	6.17	6.07	3.44333
Cluster-48126.1	15.94	17	28.0367	9.25
Cluster-48229.0	#N/A	#N/A	#N/A	#N/A
Cluster-48250.0	34.13	77.04	66.6033	34.2667
Cluster-48272.0	27.23	35.19	44.3033	12.5167
Cluster-48282.1	#N/A	#N/A	#N/A	#N/A
Cluster-48330.0	#N/A	#N/A	#N/A	#N/A
Cluster-48344.12	#N/A	#N/A	#N/A	#N/A
Cluster-48351.1	57.1633	65.9867	90.12	39.78
Cluster-48368.0	6.78	11.5933	13.5867	3.59333
Cluster-48448.0	80.1	74.0333	41.3	116.887
Cluster-48457.0	25.13	41.89	45.6867	18.9433
Cluster-48485.1	19.1767	2.13	10.9667	31.7133
Cluster-48485.3	32.6233	1.58	19.2567	53.8933
Cluster-48504.0	#N/A	#N/A	#N/A	#N/A
Cluster-48513.0	4.89667	5.66667	8.19333	4.02
Cluster-48550.0	10.6767	15.2933	15.99	8.43333
Cluster-48589.4	4.86667	2.56667	3.18667	6.78333
Cluster-48622.0	#N/A	#N/A	#N/A	#N/A
Cluster-48664.2	#N/A	#N/A	#N/A	#N/A
Cluster-48693.0	33.41	48.3967	44.0733	26.83
Cluster-48697.0	61.25	82.68	137.497	17.4633
Cluster-48698.0	#N/A	#N/A	#N/A	#N/A
Cluster-48703.0	#N/A	#N/A	#N/A	#N/A
Cluster-48737.0	#N/A	#N/A	#N/A	#N/A
Cluster-48815.1	#N/A	#N/A	#N/A	#N/A
Cluster-48895.0	#N/A	#N/A	#N/A	#N/A
Cluster-48901.0	163.977	195.32	287.843	94.6067
Cluster-48903.0	#N/A	#N/A	#N/A	#N/A
Cluster-48957.0	3.2	7.61667	5.26333	2.17333
Cluster-48974.3	#N/A	#N/A	#N/A	#N/A
Cluster-48974.5	#N/A	#N/A	#N/A	#N/A
Cluster-49012.0	99.7067	105.96	150.27	58.73
Cluster-49019.0	17.11	23.81	27.66	14.1633
Cluster-49041.0	21.9667	16.54	15.28	29.9067
Cluster-49069.0	2.8	0.983333	1.44333	2.34333
Cluster-49136.0	50.83	70.5667	93.3567	36.6967
Cluster-49142.0	127.483	161.83	241.98	52.0133
Cluster-49154.0	#N/A	#N/A	#N/A	#N/A
Cluster-49162.0	#N/A	#N/A	#N/A	#N/A
Cluster-49178.0	40.3	44.65	58.39	19.3967
Cluster-49179.1	21.13	27.5767	38.9967	13.5967
Cluster-49183.0	12.7767	3.17333	8.24	14.29
Cluster-49197.0	8.07333	5.78667	4.28667	9.51667
Cluster-49203.16	#N/A	#N/A	#N/A	#N/A
Cluster-49203.18	157.033	292.643	270.593	76.2067
Cluster-49203.7	138.147	182.747	187.043	91.1467
Cluster-49203.9	#N/A	#N/A	#N/A	#N/A
Cluster-49209.3	33.5433	49.7167	42.24	19.64
Cluster-49270.4	258.09	302.67	305.03	147.2
Cluster-49274.1	#N/A	#N/A	#N/A	#N/A
Cluster-49310.1	#N/A	#N/A	#N/A	#N/A
Cluster-49312.0	16.6067	23.2833	21.14	1.23
Cluster-49335.0	#N/A	#N/A	#N/A	#N/A
Cluster-49361.0	#N/A	#N/A	#N/A	#N/A
Cluster-49384.0	#N/A	#N/A	#N/A	#N/A
Cluster-49461.5	12.36	13.8	18.0433	8.16333
Cluster-49463.0	25.34	27.58	42.09	15.9033
Cluster-49503.1	10.26	17.1733	20.0333	6.83667
Cluster-49520.0	#N/A	#N/A	#N/A	#N/A
Cluster-49542.0	#N/A	#N/A	#N/A	#N/A
Cluster-49548.1	#N/A	#N/A	#N/A	#N/A
Cluster-49560.0	30.56	46.66	37.5467	6.60333
Cluster-49594.1	#N/A	#N/A	#N/A	#N/A
Cluster-49602.0	2.41333	1.38	1.43333	3.67
Cluster-49632.3	39.7833	49.0167	69.9433	13.96
Cluster-49632.4	39.6533	40.9133	58.2667	19.28
Cluster-49658.0	#N/A	#N/A	#N/A	#N/A
Cluster-49666.1	#N/A	#N/A	#N/A	#N/A
Cluster-49730.0	4.19	1.92667	2.08667	8.98333
Cluster-49755.5	#N/A	#N/A	#N/A	#N/A
Cluster-49791.0	#N/A	#N/A	#N/A	#N/A
Cluster-49834.0	0.82	0.366667	0.376667	1.61667
Cluster-49837.1	5.05333	2.57667	2.71667	6.08333
Cluster-49843.3	#N/A	#N/A	#N/A	#N/A
Cluster-49854.0	5.32667	6.09667	7.94	0.756667
Cluster-49860.2	5.28667	0.893333	2.72333	6.31
Cluster-49866.0	#N/A	#N/A	#N/A	#N/A
Cluster-49876.0	13.1033	35.53	25.0933	1.63
Cluster-49882.2	222.827	242.293	324.823	129.163
Cluster-49902.0	6.88	9.37333	13.0333	5.09333
Cluster-49960.1	75.5267	103.48	93.7933	17.24
Cluster-49967.0	9.14	15.5333	13.5633	0.843333
Cluster-49967.1	66.13	93.5733	111.22	1.63
Cluster-49976.0	#N/A	#N/A	#N/A	#N/A
Cluster-49994.6	#N/A	#N/A	#N/A	#N/A
Cluster-49998.1	#N/A	#N/A	#N/A	#N/A
Cluster-50022.0	2.67333	1.84333	1.78667	3.5
Cluster-50060.0	16.2233	11.3933	11.6233	27.4067
Cluster-50065.2	16.5867	30.2967	29.6033	19.5367
Cluster-50098.0	#N/A	#N/A	#N/A	#N/A
Cluster-50137.0	24.1533	32.2867	30.6067	17.1767
Cluster-50144.0	15.1633	11.82	8.9	27.94
Cluster-50160.1	#N/A	#N/A	#N/A	#N/A
Cluster-50161.3	#N/A	#N/A	#N/A	#N/A
Cluster-50172.0	#N/A	#N/A	#N/A	#N/A
Cluster-50208.0	#N/A	#N/A	#N/A	#N/A
Cluster-50209.3	#N/A	#N/A	#N/A	#N/A
Cluster-50222.2	24.91	29.0267	30.2533	14.1733
Cluster-50224.0	16.61	20.2267	27.24	12.17
Cluster-50241.3	5.09333	2.65667	3.15333	7.72
Cluster-50339.0	18.1733	35.48	31.0833	11.9833
Cluster-50339.1	35.2867	38.2833	57.8967	21.04
Cluster-50340.0	31.7533	39.8533	39.71	7.66333
Cluster-50340.1	7.56	12.8533	12.93	2.98
Cluster-50363.0	14.76	21.5133	18.6967	5.28333
Cluster-50363.1	4.81333	7.7	6.18	2.05333
Cluster-50413.0	3.07	1.46333	1.56667	3.23
Cluster-50414.1	#N/A	#N/A	#N/A	#N/A
Cluster-50440.1	12.28	28.7033	20.8867	10.3567
Cluster-50442.6	#N/A	#N/A	#N/A	#N/A
Cluster-50475.0	#N/A	#N/A	#N/A	#N/A
Cluster-50482.1	7.35333	9.56667	10.55	3.6
Cluster-50501.0	11.68	21.2567	19.4667	12.2433
Cluster-50518.23	#N/A	#N/A	#N/A	#N/A
Cluster-50537.0	4.43	5.74333	5.45	2.31667
Cluster-50547.2	#N/A	#N/A	#N/A	#N/A
Cluster-50579.0	18.19	20.76	28.6233	11.9467
Cluster-50581.1	#N/A	#N/A	#N/A	#N/A
Cluster-50591.0	#N/A	#N/A	#N/A	#N/A
Cluster-50605.1	31.8367	40.43	56.3233	15.03
Cluster-50643.5	5.8	1.3	1.87333	6.75333
Cluster-50669.0	178.747	284.083	272.977	110.693
Cluster-50673.0	11.2233	6.78	7.09667	18.89
Cluster-50674.0	#N/A	#N/A	#N/A	#N/A
Cluster-50703.0	131.413	149.403	168.127	83.01
Cluster-50710.0	52.0833	61.9533	81.1533	38.0567
Cluster-50749.2	#N/A	#N/A	#N/A	#N/A
Cluster-50749.3	#N/A	#N/A	#N/A	#N/A
Cluster-50752.0	#N/A	#N/A	#N/A	#N/A
Cluster-50755.0	26.5633	12.9733	8.8	21.52
Cluster-50784.0	#N/A	#N/A	#N/A	#N/A
Cluster-50813.2	#N/A	#N/A	#N/A	#N/A
Cluster-50858.2	#N/A	#N/A	#N/A	#N/A
Cluster-50864.2	11.3933	24.4133	17.4	5.83333
Cluster-50901.0	#N/A	#N/A	#N/A	#N/A
Cluster-50902.13	#N/A	#N/A	#N/A	#N/A
Cluster-50902.6	13.2233	28.9	22.9433	7.46
Cluster-50915.1	9.30333	6.94	6.08667	12.2533
Cluster-50921.7	14.9633	29.56	25.7067	7.06
Cluster-50928.0	9.80333	13.8933	19.2133	8.90333
Cluster-50972.7	7.72	19.2233	13.3233	5.32
Cluster-50986.0	#N/A	#N/A	#N/A	#N/A
Cluster-50987.0	#N/A	#N/A	#N/A	#N/A
Cluster-50995.2	#N/A	#N/A	#N/A	#N/A
Cluster-51058.0	5.19	6.93	7.34333	0.713333
Cluster-51062.2	91.1833	34.78	58.29	135.77
Cluster-51063.6	41.6833	43.44	53.2967	22.6667
Cluster-51102.2	34.4933	71.7067	62.0933	25.29
Cluster-51107.3	22.38	26.0667	27.2467	9.25
Cluster-51165.0	#N/A	#N/A	#N/A	#N/A
Cluster-51187.0	8.82	15.5633	17.4133	2.55333
Cluster-51194.1	13.1367	20.6033	22.4067	10.5
Cluster-51197.6	24.26	31.64	35.5867	16.28
Cluster-51199.12	#N/A	#N/A	#N/A	#N/A
Cluster-51204.1	11.2733	15.7367	13.7867	9.24333
Cluster-51234.0	13.2833	11.03	8.00333	16.7133
Cluster-51237.3	#N/A	#N/A	#N/A	#N/A
Cluster-51264.0	20.12	11.54	12.94	30.37
Cluster-51292.0	4.42667	4.70667	8.13333	3.04667
Cluster-51298.0	21.8767	35.5067	37.2633	7.90333
Cluster-51347.13	5.16333	9.59667	9.47	0.4
Cluster-51347.7	33.48	60.2333	60.5967	6.99333
Cluster-51361.7	47.8633	84.5767	70.66	25.9467
Cluster-51394.0	7.45333	10.7667	13.1633	4.05333
Cluster-51406.0	293.28	342.017	523.05	192.857
Cluster-51406.1	144.457	188.707	208.393	79.7833
Cluster-51412.0	#N/A	#N/A	#N/A	#N/A
Cluster-51420.0	1.93667	1.04	1.05667	2.59667
Cluster-51425.5	4.57667	3.83333	2.85	6.01
Cluster-51468.0	#N/A	#N/A	#N/A	#N/A
Cluster-51469.0	#N/A	#N/A	#N/A	#N/A
Cluster-51472.0	5.24333	2.68667	2.98333	6.43
Cluster-51491.1	#N/A	#N/A	#N/A	#N/A
Cluster-51498.0	5.62667	3.15667	3.51	7.57667
Cluster-51499.4	2.74667	4.77	3.91	0.69
Cluster-51503.0	21.96	33.8633	30.5467	13.58
Cluster-51513.0	#N/A	#N/A	#N/A	#N/A
Cluster-51521.1	#N/A	#N/A	#N/A	#N/A
Cluster-51562.4	135.673	167.02	213.31	83.3933
Cluster-51581.0	#N/A	#N/A	#N/A	#N/A
Cluster-51625.9	7.22667	9.17333	9.30667	5.19
Cluster-51667.7	16.0667	21.1	21.77	10.3333
Cluster-51688.0	3.34667	5.11667	5.20667	2.71333
Cluster-51688.1	1.05333	0.223333	0.59	1.06333
Cluster-51719.0	#N/A	#N/A	#N/A	#N/A
Cluster-51721.0	6.37333	7.01667	9.88	1.13
Cluster-51785.2	251.87	301.41	310.65	161.913
Cluster-51792.0	12.7033	18.7733	20.9833	8.23
Cluster-51815.0	#N/A	#N/A	#N/A	#N/A
Cluster-51818.3	13.22	19.61	18.49	2.06667
Cluster-51833.0	6.83667	7.07667	12.36	2.79
Cluster-51840.0	3.06667	1.31	1.63333	4.26667
Cluster-51862.0	3.92333	1.38	2.03	3.76
Cluster-51862.6	37.6333	103.89	68.7633	7.53333
Cluster-51895.0	#N/A	#N/A	#N/A	#N/A
Cluster-51928.0	32.44	41.0533	41.4067	20.3567
Cluster-51943.42	45.6467	60.75	53.9667	26.64
Cluster-51943.51	66.71	81.7167	79.16	38.4267
Cluster-51957.1	27.3867	32.1633	38.36	16.4333
Cluster-51974.0	#N/A	#N/A	#N/A	#N/A
Cluster-52025.1	#N/A	#N/A	#N/A	#N/A
Cluster-52074.1	204.007	262.07	391	152.327
Cluster-52119.10	#N/A	#N/A	#N/A	#N/A
Cluster-52158.0	#N/A	#N/A	#N/A	#N/A
Cluster-5216.2	40.53	66.0933	70.7767	30.0433
Cluster-52188.29	#N/A	#N/A	#N/A	#N/A
Cluster-52228.0	#N/A	#N/A	#N/A	#N/A
Cluster-52243.1	2.06	5.31667	3.58667	0.07
Cluster-52275.0	4.44667	4.77667	7.03	3.33333
Cluster-52281.1	#N/A	#N/A	#N/A	#N/A
Cluster-52301.1	#N/A	#N/A	#N/A	#N/A
Cluster-52311.0	#N/A	#N/A	#N/A	#N/A
Cluster-52315.10	23.78	29.7967	46.16	13.05
Cluster-52315.18	10.2667	19.9567	15.33	2.84333
Cluster-52325.1	25.12	51.5567	47.8833	5.74333
Cluster-52343.0	60.1	54.9467	40.52	85.9567
Cluster-52355.2	11.7933	14.53	17.0467	4.37667
Cluster-52379.0	5.66667	2.36	3.68333	9.41
Cluster-52396.0	4.94333	1.53333	2.34	4.35333
Cluster-52423.1	11.62	15.87	18.1033	6.08667
Cluster-52494.4	#N/A	#N/A	#N/A	#N/A
Cluster-52559.0	8.96667	19.1167	15.3667	0.14
Cluster-52617.3	#N/A	#N/A	#N/A	#N/A
Cluster-52636.0	79.6633	110.44	133.94	25.15
Cluster-52665.2	#N/A	#N/A	#N/A	#N/A
Cluster-52687.0	24.1067	43.8633	36.94	26.0467
Cluster-52691.0	#N/A	#N/A	#N/A	#N/A
Cluster-52703.0	74.4433	21.5767	43.87	87.1533
Cluster-52708.0	#N/A	#N/A	#N/A	#N/A
Cluster-52744.0	#N/A	#N/A	#N/A	#N/A
Cluster-52768.0	47.33	57.7967	66.9033	31.7567
Cluster-52835.1	17.7433	17.72	29.92	2.89667
Cluster-52843.0	1.95	1.29333	1.05333	2.49333
Cluster-52903.0	#N/A	#N/A	#N/A	#N/A
Cluster-52945.3	#N/A	#N/A	#N/A	#N/A
Cluster-52967.7	13.5767	10.3467	7.96	16.54
Cluster-52967.97	#N/A	#N/A	#N/A	#N/A
Cluster-52978.0	111.21	123.023	193.11	88.8833
Cluster-52990.0	23.9233	28.8	34.42	4.41
Cluster-52994.0	4.91	2.93667	2.95667	8.29667
Cluster-53020.2	6.28667	9.09	9.88	4.17
Cluster-53028.0	#N/A	#N/A	#N/A	#N/A
Cluster-53035.1	5.59	3.65667	3.26	6.56
Cluster-53051.0	#N/A	#N/A	#N/A	#N/A
Cluster-53068.2	#N/A	#N/A	#N/A	#N/A
Cluster-53091.4	8.31667	4.34667	5.50333	11.62
Cluster-53103.20	#N/A	#N/A	#N/A	#N/A
Cluster-53130.4	5.73333	10.62	9.4	2.07
Cluster-53157.1	#N/A	#N/A	#N/A	#N/A
Cluster-53218.0	3.61333	4.67333	5.20667	2.29667
Cluster-53220.1	24.3767	35.9233	37.5167	16.6267
Cluster-53255.6	#N/A	#N/A	#N/A	#N/A
Cluster-53257.1	103.617	143.613	129.62	56.4933
Cluster-53275.2	#N/A	#N/A	#N/A	#N/A
Cluster-53280.0	#N/A	#N/A	#N/A	#N/A
Cluster-53283.1	#N/A	#N/A	#N/A	#N/A
Cluster-53309.2	4.20333	12.16	7.26333	0.963333
Cluster-53311.5	#N/A	#N/A	#N/A	#N/A
Cluster-53362.0	#N/A	#N/A	#N/A	#N/A
Cluster-53398.1	#N/A	#N/A	#N/A	#N/A
Cluster-53403.0	1.20667	0.46	0.603333	1.71
Cluster-53431.1	12.4867	16.3	15.4167	9.09667
Cluster-53480.5	302.617	331.037	438.93	229.5
Cluster-53501.0	5.28333	10.5133	8.84333	1.90333
Cluster-53574.1	#N/A	#N/A	#N/A	#N/A
Cluster-53584.0	#N/A	#N/A	#N/A	#N/A
Cluster-53592.0	5.83	3.17667	3.72	7.25333
Cluster-53596.3	#N/A	#N/A	#N/A	#N/A
Cluster-53617.0	#N/A	#N/A	#N/A	#N/A
Cluster-53677.0	#N/A	#N/A	#N/A	#N/A
Cluster-53677.2	#N/A	#N/A	#N/A	#N/A
Cluster-53711.0	10.9667	5.64	5.64	11.5733
Cluster-53766.5	#N/A	#N/A	#N/A	#N/A
Cluster-53772.1	79.99	110.483	96.0167	52.23
Cluster-53834.2	#N/A	#N/A	#N/A	#N/A
Cluster-53835.0	24.1833	19.0567	16.36	41.7867
Cluster-53862.0	#N/A	#N/A	#N/A	#N/A
Cluster-53872.4	56.9667	24.5967	32.57	60.6367
Cluster-53890.3	#N/A	#N/A	#N/A	#N/A
Cluster-53896.8	#N/A	#N/A	#N/A	#N/A
Cluster-53919.3	6.79667	9.89333	8.85667	1.59667
Cluster-53941.0	11.0067	12.3767	20.98	1.30667
Cluster-53946.5	#N/A	#N/A	#N/A	#N/A
Cluster-53953.6	#N/A	#N/A	#N/A	#N/A
Cluster-53981.1	119.42	194.737	149.01	66.9967
Cluster-53987.0	20.0367	27.4967	32.8033	5.30333
Cluster-53987.5	112.95	147.503	223.283	66.2733
Cluster-54011.0	#N/A	#N/A	#N/A	#N/A
Cluster-54011.3	66.59	121.387	93.4833	23.6767
Cluster-54019.4	#N/A	#N/A	#N/A	#N/A
Cluster-54021.1	4.32333	6.90667	7.31667	0.98
Cluster-54062.0	8.15667	3.44667	4.59333	7.24667
Cluster-54065.1	21.58	30.6967	32.4133	6.62
Cluster-54067.1	#N/A	#N/A	#N/A	#N/A
Cluster-54067.3	38.8867	47.77	55.3433	25.52
Cluster-54123.1	6.33667	11.2233	11.7367	7.47333
Cluster-54123.2	62.3833	89.96	107.467	28.5267
Cluster-54128.2	23.9367	35.9767	42.8733	14.8133
Cluster-54130.0	31.5933	48.3167	61.59	26.07
Cluster-54130.1	#N/A	#N/A	#N/A	#N/A
Cluster-54193.3	43.44	57.4133	72.47	29.1167
Cluster-54221.0	#N/A	#N/A	#N/A	#N/A
Cluster-54242.0	120.883	29.12	73.5033	156.943
Cluster-54262.0	#N/A	#N/A	#N/A	#N/A
Cluster-5427.5	4.02333	5.54333	6.33667	1.71667
Cluster-54283.0	#N/A	#N/A	#N/A	#N/A
Cluster-54284.0	17.4867	23.63	27.2067	8.35
Cluster-54292.2	6.97667	4.91667	3.56333	7.39
Cluster-54318.0	10.8733	24.67	17.58	3.36
Cluster-54338.0	21.8767	8.69667	11.7467	50.06
Cluster-54384.5	#N/A	#N/A	#N/A	#N/A
Cluster-54390.2	#N/A	#N/A	#N/A	#N/A
Cluster-54392.20	#N/A	#N/A	#N/A	#N/A
Cluster-54392.21	31.2933	41.52	48.6467	18.79
Cluster-54404.5	29.01	68.02	55.7733	0.733333
Cluster-54413.7	#N/A	#N/A	#N/A	#N/A
Cluster-54413.8	#N/A	#N/A	#N/A	#N/A
Cluster-54417.0	17.9067	11.4567	11.5867	27.5867
Cluster-54426.1	#N/A	#N/A	#N/A	#N/A
Cluster-54429.3	#N/A	#N/A	#N/A	#N/A
Cluster-54474.9	9.73333	3.37667	4.75667	8.63667
Cluster-54477.0	11.7567	20.7	16.1467	8.20333
Cluster-54488.1	#N/A	#N/A	#N/A	#N/A
Cluster-54490.1	#N/A	#N/A	#N/A	#N/A
Cluster-54513.0	#N/A	#N/A	#N/A	#N/A
Cluster-54530.1	#N/A	#N/A	#N/A	#N/A
Cluster-54538.6	18.56	28.7533	30.0467	11.78
Cluster-54538.7	7.35667	10.87	9.63	4.1
Cluster-54582.3	#N/A	#N/A	#N/A	#N/A
Cluster-54589.1	111.193	204.363	164.867	28.82
Cluster-54629.5	53.2767	75.07	68.1467	31.3833
Cluster-54658.0	#N/A	#N/A	#N/A	#N/A
Cluster-54809.0	#N/A	#N/A	#N/A	#N/A
Cluster-54813.3	42.47	69.1967	82.0867	11.8133
Cluster-54823.2	29.9333	39.3067	44.33	13.9533
Cluster-54823.8	#N/A	#N/A	#N/A	#N/A
Cluster-54839.2	12.62	20.0267	17.73	6.57667
Cluster-54841.2	13.2467	16.8433	23.6	11.51
Cluster-54863.1	2.23	0.763333	1.33	3.92667
Cluster-54870.2	#N/A	#N/A	#N/A	#N/A
Cluster-54871.0	10.8233	17.6833	17.0267	3.92
Cluster-54871.1	#N/A	#N/A	#N/A	#N/A
Cluster-54894.0	6.49333	4.35	3.99	8.78333
Cluster-54907.0	#N/A	#N/A	#N/A	#N/A
Cluster-54911.5	#N/A	#N/A	#N/A	#N/A
Cluster-54953.0	98.48	329.983	187.993	9.68333
Cluster-54968.0	18.3833	22.5433	23.1267	8.90667
Cluster-54978.1	34.82	14.9867	24.0833	57.8533
Cluster-54985.1	#N/A	#N/A	#N/A	#N/A
Cluster-55011.0	#N/A	#N/A	#N/A	#N/A
Cluster-55046.0	#N/A	#N/A	#N/A	#N/A
Cluster-55079.0	289.827	389.283	486.997	179.197
Cluster-55095.0	#N/A	#N/A	#N/A	#N/A
Cluster-55095.2	#N/A	#N/A	#N/A	#N/A
Cluster-55139.0	14.85	24.2333	27.9967	12.9667
Cluster-55139.1	9.63333	6.62333	5.30333	10.59
Cluster-55180.0	3.42333	2.67	2.37333	4.82667
Cluster-55200.0	#N/A	#N/A	#N/A	#N/A
Cluster-55238.0	14.9267	8.94667	10.7233	20.9233
Cluster-55244.0	86.7867	95.6167	134.637	31.8467
Cluster-55244.4	5.85333	4.85333	3.34333	7.44667
Cluster-55273.1	#N/A	#N/A	#N/A	#N/A
Cluster-55283.2	5.2	1.53	3.08667	10.5967
Cluster-55413.0	9.18333	3.49333	5.10667	13.7633
Cluster-55423.1	9.60667	14.7267	14.7867	4.65
Cluster-55429.0	6.4	8.53	9.85	2.37667
Cluster-55429.1	6.12	10.0467	9.04	2.69
Cluster-55460.1	#N/A	#N/A	#N/A	#N/A
Cluster-55460.2	#N/A	#N/A	#N/A	#N/A
Cluster-55483.2	3.25333	1.73667	1.81	4.36
Cluster-55496.1	#N/A	#N/A	#N/A	#N/A
Cluster-55505.3	#N/A	#N/A	#N/A	#N/A
Cluster-55537.0	#N/A	#N/A	#N/A	#N/A
Cluster-55539.7	25.9967	34.5933	32.6267	13.44
Cluster-55593.0	4.95333	3.52333	2.91667	6.96333
Cluster-55626.0	#N/A	#N/A	#N/A	#N/A
Cluster-55632.0	2.33667	1.00667	1.24333	4.03667
Cluster-55655.3	#N/A	#N/A	#N/A	#N/A
Cluster-55664.1	#N/A	#N/A	#N/A	#N/A
Cluster-55708.2	7.37333	3.15333	4.54	11.9267
Cluster-55717.1	#N/A	#N/A	#N/A	#N/A
Cluster-55750.0	3.30667	1.26333	2.00667	2.92
Cluster-55763.2	#N/A	#N/A	#N/A	#N/A
Cluster-55779.2	33.8267	74.36	64.6467	11.1533
Cluster-55801.2	8.54333	5.46333	5.34	12.17
Cluster-55802.7	3.84333	1.55	2.26667	4.85333
Cluster-55821.0	#N/A	#N/A	#N/A	#N/A
Cluster-55821.1	24.0133	26.0367	28.8633	13.7167
Cluster-55864.0	#N/A	#N/A	#N/A	#N/A
Cluster-55869.2	#N/A	#N/A	#N/A	#N/A
Cluster-55888.3	21.48	25.8867	33.62	14.8767
Cluster-55888.4	243.553	242.143	376.017	143.05
Cluster-55907.4	323.41	920.66	551.48	7.16
Cluster-55934.5	#N/A	#N/A	#N/A	#N/A
Cluster-55946.0	#N/A	#N/A	#N/A	#N/A
Cluster-55999.0	#N/A	#N/A	#N/A	#N/A
Cluster-56000.4	2.62	5.43333	4.21667	0.736667
Cluster-56016.0	#N/A	#N/A	#N/A	#N/A
Cluster-56023.0	21.9567	28.2	27.23	14.62
Cluster-56064.1	#N/A	#N/A	#N/A	#N/A
Cluster-56069.0	105.99	124.473	162.027	57.3833
Cluster-56087.0	7.48667	3.07	3.95333	11.9833
Cluster-56108.0	#N/A	#N/A	#N/A	#N/A
Cluster-56168.0	#N/A	#N/A	#N/A	#N/A
Cluster-56171.2	169.297	217.077	316.97	143.737
Cluster-56177.1	#N/A	#N/A	#N/A	#N/A
Cluster-56177.3	118.613	124.647	191.293	66
Cluster-56183.0	#N/A	#N/A	#N/A	#N/A
Cluster-56198.0	#N/A	#N/A	#N/A	#N/A
Cluster-56235.0	#N/A	#N/A	#N/A	#N/A
Cluster-56235.1	8.39333	9.95667	14.0067	4.93
Cluster-56242.1	9.33667	11.0333	12.1267	2.17
Cluster-56261.0	#N/A	#N/A	#N/A	#N/A
Cluster-56261.2	#N/A	#N/A	#N/A	#N/A
Cluster-56261.3	158.607	250.38	245.06	119.427
Cluster-56262.1	#N/A	#N/A	#N/A	#N/A
Cluster-56315.0	#N/A	#N/A	#N/A	#N/A
Cluster-56381.5	67.4467	84.16	86.4667	28.9367
Cluster-56381.7	43.0733	64.79	76.35	20.0633
Cluster-56381.9	43.17	57.3033	73.0567	19.2467
Cluster-56409.0	0.82	1.34333	1.35	0.413333
Cluster-56419.1	#N/A	#N/A	#N/A	#N/A
Cluster-56424.4	#N/A	#N/A	#N/A	#N/A
Cluster-56466.1	#N/A	#N/A	#N/A	#N/A
Cluster-56511.1	3.18667	3.75333	5.65	2.28667
Cluster-56534.4	2.92	5.29333	4.61	1.39
Cluster-56534.5	26.7367	42.3233	39.1433	10.7033
Cluster-56543.4	19.9767	12.6633	14.3167	34.03
Cluster-56564.1	60.9733	73.8533	87.2133	22.1633
Cluster-56564.2	62.16	75.7933	110.737	38.6767
Cluster-56625.1	32.6833	41.0733	60.47	28.34
Cluster-56638.5	#N/A	#N/A	#N/A	#N/A
Cluster-56661.0	#N/A	#N/A	#N/A	#N/A
Cluster-56688.1	#N/A	#N/A	#N/A	#N/A
Cluster-56702.0	19.5167	22.5167	24.0233	10.0667
Cluster-56712.4	12.2967	20.0033	21.68	5.48
Cluster-56733.0	11.4	14.2933	21.5533	7.78667
Cluster-56737.0	11.0767	17.03	18.8833	10.96
Cluster-56779.7	#N/A	#N/A	#N/A	#N/A
Cluster-56820.0	#N/A	#N/A	#N/A	#N/A
Cluster-56828.0	#N/A	#N/A	#N/A	#N/A
Cluster-56848.0	4	6.98	6.42667	3.01333
Cluster-56870.0	2.41	3.55667	3.25333	1.81667
Cluster-56896.1	74.7933	149.173	116.667	23.5067
Cluster-56941.3	4.5	8.60333	7.26	3.43667
Cluster-56941.4	2.64	5.98333	4.62333	1.13667
Cluster-56957.0	12.99	9.32667	8.06333	16.94
Cluster-56959.2	18.38	26.1633	25.5567	0.606667
Cluster-57007.2	31.5167	41.4233	60.4433	22.7067
Cluster-57016.2	16.2933	10.9867	8.75	28.7733
Cluster-57017.1	39.1867	40.9333	77.01	21.9933
Cluster-57017.3	63.4267	69.1633	114.597	37.2767
Cluster-57017.5	59.6267	67.1567	99.86	28.7867
Cluster-57024.5	216.733	249.497	334.73	145.443
Cluster-57032.3	8.44333	12.76	15.3233	2.44667
Cluster-57047.4	20.3567	18.89	10.7833	24.4267
Cluster-57055.3	#N/A	#N/A	#N/A	#N/A
Cluster-57056.5	#N/A	#N/A	#N/A	#N/A
Cluster-57093.4	#N/A	#N/A	#N/A	#N/A
Cluster-57098.0	110.35	172.937	158.063	51.3933
Cluster-57098.1	102.547	308.427	188.19	26.0567
Cluster-57107.0	2.74333	1.77333	1.69	3.72
Cluster-57121.3	#N/A	#N/A	#N/A	#N/A
Cluster-57212.0	32.0167	12.52	21.01	36.3033
Cluster-57221.6	10.3667	8.01	5.62	13.5
Cluster-57225.4	8.97	12.04	15.34	1.57333
Cluster-57285.1	9.31	11.72	11.1667	3.89333
Cluster-57301.0	#N/A	#N/A	#N/A	#N/A
Cluster-57311.2	55.6733	73.3567	90.6567	38.9167
Cluster-57317.3	222.07	257.997	364.747	166.23
Cluster-57317.4	#N/A	#N/A	#N/A	#N/A
Cluster-57323.2	#N/A	#N/A	#N/A	#N/A
Cluster-57336.0	100.833	118.503	155.673	63.1667
Cluster-57337.1	#N/A	#N/A	#N/A	#N/A
Cluster-57381.7	13.1867	17.4967	24.1233	1.56
Cluster-57383.1	#N/A	#N/A	#N/A	#N/A
Cluster-57386.0	34.34	50.71	44.32	12.7133
Cluster-57397.6	#N/A	#N/A	#N/A	#N/A
Cluster-57415.0	17.17	8.48333	12.8967	19.8767
Cluster-57441.0	#N/A	#N/A	#N/A	#N/A
Cluster-57480.0	#N/A	#N/A	#N/A	#N/A
Cluster-57491.4	#N/A	#N/A	#N/A	#N/A
Cluster-57509.2	19.8067	40.5233	32.4833	17.6667
Cluster-57516.4	5.81667	13.3267	10.9633	4.26
Cluster-57523.2	17.1933	17.6033	25.6633	8.67333
Cluster-57552.6	20.8467	9.00333	12.1467	22.5133
Cluster-57597.6	#N/A	#N/A	#N/A	#N/A
Cluster-57622.1	10.6733	14.5067	18.6833	6.96667
Cluster-57679.1	18.38	35.3767	34.64	18.0567
Cluster-57682.4	#N/A	#N/A	#N/A	#N/A
Cluster-57707.2	4.71667	3.05667	2.84333	9.17333
Cluster-57731.5	#N/A	#N/A	#N/A	#N/A
Cluster-57750.1	#N/A	#N/A	#N/A	#N/A
Cluster-57750.2	#N/A	#N/A	#N/A	#N/A
Cluster-57772.1	268.583	115.517	179.61	421.387
Cluster-57807.0	3.19667	1.02667	1.57333	3.01333
Cluster-57814.0	#N/A	#N/A	#N/A	#N/A
Cluster-57897.6	2.57333	0.736667	1.48	2.51667
Cluster-57947.4	#N/A	#N/A	#N/A	#N/A
Cluster-57964.0	59.8667	73.7633	78.2167	41.0667
Cluster-57966.1	28.3233	40.7367	34.07	14.3167
Cluster-57973.1	#N/A	#N/A	#N/A	#N/A
Cluster-57999.4	113.31	133.757	161.983	54.15
Cluster-58044.1	2.57333	6.06	4.9	2.47
Cluster-58059.4	4.51333	6.08333	8.28333	1.65667
Cluster-58060.0	106.287	139.67	202.617	43.84
Cluster-58060.1	74.5767	92.8833	119.477	41.9567
Cluster-58060.2	21.21	28.97	39.8467	13.9233
Cluster-58096.5	703.61	776.593	1197.37	459.773
Cluster-58096.6	63.16	73.38	106.357	51.1533
Cluster-58096.7	181.803	202	344.7	92.78
Cluster-58096.8	39.14	50.39	67.28	24.2967
Cluster-58096.9	38.8133	46.5167	75.0633	36.18
Cluster-58111.1	56.2133	25.3067	34.92	53.45
Cluster-58117.3	24.9167	31.5467	43.7833	17.4167
Cluster-58130.0	#N/A	#N/A	#N/A	#N/A
Cluster-58130.1	#N/A	#N/A	#N/A	#N/A
Cluster-58130.2	#N/A	#N/A	#N/A	#N/A
Cluster-58153.0	2.88	1.43	1.72	5.25
Cluster-58178.1	18.1967	22.9267	24.06	9.89667
Cluster-58186.6	#N/A	#N/A	#N/A	#N/A
Cluster-58213.0	#N/A	#N/A	#N/A	#N/A
Cluster-58222.1	#N/A	#N/A	#N/A	#N/A
Cluster-58266.3	#N/A	#N/A	#N/A	#N/A
Cluster-58282.0	#N/A	#N/A	#N/A	#N/A
Cluster-58312.0	8.75333	20.15	17.4767	3.70667
Cluster-58323.35	#N/A	#N/A	#N/A	#N/A
Cluster-58330.5	23.29	30.28	37.2233	2.54333
Cluster-58395.3	64.15	69.23	86.1867	34.6533
Cluster-58415.12	3.91333	0.23	1.97667	6.93333
Cluster-58415.4	29.22	33.2467	40.2133	11.3233
Cluster-58535.4	#N/A	#N/A	#N/A	#N/A
Cluster-58543.7	3.13667	4.01	4.55	1.24
Cluster-58552.2	#N/A	#N/A	#N/A	#N/A
Cluster-58552.4	#N/A	#N/A	#N/A	#N/A
Cluster-58552.5	64.6533	75.6533	84.4333	41.0833
Cluster-58573.0	#N/A	#N/A	#N/A	#N/A
Cluster-58607.0	82.74	81.3733	115.787	55.62
Cluster-58639.0	#N/A	#N/A	#N/A	#N/A
Cluster-58697.0	41.3167	85.0933	75.7	6.17333
Cluster-58726.5	27.2067	29.37	50.5833	15.23
Cluster-58749.0	#N/A	#N/A	#N/A	#N/A
Cluster-58773.2	#N/A	#N/A	#N/A	#N/A
Cluster-58776.8	2.50667	1.15	1.33667	3.54667
Cluster-58781.7	20.88	42.1667	37.51	16.8267
Cluster-58810.0	#N/A	#N/A	#N/A	#N/A
Cluster-58955.0	2.32667	2.06	1.35333	3.41
Cluster-58989.0	#N/A	#N/A	#N/A	#N/A
Cluster-58989.1	#N/A	#N/A	#N/A	#N/A
Cluster-59025.2	47.7667	27.2833	27.7367	75.4
Cluster-59105.1	5.98333	12.7633	10.4867	1.49
Cluster-59107.2	2.41667	3.47	4.31333	1.13333
Cluster-59110.0	#N/A	#N/A	#N/A	#N/A
Cluster-59129.1	22.32	26.9067	33.44	10.46
Cluster-59134.1	#N/A	#N/A	#N/A	#N/A
Cluster-59138.0	55.7633	59.6033	84.7933	39.66
Cluster-59152.8	#N/A	#N/A	#N/A	#N/A
Cluster-59172.4	10.9167	12.6267	13.1367	6.39667
Cluster-59194.0	49.4367	92.7267	85.6533	36.24
Cluster-59194.1	86.4	120.653	131.107	36.04
Cluster-59197.2	#N/A	#N/A	#N/A	#N/A
Cluster-59225.0	9.97333	8.26667	5.82667	15.2033
Cluster-59241.5	#N/A	#N/A	#N/A	#N/A
Cluster-59297.1	2.15	1.38667	1.41333	3.03667
Cluster-59425.0	#N/A	#N/A	#N/A	#N/A
Cluster-59449.0	29.2067	35.7567	37.4167	17.3267
Cluster-59452.2	#N/A	#N/A	#N/A	#N/A
Cluster-59498.0	33.1667	63.2533	46.2833	7.14333
Cluster-59501.1	9.75667	3.4	6.44333	12.3933
Cluster-59524.3	#N/A	#N/A	#N/A	#N/A
Cluster-59565.1	#N/A	#N/A	#N/A	#N/A
Cluster-59566.1	27.4933	33.2233	43.7567	9.14333
Cluster-59583.0	23.41	33.38	36.0633	19.8733
Cluster-59589.2	4.27667	8.46333	7.44333	0.29
Cluster-59589.3	36.98	36.9433	63.1933	18.7433
Cluster-59612.1	188.707	245.913	294.52	133.597
Cluster-59669.0	#N/A	#N/A	#N/A	#N/A
Cluster-59689.0	#N/A	#N/A	#N/A	#N/A
Cluster-59703.0	1.26333	1.71667	2.13	1.02
Cluster-59742.3	14.6867	22.28	24.3933	3.25667
Cluster-59758.0	5.05	5.22333	7.62667	3.59667
Cluster-59760.2	4.38667	2.24	2.69667	5.23333
Cluster-59779.3	94.0233	112.517	141.723	53.8067
Cluster-59779.6	24.1767	38.87	39.74	5.06667
Cluster-59779.8	21.2533	26.9933	33.0867	12.87
Cluster-59780.1	#N/A	#N/A	#N/A	#N/A
Cluster-59808.0	#N/A	#N/A	#N/A	#N/A
Cluster-59835.4	3.53333	5.87	5.01333	2.64667
Cluster-59869.0	#N/A	#N/A	#N/A	#N/A
Cluster-59900.1	#N/A	#N/A	#N/A	#N/A
Cluster-59916.1	#N/A	#N/A	#N/A	#N/A
Cluster-59921.1	144.13	195.497	279.52	98.8667
Cluster-59921.3	168.217	181.287	309.663	117.987
Cluster-59945.9	#N/A	#N/A	#N/A	#N/A
Cluster-59999.0	23.07	25.9067	32.4167	11.5933
Cluster-60022.4	8.32333	9.25333	14.0767	4.1
Cluster-60051.2	#N/A	#N/A	#N/A	#N/A
Cluster-60073.0	#N/A	#N/A	#N/A	#N/A
Cluster-60116.5	12.8767	14.5167	21.9533	7.61333
Cluster-60139.0	#N/A	#N/A	#N/A	#N/A
Cluster-60187.9	18.2533	12.23	9.78333	19.5967
Cluster-60199.2	#N/A	#N/A	#N/A	#N/A
Cluster-60200.0	6.83	11.9167	9.91667	4.57667
Cluster-60203.0	152.257	164.003	211.25	97.7433
Cluster-60203.4	#N/A	#N/A	#N/A	#N/A
Cluster-60283.4	8.40667	10.8867	12.4733	6.04333
Cluster-60285.3	7.26	10.1633	11.5833	1.34333
Cluster-60303.0	#N/A	#N/A	#N/A	#N/A
Cluster-60341.1	#N/A	#N/A	#N/A	#N/A
Cluster-60360.4	109.767	163.627	181.357	79.1467
Cluster-60360.6	48.2567	58	78.5533	28.5467
Cluster-60371.0	9.88667	13.05	12.7767	5.41333
Cluster-60383.0	3.20333	1.15667	1.76667	3.64
Cluster-60383.2	15.98	6.7	8.80333	21.77
Cluster-60394.4	8.93	10.9	13.14	2.72333
Cluster-60400.2	18.1533	19.43	29.71	9.65333
Cluster-60408.6	#N/A	#N/A	#N/A	#N/A
Cluster-60436.2	#N/A	#N/A	#N/A	#N/A
Cluster-60471.1	#N/A	#N/A	#N/A	#N/A
Cluster-60471.4	34.9067	45.74	65.7233	26.6233
Cluster-60490.1	1.97	0.803333	1.23333	3.24
Cluster-60490.6	31.2933	36.49	49.1433	23.2433
Cluster-60498.0	#N/A	#N/A	#N/A	#N/A
Cluster-60512.1	#N/A	#N/A	#N/A	#N/A
Cluster-60516.2	#N/A	#N/A	#N/A	#N/A
Cluster-60519.0	14.3067	17.4967	24.6533	9.08667
Cluster-60573.1	27.5767	31.0467	43.6667	19.2867
Cluster-60573.4	#N/A	#N/A	#N/A	#N/A
Cluster-60587.1	195.063	309.073	243.927	41.64
Cluster-60645.2	161.257	456.553	272.857	72.8433
Cluster-60666.1	#N/A	#N/A	#N/A	#N/A
Cluster-60669.3	48.1533	97.19	91.1433	32.23
Cluster-60681.2	25.0767	44.8167	43.2167	26.73
Cluster-60689.0	93.79	121.667	135.18	66.0567
Cluster-60697.1	#N/A	#N/A	#N/A	#N/A
Cluster-60729.0	#N/A	#N/A	#N/A	#N/A
Cluster-60730.2	71.93	84.12	109.883	45.2067
Cluster-60759.3	38.47	40.26	57.6933	18.8533
Cluster-60772.0	#N/A	#N/A	#N/A	#N/A
Cluster-60805.11	#N/A	#N/A	#N/A	#N/A
Cluster-60833.3	#N/A	#N/A	#N/A	#N/A
Cluster-60835.2	6.65	2.49	3.41667	7.25
Cluster-60851.1	63.78	99.2033	92.7833	52.5767
Cluster-60851.3	#N/A	#N/A	#N/A	#N/A
Cluster-60892.0	5.92333	9.67333	11.3933	4.45
Cluster-60937.4	10.12	7.75667	6.1	13.5133
Cluster-60938.4	24.0567	28.8233	34.2233	15.1533
Cluster-60963.0	6.41	3.62	4.32333	7.46667
Cluster-60979.3	#N/A	#N/A	#N/A	#N/A
Cluster-60993.8	#N/A	#N/A	#N/A	#N/A
Cluster-60995.12	2050.43	2615.72	3489.37	193.123
Cluster-60995.13	747.763	985.983	1120.54	56.9867
Cluster-61001.1	#N/A	#N/A	#N/A	#N/A
Cluster-61016.0	#N/A	#N/A	#N/A	#N/A
Cluster-61069.1	3.75667	6.53	6.84667	4.90667
Cluster-61082.3	#N/A	#N/A	#N/A	#N/A
Cluster-61091.0	45.28	50.9767	57.63	28.9567
Cluster-61109.0	11.6233	20.5733	17.29	7.56333
Cluster-61109.3	5.82333	6.91667	11.02	4.23333
Cluster-61126.2	292.497	390.2	365.723	195.867
Cluster-61139.0	#N/A	#N/A	#N/A	#N/A
Cluster-61174.0	#N/A	#N/A	#N/A	#N/A
Cluster-61195.0	#N/A	#N/A	#N/A	#N/A
Cluster-61199.0	3.28333	3.12333	2.21333	4.63
Cluster-61201.11	#N/A	#N/A	#N/A	#N/A
Cluster-61201.8	101.76	110.083	172.053	77.2
Cluster-61216.0	8.70333	10.4633	13.5133	5.93333
Cluster-61216.2	6.69	9.88667	9.79333	3.34667
Cluster-6124.1	4.81333	2.65	2.52667	10.38
Cluster-61277.0	#N/A	#N/A	#N/A	#N/A
Cluster-61283.0	#N/A	#N/A	#N/A	#N/A
Cluster-61283.2	36.4933	40.4167	45.94	18.06
Cluster-61301.1	3.51	2.60667	1.85667	4.27333
Cluster-61305.0	#N/A	#N/A	#N/A	#N/A
Cluster-61323.1	72.61	119.517	95.1667	12.5067
Cluster-61340.0	5.55333	8.42	9.24	4.28667
Cluster-61343.1	1.37667	0.263333	0.75	3.29
Cluster-61364.2	11.9833	17.02	18.8633	6.69333
Cluster-61364.3	8.48667	9.74667	12.4333	4.95667
Cluster-61387.1	15.2867	25.1967	24.9767	12.5733
Cluster-61395.3	13.3567	33.0067	22.4733	1.93333
Cluster-61395.8	7.51333	10.6633	13.2233	1.51
Cluster-61399.3	#N/A	#N/A	#N/A	#N/A
Cluster-61407.1	13.1967	7.33667	10.63	16.43
Cluster-61411.0	#N/A	#N/A	#N/A	#N/A
Cluster-61413.2	15.0533	11.87	9.77	20.0967
Cluster-61446.2	#N/A	#N/A	#N/A	#N/A
Cluster-61446.4	24.61	39.0267	38.1233	10.89
Cluster-61492.1	#N/A	#N/A	#N/A	#N/A
Cluster-61521.5	45.8267	105.63	74.5933	37.84
Cluster-61534.0	11.9767	18.71	22.84	6.66667
Cluster-61576.4	5.34333	9.33	9.37	0.646667
Cluster-61594.3	#N/A	#N/A	#N/A	#N/A
Cluster-61605.8	92.4467	124.33	119.793	24.5333
Cluster-61611.3	99.9367	143.247	120.657	67.1967
Cluster-61643.3	#N/A	#N/A	#N/A	#N/A
Cluster-61651.1	62	102.38	101.82	29.7433
Cluster-61657.0	#N/A	#N/A	#N/A	#N/A
Cluster-61657.1	4.9	2.56667	3.19333	7.29667
Cluster-61670.0	#N/A	#N/A	#N/A	#N/A
Cluster-61700.4	8.53333	18.55	14.4633	0.656667
Cluster-61725.1	#N/A	#N/A	#N/A	#N/A
Cluster-61725.2	#N/A	#N/A	#N/A	#N/A
Cluster-61735.0	#N/A	#N/A	#N/A	#N/A
Cluster-61739.0	#N/A	#N/A	#N/A	#N/A
Cluster-61752.0	#N/A	#N/A	#N/A	#N/A
Cluster-61752.2	#N/A	#N/A	#N/A	#N/A
Cluster-61752.3	#N/A	#N/A	#N/A	#N/A
Cluster-61760.0	14.1033	8.36	11.59	20.5667
Cluster-61779.0	65.08	77.3833	101.283	41.76
Cluster-61816.0	1069.89	1231	2026.73	843.43
Cluster-61816.1	1445.88	1766.24	2777.62	1167.64
Cluster-61833.1	8.85333	11.13	14.92	6.05
Cluster-61869.0	3.88333	5.14333	7.63333	2.39333
Cluster-61888.14	46.7333	65.62	60.7567	4.99333
Cluster-61916.4	13.0867	5.51667	7.52333	25.4367
Cluster-61933.1	28.6767	47.7933	40.2467	13.2767
Cluster-62023.1	79.3567	147.447	147.777	48.9467
Cluster-62039.0	8.44667	9.86	13.7	4.85
Cluster-62039.1	18.65	44.7433	29.5233	5.25333
Cluster-62039.2	17.8767	26.47	34.3267	9.57333
Cluster-62040.10	141.303	193.9	192.923	82.17
Cluster-62040.5	176.233	238.96	259.74	113.8
Cluster-62045.0	#N/A	#N/A	#N/A	#N/A
Cluster-62050.0	#N/A	#N/A	#N/A	#N/A
Cluster-62050.2	#N/A	#N/A	#N/A	#N/A
Cluster-62069.1	#N/A	#N/A	#N/A	#N/A
Cluster-62119.0	#N/A	#N/A	#N/A	#N/A
Cluster-62125.0	128.7	183.163	154.093	82.99
Cluster-62131.1	#N/A	#N/A	#N/A	#N/A
Cluster-62142.2	5.12667	7.63333	7.28333	1.60333
Cluster-62142.4	39.56	78.4733	62.5433	17.6167
Cluster-62152.0	#N/A	#N/A	#N/A	#N/A
Cluster-62278.0	43.0833	66.2067	53.6167	5.54667
Cluster-62298.1	43.6967	105.973	71.54	6.2
Cluster-62298.5	38.27	74.9667	54.77	9.15
Cluster-62321.0	#N/A	#N/A	#N/A	#N/A
Cluster-62330.2	12.4067	10.7367	7.26333	15.4633
Cluster-62340.5	81.9633	99.35	137.133	42.6633
Cluster-62433.6	59.3867	20.5733	31.6633	114.72
Cluster-62462.0	79.33	179.167	154.2	13.5133
Cluster-62496.5	19.5133	33.11	27.4767	18.0867
Cluster-62507.2	4.68667	2.58333	3.03	6.71
Cluster-62543.0	#N/A	#N/A	#N/A	#N/A
Cluster-62558.0	#N/A	#N/A	#N/A	#N/A
Cluster-62562.0	27.2767	54.1633	44.85	30.07
Cluster-62614.0	#N/A	#N/A	#N/A	#N/A
Cluster-62634.8	#N/A	#N/A	#N/A	#N/A
Cluster-62674.0	8.07667	4.18	4.36333	16.01
Cluster-62688.1	#N/A	#N/A	#N/A	#N/A
Cluster-62716.0	#N/A	#N/A	#N/A	#N/A
Cluster-62747.23	6.77333	4.21	4.03	8.83667
Cluster-62777.0	#N/A	#N/A	#N/A	#N/A
Cluster-62777.5	#N/A	#N/A	#N/A	#N/A
Cluster-62778.1	10.03	6.26	6.56333	12.7533
Cluster-62807.0	12.0867	14.49	21.52	9.05
Cluster-62814.2	#N/A	#N/A	#N/A	#N/A
Cluster-62824.1	11.66	19.32	17.17	4.33333
Cluster-62828.8	#N/A	#N/A	#N/A	#N/A
Cluster-62834.2	#N/A	#N/A	#N/A	#N/A
Cluster-62874.1	#N/A	#N/A	#N/A	#N/A
Cluster-62902.0	#N/A	#N/A	#N/A	#N/A
Cluster-62903.0	5.28	2.19333	3.03333	9.46
Cluster-62930.3	16.4	31.93	28.4967	15.3833
Cluster-62941.4	#N/A	#N/A	#N/A	#N/A
Cluster-62949.1	11.4833	5.18667	6.76	11.9133
Cluster-62951.0	#N/A	#N/A	#N/A	#N/A
Cluster-62954.1	#N/A	#N/A	#N/A	#N/A
Cluster-62954.3	#N/A	#N/A	#N/A	#N/A
Cluster-62966.5	10.17	22.7133	20.3933	2.87333
Cluster-63020.2	1.93	2.61333	2.6	0.6
Cluster-63026.2	#N/A	#N/A	#N/A	#N/A
Cluster-63042.0	68.1733	26.2633	34.8067	108.837
Cluster-63074.1	#N/A	#N/A	#N/A	#N/A
Cluster-63087.1	6.71	8.17333	9.99	4.43
Cluster-63103.0	#N/A	#N/A	#N/A	#N/A
Cluster-63108.2	22.7167	31.7033	39.85	18.94
Cluster-63108.3	147.75	189.65	194.69	87.4067
Cluster-63134.1	#N/A	#N/A	#N/A	#N/A
Cluster-63157.6	7.04	13.4733	11.84	0.253333
Cluster-63179.2	6.16333	7.28	8.37	3.08667
Cluster-63179.5	4.63667	5.65	8.45333	2.81
Cluster-63202.0	#N/A	#N/A	#N/A	#N/A
Cluster-6325.12	#N/A	#N/A	#N/A	#N/A
Cluster-63273.1	27.03	49.2833	50.6267	31.0167
Cluster-63273.6	#N/A	#N/A	#N/A	#N/A
Cluster-63308.3	29.24	40.2367	37.5967	22.92
Cluster-63331.3	36.97	69.82	52.0467	34.1267
Cluster-63345.1	#N/A	#N/A	#N/A	#N/A
Cluster-63360.1	53.23	143	88.3767	16.2433
Cluster-63360.2	63.5533	142.27	93.1267	21.6533
Cluster-63400.1	30.4567	38.99	39.7633	11.4433
Cluster-63427.0	9.77333	5.78333	7.31333	12.7767
Cluster-63437.7	#N/A	#N/A	#N/A	#N/A
Cluster-63472.0	499.92	685.173	968.66	464.467
Cluster-63472.1	#N/A	#N/A	#N/A	#N/A
Cluster-63484.5	64.36	100.917	82.4467	45.5633
Cluster-63496.4	5.19	6.61667	7.19	3.54333
Cluster-63502.1	#N/A	#N/A	#N/A	#N/A
Cluster-63546.5	10.6133	8.64667	6.74	11.8667
Cluster-63582.0	#N/A	#N/A	#N/A	#N/A
Cluster-63598.0	163.94	201.18	224.393	105.847
Cluster-63598.4	11.3867	6.86667	6.67667	15.4067
Cluster-63612.6	2.19	3.48333	3.35	1.27333
Cluster-63622.1	21.1633	25.9767	26.6133	12.86
Cluster-63623.1	15.3733	19.2733	21.9067	9.94333
Cluster-63625.2	17.2	23.2133	23.1067	3.66667
Cluster-63628.0	46.3367	61.71	61.3133	28.06
Cluster-63643.0	42.8233	86.97	63.23	22.67
Cluster-63663.4	2.72	6.55667	5.06	0.0566667
Cluster-63683.6	29.5867	37.65	57.22	4.67333
Cluster-63686.0	#N/A	#N/A	#N/A	#N/A
Cluster-63725.0	3.41333	1.73333	1.75	4.27667
Cluster-63747.1	7.35	6.04333	4.46	13.2767
Cluster-63771.1	15.1667	24.9867	23.5567	14.2467
Cluster-63771.4	#N/A	#N/A	#N/A	#N/A
Cluster-63802.1	#N/A	#N/A	#N/A	#N/A
Cluster-63806.8	#N/A	#N/A	#N/A	#N/A
Cluster-63830.4	5.89667	2.90667	3.29	6.49667
Cluster-63930.0	#N/A	#N/A	#N/A	#N/A
Cluster-63934.1	4.95667	7.9	7.54333	2.16333
Cluster-63947.1	6.41333	12.48	11.3233	0.05
Cluster-63947.3	69.4967	148.82	97.8067	8.81667
Cluster-63966.1	#N/A	#N/A	#N/A	#N/A
Cluster-63977.3	1.72667	3.43	3.20667	1.4
Cluster-64002.3	#N/A	#N/A	#N/A	#N/A
Cluster-64045.1	#N/A	#N/A	#N/A	#N/A
Cluster-64058.0	24.1167	33.4933	31.3233	12.79
Cluster-64058.1	26.1933	33.5	39.7067	18.4433
Cluster-64067.0	#N/A	#N/A	#N/A	#N/A
Cluster-64119.0	42.9667	95.4633	81.9933	29.4567
Cluster-64125.1	3.63333	7.31667	6.83333	1.19
Cluster-64125.2	14.3767	19.3167	17.8133	10.8533
Cluster-64175.0	28.9233	37.0833	52.3033	22.24
Cluster-64176.1	47.5933	56.4733	71.7533	34.09
Cluster-64176.4	#N/A	#N/A	#N/A	#N/A
Cluster-64213.1	201.883	292.617	330.777	85.8233
Cluster-64216.1	#N/A	#N/A	#N/A	#N/A
Cluster-64226.1	20.6967	29.16	31.13	14.3433
Cluster-64226.2	19.4433	27.3033	26.54	11.1733
Cluster-64231.0	#N/A	#N/A	#N/A	#N/A
Cluster-64239.0	#N/A	#N/A	#N/A	#N/A
Cluster-64241.1	#N/A	#N/A	#N/A	#N/A
Cluster-64241.2	#N/A	#N/A	#N/A	#N/A
Cluster-64248.0	148.09	202.457	234.86	33.9067
Cluster-64248.1	143.68	167.027	201.173	26.1667
Cluster-64259.3	6.42	9.81333	8.74333	4.53
Cluster-64288.7	#N/A	#N/A	#N/A	#N/A
Cluster-64290.6	2.94333	1.46	1.70333	3.46667
Cluster-64298.0	#N/A	#N/A	#N/A	#N/A
Cluster-64305.4	2.40333	3.58333	4.53667	0.393333
Cluster-64307.1	#N/A	#N/A	#N/A	#N/A
Cluster-64315.3	#N/A	#N/A	#N/A	#N/A
Cluster-64344.7	15.5633	21.0267	30.2233	1.47333
Cluster-64360.6	#N/A	#N/A	#N/A	#N/A
Cluster-64362.0	27.8033	16.2267	21.7967	41.2567
Cluster-64375.1	#N/A	#N/A	#N/A	#N/A
Cluster-64385.0	9.02	23.7933	16.2933	4.74667
Cluster-64389.10	17.44	22.0867	29.5567	12.2367
Cluster-64411.5	#N/A	#N/A	#N/A	#N/A
Cluster-64432.2	29.9733	42.9233	52.76	21.37
Cluster-64437.1	#N/A	#N/A	#N/A	#N/A
Cluster-64442.1	43.9533	50.13	60.6633	24.3533
Cluster-64442.14	51.6	86.2633	99.0633	34.5567
Cluster-64442.6	#N/A	#N/A	#N/A	#N/A
Cluster-64442.7	115.42	154.333	183.047	87.5867
Cluster-64454.1	38.0567	55.9533	50.6933	25.8067
Cluster-64455.0	40.3833	64.19	64.3233	17.63
Cluster-64481.2	#N/A	#N/A	#N/A	#N/A
Cluster-64502.0	#N/A	#N/A	#N/A	#N/A
Cluster-64526.3	#N/A	#N/A	#N/A	#N/A
Cluster-64535.4	#N/A	#N/A	#N/A	#N/A
Cluster-64535.6	#N/A	#N/A	#N/A	#N/A
Cluster-64540.0	#N/A	#N/A	#N/A	#N/A
Cluster-64543.0	#N/A	#N/A	#N/A	#N/A
Cluster-64557.0	#N/A	#N/A	#N/A	#N/A
Cluster-64558.7	28.3633	47.66	44.3533	22.7233
Cluster-64566.1	32.31	52.7	43.4567	14.1067
Cluster-64594.3	#N/A	#N/A	#N/A	#N/A
Cluster-64612.0	#N/A	#N/A	#N/A	#N/A
Cluster-64625.2	7.26333	10.3567	12.0133	2.65333
Cluster-64645.0	19.52	23.46	34.0033	14.48
Cluster-64648.0	0.85	0.37	0.566667	1.34
Cluster-64684.1	1.01	1.77333	1.79	0.0566667
Cluster-64713.20	1.77667	2.40667	3.01	0.226667
Cluster-64734.0	5.97667	3.64667	3.69333	7.66333
Cluster-64749.6	2.57333	1.50667	1.73667	5.12333
Cluster-64786.0	#N/A	#N/A	#N/A	#N/A
Cluster-64801.0	#N/A	#N/A	#N/A	#N/A
Cluster-64802.0	146.923	183.27	209.097	89.5767
Cluster-64863.6	3.17	1.38	1.92333	3.29333
Cluster-64943.11	12.45	5.11333	9.62	16.73
Cluster-64948.0	#N/A	#N/A	#N/A	#N/A
Cluster-64968.1	#N/A	#N/A	#N/A	#N/A
Cluster-65003.0	#N/A	#N/A	#N/A	#N/A
Cluster-65034.7	1.12	0.453333	0.57	1.30667
Cluster-65136.0	#N/A	#N/A	#N/A	#N/A
Cluster-65136.2	#N/A	#N/A	#N/A	#N/A
Cluster-65143.4	29.45	33.7733	37.34	11.13
Cluster-65149.0	4.26333	1.78	2.34	3.73
Cluster-65150.1	4.48	10.4567	7.60667	4.70667
Cluster-65177.26	#N/A	#N/A	#N/A	#N/A
Cluster-65253.3	185.673	246.447	325.013	80.7633
Cluster-65259.8	14.2833	10.3667	8.40667	23.73
Cluster-65308.0	21.27	25.5467	37.59	15.17
Cluster-65308.5	17.64	25.7033	24.8267	14.54
Cluster-65325.0	#N/A	#N/A	#N/A	#N/A
Cluster-65326.1	131.783	174.197	209.483	99.6533
Cluster-65332.0	#N/A	#N/A	#N/A	#N/A
Cluster-65344.1	3.40667	5.61333	5.39	2.10667
Cluster-65368.2	74.3033	142.763	145.747	35.9033
Cluster-65422.3	190.13	317.887	291.6	132.007
Cluster-65454.3	#N/A	#N/A	#N/A	#N/A
Cluster-65467.5	29.2633	37.4267	39.06	20.85
Cluster-65528.0	9	15.43	16.2567	10.6067
Cluster-65555.2	#N/A	#N/A	#N/A	#N/A
Cluster-65555.3	#N/A	#N/A	#N/A	#N/A
Cluster-65602.3	350.14	413.98	555.447	253.643
Cluster-65602.4	25.24	27.3567	40.4267	12.56
Cluster-65628.0	4.05667	8.11667	6.24333	0.87
Cluster-65630.4	26.5833	40.31	46.98	17.1767
Cluster-65630.5	42.5667	44.56	63.9033	30.7467
Cluster-65648.0	#N/A	#N/A	#N/A	#N/A
Cluster-65649.4	#N/A	#N/A	#N/A	#N/A
Cluster-65649.6	23.01	26.3367	27.3067	14.1033
Cluster-65661.9	191.753	193.183	269.163	110.937
Cluster-65667.1	44.1733	55.0667	59.6533	27.0467
Cluster-65698.0	13.1933	8.31333	6.66667	13.05
Cluster-65699.0	4.47	8.15	7.74667	0.736667
Cluster-65712.2	#N/A	#N/A	#N/A	#N/A
Cluster-65755.0	#N/A	#N/A	#N/A	#N/A
Cluster-65778.0	34.77	53.1967	52.2833	21.81
Cluster-65778.3	45.3433	56.1733	52.7067	28.7867
Cluster-65804.0	9.44333	5.60333	6.11333	14.7233
Cluster-65823.5	25.9567	31.5167	30.3267	17.6567
Cluster-65908.0	#N/A	#N/A	#N/A	#N/A
Cluster-65965.0	8.21	11.4533	12.9	2.97
Cluster-66008.1	4.53667	3.56	3.37667	6.94333
Cluster-66026.1	4.28667	2.76333	3.18333	6.61333
Cluster-66033.1	#N/A	#N/A	#N/A	#N/A
Cluster-66033.2	108.613	134.48	198.787	52.6967
Cluster-66038.6	72.93	84.6933	133.803	51.8467
Cluster-66046.1	4.58	1.44	2.76	9.69667
Cluster-66101.1	#N/A	#N/A	#N/A	#N/A
Cluster-66101.10	#N/A	#N/A	#N/A	#N/A
Cluster-66101.2	#N/A	#N/A	#N/A	#N/A
Cluster-66108.3	5.93	3.1	4.55	8.84333
Cluster-66116.0	#N/A	#N/A	#N/A	#N/A
Cluster-66119.0	18.8367	30.2467	26.1767	13.5967
Cluster-66136.4	13.16	13.7233	18.1933	6.99333
Cluster-66149.4	#N/A	#N/A	#N/A	#N/A
Cluster-66155.1	#N/A	#N/A	#N/A	#N/A
Cluster-66209.1	#N/A	#N/A	#N/A	#N/A
Cluster-66211.0	7.44667	7.85333	13.2	0.83
Cluster-66212.0	0.676667	1.42333	1.26	0.176667
Cluster-66226.3	#N/A	#N/A	#N/A	#N/A
Cluster-66226.4	#N/A	#N/A	#N/A	#N/A
Cluster-66280.0	22.4233	49.6	40.5133	23.6667
Cluster-66281.3	#N/A	#N/A	#N/A	#N/A
Cluster-66354.1	81.9	54.3867	57.32	127.96
Cluster-66360.1	#N/A	#N/A	#N/A	#N/A
Cluster-66371.12	5.54333	2.27333	3.69667	6.26333
Cluster-66379.1	#N/A	#N/A	#N/A	#N/A
Cluster-66390.10	230.067	302.027	385.327	85.11
Cluster-66390.12	18.62	33.69	33.9	4.20333
Cluster-66406.0	25.63	28.6233	38.7067	0.496667
Cluster-66419.0	#N/A	#N/A	#N/A	#N/A
Cluster-66419.1	#N/A	#N/A	#N/A	#N/A
Cluster-66423.0	#N/A	#N/A	#N/A	#N/A
Cluster-66431.0	398.26	594.963	616.66	341.37
Cluster-66438.1	#N/A	#N/A	#N/A	#N/A
Cluster-66473.4	#N/A	#N/A	#N/A	#N/A
Cluster-66483.0	4.76	2.03333	2.60667	5.32667
Cluster-66507.4	2.18	1.29667	1.25667	2.98333
Cluster-66515.2	#N/A	#N/A	#N/A	#N/A
Cluster-66518.5	#N/A	#N/A	#N/A	#N/A
Cluster-66551.0	26.65	50.36	39.17	19.6833
Cluster-66557.0	20.4567	9.06	11.58	23.1367
Cluster-66560.1	65.9767	107.263	90.1967	52.1167
Cluster-66603.6	#N/A	#N/A	#N/A	#N/A
Cluster-66615.1	#N/A	#N/A	#N/A	#N/A
Cluster-66651.0	#N/A	#N/A	#N/A	#N/A
Cluster-66666.0	2.08667	0.413333	1.07	2.57667
Cluster-66708.0	30.2533	42.15	58.45	16.8067
Cluster-66716.0	#N/A	#N/A	#N/A	#N/A
Cluster-66716.1	#N/A	#N/A	#N/A	#N/A
Cluster-66738.1	12.4267	33.2333	22.25	0.51
Cluster-66765.0	#N/A	#N/A	#N/A	#N/A
Cluster-66783.3	15.55	9.69	7.98333	20.0167
Cluster-66826.0	1.52667	0.76	0.803333	2.01333
Cluster-66842.2	14.8867	17.61	26.42	9.76333
Cluster-66844.1	3.30333	1.71	1.75667	5.95333
Cluster-66887.13	#N/A	#N/A	#N/A	#N/A
Cluster-66890.2	8.24	9.05	13.65	0.653333
Cluster-66890.4	53.09	108.09	81.8133	25.1333
Cluster-66890.5	111.987	181.347	188.753	34.3
Cluster-66891.0	#N/A	#N/A	#N/A	#N/A
Cluster-66893.6	21.42	31.14	31.8233	12.1633
Cluster-66922.2	#N/A	#N/A	#N/A	#N/A
Cluster-66926.0	2.02667	0.49	1.02667	2.41
Cluster-66977.5	93.0833	98.2133	137.42	62.28
Cluster-67000.0	#N/A	#N/A	#N/A	#N/A
Cluster-67014.2	19.6933	10.8633	13.1767	31.45
Cluster-67016.0	10.03	17.1767	13.7733	1.94
Cluster-67019.2	4.58333	10.7033	7.87333	2.56
Cluster-67033.0	15.94	9.04667	10.47	26.2267
Cluster-67044.0	24.6667	45.42	34.9767	11.7633
Cluster-67076.1	#N/A	#N/A	#N/A	#N/A
Cluster-67086.4	16.0533	24.54	25.9933	3.94
Cluster-67101.0	#N/A	#N/A	#N/A	#N/A
Cluster-67107.3	#N/A	#N/A	#N/A	#N/A
Cluster-67117.0	#N/A	#N/A	#N/A	#N/A
Cluster-67117.13	31.2633	26.6933	16.7333	49.0933
Cluster-67117.4	#N/A	#N/A	#N/A	#N/A
Cluster-67135.0	#N/A	#N/A	#N/A	#N/A
Cluster-67146.5	6.77	4.09	4.72667	10.9667
Cluster-67151.6	133.963	51.2267	75.4767	212.57
Cluster-67211.1	#N/A	#N/A	#N/A	#N/A
Cluster-67218.1	#N/A	#N/A	#N/A	#N/A
Cluster-67227.1	#N/A	#N/A	#N/A	#N/A
Cluster-67233.0	14.04	22.9933	24.5533	2.25333
Cluster-67233.1	15.2433	21.5367	20.2	1.12667
Cluster-67233.2	5.57	7.95333	7.59	0.466667
Cluster-67235.1	#N/A	#N/A	#N/A	#N/A
Cluster-67295.0	#N/A	#N/A	#N/A	#N/A
Cluster-67295.1	#N/A	#N/A	#N/A	#N/A
Cluster-67295.3	#N/A	#N/A	#N/A	#N/A
Cluster-67301.1	#N/A	#N/A	#N/A	#N/A
Cluster-67314.1	#N/A	#N/A	#N/A	#N/A
Cluster-67315.0	101.743	180.69	149.39	96.3833
Cluster-67327.4	5.23333	6.44	8.17	0.253333
Cluster-67333.5	24.02	31.84	46.2967	15.19
Cluster-67333.7	27.3567	32.9967	50.0267	20.1567
Cluster-67336.0	3.38	5.22667	5	0.36
Cluster-67433.0	#N/A	#N/A	#N/A	#N/A
Cluster-67446.0	#N/A	#N/A	#N/A	#N/A
Cluster-67455.0	20.99	28.28	36.89	4.09
Cluster-67460.3	1.55667	0.64	0.993333	2.48333
Cluster-67511.0	7.62667	4.49	4.38333	8.76667
Cluster-67513.0	1.52667	0.636667	0.986667	3.22333
Cluster-67569.0	22.4267	51.18	43.7933	2.21333
Cluster-67621.0	#N/A	#N/A	#N/A	#N/A
Cluster-67652.4	2.61667	1.81	1.73	3.3
Cluster-67656.0	11.2833	7.89	7.61333	20.03
Cluster-67695.7	226.137	232.15	364.777	155.627
Cluster-67709.1	3.04667	3.93	5.00333	2.34667
Cluster-67712.6	7.98	11.6267	14.6	0.533333
Cluster-67727.0	5.93333	6.38333	8.37333	2.59333
Cluster-67788.0	0.723333	1.44	1.13667	0.0233333
Cluster-67792.0	15.5767	22.84	30.6733	13.7267
Cluster-67795.4	#N/A	#N/A	#N/A	#N/A
Cluster-67801.0	34.2033	67.6167	54.8133	27.9933
Cluster-67804.4	105.33	123.827	203.93	94.5333
Cluster-67834.0	#N/A	#N/A	#N/A	#N/A
Cluster-67843.0	4.93	8.25667	8.96333	2.50333
Cluster-67844.16	5.62333	13.5933	10.69	3.30333
Cluster-67844.7	#N/A	#N/A	#N/A	#N/A
Cluster-67846.4	14.76	12.7833	7.43	19.1533
Cluster-67878.0	76.1733	99.3033	97.2133	45.97
Cluster-67940.0	#N/A	#N/A	#N/A	#N/A
Cluster-67944.0	#N/A	#N/A	#N/A	#N/A
Cluster-67961.0	9.68667	12.7633	14.4533	3.34333
Cluster-67961.2	13.2833	14.9567	23.0533	4.46333
Cluster-67966.0	101.193	105.867	161.163	66.17
Cluster-67998.5	3.21667	5.38667	5.15667	1.87667
Cluster-68067.2	16.2933	18.4633	30.07	11.8267
Cluster-68068.5	12.3833	13.73	18.7367	5.75667
Cluster-68118.2	16.2467	8.10667	8.80333	31.37
Cluster-68136.3	53.1833	74.5933	96.4133	11.17
Cluster-68145.0	4.13333	1.66333	2.44333	4.44333
Cluster-68147.0	#N/A	#N/A	#N/A	#N/A
Cluster-68166.0	8.38667	9.59	11.34	4.82667
Cluster-68167.3	#N/A	#N/A	#N/A	#N/A
Cluster-68170.3	#N/A	#N/A	#N/A	#N/A
Cluster-68172.1	46.9367	64.8533	77.8	34.4467
Cluster-68176.0	#N/A	#N/A	#N/A	#N/A
Cluster-68191.11	#N/A	#N/A	#N/A	#N/A
Cluster-68238.6	1.16	0.236667	0.71	1.77
Cluster-68256.0	#N/A	#N/A	#N/A	#N/A
Cluster-68352.0	2.54667	1.28333	1.45333	3.97
Cluster-68365.2	33.13	35.1767	54.1867	5.34667
Cluster-68365.3	70.4967	79.76	129.98	10.22
Cluster-68365.4	67.41	112.547	112.19	7.86333
Cluster-68371.1	6.23333	3.60333	4.82	10.7867
Cluster-68376.4	43.7833	51.1867	50.4233	25.1167
Cluster-68404.2	#N/A	#N/A	#N/A	#N/A
Cluster-68404.4	#N/A	#N/A	#N/A	#N/A
Cluster-68406.2	71.2833	101.647	118.107	29.7133
Cluster-68410.3	#N/A	#N/A	#N/A	#N/A
Cluster-68410.6	45.3233	60.3133	83.4533	29.6033
Cluster-68419.5	#N/A	#N/A	#N/A	#N/A
Cluster-68419.9	5.92667	7.47	11.07	4.71
Cluster-68442.1	8.49333	11.9733	14.2333	3.46667
Cluster-68447.1	63.1533	123.59	103.003	39.41
Cluster-68482.0	46.51	50.91	70.14	22.8167
Cluster-68497.0	30.1367	41.9367	56.2067	2.41
Cluster-68497.1	40.5033	65.4633	74.9133	2.33667
Cluster-68558.0	12.9433	18.4533	25.2733	11.8467
Cluster-68561.0	9.87667	14.8367	16.9167	5.99667
Cluster-68597.0	36.02	69.06	57.5367	12.4033
Cluster-68624.5	35.3267	37.2267	58.2233	24.2967
Cluster-68638.3	3.33333	8.42667	5.46333	1.33667
Cluster-68639.0	671.73	1289.25	964.823	24.04
Cluster-68662.1	#N/A	#N/A	#N/A	#N/A
Cluster-68670.1	#N/A	#N/A	#N/A	#N/A
Cluster-68700.2	1298.1	2226.48	2143.26	773.83
Cluster-68700.8	303.033	447.05	453.177	125.897
Cluster-68743.1	#N/A	#N/A	#N/A	#N/A
Cluster-68776.0	8.42	11.0933	15.5667	6.99
Cluster-68794.0	17.04	36.35	28.5233	0.293333
Cluster-68819.4	#N/A	#N/A	#N/A	#N/A
Cluster-68854.6	38.48	53.0267	55.9533	23.38
Cluster-68859.2	#N/A	#N/A	#N/A	#N/A
Cluster-68976.0	#N/A	#N/A	#N/A	#N/A
Cluster-68990.1	#N/A	#N/A	#N/A	#N/A
Cluster-69034.0	#N/A	#N/A	#N/A	#N/A
Cluster-69042.0	90.1867	197.547	149.307	22.8
Cluster-69043.0	22.9167	16.6367	11.71	22.8033
Cluster-69066.2	5.79	10.8767	10.4167	4.02333
Cluster-69068.1	#N/A	#N/A	#N/A	#N/A
Cluster-69091.0	99.6367	125.327	128.69	50.6533
Cluster-69091.1	21.6067	35.1333	27.5867	7.89333
Cluster-69094.0	35.3633	64.58	67.9933	19.9567
Cluster-69094.3	19.3067	42.6867	36.2133	2.41
Cluster-69136.1	#N/A	#N/A	#N/A	#N/A
Cluster-69147.0	6.49	4.00333	3.74667	7.27333
Cluster-69175.2	#N/A	#N/A	#N/A	#N/A
Cluster-69199.0	12.8967	11.3033	9.69	18.8867
Cluster-69235.0	#N/A	#N/A	#N/A	#N/A
Cluster-69267.0	#N/A	#N/A	#N/A	#N/A
Cluster-69300.0	3.54	8.54	7.16	1.00333
Cluster-69354.0	2.31	1.62333	1.17	2.47667
Cluster-69359.0	#N/A	#N/A	#N/A	#N/A
Cluster-69362.0	#N/A	#N/A	#N/A	#N/A
Cluster-69375.6	#N/A	#N/A	#N/A	#N/A
Cluster-69387.0	9.26333	16.97	13.73	8.39
Cluster-69387.2	#N/A	#N/A	#N/A	#N/A
Cluster-69387.7	102.027	161.65	145.59	77.8
Cluster-69387.8	76.05	128.167	120.683	65.32
Cluster-69387.9	101.11	151.983	158.317	83.3633
Cluster-69481.2	6.77333	3.13667	4.54333	9.55333
Cluster-69482.1	8.90667	13.6167	13.75	4.88
Cluster-69500.0	9.21667	15.7467	13.97	4.61667
Cluster-69528.1	38.62	16.17	20.7833	45.8
Cluster-69532.3	2.33667	6.79	4.16667	0.483333
Cluster-69548.0	19.39	20.2233	28.7167	5.17
Cluster-69548.1	200.25	260.31	265.263	118.32
Cluster-69548.2	225.73	231.36	339.833	85.2667
Cluster-69553.4	3.64	5.48333	6.27667	0.396667
Cluster-69554.4	61.67	98.64	83.5467	45.83
Cluster-69601.2	#N/A	#N/A	#N/A	#N/A
Cluster-69608.2	5.58333	2.98	4.19667	6.88333
Cluster-69650.2	#N/A	#N/A	#N/A	#N/A
Cluster-69664.4	#N/A	#N/A	#N/A	#N/A
Cluster-69668.2	#N/A	#N/A	#N/A	#N/A
Cluster-69719.2	#N/A	#N/A	#N/A	#N/A
Cluster-69778.6	#N/A	#N/A	#N/A	#N/A
Cluster-69787.1	#N/A	#N/A	#N/A	#N/A
Cluster-69811.0	71.74	52.2967	37.7533	81.9967
Cluster-69812.6	#N/A	#N/A	#N/A	#N/A
Cluster-69834.3	79.0967	95.3267	106.07	42.6
Cluster-69845.5	1.18667	2.61333	2.26667	1.15333
Cluster-69898.4	#N/A	#N/A	#N/A	#N/A
Cluster-69931.2	38.9767	22.9267	23.76	61.3867
Cluster-69995.4	2.38	1.52	1.36667	3.44667
Cluster-70004.4	#N/A	#N/A	#N/A	#N/A
Cluster-70062.3	11.98	15.3767	15.54	4.65667
Cluster-70105.10	2.48	0.71	1.21	2.83333
Cluster-70111.0	10.05	11.6467	12.5833	6.46
Cluster-70116.2	13.2367	26.47	17.9867	0.21
Cluster-70128.0	#N/A	#N/A	#N/A	#N/A
Cluster-70153.8	196.627	443.977	351.667	11.4833
Cluster-7517.1	5.34667	7.92	7.59667	2.03667
Cluster-8736.12	18.4767	24.0967	32.6033	13.2367
Cluster-8736.13	15.4667	24.6167	28.63	12.4
Cluster-8762.8	#N/A	#N/A	#N/A	#N/A
Cluster-8803.2	#N/A	#N/A	#N/A	#N/A
Cluster-883.4	9.34667	14.5733	12.9867	3.54667
Cluster-8954.5	16.1667	21.1067	26.99	3.79667
Cluster-9113.0	27.7867	19.23	15.81	35.1133
Cluster-9113.7	20.9233	12.29	11.98	29.5333
Cluster-9115.6	3.29	6.12333	5.32333	1.48
Cluster-10131.1	#N/A	#N/A	#N/A	#N/A
Cluster-12011.0	68.3	59.29	85.0633	20.0267
Cluster-12080.43	0.99	0.446667	1.23	0.26
Cluster-12274.10	10.7533	8.92333	11.65	2.29667
Cluster-12274.3	3.99333	1.28667	7.67	2.43
Cluster-12319.1	2.26333	1.29333	2.36	0.836667
Cluster-1255.2	11.6333	10.5067	7.91333	33.54
Cluster-12681.2	48.46	56.28	32.4867	126.28
Cluster-1271.15	5.44667	4.79	8.86333	1.63
Cluster-1271.17	3.12333	2.95	4.49333	0.786667
Cluster-13011.18	#N/A	#N/A	#N/A	#N/A
Cluster-13115.7	46.0367	25.99	43.6867	3.69667
Cluster-13198.2	4.25333	4.37	7.06667	1.91
Cluster-13527.2	1.36333	2.76	0.84	3.79333
Cluster-13560.29	#N/A	#N/A	#N/A	#N/A
Cluster-13894.0	#N/A	#N/A	#N/A	#N/A
Cluster-14155.1	0.806667	0.46	1.59667	0.493333
Cluster-14155.50	844.717	660.897	966.647	457.43
Cluster-14184.1	#N/A	#N/A	#N/A	#N/A
Cluster-14211.18	1.87	3.02333	1.42333	5.63667
Cluster-14212.3	#N/A	#N/A	#N/A	#N/A
Cluster-14223.2	#N/A	#N/A	#N/A	#N/A
Cluster-14223.3	22.26	20.8867	24.11	9.02
Cluster-1430.1	#N/A	#N/A	#N/A	#N/A
Cluster-14602.11	42.6433	36.76	61.0833	25.75
Cluster-14602.4	#N/A	#N/A	#N/A	#N/A
Cluster-14602.5	#N/A	#N/A	#N/A	#N/A
Cluster-14838.19	44.8	76.68	27.4267	96.8433
Cluster-15457.2	13.2233	12.6867	6.66333	19.69
Cluster-15457.6	10.1567	3.84	16.2833	1.13
Cluster-15964.0	4.81333	4.88333	7.55	0.233333
Cluster-16070.3	10.3933	9.66	6.6	12.44
Cluster-16755.9	21.6767	24.07	17.1633	46.7733
Cluster-16864.0	6.62333	5.44	13.8867	0.0433333
Cluster-16988.5	1.30667	0.273333	1.94333	0.15
Cluster-17878.0	12.0667	10.02	16.2033	5.84333
Cluster-18707.2	#N/A	#N/A	#N/A	#N/A
Cluster-18800.12	4.72667	3.56333	3.16	9.43
Cluster-19018.13	#N/A	#N/A	#N/A	#N/A
Cluster-19156.13	26.3567	27.1233	45.3333	18.01
Cluster-19495.1	5.48	5.43667	9.60667	3.57667
Cluster-19495.2	8.22	7.04333	12.6967	3.86
Cluster-19898.3	#N/A	#N/A	#N/A	#N/A
Cluster-20067.10	#N/A	#N/A	#N/A	#N/A
Cluster-20188.19	13.7533	9.58667	22.5567	8.76333
Cluster-20271.0	10.0933	10.61	7.35	16.0467
Cluster-20321.2	11.83	14.8633	9.59	19.8567
Cluster-20485.0	#N/A	#N/A	#N/A	#N/A
Cluster-20514.3	10.5167	9.45333	11.51	4.03
Cluster-20847.1	#N/A	#N/A	#N/A	#N/A
Cluster-20847.18	17.6233	17.9767	28.3233	5.10333
Cluster-20847.22	#N/A	#N/A	#N/A	#N/A
Cluster-20932.0	#N/A	#N/A	#N/A	#N/A
Cluster-20933.2	#N/A	#N/A	#N/A	#N/A
Cluster-21371.2	#N/A	#N/A	#N/A	#N/A
Cluster-21371.3	#N/A	#N/A	#N/A	#N/A
Cluster-21443.2	15.2333	14.0767	19.8833	8.77333
Cluster-21570.0	#N/A	#N/A	#N/A	#N/A
Cluster-2177.11	74.5233	71.2633	120.62	65.1367
Cluster-2177.9	#N/A	#N/A	#N/A	#N/A
Cluster-21907.1	#N/A	#N/A	#N/A	#N/A
Cluster-22248.0	#N/A	#N/A	#N/A	#N/A
Cluster-22273.0	1.17333	1.26667	0.813333	1.89667
Cluster-22428.7	#N/A	#N/A	#N/A	#N/A
Cluster-22553.2	19.6267	19.7267	36.17	16.8533
Cluster-22587.13	#N/A	#N/A	#N/A	#N/A
Cluster-22587.15	#N/A	#N/A	#N/A	#N/A
Cluster-22587.8	6.62333	5.71667	7.42	1.87333
Cluster-22610.0	11.44	10.57	20.71	2.83
Cluster-22827.6	6.04333	3.86667	11.3467	0.116667
Cluster-22917.0	8.67	6.74667	15.8867	4.82
Cluster-22930.23	11.2533	12.4867	19.0133	8.73667
Cluster-22953.7	21.87	14.62	28.0133	13.0867
Cluster-2303.6	256.617	209.467	420.317	187.64
Cluster-2303.9	214.463	170.917	352.547	154.36
Cluster-23128.2	11.7867	19.52	6.26	17.8867
Cluster-23303.5	2.74667	1.90333	5.30667	1.64667
Cluster-23403.0	0.613333	0.39	0.956667	0.316667
Cluster-23412.0	#N/A	#N/A	#N/A	#N/A
Cluster-23550.5	3.85667	2.69	6.2	2.22
Cluster-23550.6	#N/A	#N/A	#N/A	#N/A
Cluster-23728.0	2.7	3.70667	1.97	4.40333
Cluster-23899.14	233.43	336.187	118.57	363.107
Cluster-23899.15	110.523	163.877	58.9333	198.88
Cluster-23899.5	77.33	93.3367	44.5367	132.25
Cluster-23959.7	#N/A	#N/A	#N/A	#N/A
Cluster-23966.8	154.283	127.43	203.757	98.63
Cluster-24028.1	#N/A	#N/A	#N/A	#N/A
Cluster-24067.0	0.616667	0.633333	1.07667	0.25
Cluster-24203.1	#N/A	#N/A	#N/A	#N/A
Cluster-24251.12	#N/A	#N/A	#N/A	#N/A
Cluster-24543.0	11.92	11.41	9.68333	22.36
Cluster-24698.4	6.72667	6.18667	7.28333	1.03333
Cluster-24814.0	3.44667	3.08333	6.00333	0.53
Cluster-24856.0	#N/A	#N/A	#N/A	#N/A
Cluster-25026.0	1.32	0.896667	2.21667	0.0566667
Cluster-25151.1	#N/A	#N/A	#N/A	#N/A
Cluster-25151.2	38.05	34.58	44.2733	19.6067
Cluster-25248.2	#N/A	#N/A	#N/A	#N/A
Cluster-25282.10	2.53667	1.72667	2.84333	0.846667
Cluster-25282.16	#N/A	#N/A	#N/A	#N/A
Cluster-25282.21	27.9833	26.4867	38.65	11.61
Cluster-25346.0	35.56	32.9167	66.1633	24.4033
Cluster-25532.106	136.947	222.767	117.77	237.693
Cluster-25532.139	#N/A	#N/A	#N/A	#N/A
Cluster-25532.27	120.787	166.88	100.123	199.56
Cluster-25532.29	#N/A	#N/A	#N/A	#N/A
Cluster-25532.36	24.3067	61.5067	12.8233	114.147
Cluster-25532.38	38.9667	46.6933	38.6667	76.11
Cluster-25532.54	107.933	81.7933	203.603	71.42
[truncated: 27,175 more rows]

## Sheet: 1Y vs F
geneID	1Y-FPKM	3Y-FPKM	5Y-FPKM	F-FPKM
Cluster-10323.5	0.68	12.2067	19.2	3.44667
Cluster-10543.6	103.363	130.823	214.53	45.23
Cluster-12555.6	15.9933	7.32667	8.04333	34.9033
Cluster-12887.1	144.303	301.213	330.327	17.6433
Cluster-12998.6	2.29667	1.63667	0.226667	4.62667
Cluster-13210.15	1.83667	1.07667	0.286667	3.65333
Cluster-13586.3	7.81667	14.76	28.6933	0
Cluster-13625.1	6.73667	12.6933	15.3433	1.80667
Cluster-14155.42	13.8133	41.47	38.2333	2.20333
Cluster-15032.3	15.4867	0	7.35333	44.12
Cluster-16014.4	2.84	4.04667	4.97667	1.24333
Cluster-17202.2	8.84	18.06	15.3333	2.92667
Cluster-18243.4	82.4633	138.473	107.573	29.6033
Cluster-18243.5	78.5967	94.54	101.887	34.4667
Cluster-18243.6	113.363	228.953	162.917	41.6933
Cluster-18398.0	9.27667	33.49	66.74	1.41333
Cluster-18398.2	10.27	61.5167	39.9933	3.26667
Cluster-18997.9	6.29667	8.11	15.27	0
Cluster-19220.6	18.4033	41.5933	50.0833	0.243333
Cluster-19352.3	10.5667	10.6967	19.2433	5.1
Cluster-20009.31	0.67	0.14	0.0833333	1.66667
Cluster-20151.2	23.57	26.8933	39.6867	9.29667
Cluster-20309.5	32.58	52.89	65.2267	14.8467
Cluster-20547.0	0.73	0.0266667	0.233333	2.42
Cluster-20580.0	1.34	0.0366667	0	2.76667
Cluster-20789.0	2.87333	5.36667	4.38333	0.213333
Cluster-20799.0	19.4433	28.62	27.75	8.15
Cluster-20879.0	1.93	4.14667	6.51333	0.6
Cluster-21439.10	2.47333	1.19667	0.94	5.64333
Cluster-21439.3	3.54333	5.65333	4.68667	0
Cluster-21497.2	1.52	0.22	0.02	3.17
Cluster-21643.0	5.99667	1.67667	2.22333	13.64
Cluster-21990.0	2.26	3.37333	6.94	0.913333
Cluster-22020.0	1.93333	6.47	3.93333	0.62
Cluster-22140.0	17.4633	19.4533	36.4267	4.65
Cluster-22489.0	1.09333	0	0	3.52667
Cluster-22558.0	1.24333	4.47333	3.20333	0
Cluster-22694.0	1.50333	4.54667	4.47	0.513333
Cluster-22755.2	3.3	0.946667	0.153333	8.86333
Cluster-22827.5	1.28667	2.21333	3.01667	0.0966667
Cluster-23459.4	21.3967	13.9567	9.01	42.6033
Cluster-23556.0	3.33667	2.08667	1.82667	6.69
Cluster-23617.0	1.07333	0.673333	0.153333	2.28667
Cluster-23641.1	18.34	4.89	3.72333	32.8633
Cluster-23686.0	3.04667	3.69667	6.73	0.0833333
Cluster-23692.0	23.79	82.3767	80.51	0.233333
Cluster-23901.2	34.5867	80.5	69.2367	3.29667
Cluster-24191.0	1.46667	0.133333	0	3.51333
Cluster-24637.3	2.01333	9.68667	9.20667	4.44667
Cluster-24717.0	98.96	157.98	173.28	27.1267
Cluster-24888.1	1.69	0.546667	0.716667	4.33667
Cluster-24908.0	0.43	0.0166667	0	1.49
Cluster-25177.0	1.74333	0.0766667	0.166667	4.91333
Cluster-25248.5	3.94	10.1	10.67	0.17
Cluster-25282.8	152.7	154.563	286.413	59.1967
Cluster-25656.1	2.49333	1.63	0.336667	5.65333
Cluster-26007.0	0.35	0.0766667	0.13	0.9
Cluster-26072.0	1.70333	1.80333	4.25333	0.276667
Cluster-26627.0	1.69	3.95333	3.38667	0.226667
Cluster-26664.18	550.443	945.32	1023.24	69.4967
Cluster-26664.2	1037.09	1732.52	1817.25	104.523
Cluster-26664.29	68.85	111.307	124.353	9.02
Cluster-26664.5	347.62	581.37	773.37	43.1567
Cluster-26664.7	34.89	56.8833	67.84	2.74333
Cluster-26817.10	3.27333	1.06	0.353333	7.66
Cluster-26911.0	1.53333	4.92333	6.69667	0.323333
Cluster-27223.1	1.70667	0.96	0.48	3.88
Cluster-27353.0	2.53667	0.186667	0.1	9.88
Cluster-27394.0	7.08667	4.46	2.73667	15.8033
Cluster-27680.0	1.91	4.30333	10.9767	0.0933333
Cluster-27698.266	2.20667	3.71667	7.78333	0.793333
Cluster-27699.22	13.63	14.33	26.8367	3.32333
Cluster-27699.3	6.32333	9.03333	8.80667	2.11667
Cluster-27768.17	33.9	43.9167	49.0633	13.3767
Cluster-28092.13	10.2767	14.1533	21.5367	3.26333
Cluster-28116.0	2.44	0.373333	0.643333	5.85667
Cluster-28718.13	11.9933	26.1767	30.9433	4.79333
Cluster-28967.10	1.15333	4.75333	4.17667	0.126667
Cluster-28967.7	4.57333	7.19333	7.72	0.183333
Cluster-29153.0	28.21	85.1733	58.5467	1.95333
Cluster-29153.5	24.8533	46.8233	35.2267	1.72667
Cluster-29182.0	2.69333	7.79333	7.34333	0.986667
Cluster-29240.0	6.5	23.3833	14.8333	0.0433333
Cluster-29413.2	15.3767	35.4767	40.2967	7.84667
Cluster-2958.5	18.0733	36.5967	26.1067	3.99
Cluster-29640.0	1.23667	1.66	2.2	0.256667
Cluster-29695.0	5.87667	11.7267	14.3167	0.18
Cluster-29704.0	0.656667	0	0.01	1.48333
Cluster-29812.0	11.94	4.38667	5.98	27.4667
Cluster-30071.3	5.33	1.47667	2.51333	7.95333
Cluster-30169.2	4.34667	7.16	14.6867	1.66
Cluster-30305.0	0.456667	0.183333	0.183333	1.19333
Cluster-30427.0	0.586667	0.953333	0.983333	0.0766667
Cluster-30438.1	10.0033	4.91667	5.81	20.0167
Cluster-30466.0	50.8	84.2533	89.9467	1.59333
Cluster-30912.2	6.44333	11.88	13.07	2.32333
Cluster-30927.1	3.33667	6.63	5.72333	0.893333
Cluster-30951.0	10.0233	1.74667	2.16	20.7867
Cluster-31013.0	2.61667	1.02	1.39333	5.40333
Cluster-31176.0	1.00333	0	0	3.17667
Cluster-31256.2	20.7467	38.8267	52.78	3.5
Cluster-31381.0	8.82333	33.5633	55.87	2.60667
Cluster-31446.0	1.67	0.89	1.17667	3.14
Cluster-31727.0	2.33667	0.523333	0.796667	6.76667
Cluster-31788.0	9.1	23.3233	15.7767	1.25333
Cluster-31829.2	27.55	39.84	40.32	10.9533
Cluster-32059.0	22.9367	12.5533	9.27333	51.3867
Cluster-32081.0	2.78333	0.466667	0.353333	11.56
Cluster-32191.0	8.81333	17.01	21.7333	0
Cluster-32196.0	0.93	0.43	0.173333	2.38
Cluster-32216.14	34.2433	73.7833	109.32	15.0267
Cluster-32216.40	1.92667	8.15667	10.1267	0.503333
Cluster-32216.43	59.02	76.0467	124.18	13.56
Cluster-32282.0	84.4133	34.6733	13.4867	186.573
Cluster-32296.0	44.43	76.71	77.18	1.62667
Cluster-32394.0	0.496667	0.176667	0.156667	1.22667
Cluster-32577.0	6.39667	2.88333	1.79333	19.4633
Cluster-32859.2	41.4967	53.87	54.1967	7.74
Cluster-32860.0	0.456667	0.193333	0.0333333	0.93
Cluster-32909.0	1.63667	4.64333	3.94667	0.493333
Cluster-32932.0	0.39	0.01	0.01	1.00667
Cluster-32962.0	3.16333	0.0666667	1.23667	7.58
Cluster-33027.4	32.6467	41.11	83.86	12.6833
Cluster-33144.5	102.78	213.287	149.457	5.95333
Cluster-33488.0	1	0.24	0.193333	2.24
Cluster-33719.4	77.16	127.32	146.427	16.0667
Cluster-33719.7	25.55	42.3833	37.1967	11.01
Cluster-33719.9	15.1667	29.2	30.4867	4.28667
Cluster-33781.6	2.55	2	1.2	5.08333
Cluster-33804.3	3.57333	10.7233	12.7033	0.563333
Cluster-33826.1	6.58667	20.89	13.4467	0.37
Cluster-33836.17	29.6033	39.7767	39.51	9.34333
Cluster-33907.0	17.01	30.73	74.0433	4.98667
Cluster-33907.1	8.99667	11.2533	14.2733	3.41
Cluster-33970.3	9.58333	13.76	16.51	3.22667
Cluster-34345.0	0.93	0.236667	0	1.88333
Cluster-34350.6	4.96	6.86	14.4233	0.586667
Cluster-34429.0	57.5533	108.833	77.4067	8.94333
Cluster-34686.0	4.93333	15.4267	15.04	0.266667
Cluster-34686.1	3.47333	7.61667	12.6033	0.196667
Cluster-34732.0	0.5	0	0.0266667	1.72
Cluster-34740.1	4.72667	1.07667	0.103333	11.53
Cluster-34743.10	3.06667	9.1	15.4433	0.983333
Cluster-34743.3	4.29	1.91667	1.45667	12.5167
Cluster-35109.0	1.67	0.346667	0.16	6.72
Cluster-35284.0	1.57	0.496667	0.436667	3.28
Cluster-35287.0	2.52667	0.263333	0.02	8.88667
Cluster-35377.0	2.24333	6.06333	4.34667	0.373333
Cluster-35407.2	1.03	5.63	16.4767	3.64
Cluster-35536.6	261.297	320.21	393.05	112.163
Cluster-35849.0	1.24	0.0466667	0.363333	2.91333
Cluster-36007.0	5.90667	3.31	3.53333	12.0467
Cluster-36099.1	4.48667	11.6267	12.43	0.506667
Cluster-36136.0	8.66333	2.65	1.54	16.34
Cluster-36211.12	2.44667	0.716667	0.326667	5.26
Cluster-36223.0	2.10333	5.23	4.05667	0.443333
Cluster-36246.14	11.3433	3.50667	5.35	24.0033
Cluster-36330.2	5.07333	2.73	1.83	10.8967
Cluster-36341.0	257.447	140.37	54.96	505.71
Cluster-36422.0	6.74333	9.08667	12.3733	1.77
Cluster-36450.0	2.17667	4.94667	4.01667	0.21
Cluster-36471.0	4.18333	7.17333	6.79	0.586667
Cluster-36476.0	0.856667	0.05	0	1.76667
Cluster-36486.0	41.3767	45.89	62.9867	16.3367
Cluster-36586.0	17.7567	53.65	37.3633	0.653333
Cluster-36586.1	40.6667	104.013	81.5733	0.746667
Cluster-36864.2	0.813333	0.38	0	1.56333
Cluster-36873.0	58.1967	67.94	72.4467	22.37
Cluster-36881.0	1.13	0.263333	0.116667	2.78
Cluster-36896.0	0.66	0.123333	0.15	1.62667
Cluster-36911.2	6.1	0.303333	0.243333	3.74
Cluster-37030.0	8.30333	18.8067	26.3767	3.25667
Cluster-37030.1	7.24	12.8467	34.72	0.383333
Cluster-37163.1	4.59	0.29	0.143333	13.2533
Cluster-37212.0	0.413333	0.07	0.186667	1.01333
Cluster-37222.0	4.37667	7.24333	8.71667	0.68
Cluster-37330.3	10.1333	19.5533	44.8833	1.48333
Cluster-37448.0	2.5	3.06	5.07667	0.586667
Cluster-37461.1	94.9667	105.167	186.61	40.9667
Cluster-37461.8	161.52	156.013	322.317	62.43
Cluster-37502.1	0.756667	0.106667	0	1.41
Cluster-37546.0	1.11	0.23	0.0933333	2.46667
Cluster-37553.0	0.823333	0.123333	0	2.44
Cluster-37569.0	7.23667	1.33333	3.75	16.5633
Cluster-37798.0	1.21667	0.09	0.343333	3.24
Cluster-37801.0	12.3733	32	40.9867	0.406667
Cluster-37801.1	29.6933	81.5067	91.9433	9.89
Cluster-37828.2	14.37	15.7	22.1833	3.86
Cluster-37850.0	2.85	3.44667	8.38333	0.593333
Cluster-37850.2	2.47333	4.79667	5.98667	0.723333
Cluster-37962.0	4.17333	6.13	7.67667	0.37
Cluster-38074.0	8.27333	23.7867	41.9	0.916667
Cluster-38102.0	3.66	0.496667	0.983333	6.98667
Cluster-38142.0	6.64333	34.9733	48.3667	16.26
Cluster-38166.0	0.713333	0.0966667	0	1.38667
Cluster-38183.0	3.61	16.5933	9.42333	0.366667
Cluster-38183.1	4.27667	9.88333	30.56	0.793333
Cluster-38183.6	3.63667	18.7333	11.01	0.256667
Cluster-38183.8	5.51333	9.21	21.5533	0.85
Cluster-38310.0	0.713333	1.49667	1.39333	0
Cluster-38377.0	0.683333	0.176667	0.0766667	2.37
Cluster-38536.1	5.09667	3.80667	1.79667	9.68333
Cluster-38576.0	19.1233	36.1633	48.2667	3.27667
Cluster-38776.1	81.93	188.22	133.787	30.6467
Cluster-39117.0	2.49667	3.11333	4.54667	0.986667
Cluster-39205.7	0.586667	0.233333	0	1.29667
Cluster-39207.1	3.54333	4.24	5.51	1.42
Cluster-39273.4	1.29	0.836667	0.3	2.57333
Cluster-39277.0	96.1367	308.263	195.643	32.86
Cluster-39340.0	1.77333	2.64333	3.34	0.446667
Cluster-39365.2	3.00667	0.336667	0.08	7.29667
Cluster-39365.3	0.743333	0	0.0766667	1.48333
Cluster-39511.11	65.6933	152.777	123.27	11.7867
Cluster-39511.12	5.11333	6.43	9.59333	1.10667
Cluster-39527.0	53.5467	104.887	84.56	0
Cluster-39576.0	2.20667	2.76	5.05333	0.936667
Cluster-39635.0	5.32667	21.55	13.5033	0
Cluster-39680.0	4.36	5.34	10.28	0.85
Cluster-39770.2	73.14	91.9433	136.033	25.4533
Cluster-39922.0	27.0233	38.3067	47.6633	9.42
Cluster-39922.1	52.8867	103.84	83.4033	16.3633
Cluster-39987.0	2.53	1.55	0.33	4.69667
Cluster-40014.0	18.3167	38.0333	46.9867	3.76333
Cluster-40082.0	50.1733	62.6033	118.14	9.57333
Cluster-40087.0	117.817	138.157	171.333	47.73
Cluster-40272.0	11.97	28.8767	64.4833	4.9
Cluster-40316.0	18.6267	25.5867	26.26	3.52667
Cluster-40326.0	9.36	1.19333	4.50333	23.6667
Cluster-40526.6	4.1	4.77667	6	0.633333
Cluster-40546.0	0.843333	0.0233333	0.05	1.93
Cluster-40593.0	20.5333	5.67667	7.04	44.5067
Cluster-40677.0	9.27667	15.7467	62.1	0.243333
Cluster-40677.1	6.88333	16.89	11.6967	1.51333
Cluster-40726.3	177.17	344.203	245.437	41.7467
Cluster-40726.6	203.507	478.417	321.543	38.5333
Cluster-40726.7	9.80667	41.73	26.6733	1.79333
Cluster-40805.4	6.35667	14.5033	11.94	1.56333
Cluster-40918.0	0.556667	0.0466667	0	1.65
Cluster-40947.0	0.396667	0.216667	0.176667	0.986667
Cluster-40963.0	5.89	4.37	2.76333	13.1467
Cluster-41032.0	11.9033	17.75	21.96	3.77
Cluster-41164.0	18.65	24.33	39.62	5.90333
Cluster-41194.7	0.616667	0.08	0.0533333	1.62333
Cluster-41215.0	9.93	17.9633	18.3133	4.15667
Cluster-41221.1	74.08	17.7767	13.2333	237.837
Cluster-41221.3	14.0233	3.38333	3.26333	35.79
Cluster-41223.0	2.98333	0.34	1.08333	7.52
Cluster-41257.0	3.34667	0.04	0.216667	11.0433
Cluster-41277.0	1.48	0.503333	0.376667	4.69667
Cluster-41291.3	17.9567	26.02	36.3633	4.05333
Cluster-41321.0	8.33667	0.756667	1.09333	25
Cluster-41366.2	62.7367	90.2367	98.51	27.3567
Cluster-41395.0	12.63	2.62667	1.15667	27.3667
Cluster-41410.0	79.39	249.007	162.037	21.8933
Cluster-41451.0	4.67667	0.59	0.26	10.9633
Cluster-41460.0	1.49667	4.36667	5.38	0.156667
Cluster-41460.9	15.02	3.34667	1.63667	28.06
Cluster-41486.0	13.4533	3.97333	4.24333	28.6533
Cluster-41540.1	7.00667	4.50667	2.58667	12.3333
Cluster-41598.0	5.47	0.67	0.483333	12.24
Cluster-41651.0	0.7	0	0.15	2.14
Cluster-41654.1	0.923333	1.33	2.44333	0.213333
Cluster-41684.1	4.04333	8.09333	6.40667	1.58667
Cluster-41897.12	4.30667	7.19	9.93	1.74
Cluster-41897.6	45.3467	26.8	27.7733	91.9767
Cluster-41978.2	2.26	3.70333	5.78667	0.593333
Cluster-42012.1	12.1733	14.07	14.8267	4.80333
Cluster-42043.0	1.10333	0	0.273333	2.32333
Cluster-42068.0	1.15667	0.516667	0.196667	1.94667
Cluster-42160.0	40.5233	40.4567	63.2933	14.8867
Cluster-42304.2	48.56	4.31	0.516667	219.05
Cluster-42324.0	2.94	1.35333	0.426667	8.38667
Cluster-42420.0	8.95667	17.0933	14.6233	1.50667
Cluster-42452.2	2.06667	0.406667	0.823333	4.47667
Cluster-42493.5	4.29	6.46	5.81333	1.97333
Cluster-42525.5	57.96	74.7	96.5267	19.6467
Cluster-42552.0	54.54	111.987	90.4467	8.04
Cluster-42635.3	34.7633	5.01667	4.91333	62.0167
Cluster-42683.1	1.49	0.436667	0.666667	4.13667
Cluster-42812.0	10.04	11.74	18.74	3.46667
Cluster-42853.0	3.87	0.323333	0.416667	10.38
Cluster-42858.3	2.98333	0.72	1.02	6.68667
Cluster-42893.2	8.54667	17.46	13.9033	2.37667
Cluster-42895.0	3.04333	0.693333	1.66	5.15333
Cluster-42988.0	5.31333	6.14	13.1033	0.0433333
Cluster-43167.4	2.16667	0.306667	0.52	5.19667
Cluster-43175.0	70.25	306.06	207.853	3.84333
Cluster-43175.2	51.0033	88.3167	93.19	10.74
Cluster-43175.7	54.4333	113.58	232.203	5.22333
Cluster-43301.0	2.20333	7	7.08667	0.426667
Cluster-43345.0	2.28667	0.0566667	0	5.05333
Cluster-43359.3	11.3567	34.85	45.7167	0.383333
Cluster-43496.3	18.93	7.91	1.60333	63.4667
Cluster-43503.1	3.30667	0.443333	0.433333	10.7533
Cluster-43517.0	45.6533	69.9233	93.8333	2.78667
Cluster-43610.0	4.32667	5.67333	6.61667	0.63
Cluster-43669.0	51.3267	81.1033	72.0367	5.03667
Cluster-43701.0	7.30667	0.963333	3.49667	16.91
Cluster-43771.0	33.2533	33.27	50.6433	12.0933
Cluster-43803.4	1.44333	2.94	5.79667	0.63
Cluster-43811.11	27.26	41.1167	39.7	8.76667
Cluster-43841.0	160.937	199.387	304.683	25.1267
Cluster-43910.3	54.59	1.93333	2.35	164.253
Cluster-43911.0	16.33	12.4833	10	30.6267
Cluster-43978.0	33.7767	37.73	48.0933	10.8
Cluster-44072.6	10.8767	0.36	0.863333	47.1033
Cluster-44093.5	37.48	102.513	66.63	2.59
Cluster-44137.0	54.1867	127.483	126.18	6.33667
Cluster-44142.5	5.89667	3.34667	1.59	18.2733
Cluster-44160.0	2.58667	3.47	5.19667	1.03667
Cluster-44204.0	4.49667	6.10667	5.51333	1.72333
Cluster-44214.0	2.29667	0.0933333	0.273333	4.82667
Cluster-44226.0	4.17	0.346667	0.446667	10.22
Cluster-44380.0	9.22667	14.7233	20.8333	1.59333
Cluster-44476.0	30.0533	63.22	81.8667	5.28333
Cluster-44521.0	31.1267	2.12	2.88667	58.4133
Cluster-44645.0	4.64333	2.31333	3.12333	8.82667
Cluster-44696.0	13.6667	18.3767	21.9867	2.43667
Cluster-44758.3	6.98667	0.923333	2.21667	15.4533
Cluster-44810.0	2.36667	22.28	14.8633	4.5
Cluster-44883.0	12.9767	17.5167	27.02	4.56667
Cluster-44952.8	0.643333	1.03	1.98	0.17
Cluster-45054.0	1.44	7.78333	12.1133	0.51
Cluster-45065.1	157.213	17.0833	16.5733	405.817
Cluster-45166.0	30.18	17.9633	13.4333	76.0533
Cluster-45194.0	4.49333	0.8	1.08333	8.95667
Cluster-45284.14	2.50333	0.426667	0.573333	4.97
Cluster-45508.0	0.676667	0.07	0.0266667	1.72333
Cluster-45578.4	2.76	1.75333	0.55	5.32
Cluster-45585.3	37.1967	55.2533	46.38	2.82667
Cluster-45589.1	25.16	38.6767	31.96	8.29333
Cluster-45796.0	1.44667	5.43333	7.49	0.263333
Cluster-45796.3	25.6833	67.0133	51.0967	1.87667
Cluster-45826.0	14.1733	1.55667	3.15333	46.3067
Cluster-45845.0	6.20667	0.356667	0	23.9867
Cluster-45854.0	8.80333	13.2567	13.02	0.98
Cluster-45854.1	1.57667	3.31333	2.66333	0.123333
Cluster-45854.2	12.6967	17.5967	19.54	1.56
Cluster-46029.1	4.69333	13.3033	19.4567	0.383333
Cluster-46045.10	0.84	3.22667	3.05333	0.22
Cluster-46075.0	1.57667	0.646667	0.453333	3.32667
Cluster-46150.0	3.31333	1.20667	0.256667	7.61333
Cluster-46223.1	4.45333	13.17	12.0633	1.58667
Cluster-46276.4	53.08	58.3767	76.7367	23.32
Cluster-46303.0	16.0933	10.0933	8.30333	36.7467
Cluster-46365.0	3.45333	0.5	0.296667	6.50333
Cluster-46422.2	1.02667	0.296667	0.35	3.19333
Cluster-46444.0	22.6867	11.8967	10.1133	46.9167
Cluster-46462.1	20.21	48.07	40.5533	1.96333
Cluster-46575.4	31.9	36.9867	53.3333	5.74667
Cluster-46579.5	14.74	16.13	22.36	5.54333
Cluster-46703.0	0.74	1.56667	1.98333	0.34
Cluster-46705.2	6.24667	2.7	2.32333	18.6
Cluster-46787.0	3.52333	1.23333	1.5	6.08667
Cluster-46927.6	1.26	0.116667	0	2.58667
Cluster-46983.0	0.86	0.236667	0.0633333	1.68333
Cluster-47007.0	2.03	0.42	0.173333	4.90333
Cluster-47019.0	18.07	31.9167	27.9567	7.26
Cluster-47124.10	2.54	0	0.213333	6.12
Cluster-47124.6	4.18333	1.34	1.18667	9.20333
Cluster-47150.0	6.93	1.74333	1.8	16.35
Cluster-47152.0	0.656667	0.06	0	1.59333
Cluster-47216.0	23.9533	55.8267	55.4233	2.61
Cluster-47216.1	5.76667	27.5267	19.1433	0.09
Cluster-47221.2	2.31667	3.44667	4.9	0.66
Cluster-47233.0	3.84333	6.34667	6.88333	0.333333
Cluster-47235.0	35.19	62.0033	52.1033	3.29667
Cluster-47298.0	1.53333	0.116667	0.0633333	3.23333
Cluster-47304.0	73.2133	137.78	98.6833	24.0233
Cluster-47343.2	5.74	10.5133	11.3333	0
Cluster-47359.2	5.99333	8.73667	8.03667	0.216667
Cluster-47359.3	13.1167	16.1467	38.4733	4.7
Cluster-47362.0	10.28	15.84	19.1633	0.31
Cluster-47453.0	4.13	0.88	0.526667	13.2267
Cluster-47659.0	16.79	44.8367	28.9967	0
Cluster-47680.1	3.38667	0.663333	1.07667	7.18667
Cluster-47710.0	10.2333	0.94	1.95333	31.7133
Cluster-47711.1	2.12	2.87667	4.21667	0.443333
Cluster-47743.0	2.32667	1.58333	0.793333	4.62
Cluster-47771.0	3.85	5	6.41333	1.21
Cluster-47802.6	1.13333	3.69333	7.14667	0
Cluster-47831.0	0.876667	1.38333	2.01	0.0266667
Cluster-47833.0	13.89	20.2267	23.9767	3.82667
Cluster-47908.0	6.48667	0.32	0.166667	14
Cluster-47984.0	2.97667	5.15	4.66	1.29
Cluster-48011.0	5.12333	6.92333	20.3167	1.85333
Cluster-48024.1	37.2267	70.77	181.277	7.88333
Cluster-48138.0	12.5233	20.7733	35.02	5.81
Cluster-48215.1	9.39333	16.9567	20.12	3.21
Cluster-48269.0	4.91333	7.84	10.9767	1.98667
Cluster-48272.0	27.23	35.19	44.3033	12.5167
Cluster-48278.4	113.413	157.807	317.477	4.02667
Cluster-48296.1	4.04333	5.88667	11.2767	0.83
Cluster-48357.1	2.91	0.983333	0.91	5.79
Cluster-48362.7	1.61333	0.883333	0.246667	3.05333
Cluster-48390.0	7.01333	9.24667	13.36	1.79333
Cluster-48415.0	1.04333	0.383333	0.05	2.24
Cluster-48416.0	1.03	0.44	0.0233333	3.41667
Cluster-48420.0	2.86667	2.86333	5.72667	0.736667
Cluster-48439.5	1.15	0	0	3.37667
Cluster-48459.2	7.25667	10.56	16.4867	2.16
Cluster-48474.1	68.7433	156.11	135.003	21.39
Cluster-48488.1	3.99	6.91333	14.4	0.203333
Cluster-48513.1	1.40333	2.28	4.93333	0.196667
Cluster-48587.4	2.20667	1.23667	0.903333	5.48
Cluster-48697.0	61.25	82.68	137.497	17.4633
Cluster-48770.1	18.41	1.74667	2.05667	46.29
Cluster-48819.2	5.18	2.09333	2.05333	9.84333
Cluster-48840.1	19.3467	55.55	39.0033	1.76667
Cluster-48866.0	0.86	0.0266667	0	3.11667
Cluster-48929.0	18.08	3.15667	6.83667	55.9233
Cluster-48931.2	25.56	25.0833	58.9367	5.26
Cluster-49050.1	15.08	1.53667	1.86667	28.67
Cluster-49078.1	3.45333	0.576667	0.79	10.6433
Cluster-49137.0	5.12333	0.18	0	9.97667
Cluster-49142.0	127.483	161.83	241.98	52.0133
Cluster-49151.1	43.8867	22.3167	12.0267	141.347
Cluster-49151.3	1.15	0.156667	0.26	2.45
Cluster-49151.5	14.4267	2.22	1.67	29.4667
Cluster-49203.13	2.68333	6.09	5.97667	0.243333
Cluster-49263.0	15.5867	35.7633	69.6267	2.66
Cluster-49312.0	16.6067	23.2833	21.14	1.23
Cluster-49533.4	2.41333	0.59	0.806667	5.38
Cluster-49560.0	30.56	46.66	37.5467	6.60333
Cluster-49632.3	39.7833	49.0167	69.9433	13.96
Cluster-49632.4	39.6533	40.9133	58.2667	19.28
Cluster-49668.0	3.19333	0.61	0.156667	8.65
Cluster-49691.0	13.52	5.09	3.94667	30.7367
Cluster-49730.0	4.19	1.92667	2.08667	8.98333
Cluster-49740.0	12.68	0.29	0.84	47.3967
Cluster-49802.2	4.23333	7.22333	10.0667	1.85
Cluster-49834.0	0.82	0.366667	0.376667	1.61667
Cluster-49854.0	5.32667	6.09667	7.94	0.756667
Cluster-49876.0	13.1033	35.53	25.0933	1.63
Cluster-49919.0	19.8267	16.9133	9.55333	40.9333
Cluster-49960.1	75.5267	103.48	93.7933	17.24
Cluster-49967.0	9.14	15.5333	13.5633	0.843333
Cluster-49967.1	66.13	93.5733	111.22	1.63
Cluster-49978.1	2.27	4.53	4.60333	0.863333
Cluster-50016.0	8.10333	11.2767	20.9633	0.59
Cluster-50160.10	11.9567	16.9167	25.37	4.97333
Cluster-50160.14	13.3133	52.7767	88.0767	0.986667
Cluster-50160.6	10.9033	29.89	49.32	1.07333
Cluster-50217.0	6.20333	18.4833	16.4567	2.55333
Cluster-50268.0	11.9467	6.81667	4.34	32.5167
Cluster-50331.0	1.21333	2.88667	3.04	0.296667
Cluster-50340.0	31.7533	39.8533	39.71	7.66333
Cluster-50340.1	7.56	12.8533	12.93	2.98
Cluster-50363.0	14.76	21.5133	18.6967	5.28333
Cluster-50363.1	4.81333	7.7	6.18	2.05333
Cluster-50420.1	4.73667	0.136667	0.933333	9.30667
Cluster-50541.0	8.11667	27.9867	33.0567	0.51
Cluster-50616.0	3.18333	0.493333	0.236667	11.92
Cluster-50643.5	5.8	1.3	1.87333	6.75333
Cluster-50652.2	22.6533	60.23	75.06	1.26667
Cluster-50678.0	6.79	18.46	38.46	0.586667
Cluster-50696.4	4.45667	2.14333	2.16333	8.87333
Cluster-50716.0	1.05	2.97	2.28	0.163333
Cluster-50794.0	1.06667	0.426667	0.283333	2.10667
Cluster-50864.0	21.6133	58.0133	108.5	4.83333
Cluster-51058.0	5.19	6.93	7.34333	0.713333
Cluster-51107.3	22.38	26.0667	27.2467	9.25
Cluster-51123.1	0.49	0	0.0233333	1.97333
Cluster-51187.0	8.82	15.5633	17.4133	2.55333
Cluster-51275.6	21.0333	35.4433	59.4667	3.31667
Cluster-51288.2	0.73	0.246667	0	1.94333
Cluster-51298.0	21.8767	35.5067	37.2633	7.90333
Cluster-51346.1	6.48333	2.77333	2.47333	17
Cluster-51347.1	35.3167	63.53	74.2767	12.1467
Cluster-51347.12	10.1267	13.8533	25.3433	1.52667
Cluster-51347.13	5.16333	9.59667	9.47	0.4
Cluster-51347.7	33.48	60.2333	60.5967	6.99333
Cluster-51347.9	5.05667	14.24	11.15	0.153333
Cluster-51351.17	18.7167	10.9433	6.83	41.16
Cluster-51469.5	16.27	1.89	0.31	66.8833
Cluster-51499.4	2.74667	4.77	3.91	0.69
Cluster-51514.0	4.34	0.0766667	0.0766667	12.71
Cluster-51523.0	5.39	5.84667	11.41	2.32667
Cluster-51562.6	21.2233	30.47	57.97	7.72
Cluster-51605.1	4.59667	7.34	20.3967	1.88
Cluster-51605.3	9.33	11.14	33.0567	2.39
Cluster-51714.3	0.726667	0.28	0.133333	1.98667
Cluster-51721.0	6.37333	7.01667	9.88	1.13
Cluster-51733.3	5.11667	2.07333	1.41	9.47667
Cluster-51818.2	18.6633	31.6033	38.9733	6.42667
Cluster-51818.3	13.22	19.61	18.49	2.06667
Cluster-51819.0	103.563	7.40333	4.08	358.92
Cluster-51833.0	6.83667	7.07667	12.36	2.79
Cluster-51862.2	2.79	6.54333	6.26	0.453333
Cluster-51862.3	3.77667	5.02333	9.05667	1.25667
Cluster-51862.6	37.6333	103.89	68.7633	7.53333
Cluster-51862.8	16.7067	43.2133	32.9433	3.46667
Cluster-51873.0	1.79667	4.88333	7.94333	0.213333
Cluster-51875.0	0.78	0.06	0	1.66667
Cluster-51919.0	1.01333	0.42	0.376667	2.82667
Cluster-52039.1	2.04333	4.15	5.32333	0.256667
Cluster-52149.0	2.04667	0.243333	0	4.68
Cluster-52169.2	1.63	5.24667	7.82333	0.286667
Cluster-52229.0	5.08	0.676667	0.663333	16.31
Cluster-52243.1	2.06	5.31667	3.58667	0.07
Cluster-52243.13	2.02667	5.71667	7.18	0.103333
Cluster-52243.9	1.55667	3.46333	3.39667	0
Cluster-52277.2	10.91	15.7833	53.99	3.69667
Cluster-52315.18	10.2667	19.9567	15.33	2.84333
Cluster-52315.8	2.30667	5.42667	6.30333	0.733333
Cluster-52320.0	38.3067	76.4733	87.68	5.77333
Cluster-52325.0	24.7067	64.2133	64.4367	4.25333
Cluster-52325.1	25.12	51.5567	47.8833	5.74333
Cluster-52325.3	3.76333	7.24333	8.95333	0.32
Cluster-52325.4	1.73667	3.00667	3.58333	0.263333
Cluster-52325.5	16.8133	52.3067	45.21	3.03667
Cluster-52325.6	6.77333	14.25	18.8067	0.406667
Cluster-52325.7	4.74667	10.4367	16.64	0.716667
Cluster-52355.2	11.7933	14.53	17.0467	4.37667
Cluster-52521.0	2.31	0.293333	0.23	7.52
Cluster-52525.3	0.886667	2.45333	2.38667	0.153333
Cluster-52559.0	8.96667	19.1167	15.3667	0.14
Cluster-52559.20	5.81333	13.81	15.8367	0.306667
Cluster-52636.0	79.6633	110.44	133.94	25.15
Cluster-52678.1	6.24	19.0067	32.82	0.0566667
Cluster-52740.0	3.2	3.83333	6.75	0.193333
Cluster-52800.3	2.83	5.05667	7.25	0.823333
Cluster-52835.1	17.7433	17.72	29.92	2.89667
Cluster-52914.1	2.29	2.82	4.53667	0.87
Cluster-52990.0	23.9233	28.8	34.42	4.41
Cluster-52991.1	2.13	3.33333	5.01	0.156667
Cluster-52994.0	4.91	2.93667	2.95667	8.29667
Cluster-53038.0	6.60667	1.64	2.09	17.1467
Cluster-53053.0	4.19	0.886667	0.23	12.63
Cluster-53089.0	106.973	118.73	224.123	50.7033
Cluster-53103.4	2.13	0.673333	0.47	4.93667
Cluster-53130.4	5.73333	10.62	9.4	2.07
Cluster-53130.6	0.263333	0.786667	1.42333	0.07
Cluster-53133.0	9.04333	14.29	21.5333	0.203333
Cluster-53159.0	2.23	0.763333	0.56	5.46333
Cluster-53226.0	0.94	0	0	1.99667
Cluster-53231.0	11.97	4.42667	4.24	22.63
Cluster-53234.0	14.69	21.0233	36.1967	1.91
Cluster-53238.4	1.80667	7.39333	10.3633	4.63
Cluster-53250.10	1.87	0.653333	0.393333	3.5
Cluster-53309.2	4.20333	12.16	7.26333	0.963333
Cluster-53310.10	213.64	878.023	490.71	0
Cluster-53310.15	4222.75	19238.5	10399.5	0
Cluster-53310.16	1339.27	6367.79	3809.5	0
Cluster-53310.3	2955.82	13291.4	8688.56	0
Cluster-53310.5	997.13	3533.25	2710.91	0
Cluster-53310.6	2720.22	12039.5	8786.49	0
Cluster-53310.8	14124.3	62059.9	37570.5	2.64333
Cluster-53320.21	1.69667	0.733333	0.54	4.20667
Cluster-53358.0	1.83	0.226667	0.706667	4.68667
Cluster-53377.1	1.41333	3.21	9.24	0.516667
Cluster-53405.0	1.06667	0.0966667	0.07	3.7
Cluster-53406.0	1.48	0.4	0.43	3.67333
Cluster-53444.2	5.22333	0.123333	0	10.7933
Cluster-53501.0	5.28333	10.5133	8.84333	1.90333
Cluster-53508.7	5.15667	0.36	0.713333	10.3167
Cluster-53527.2	2.03	0.27	0.0833333	5.31333
Cluster-53564.0	4.94667	0.0433333	0	15.1767
Cluster-53568.0	0.433333	0.233333	0.0833333	1.10667
Cluster-53646.0	6.41	3.91	0.496667	19.1867
Cluster-53666.1	1.87333	14.0067	18.7567	0.13
Cluster-53701.0	0.266667	0.0733333	0.0133333	1
Cluster-53807.5	5.25	8.09333	12.0033	1.33
Cluster-53825.0	2.99667	15.5233	15.9633	7.81
Cluster-53913.0	18.5033	31.1967	77.8533	3.90333
Cluster-53919.3	6.79667	9.89333	8.85667	1.59667
Cluster-53941.0	11.0067	12.3767	20.98	1.30667
Cluster-53956.6	0.6	1.16	2.78333	0.0533333
Cluster-53987.0	20.0367	27.4967	32.8033	5.30333
Cluster-54011.3	66.59	121.387	93.4833	23.6767
Cluster-54021.1	4.32333	6.90667	7.31667	0.98
Cluster-54049.0	4.91333	2.74667	1.77	9.22
Cluster-54065.1	21.58	30.6967	32.4133	6.62
Cluster-54123.2	62.3833	89.96	107.467	28.5267
Cluster-54141.0	15.9733	1.26667	0.693333	33.1333
Cluster-54149.1	0.363333	0.11	0.04	0.93
Cluster-54159.0	6.46	0.233333	0.05	11.08
Cluster-54163.0	0.766667	0	0	2.11333
Cluster-54263.1	4.62333	11.7633	10.0133	1.60333
Cluster-5427.5	4.02333	5.54333	6.33667	1.71667
Cluster-54275.0	1.33667	3.74333	9.43333	0.54
Cluster-54315.0	3.39667	1.51	0.776667	6.80667
Cluster-54318.0	10.8733	24.67	17.58	3.36
Cluster-54338.0	21.8767	8.69667	11.7467	50.06
Cluster-54380.4	65.0033	27.93	27.3133	126.993
Cluster-54388.1	1.61667	0.13	0	3.49
Cluster-54404.5	29.01	68.02	55.7733	0.733333
Cluster-54419.4	0.51	0	0.12	1.09333
Cluster-54502.4	12.1033	3.58667	1.67333	36.7833
Cluster-54527.3	9.30333	18.48	37.92	0.41
Cluster-54538.0	17.5933	26.7667	40.1767	7.38667
Cluster-54538.5	13.4633	30.54	27.73	2.46667
Cluster-54538.8	6.07333	49.0833	50.2533	1.97667
Cluster-54574.0	3.06667	0.723333	0.0966667	11.26
Cluster-54589.1	111.193	204.363	164.867	28.82
Cluster-54714.4	4.70333	6.54333	17.9033	1.43333
Cluster-54763.0	3.86	1.56333	1.20667	10.8933
Cluster-54813.3	42.47	69.1967	82.0867	11.8133
Cluster-54815.3	0.95	1.11333	2.44333	0.0566667
Cluster-54839.2	12.62	20.0267	17.73	6.57667
Cluster-54857.0	18.8167	19.24	50.97	3.76333
Cluster-54871.0	10.8233	17.6833	17.0267	3.92
Cluster-54953.0	98.48	329.983	187.993	9.68333
Cluster-54962.0	12.1467	36.7367	41.9733	2.60667
Cluster-55027.0	14.83	35.2	53.06	7.33333
Cluster-55042.4	1.42667	0.106667	0.233333	2.92
Cluster-55092.1	4.89333	0.61	0.276667	10.8167
Cluster-55189.1	15.55	28.8633	48.41	4.53667
Cluster-55208.0	1.92333	0.113333	0.08	3.98333
Cluster-55218.1	2.15	0.716667	0.356667	6.85667
Cluster-55244.0	86.7867	95.6167	134.637	31.8467
Cluster-55283.2	5.2	1.53	3.08667	10.5967
Cluster-55345.3	0.543333	1.12333	2.15667	0.23
Cluster-55351.1	80.2367	177.517	158.627	11.3667
Cluster-55351.2	7.98667	11.0233	21.18	2.51
Cluster-55351.3	29.1433	62.1967	62.5567	4.18
Cluster-55351.4	124.9	179.287	393.847	19.7433
Cluster-55373.0	29.31	60.4567	64.5167	12.1133
Cluster-55429.0	6.4	8.53	9.85	2.37667
Cluster-55429.1	6.12	10.0467	9.04	2.69
Cluster-55504.0	1.93667	4.13	5.17333	0.266667
Cluster-55574.6	0.52	0.0633333	0.0333333	1.22333
Cluster-55608.0	4.50667	0.283333	0.253333	10.6633
Cluster-55637.0	9.11	3.43	3.22333	17.9367
Cluster-55708.6	17.1767	3.91333	4.36	35.5533
Cluster-55715.2	0.53	3.99333	7.15	0.0633333
Cluster-55779.2	33.8267	74.36	64.6467	11.1533
Cluster-55816.3	3.03667	5.11667	6.73667	0.08
Cluster-55907.4	323.41	920.66	551.48	7.16
Cluster-55972.0	3.16	0.263333	0.103333	7.08667
Cluster-56000.4	2.62	5.43333	4.21667	0.736667
Cluster-56011.4	29.1167	9.88667	7.09	72.81
Cluster-56018.0	23.74	99.4333	82.7433	1.23333
Cluster-56115.1	0.493333	2.51	2.62	0.993333
Cluster-56242.1	9.33667	11.0333	12.1267	2.17
Cluster-56254.3	15.1333	52.4467	42.8533	0.75
Cluster-56263.0	3.86333	0.246667	0.0833333	9.6
Cluster-56263.3	3.89333	0.05	0.196667	16.4233
Cluster-56263.4	5.06333	0.173333	0.263333	10.3733
Cluster-56287.0	8.15667	2.18333	1.20667	16.2633
Cluster-56304.4	2.51333	0.06	0	8.12667
Cluster-56381.5	67.4467	84.16	86.4667	28.9367
Cluster-56381.7	43.0733	64.79	76.35	20.0633
Cluster-56381.9	43.17	57.3033	73.0567	19.2467
Cluster-56483.0	0.746667	0.356667	0.0733333	1.47333
Cluster-56534.5	26.7367	42.3233	39.1433	10.7033
Cluster-56564.1	60.9733	73.8533	87.2133	22.1633
Cluster-56568.0	1.3	0.143333	0.48	2.76333
Cluster-56712.4	12.2967	20.0033	21.68	5.48
Cluster-56716.3	32.0967	7.64333	8.63	81.07
Cluster-56749.0	16.2933	0.63	0.396667	43.5533
Cluster-56765.9	0.493333	0.04	0.08	1.57
Cluster-5678.5	19.4633	7.51	2.48	24.9867
Cluster-56891.0	1.09333	4.85333	3.62	0.143333
Cluster-56896.1	74.7933	149.173	116.667	23.5067
Cluster-56900.6	66.1567	168.407	192.037	1.91
Cluster-56907.6	9.46667	10.2	28.9467	0.11
Cluster-56922.7	0.973333	5.15667	3.34	0.133333
Cluster-56941.4	2.64	5.98333	4.62333	1.13667
Cluster-56958.0	1.15667	2.74	2.83667	0.253333
Cluster-56959.2	18.38	26.1633	25.5567	0.606667
Cluster-57028.0	1.12	0.14	0.26	2.4
Cluster-57032.3	8.44333	12.76	15.3233	2.44667
Cluster-57055.0	30.43	43.9867	63.1133	14.0533
Cluster-57098.1	102.547	308.427	188.19	26.0567
Cluster-57221.6	10.3667	8.01	5.62	13.5
Cluster-57223.0	14.23	1.97333	0.436667	54.32
Cluster-57225.4	8.97	12.04	15.34	1.57333
Cluster-57232.0	1.71333	5.77	16.7167	0.0733333
Cluster-57285.1	9.31	11.72	11.1667	3.89333
Cluster-57333.2	0.81	2.93333	4.64333	0.273333
Cluster-57340.0	12.4967	6.93	0.423333	28.49
Cluster-57340.1	2.27667	0	0.02	7.89
Cluster-57340.3	6.71667	3.07333	1.54333	14.0833
Cluster-57351.0	1.31	2.84	4.13667	0.02
Cluster-57381.4	1.37667	4.43667	7.20333	0.0466667
Cluster-57381.7	13.1867	17.4967	24.1233	1.56
Cluster-57386.0	34.34	50.71	44.32	12.7133
Cluster-57554.3	10.63	0	0.1	39.15
Cluster-57554.6	5.64	0.0533333	0	10.9067
Cluster-57662.0	2.89	6.22333	4.67	0
Cluster-57707.2	4.71667	3.05667	2.84333	9.17333
Cluster-57707.3	4.6	2.73333	1.89667	10.2733
Cluster-57774.0	1.41667	2.49667	4.16	0.04
Cluster-57864.0	23.9233	1.49333	0.0533333	97.0333
Cluster-57903.0	3.76667	0	0.06	12.0367
Cluster-57925.2	2.73333	3.39667	8.70667	0.0733333
Cluster-57937.5	18.69	24.2267	45.1467	8.46
Cluster-57956.4	14.8067	7.02333	4.44667	35.8333
Cluster-58059.4	4.51333	6.08333	8.28333	1.65667
Cluster-58060.0	106.287	139.67	202.617	43.84
Cluster-58209.0	1.29333	5.17667	5.93667	0.0266667
Cluster-58228.1	3.39667	0.103333	0.116667	13.55
Cluster-58277.0	2.42667	4.60667	5.52	0.04
Cluster-58304.1	11.89	27.9967	38.58	1.01
Cluster-58304.4	8.4	18.8133	27.7367	0.436667
Cluster-58312.0	8.75333	20.15	17.4767	3.70667
Cluster-58330.5	23.29	30.28	37.2233	2.54333
Cluster-58355.0	0.536667	0.03	0.13	1.27
Cluster-58415.4	29.22	33.2467	40.2133	11.3233
Cluster-58482.2	2.30333	0.13	0.12	4.88667
Cluster-58486.14	0.403333	0.0266667	0.0766667	0.873333
Cluster-58543.7	3.13667	4.01	4.55	1.24
Cluster-58549.2	0.613333	0.0433333	0.29	1.27667
Cluster-58555.0	1.21333	0.32	0	2.38
Cluster-58680.1	1.30333	0.153333	0.176667	3.13667
Cluster-58697.0	41.3167	85.0933	75.7	6.17333
Cluster-59077.2	7.37667	13.38	15.0433	1.87667
Cluster-59103.0	4.17667	0.823333	0.946667	10.3667
Cluster-59105.1	5.98333	12.7633	10.4867	1.49
Cluster-59107.1	1.94333	4.29333	4.85	0.54
Cluster-59194.1	86.4	120.653	131.107	36.04
Cluster-59390.1	1.59667	7.21333	7.29667	0.713333
Cluster-59396.1	11.53	2.43667	4.04667	22.0067
Cluster-59480.0	1.78667	6.69333	5.58667	0.21
Cluster-59498.0	33.1667	63.2533	46.2833	7.14333
Cluster-59540.2	3.88667	0	0.296667	11.7233
Cluster-59566.1	27.4933	33.2233	43.7567	9.14333
Cluster-59589.1	8.35333	14.9867	18.91	2.83667
Cluster-59589.2	4.27667	8.46333	7.44333	0.29
Cluster-59647.3	15.6	8.2	4.03333	30.18
Cluster-59742.3	14.6867	22.28	24.3933	3.25667
Cluster-59760.16	5.89667	18.9633	13.3267	0.73
Cluster-59760.7	71.3233	169.333	177.623	5.62667
Cluster-59779.6	24.1767	38.87	39.74	5.06667
Cluster-59863.0	2.57333	6.94	14.3533	0.0666667
Cluster-59863.1	6.23	11.91	16.2567	1.21333
Cluster-59890.3	0.643333	0	0	2.27667
Cluster-59908.2	4.40667	6.91333	8.68	1.24667
Cluster-59978.0	2.42	0.593333	0.1	8.56667
Cluster-60000.1	205.123	18.1067	37.3733	543.55
Cluster-60041.2	0.71	0.2	0.156667	1.57667
Cluster-60090.0	3.83667	6.42	7.63	1.16
Cluster-60118.0	0.413333	0	0	1.39667
Cluster-60181.0	84.9667	171.42	351.757	34.39
Cluster-60181.1	62.94	119.503	290.643	26.1
Cluster-60229.9	0.753333	0.58	0.13	1.75667
Cluster-60234.0	8.31	2.51	2.72	19.7967
Cluster-60234.4	9.21	3.09	3.52333	21.84
Cluster-60241.4	0.773333	0.09	0	2.07
Cluster-60245.0	7.92333	34.6167	22.0833	1.00667
Cluster-60285.3	7.26	10.1633	11.5833	1.34333
Cluster-60394.4	8.93	10.9	13.14	2.72333
Cluster-60464.32	1.24667	0.12	0.443333	2.50333
Cluster-60518.0	7.33333	3.08333	1.98333	16.7333
Cluster-60537.2	28.47	9.37667	11.6067	75.6833
Cluster-60537.4	12.3233	3.65667	2.20333	24.8667
Cluster-60587.1	195.063	309.073	243.927	41.64
Cluster-60645.2	161.257	456.553	272.857	72.8433
Cluster-60993.0	3.36333	0.296667	0.00666667	8.49
Cluster-60995.12	2050.43	2615.72	3489.37	193.123
Cluster-60995.13	747.763	985.983	1120.54	56.9867
Cluster-60999.3	41.4733	108.22	122.907	14.53
Cluster-61023.3	19.3567	4.37667	1.59	44.3433
Cluster-61033.1	3.61667	2.25	1.49333	9.58333
Cluster-61082.9	1.54	0.626667	0.483333	3.48667
Cluster-61107.4	8.48333	3.36667	3.48	20.8767
Cluster-61133.1	124.803	11.0567	8.4	538.023
Cluster-61133.11	95.53	8.22	5.16	280.573
Cluster-61169.0	5.23333	12.68	12.1533	1.92667
Cluster-6124.1	4.81333	2.65	2.52667	10.38
Cluster-61244.1	114.213	141.677	226.5	46.98
Cluster-61251.17	1.65333	8.65333	4.66	0
Cluster-61276.8	4.18	1.1	0.343333	11.9833
Cluster-61323.0	260.903	80.5033	44.85	782.093
Cluster-61323.1	72.61	119.517	95.1667	12.5067
Cluster-61343.1	1.37667	0.263333	0.75	3.29
Cluster-61395.0	5.52	9.79333	11.5633	0.693333
Cluster-61395.3	13.3567	33.0067	22.4733	1.93333
Cluster-61395.4	2.65667	5.02	6.74	0
Cluster-61395.8	7.51333	10.6633	13.2233	1.51
Cluster-61432.0	97.7067	173.29	311.28	26.57
Cluster-61446.4	24.61	39.0267	38.1233	10.89
Cluster-61459.2	13.9167	69.2833	83.2867	35.1833
Cluster-61576.4	5.34333	9.33	9.37	0.646667
Cluster-61594.1	32.5367	5.93667	0	93.65
Cluster-61605.8	92.4467	124.33	119.793	24.5333
Cluster-61700.4	8.53333	18.55	14.4633	0.656667
Cluster-61700.5	3.41667	13.6833	8.85333	0.61
Cluster-61735.4	0.906667	0.11	0.0133333	3.02667
Cluster-61805.1	2.95667	1.05333	0.85	8.44333
Cluster-61805.5	2.57667	1.07	1.15333	5.93
Cluster-61817.0	8.15333	16.22	41.0567	2.87
Cluster-61888.14	46.7333	65.62	60.7567	4.99333
Cluster-61916.4	13.0867	5.51667	7.52333	25.4367
Cluster-61917.4	0.883333	2.17	1.79667	0
Cluster-62033.0	0.776667	0.29	0.26	1.51333
Cluster-62039.1	18.65	44.7433	29.5233	5.25333
Cluster-62142.2	5.12667	7.63333	7.28333	1.60333
Cluster-62142.4	39.56	78.4733	62.5433	17.6167
Cluster-62278.0	43.0833	66.2067	53.6167	5.54667
Cluster-62298.1	43.6967	105.973	71.54	6.2
Cluster-62298.5	38.27	74.9667	54.77	9.15
Cluster-62406.21	5.37333	54.37	121.24	11.44
Cluster-62433.2	0.34	0.0433333	0	0.69
Cluster-62433.6	59.3867	20.5733	31.6633	114.72
Cluster-62461.0	2.35333	5.45333	6.96333	0.88
Cluster-62462.0	79.33	179.167	154.2	13.5133
Cluster-62462.1	135.583	367.597	295.47	24.25
Cluster-62476.5	2.04333	0.94	0.26	6.08667
Cluster-62521.2	155.653	34.8767	39.68	404.307
Cluster-62578.1	272.867	746.013	542.183	0.143333
Cluster-62580.4	11.55	0.0333333	0.0666667	31.05
Cluster-62674.0	8.07667	4.18	4.36333	16.01
Cluster-62687.1	4.03667	1.14	0.75	8.78
Cluster-62824.1	11.66	19.32	17.17	4.33333
Cluster-62909.1	2.06667	0.193333	0.296667	6.28333
Cluster-62966.5	10.17	22.7133	20.3933	2.87333
Cluster-63011.0	0.356667	0	0.0166667	1.08667
Cluster-63020.2	1.93	2.61333	2.6	0.6
Cluster-63048.0	608.47	143.477	99.1	1517.9
Cluster-63064.0	1.12	4.73333	3.63	0.0233333
Cluster-63099.1	4.89	6.01667	13.62	1.82
Cluster-63104.0	13.5433	0.226667	0.306667	43.6267
Cluster-63133.0	2.28	1.02333	0.963333	6.43667
Cluster-6314.7	1.1	0.23	0.0833333	2.45
Cluster-63157.6	7.04	13.4733	11.84	0.253333
Cluster-63183.2	28.8433	46.4533	60.8733	12.9733
Cluster-63360.1	53.23	143	88.3767	16.2433
Cluster-63360.2	63.5533	142.27	93.1267	21.6533
Cluster-63372.0	1.74333	8.29333	5.53667	0.06
Cluster-63397.1	21.0833	0.363333	0.03	89.74
Cluster-63400.1	30.4567	38.99	39.7633	11.4433
Cluster-63406.2	4.49333	2.67667	2.01333	11.7333
Cluster-63452.4	4.66667	20.7067	19.23	1.61
Cluster-63452.7	6.65667	1.5	0.51	13.96
Cluster-63472.2	102.523	154.74	260.707	43.9733
Cluster-63507.0	1.45	0.153333	0.0633333	3.67
Cluster-63546.5	10.6133	8.64667	6.74	11.8667
Cluster-63625.2	17.2	23.2133	23.1067	3.66667
Cluster-63663.4	2.72	6.55667	5.06	0.0566667
Cluster-63683.5	18.6033	29.4933	37.8	6.04667
Cluster-63683.6	29.5867	37.65	57.22	4.67333
Cluster-63729.0	169.87	3.93	3.05	421.267
Cluster-63747.1	7.35	6.04333	4.46	13.2767
Cluster-63776.0	2.21	9.73333	35.0233	0.926667
Cluster-63791.1	12.7167	6.85333	2.46	24.0433
Cluster-63818.2	4.62	15.8267	14.79	1.52667
Cluster-63934.1	4.95667	7.9	7.54333	2.16333
Cluster-63947.0	8.13	12.2233	19.05	0.183333
Cluster-63947.1	6.41333	12.48	11.3233	0.05
Cluster-63947.3	69.4967	148.82	97.8067	8.81667
Cluster-64049.2	5.41	1.35667	2.61333	11.6367
Cluster-64052.0	13.5833	0.303333	0.173333	6.27333
Cluster-64085.0	56.8233	17.46	8.94333	103.153
Cluster-64110.2	3.41667	8.57	19.1167	0.06
Cluster-64110.3	5.38667	7.53333	15.3733	0.533333
Cluster-64125.1	3.63333	7.31667	6.83333	1.19
Cluster-64154.6	2.22333	0.376667	0.38	5.83
Cluster-64156.2	20.4833	22.87	50.58	5.32333
Cluster-64202.2	5.79	2.21	2.38	16.5467
Cluster-64210.0	21.08	3.13333	2.25667	35.8667
Cluster-64213.1	201.883	292.617	330.777	85.8233
Cluster-64248.0	148.09	202.457	234.86	33.9067
Cluster-64248.1	143.68	167.027	201.173	26.1667
Cluster-64262.6	1.17667	0	0	2.85
Cluster-64288.5	3.72667	6.04333	8.54333	1.32667
Cluster-64305.4	2.40333	3.58333	4.53667	0.393333
Cluster-64344.7	15.5633	21.0267	30.2233	1.47333
Cluster-64347.3	0.776667	1.6	2.55667	0
Cluster-64354.0	6.33	2.71333	2.86	14.2867
Cluster-64386.3	3.42667	0.403333	0.51	7.13
Cluster-64455.0	40.3833	64.19	64.3233	17.63
Cluster-64458.0	1.31667	2.49333	2.73333	0.47
Cluster-64551.5	0.83	1.26667	1.9	0.35
Cluster-64566.1	32.31	52.7	43.4567	14.1067
Cluster-64625.2	7.26333	10.3567	12.0133	2.65333
Cluster-64684.1	1.01	1.77333	1.79	0.0566667
Cluster-64713.20	1.77667	2.40667	3.01	0.226667
Cluster-64749.6	2.57333	1.50667	1.73667	5.12333
Cluster-64753.0	55.6133	184.61	112.427	10.49
Cluster-64753.2	24.37	88.84	58.8233	3.75667
Cluster-64809.0	11.21	20.89	29.84	2.07667
Cluster-64843.2	0.63	0.103333	0.0166667	2.10667
Cluster-64922.1	19.3367	64.0133	40.8833	6.09667
Cluster-64931.0	0.963333	2.26	5.50667	0
Cluster-64944.4	4.44333	0.203333	0.236667	12.5967
Cluster-65008.4	2.56667	0.04	0.363333	6.55
Cluster-65052.0	2.78667	0.983333	1.19333	6.39
Cluster-65142.0	7.44	1.72667	1.91	13.87
Cluster-65143.4	29.45	33.7733	37.34	11.13
Cluster-65162.0	89.1833	194.623	196.107	2.2
Cluster-65224.6	6.87	0.603333	1.54	19.11
Cluster-65226.9	2.16333	1.03333	0.526667	5.08
Cluster-65228.2	5.54333	2.88333	1.8	10.6633
Cluster-65237.5	2.22333	1.13333	0.753333	5.10667
Cluster-65253.2	3.24667	3.70333	6.53333	0.896667
Cluster-65253.3	185.673	246.447	325.013	80.7633
Cluster-65259.4	0.406667	0.14	0	1.19667
Cluster-65272.3	1.97667	0.803333	0	5.25333
Cluster-65272.4	1.49333	0.29	0.0833333	3.83667
Cluster-65275.0	1.03333	0	0	1.93333
Cluster-65309.0	4.77667	30.7567	42.7967	0.496667
Cluster-65309.4	5.82667	9.36	27.22	0.376667
Cluster-65327.0	3.99667	16.8833	12.5133	0.503333
Cluster-65353.4	132.243	192.847	775.623	16.43
Cluster-65387.7	3.32333	0.846667	1.2	7.81
Cluster-65467.6	0.9	3.4	3.54	0.376667
Cluster-65483.0	1.79	0	0.143333	3.8
Cluster-65521.0	1.52333	0.266667	0.216667	3.02667
Cluster-65526.0	1.35	0.216667	0.26	3.71333
Cluster-65628.0	4.05667	8.11667	6.24333	0.87
Cluster-65645.6	#N/A	#N/A	#N/A	#N/A
Cluster-65699.0	4.47	8.15	7.74667	0.736667
Cluster-65737.0	167.567	583.12	458.88	28.7933
Cluster-65756.0	2.82	0.48	0.736667	9.68
Cluster-65759.0	8.24333	2.65667	2.15667	22.8
Cluster-65767.0	138.997	233.577	669.4	20.8133
Cluster-65857.9	1.04	0.263333	0	2.04333
Cluster-65965.0	8.21	11.4533	12.9	2.97
Cluster-66012.0	8.79667	22.1133	26.1833	0.08
Cluster-66038.5	21.7633	65.8433	67.5667	4.36667
Cluster-66046.1	4.58	1.44	2.76	9.69667
Cluster-66082.2	0.246667	0.0633333	0.0266667	0.59
Cluster-66096.13	30.2633	6.08	2.34333	124.32
Cluster-66104.0	1.46667	0.0533333	0	2.84
Cluster-66210.0	0.423333	0.00666667	0	1.33667
Cluster-66211.0	7.44667	7.85333	13.2	0.83
Cluster-66242.7	4.77	1.53333	1.64	3.75667
Cluster-66263.0	1.91	1.23333	0.393333	4.43333
Cluster-66287.0	7.58333	2.87333	3.26667	18.4467
Cluster-66355.2	41.22	281.577	314.533	7.56
Cluster-66390.10	230.067	302.027	385.327	85.11
Cluster-66390.12	18.62	33.69	33.9	4.20333
Cluster-66390.9	83.13	91.57	228.607	8.02
Cluster-66406.0	25.63	28.6233	38.7067	0.496667
Cluster-66456.0	8.47	4.82667	1.55	19.7933
Cluster-66456.10	1.51667	0.463333	0.443333	4.17333
Cluster-66456.5	1.21333	0.403333	0.316667	2.88333
Cluster-66476.2	5.46	2.04667	0.753333	15.0833
Cluster-66571.0	2.98333	4.80333	14.7167	0.863333
Cluster-66738.1	12.4267	33.2333	22.25	0.51
Cluster-66780.2	1.60333	0.736667	0.65	3.61333
Cluster-66848.0	1.54667	0.13	0.306667	3.72
Cluster-66890.2	8.24	9.05	13.65	0.653333
Cluster-66890.5	111.987	181.347	188.753	34.3
Cluster-67016.0	10.03	17.1767	13.7733	1.94
Cluster-67086.4	16.0533	24.54	25.9933	3.94
Cluster-67095.2	0.733333	0	0.24	1.57
Cluster-67140.2	23.89	86.0767	60.5633	9.64
Cluster-67150.0	1.63	2.4	4.58	0.466667
Cluster-67151.13	26.4967	8.92667	5.44	65.5533
Cluster-67173.5	11.8367	0.213333	0.0766667	22.0867
Cluster-67214.1	2.81667	9.19667	7.76667	0.79
Cluster-67233.0	14.04	22.9933	24.5533	2.25333
Cluster-67233.1	15.2433	21.5367	20.2	1.12667
Cluster-67233.2	5.57	7.95333	7.59	0.466667
Cluster-67327.4	5.23333	6.44	8.17	0.253333
Cluster-67336.0	3.38	5.22667	5	0.36
Cluster-67372.3	2.25	4.02333	6.39	0.683333
Cluster-67455.0	20.99	28.28	36.89	4.09
Cluster-67500.0	17.9033	43.0867	42.6567	2.09667
Cluster-67513.0	1.52667	0.636667	0.986667	3.22333
Cluster-67569.0	22.4267	51.18	43.7933	2.21333
Cluster-67642.3	34.21	120.257	144.5	69.5167
Cluster-67643.0	4.77667	2.46333	1.02333	14.8833
Cluster-67674.1	6.60667	0.45	0.243333	11.3567
Cluster-67703.5	2.50667	8.07333	7.18	0.386667
Cluster-67712.6	7.98	11.6267	14.6	0.533333
Cluster-67712.7	194.62	487.84	523.61	10.55
Cluster-67727.0	5.93333	6.38333	8.37333	2.59333
Cluster-67788.0	0.723333	1.44	1.13667	0.0233333
Cluster-67790.11	2.36	0.16	0.843333	7.74
Cluster-67961.0	9.68667	12.7633	14.4533	3.34333
Cluster-67961.2	13.2833	14.9567	23.0533	4.46333
Cluster-67981.0	40.7667	7.44333	8.72667	132.637
Cluster-68001.9	4.89	16.2067	15.3033	1.58333
Cluster-68030.1	1.27333	0.553333	0.15	2.42
Cluster-68032.4	0.23	0.0266667	0.03	0.616667
Cluster-68068.5	12.3833	13.73	18.7367	5.75667
Cluster-68070.0	1.53667	2.23333	3.07	0.583333
Cluster-68117.1	20.5667	6.54667	2.12667	81.0433
Cluster-68118.2	16.2467	8.10667	8.80333	31.37
Cluster-68136.3	53.1833	74.5933	96.4133	11.17
Cluster-68188.0	0.696667	0	0	1.88
Cluster-68317.0	3.62	7.45333	7.32	1.63333
Cluster-68365.2	33.13	35.1767	54.1867	5.34667
Cluster-68365.3	70.4967	79.76	129.98	10.22
Cluster-68365.4	67.41	112.547	112.19	7.86333
Cluster-68406.2	71.2833	101.647	118.107	29.7133
Cluster-68442.1	8.49333	11.9733	14.2333	3.46667
Cluster-68470.5	1.16	0.506667	0.243333	3.01
Cluster-68497.0	30.1367	41.9367	56.2067	2.41
Cluster-68497.1	40.5033	65.4633	74.9133	2.33667
Cluster-68542.0	0.82	1.91333	4.33667	0.22
Cluster-68585.7	7.45333	16.9933	40.45	1.67333
Cluster-68597.0	36.02	69.06	57.5367	12.4033
Cluster-68620.2	13.4367	23.5067	26.9933	4.14333
Cluster-68638.3	3.33333	8.42667	5.46333	1.33667
Cluster-68639.0	671.73	1289.25	964.823	24.04
Cluster-68700.8	303.033	447.05	453.177	125.897
Cluster-68710.0	2.67333	5.43667	14.56	0.53
Cluster-68769.5	33.4967	82.1433	90.63	1.63
Cluster-68794.0	17.04	36.35	28.5233	0.293333
Cluster-68813.2	3.8	0.516667	0.873333	12.7633
Cluster-68827.0	0.65	0.09	0.233333	1.22333
Cluster-68838.0	12.86	46.52	26.7333	0.583333
Cluster-68863.0	0.976667	0.473333	0.246667	1.96333
Cluster-68872.2	2.64333	7.13333	6.65333	0.95
Cluster-68945.0	18.75	62.1233	169.15	1.51
Cluster-69042.0	90.1867	197.547	149.307	22.8
Cluster-69087.14	7.79333	6.07333	2.86333	16.9067
Cluster-69087.9	0.576667	0.06	0	2.10333
Cluster-69091.1	21.6067	35.1333	27.5867	7.89333
Cluster-69094.3	19.3067	42.6867	36.2133	2.41
Cluster-69179.0	11.7267	4.49	5.02	22.1967
Cluster-69201.4	3.3	11.3367	7.33333	0.48
Cluster-69209.0	5.63333	0.613333	0.12	15.3533
Cluster-69270.0	1.50667	2.12667	3.73333	0.336667
Cluster-69277.3	4.07333	0.563333	1.87	9.22667
Cluster-69277.7	3.64333	0.72	1.13667	7.32333
Cluster-69300.0	3.54	8.54	7.16	1.00333
Cluster-69383.1	2.45667	9.41333	7.99333	0.506667
Cluster-69500.0	9.21667	15.7467	13.97	4.61667
Cluster-69502.8	1.27333	3.89	3.55667	0.416667
Cluster-69532.3	2.33667	6.79	4.16667	0.483333
Cluster-69548.0	19.39	20.2233	28.7167	5.17
Cluster-69548.2	225.73	231.36	339.833	85.2667
Cluster-69553.4	3.64	5.48333	6.27667	0.396667
Cluster-69566.0	1.52	3.92	6.19667	0.123333
Cluster-69572.7	1.34667	4.50333	3.52333	0
Cluster-69716.3	0.866667	0.0666667	0.283333	1.76333
Cluster-69758.6	10.4333	12.0367	20.6567	4.1
Cluster-69905.0	3.13667	1.07667	1.39333	8.36333
Cluster-69998.1	9.73	33.0433	137.737	1.42667
Cluster-70062.3	11.98	15.3767	15.54	4.65667
Cluster-70116.0	2.94	8.04333	12.8767	1.3
Cluster-70116.1	4.75667	8.47	24.9967	0
Cluster-70116.2	13.2367	26.47	17.9867	0.21
Cluster-70147.0	2.02667	0.0233333	0	6.21667
Cluster-70153.7	2.31333	4.51667	11.23	0.14
Cluster-70153.8	196.627	443.977	351.667	11.4833
Cluster-7517.1	5.34667	7.92	7.59667	2.03667
Cluster-8312.2	12.29	57.11	31.73	3.34667
Cluster-8410.2	0.513333	3.05333	4.57667	0.0966667
Cluster-8691.1	5.96667	10.7167	20.7067	1.98667
Cluster-8736.11	129.063	301.59	269.953	28.55
Cluster-8736.14	13.6433	37.92	45.0367	2.77667
Cluster-883.4	9.34667	14.5733	12.9867	3.54667
Cluster-8954.5	16.1667	21.1067	26.99	3.79667
Cluster-9086.8	0.76	2.92333	2.04	0
Cluster-9115.2	454.54	1102.83	966.717	160.333
Cluster-9115.3	193.593	407.857	418.32	65.71
Cluster-9115.6	3.29	6.12333	5.32333	1.48
Cluster-11461.2	1.87	1.47	14.7	0.443333
Cluster-12011.0	68.3	59.29	85.0633	20.0267
Cluster-12080.43	0.99	0.446667	1.23	0.26
Cluster-12274.10	10.7533	8.92333	11.65	2.29667
Cluster-12274.4	0.883333	0.456667	2.04333	0.136667
Cluster-12319.1	2.26333	1.29333	2.36	0.836667
Cluster-12465.57	3.48667	6.43667	0	7.13333
Cluster-1255.2	11.6333	10.5067	7.91333	33.54
Cluster-12681.2	48.46	56.28	32.4867	126.28
Cluster-1271.15	5.44667	4.79	8.86333	1.63
Cluster-1271.17	3.12333	2.95	4.49333	0.786667
Cluster-12996.1	6.52	4.20667	17.6867	2.36667
Cluster-12996.2	5.30667	5.66333	10.66	0.563333
Cluster-13115.7	46.0367	25.99	43.6867	3.69667
Cluster-13198.2	4.25333	4.37	7.06667	1.91
Cluster-13286.2	1.51333	2.60333	0.686667	9.85
Cluster-13527.2	1.36333	2.76	0.84	3.79333
Cluster-14211.18	1.87	3.02333	1.42333	5.63667
Cluster-14223.3	22.26	20.8867	24.11	9.02
Cluster-14838.19	44.8	76.68	27.4267	96.8433
Cluster-15457.3	4.16	1.93667	23.3633	0
Cluster-15457.6	10.1567	3.84	16.2833	1.13
Cluster-15473.1	1.96	2.56667	5.79333	0.846667
Cluster-15964.0	4.81333	4.88333	7.55	0.233333
Cluster-16424.3	3.26	6.47333	0.92	8.53667
Cluster-16755.9	21.6767	24.07	17.1633	46.7733
Cluster-16864.0	6.62333	5.44	13.8867	0.0433333
Cluster-16988.5	1.30667	0.273333	1.94333	0.15
Cluster-18492.5	0.98	0.833333	2.38667	0.303333
Cluster-18800.12	4.72667	3.56333	3.16	9.43
Cluster-19220.3	1.85333	2.35333	6.78667	0.343333
Cluster-19495.2	8.22	7.04333	12.6967	3.86
Cluster-19499.0	7.25333	5.55667	20.85	0.42
Cluster-19698.0	6.37667	11.3567	2.59667	42.57
Cluster-20018.7	2.42	2.31333	5.37	0.54
Cluster-20041.1	0.823333	3.01	0.55	5.45333
Cluster-20514.3	10.5167	9.45333	11.51	4.03
Cluster-20586.0	8.43333	10.87	29.0467	0
Cluster-20847.18	17.6233	17.9767	28.3233	5.10333
Cluster-21497.11	0.806667	0.813333	0.19	1.65333
Cluster-21537.2	0.776667	0.746667	0.45	2.45333
Cluster-21569.17	1.82	0.636667	4.83333	0.31
Cluster-21617.6	2.71	3.20333	1.68667	7.48333
Cluster-22587.8	6.62333	5.71667	7.42	1.87333
Cluster-22610.0	11.44	10.57	20.71	2.83
Cluster-22827.6	6.04333	3.86667	11.3467	0.116667
Cluster-23128.7	3.42	5.14667	0.77	6.84333
Cluster-23128.8	6.07667	3.13333	1.95667	19.8367
Cluster-23250.3	21.0733	19.9333	45.6267	7.79333
Cluster-23339.0	1.23	1.08	0.37	4.97333
Cluster-24025.0	0.58	0.616667	0	3.98
Cluster-24067.0	0.616667	0.633333	1.07667	0.25
Cluster-24338.0	1.21333	3.62333	0.536667	3.56333
Cluster-24543.0	11.92	11.41	9.68333	22.36
Cluster-24626.0	58.2067	45.55	158.783	6.36
Cluster-24698.4	6.72667	6.18667	7.28333	1.03333
Cluster-24814.0	3.44667	3.08333	6.00333	0.53
Cluster-25026.0	1.32	0.896667	2.21667	0.0566667
Cluster-25282.10	2.53667	1.72667	2.84333	0.846667
Cluster-25282.21	27.9833	26.4867	38.65	11.61
Cluster-25532.36	24.3067	61.5067	12.8233	114.147
Cluster-25532.38	38.9667	46.6933	38.6667	76.11
Cluster-25532.93	1.22667	1.00667	2.87	0.316667
Cluster-25898.2	45.2067	31	63.0933	0.77
Cluster-25916.0	13.2967	17.79	5.42667	75.27
Cluster-26049.0	14.7767	15.8733	18.1433	2.44667
Cluster-26317.0	0.563333	0.623333	0.156667	1.38
Cluster-26523.1	3.72667	1.06667	6.69	1.16
Cluster-26837.5	1.16	0.286667	2.07	0
Cluster-26837.8	4.73	3.73	8.2	0.233333
Cluster-27679.14	12.6233	4.41333	23.1033	0.28
Cluster-27699.15	8.83333	4.53667	11.02	3.54667
Cluster-27699.20	3.22333	0	10.3533	0.21
Cluster-27699.7	29.31	28.2267	64.3067	12.09
Cluster-27768.11	2.9	2.84333	4.45667	0.65
Cluster-27915.5	3.80667	1.29	4.10333	0.453333
Cluster-27998.1	5.95	7.71	4.44	12.7233
Cluster-28407.3	7.32	4.50333	9.82667	2.20667
Cluster-28808.5	395.133	362.423	669.973	22.22
Cluster-28808.6	136.89	107.887	270.263	4.52667
Cluster-28849.0	6.29667	7.70333	2.59	21.1733
Cluster-28854.0	1.86	5.21667	1.39	28.8267
Cluster-29034.0	1.17	0.726667	0.06	3.29667
Cluster-29531.0	16.8767	12.96	36.1833	7.72
Cluster-29634.0	1.16333	0.606667	1.16	0.0733333
Cluster-29828.1	1.43667	1.51667	4.48667	0.79
Cluster-29881.0	7.53667	6.83	4.26333	16.0667
Cluster-29949.0	11.8233	16.8833	9.42667	24
Cluster-30136.0	3.32333	1.88333	4.49667	0
Cluster-30357.0	1.46667	0.853333	2.35	0.58
Cluster-30543.0	0.69	0.233333	0	2.68667
Cluster-30605.0	1.23	1.5	2.03333	0.183333
Cluster-30944.0	2.22	0.836667	3.42	0.713333
Cluster-31424.0	0.433333	0.42	0.173333	1.97333
Cluster-31449.0	2.42667	0.48	3.93	0
Cluster-31499.0	0.823333	4.75667	0.796667	6.64333
Cluster-31588.0	5.25333	1.10333	8.85333	1.17
Cluster-31829.3	3.20333	2.07333	3.49667	0.09
Cluster-32043.14	35.29	0.293333	74.57	7.75667
Cluster-32157.0	2.59667	1.81333	3.45	1.05
Cluster-32209.0	10.6767	10.77	13.4167	0.486667
Cluster-32216.28	2.44333	0.963333	7.96	0.666667
Cluster-32216.42	2.64	1.32	5.28333	0.71
Cluster-32503.0	55.8067	59.94	35.2567	116.1
Cluster-32503.2	27.7433	36.39	18.22	56.1967
Cluster-32641.1	0.466667	0.71	0.283333	2.05667
Cluster-32642.0	5.52	24.0067	0.193333	28.13
Cluster-32908.0	1.38333	0.553333	1.82667	0.28
Cluster-32921.0	24.6733	18.06	45.1967	12.4767
Cluster-33027.1	39.33	36.2633	86.39	16.1967
Cluster-33748.9	2.84333	2.7	3.87667	1.18667
Cluster-33810.0	2.36	2.11333	8.30667	0.876667
Cluster-33849.14	118.057	91.1767	144.063	13.3767
Cluster-33901.0	5.30667	2.09667	13.8567	0.956667
Cluster-33994.0	4.54333	1.87333	9.82333	1.43
Cluster-34390.0	1.49667	2.76333	0.643333	10.9467
Cluster-34458.0	78.0667	44.56	118.81	2.67667
Cluster-34675.0	0.663333	1.18667	0	1.87667
Cluster-34699.3	3.17	2.21667	3.45	0.846667
Cluster-34765.1	4.85667	2.73	11.5633	0.153333
Cluster-34838.0	3.77	3.95333	1.41333	8.32
Cluster-3521.4	1.61	5.63	0	8.71
Cluster-35260.2	15.7533	3.41667	33.83	4.32333
Cluster-35292.0	2.74333	2.67333	0.193333	5.21667
Cluster-35420.1	2.63	2.54	4.89	0.533333
Cluster-35439.0	22.0233	19.5467	28.29	6.22667
Cluster-35559.1	2.30667	1.99333	3.42333	0.176667
Cluster-35647.0	0.436667	0.43	0.113333	1.16333
Cluster-35764.0	1.34333	2.75	0.536667	3.15
Cluster-35835.0	2.31667	1.9	1.03333	5.55333
Cluster-35858.2	1.52667	2.55333	1.52667	3.32
Cluster-36130.1	#N/A	#N/A	#N/A	#N/A
Cluster-36148.1	110.947	85.7767	177.86	48.9733
Cluster-36211.27	25.21	20.4367	27.1633	10.0433
Cluster-36250.0	3.60333	3.45667	9.71	0.0966667
Cluster-36405.0	4.55	17.5467	2.80667	20.4067
Cluster-36686.0	1.26	0.64	2.27667	0.186667
Cluster-36932.0	1.99333	0.923333	10.3233	0.08
Cluster-37042.0	4.66667	7.51333	1.20667	9.86667
Cluster-37044.0	0.233333	0.24	0	0.906667
Cluster-37180.1	2.60333	3.29333	6.33	0
Cluster-37241.0	0.786667	5.80667	50.9267	0.0966667
Cluster-37318.0	2.31	1.33	4.23667	1.01667
Cluster-37330.7	43.0233	22.9133	42.47	0.31
Cluster-37518.0	1.46667	1.58667	0.503333	4.31
Cluster-37683.0	2.41	2.51	3.31667	0.953333
Cluster-37730.2	123.6	76.3733	170.42	38.91
Cluster-37810.0	0.74	0.796667	0.27	1.49333
Cluster-37828.3	64.1933	57.8967	85.23	9.52333
Cluster-37850.1	3.53333	2.09	7.01333	1.12333
Cluster-3791.2	101.993	92.48	128.533	46.42
Cluster-37917.23	1.14333	1.53333	0.213333	2.15333
Cluster-38121.6	0.433333	0.03	0.98	0.113333
Cluster-38256.0	1.02333	0.83	0.413333	3.92
Cluster-38406.0	7.11	5.33	3.42333	14.8
Cluster-38559.1	39.6033	35.5233	41.6633	12.1433
Cluster-38616.1	3.17333	3.33333	1.9	6.08333
Cluster-38802.0	0.35	0.423333	0.13	1.70667
Cluster-38818.0	144.367	136.09	197.057	62.7733
Cluster-38865.0	7.07	3.34667	9.40333	1.81667
Cluster-38998.0	1.71333	1.64333	3.91667	0
Cluster-39174.0	9.70667	10.61	13.7467	3.47667
Cluster-39174.1	5.68667	6.53	3.84	13.8033
Cluster-39317.0	0.623333	0.283333	0.0333333	2.26333
Cluster-39352.2	5.5	3.09	6.06333	1.12
Cluster-39418.0	1.13333	0.686667	2.85	0.153333
Cluster-39472.0	0.82	0.536667	0	4.13333
Cluster-39485.0	4.00667	2.92333	0.683333	23.5467
Cluster-39501.8	54.8867	41.1633	68.9233	16.12
Cluster-39501.9	6.15667	6.27	15.18	2.62667
Cluster-39511.13	3.47333	1.00333	6.15333	0.536667
Cluster-39530.0	9.06333	6.42667	10.25	3.59333
Cluster-39571.2	4.82	7.53	4.08667	11.6133
Cluster-39616.0	11.5667	12.6	9.78	36.6967
Cluster-39743.2	0.4	0.353333	0.193333	1.13
Cluster-40023.0	6.37667	2.21333	10.6567	1.74667
Cluster-40023.1	1.73333	1.01333	3.31	0.523333
Cluster-40023.3	2.15	1.15333	5.44	0.686667
Cluster-40055.0	0.503333	0.633333	0.296667	2.05333
Cluster-40059.1	186.993	94.77	314.35	76.64
Cluster-40075.18	9.99	16.7167	7.04333	26.0233
Cluster-40102.0	8.76	10.88	8.2	19.4867
Cluster-40385.0	3.93333	2.06667	0.643333	19.0433
Cluster-40393.1	1.79	1.65333	0.51	3.42333
Cluster-40416.0	2.47333	4.03333	16.1867	0.596667
Cluster-40496.4	1.51	1.11	2.04667	0.286667
Cluster-40538.0	2.63	2.2	6.5	0.483333
Cluster-40548.0	29.6867	8.25667	46.72	3.71667
Cluster-40605.0	5.73333	4.35667	12.9	0.616667
Cluster-40799.0	2.12333	1.9	4.06	0.28
Cluster-40938.0	0.22	0.776667	0.14	1.73333
Cluster-41100.0	4.20333	2.85	5.79667	0.16
Cluster-41221.2	24.8067	24.3967	18.93	64.8067
Cluster-41241.0	0.933333	0.533333	1.33333	0.153333
Cluster-41748.0	4.22	3.11667	5.23	0.336667
Cluster-41857.1	1.43667	0.69	2.07	0
Cluster-41857.3	1.62667	0.266667	5.03667	0.413333
Cluster-41923.0	1.67333	2.88	0.77	3.96333
Cluster-41973.0	1.55	1.59	0.413333	3.13667
Cluster-42020.0	3.21	2.12	5.24333	1.02667
Cluster-42126.4	5.65667	5.09667	6.31333	1.57667
Cluster-42187.0	102.23	96.5433	109.6	45.0733
Cluster-42301.3	2.12	1.45	4.31	0.856667
Cluster-42507.0	211.393	135.95	213.38	75.68
Cluster-42525.2	2.61667	1.71333	7.63667	1.03333
Cluster-42582.0	1.25	1.29667	0.43	4.22
Cluster-42614.0	12.79	10.0933	14.47	0.24
Cluster-43070.0	1.38333	1.11333	2.39667	0.153333
Cluster-43166.0	23.2467	25.32	13.2367	60.2433
Cluster-43172.4	0.716667	0.586667	1.22	0.0833333
Cluster-43207.0	0.706667	0.99	0.383333	2.99667
Cluster-43255.0	2.49333	1.54667	3.22333	0.29
Cluster-43414.0	4.21	2.14333	4.38667	1.47
Cluster-43415.1	24.4167	18.2867	32.8033	3.15667
Cluster-43469.0	1.59333	1.75333	4.21333	0.346667
Cluster-43515.0	29.4933	24.1	38.5033	12.1167
Cluster-43531.0	2.44333	8.62667	2.21333	11.7133
Cluster-4365.12	14.0667	6.17333	21.2433	6.41
Cluster-4365.18	85.3	40.78	97.2733	27.9667
Cluster-43803.2	1.58667	2.28333	17.4967	0.72
Cluster-43803.3	6.77333	7.66333	13.6267	0.766667
Cluster-43803.6	4.76667	3.69	6.68667	0.246667
Cluster-43804.0	1.27333	0.92	1.6	0.206667
Cluster-43814.3	4.48333	2.9	10.7267	1.24
Cluster-43843.0	15.8267	17.3367	18.8733	7.21
Cluster-43849.0	14.56	11.39	19.1533	3.72667
Cluster-43855.0	3.09333	1.23333	3.86667	0.16
Cluster-43963.4	35.7367	35.3	65.4533	16.4867
Cluster-44015.1	13.6633	13.7367	18.3267	5.53
Cluster-44100.0	#N/A	#N/A	#N/A	#N/A
Cluster-44124.1	14.9033	11.4467	8.68333	30.55
Cluster-44142.8	4.11667	6.48667	1.18	13.3733
Cluster-44197.0	10.7033	9.31	17.1033	1.02667
Cluster-44213.2	39.27	36.43	69.2967	16.41
Cluster-44303.6	4.09	3.04	7.11667	1.82
Cluster-44359.0	18.0267	9.33	31.5967	6.53667
Cluster-44393.1	1.64667	2.75	0.18	8.87333
Cluster-44432.0	1.93667	1.15333	8.67333	0.686667
Cluster-44452.0	6.65	6.64333	10.06	1.12667
Cluster-44530.7	2.04	2.35	4.06	0.136667
Cluster-44571.0	16.0467	13.1933	25.2167	7.34
Cluster-44586.10	21.9167	4.07333	42.2133	5.86
Cluster-44586.2	26.8033	23.4633	29.5367	7.26667
Cluster-44660.0	6.66333	3.57	18.5067	0.216667
Cluster-44844.0	4.94333	2.03	5.96	2.22333
Cluster-44859.0	2.85	9.11333	3.87667	13.5033
Cluster-44883.1	15.0367	14.8267	18.7267	5.74667
Cluster-44900.2	7.55	7.79667	15.7133	2.23
Cluster-44913.0	41.13	34.6633	54.3133	17.94
Cluster-45178.0	12.3667	1.32667	63.57	2.37333
Cluster-45183.0	4.31	4.35667	2.60333	12.4267
Cluster-45270.0	16.0567	8.57333	60.9033	2.93333
Cluster-45317.8	2.39	1.99667	0.846667	7.00667
Cluster-45392.1	36.4267	36.8333	55.8933	13.95
Cluster-45422.6	3.95667	0.56	5.64	0.206667
Cluster-45452.0	13.2833	12.07	18.7133	2.63667
Cluster-45466.0	1.48667	0.923333	2.03	0.436667
Cluster-4550.8	1.83667	1.95	1.27333	3.94667
Cluster-4550.9	0.683333	0.52	0.02	3.42
Cluster-45525.0	1.04	0.58	2.15667	0.19
Cluster-45529.2	1.93333	1.24	2.60333	0.716667
Cluster-45556.0	6.87333	3.27667	9.22	2.32667
Cluster-45909.0	2.89667	4.42	1.32	12.5433
Cluster-46072.0	3.2	4.19	1.26333	6.12
Cluster-46123.3	4.11	2.94667	5.66333	1.26333
Cluster-46236.0	1.21	1.13333	5.43667	0.446667
Cluster-46259.0	6.99	7.49333	8.88667	1.65333
Cluster-46336.2	2.60667	2.88	2.03667	5.4
Cluster-46429.1	13.7667	11.5667	24.9333	6.69
Cluster-46579.2	5.41	3.71	6.95	2.29333
Cluster-46579.3	5.1	4.99667	7.22333	2.06333
Cluster-46741.0	7.95	7.42	11.5467	2.47333
Cluster-4692.3	2.57	2.16667	1.05333	6.04333
Cluster-47121.3	3.50667	2.66	8.04667	1.55333
Cluster-47140.1	156.107	133.467	161.067	59.9533
Cluster-47191.0	0.336667	0.683333	0.156667	1.98
Cluster-47241.0	0.703333	1.25333	0.1	1.32667
Cluster-47260.0	4.63333	2.74333	5.01333	2.13667
Cluster-47293.0	2.06333	2.75	0	16.7533
Cluster-47310.1	3.08	2.33333	4.76	1.3
Cluster-47475.4	1.53333	2.11	4.56	0.13
Cluster-47481.0	14.02	14.1133	18.9567	5.61667
Cluster-47584.3	14.1533	10.1367	34.9533	0.993333
Cluster-47599.0	6.02	6.00667	7.33667	2.07
Cluster-47695.9	33.5267	27.5533	40.7733	6.74
Cluster-47727.13	20.9867	27.13	21.2467	56.1133
Cluster-47829.0	0.47	0.84	0.343333	1.84
Cluster-47925.0	23.3433	22.16	45.4533	5.03333
Cluster-47941.2	14.99	14.9533	24.1167	2.23667
Cluster-47951.0	1.65667	0.24	10.2	0.196667
Cluster-48024.2	5.9	12.08	50.1233	1.72333
Cluster-48030.0	4.77667	4.97	10.5367	2.13667
Cluster-48046.9	0.62	0.46	0.983333	0.0766667
Cluster-48094.0	279.823	176.56	332.06	128.187
Cluster-48163.0	29.4133	23.1767	37.0033	7.03667
Cluster-48192.3	8.84667	7.52667	10.8133	4.22333
Cluster-48224.3	3.96333	1.17333	5.30667	0.813333
Cluster-48279.1	13.4333	13.0233	15.2267	2.47333
Cluster-48478.3	58.6667	42.44	72.0867	26.62
Cluster-48572.1	1.39667	0.936667	4.5	0.346667
Cluster-48577.0	4.06333	3.63667	9.22667	1.22
Cluster-48601.0	3.45	3.54667	2.68	9.72
Cluster-48603.0	5.58	6.48667	9.91667	1.69333
Cluster-48613.0	4.65333	4.76	3.98333	9.21333
Cluster-48644.1	1.38667	2.17	0.143333	3.28333
Cluster-48900.0	3.45333	2.87667	1.17	12.5967
Cluster-48924.1	11.3833	10.8233	14.0233	3.83667
Cluster-49076.10	2.25333	1.9	1.06	4.39667
Cluster-49083.2	2.78667	2.08	3.41667	0.126667
Cluster-49179.5	5.14333	7.63667	12.7367	1.89667
Cluster-49331.3	19.5167	11.9767	23.9667	3.13667
Cluster-49473.0	2.07667	3.64	1.01667	3.88333
Cluster-49578.0	3.12667	1.05333	4.57	0.416667
Cluster-49609.0	24.6	78.8967	14.93	327.733
Cluster-49632.1	57.78	53.6567	109.103	25.0867
Cluster-49727.1	0.893333	0.986667	2.43667	0.356667
Cluster-49738.0	1.34	2.74667	1.05667	5.6
Cluster-49784.1	#N/A	#N/A	#N/A	#N/A
Cluster-49830.0	14.17	13.1267	27.52	4.71
Cluster-49837.3	2.15	1.81333	1.14	4.07333
Cluster-49857.0	1.34333	1.46667	4.07	0.133333
Cluster-49987.0	131.33	101.133	172.873	57.1533
Cluster-50063.0	6.42	4.94333	8.06	1.67667
Cluster-50123.5	1.25	1.15667	2	0
Cluster-50168.0	7.18	2.9	8.97667	1.74
Cluster-50182.0	2.94	1.84333	10.22	0.183333
Cluster-50193.0	1.66667	2.23667	0.79	4.68667
Cluster-50193.2	3.28	3.02667	1.28	9.51
Cluster-50196.0	0.68	0.12	0.96	0.15
Cluster-50209.2	4.40667	3.09	6.99667	1.69667
Cluster-50258.0	22.5833	12.5767	81.2967	0.01
Cluster-50302.3	6.95667	5.50333	10.5633	1.52
Cluster-50302.5	4.78	4.42333	9.20667	1.23333
Cluster-50403.2	9.86	5.54333	2.16	38.4933
Cluster-50430.0	8.21333	4.09333	13.93	2.59667
Cluster-50476.1	57.3067	75.0967	36.9367	109.32
Cluster-50520.0	1.13333	0.696667	2.30333	0.303333
Cluster-50554.1	2.36667	1.84333	2.98333	0.573333
Cluster-50569.0	60.6267	15.2	83.19	2.63
Cluster-50795.3	40.38	15.43	72.3067	6.02
Cluster-50848.0	2.62333	2.48667	3.27667	0.353333
Cluster-50853.1	5.42667	3.88	6.4	1.00333
Cluster-50902.5	209.143	128.947	221.95	70.7733
Cluster-50905.1	1.16667	0.7	0.233333	3.91667
Cluster-51046.0	196.43	189.84	211.453	62.2433
Cluster-51107.0	1.14333	2.22667	0.0266667	7.67333
Cluster-51107.4	3.98	4.42333	0.596667	9.49667
Cluster-51166.0	29.1267	40.7267	22.9667	74.3367
Cluster-51347.3	5.64	4.44	7.41333	0.363333
Cluster-51391.2	33.7367	11.4233	39.5433	6.76
Cluster-51415.0	5.99667	4.58667	19.1	0.936667
Cluster-51562.1	3.64333	2.13	9.20333	1.53
Cluster-51774.4	1.23667	0.983333	3.28	0.313333
Cluster-51785.0	30.0567	8.56667	43.97	2.82
Cluster-51862.5	17.4633	21.0467	44.9267	6.26333
Cluster-51904.14	0.686667	0.796667	0.376667	1.32667
Cluster-51943.5	35.78	31.12	46.38	11.05
Cluster-51943.7	#N/A	#N/A	#N/A	#N/A
Cluster-51980.4	12.5433	5.25	13.0267	0.313333
Cluster-52105.0	7.51	4.80333	10.5733	0.323333
Cluster-52160.0	15.7467	13.11	16.3967	7.28667
Cluster-52270.0	0.516667	0.416667	0.773333	0.216667
Cluster-52367.0	7.24333	9.40667	141.983	0.99
Cluster-52400.6	2.71333	3.48333	0.363333	13.3767
Cluster-52458.0	6.37	3.71	7.83667	1.65333
Cluster-52537.2	1.21333	1.57	16.5933	0
Cluster-52559.18	60.2333	63.43	75.7167	3.73
Cluster-52581.0	3.18667	2.47333	5.91667	0.976667
Cluster-52703.2	11.12	9.79	14.1233	2.31667
Cluster-52800.2	0.916667	0.696667	1.61	0.2
Cluster-52825.4	21.6067	32.6367	16.4	101.173
Cluster-52826.0	1.23667	0.966667	1.57	0.19
Cluster-52844.0	2.17333	0.53	4.59	0.32
Cluster-52844.1	9.89333	9.70667	31.5833	2.79667
Cluster-53036.1	0.583333	0.363333	0	3.66667
Cluster-53068.3	189.833	157.2	238.513	55.7433
Cluster-53186.0	2.02667	1.41667	2.76667	0.176667
Cluster-53186.1	1.23333	1.88667	0.88	8.46667
Cluster-53242.6	256.883	258.47	535.073	106.837
Cluster-53250.1	1.15667	0.956667	0	5.25
Cluster-53275.3	391.86	390.253	198.6	759.947
Cluster-53349.1	9.41333	6.21	12.37	3.54333
Cluster-53572.1	332.053	345.667	278.497	701.17
Cluster-53623.4	12.01	8.04	68.0233	2.86333
Cluster-53659.0	7.34667	7.35667	11.53	3.05333
Cluster-53807.7	3.59	4.81333	8.90667	0.876667
Cluster-53874.3	50.1133	57.32	61.36	4.13333
Cluster-53949.0	24.3367	23.5033	40.4567	3.74
Cluster-54071.3	0.776667	1.78	0.613333	3.23333
Cluster-54091.1	3.62667	3.59667	2.45667	9.93
Cluster-54138.1	10.6267	9.47667	7.49	25.39
Cluster-54209.1	1.05667	0.95	6.27	0
Cluster-54228.0	2.11333	1.85333	1.40333	5.09333
Cluster-54295.2	1.95333	1.51333	0.61	4.60333
Cluster-54329.0	2.42333	2.46333	6.02	1.14667
Cluster-54392.1	#N/A	#N/A	#N/A	#N/A
Cluster-54408.0	0.92	1.09667	0.506667	2.06667
Cluster-54443.1	45.02	43.67	58.7233	18.6367
Cluster-54467.0	2.06667	0.806667	3.00333	0.196667
Cluster-54514.6	12.9133	9.90667	18.6267	3.94
Cluster-54611.1	1.01667	0.15	1.96333	0
Cluster-54767.0	5.09667	4.82	3.83	10.7733
Cluster-54815.2	0.786667	0.533333	1.87	0.34
Cluster-54823.4	#N/A	#N/A	#N/A	#N/A
Cluster-54856.8	10.5567	20.1467	204.327	1.13
Cluster-54857.1	10.8367	8.23	10.99	2.32333
Cluster-55004.4	12.9367	9.46667	17.6867	3.98667
Cluster-55124.0	0.803333	0.606667	0.123333	1.54667
Cluster-55163.3	36.31	25.7467	62.0567	16.79
Cluster-55272.0	58.8067	65.7633	33.4633	113.057
Cluster-55317.4	9.58	11.7467	14.2267	0.176667
Cluster-55341.2	2.30667	1.73333	5.32	0.166667
Cluster-55353.0	1.84	1.26	3.27333	0.57
Cluster-55392.1	15.34	14.1633	10.82	32.1933
Cluster-55468.4	19.12	18.11	7.52	60.7933
Cluster-55640.4	4.47333	7.21	4.10333	12.4433
Cluster-55691.3	6.00667	4.66667	6.52	0.78
Cluster-55707.1	11.6033	19.5067	9.33333	34.69
Cluster-55783.2	6.92	7.96667	6.15	13.4067
Cluster-55836.6	684.933	486.503	284.8	3155.45
Cluster-55935.0	10.6433	56.0567	431.573	27.5033
Cluster-55943.0	24.62	23.35	30.9733	11.2367
Cluster-55960.1	6.18	5.26667	3.21	16.7333
Cluster-55968.1	18.17	15.1767	19.4033	7.60333
Cluster-56151.0	23.05	20.36	8.11	98.24
Cluster-56168.1	0.173333	0.486667	0.156667	1.96
Cluster-56174.10	15.6567	16.7833	32.1967	5.64
Cluster-56174.5	30.55	20.5667	58.1033	13.5633
Cluster-56203.1	5.82667	5.66667	18.0033	2.38667
Cluster-56277.0	1.00333	0.726667	0.226667	3.21333
Cluster-56324.4	9.27	3.58333	12.3	3.73667
Cluster-56367.0	4.99667	1.82333	15.4267	0.103333
Cluster-56379.1	4.64667	3.66	5.57667	0.983333
Cluster-56379.2	5.76333	4.37667	9.50333	1.41333
Cluster-56407.1	4.02667	11.5933	4.67333	23.6433
Cluster-56520.3	11.08	7.80333	11.23	4.03333
Cluster-56594.0	2.52	2.75	0.15	11.8367
Cluster-56595.0	2.15333	1.25667	2.52667	0.196667
Cluster-56595.9	13.63	10.3267	15.73	4.06333
Cluster-56638.2	3.71	2.59667	1.87667	9.7
Cluster-56712.2	#N/A	#N/A	#N/A	#N/A
Cluster-56713.0	69.1433	73.68	34.5133	183.833
Cluster-56780.1	13.49	14.02	7.84667	27.7133
Cluster-56878.2	3.05667	3.12667	2.1	6.22
Cluster-56895.3	21.5133	14.5867	27.56	8.48
Cluster-56895.5	50.1767	40.1533	61.78	16.7867
Cluster-56907.4	60.2333	64.8167	77.4067	16.8467
Cluster-56919.0	6.18	6.59	20.03	2.65
Cluster-56956.0	0.5	0.623333	0	2.42667
Cluster-56965.4	3.82667	2.98	6.88667	1.43
Cluster-56999.1	0.723333	2	7.27667	0.0333333
Cluster-57034.0	3.99333	4.74333	2.43667	12.17
Cluster-57068.1	12.45	13.4833	10.0367	31.5133
Cluster-57076.10	6.70667	9.92667	2.8	16.9967
Cluster-57081.2	9.49333	9.87667	0.596667	46.27
Cluster-57135.0	0.276667	0.346667	0.193333	1.21
Cluster-57193.18	0.85	0.343333	0	3.02667
Cluster-57208.0	1.19	1.27667	2.32	0.476667
Cluster-57225.0	3.54667	1.86667	7.40667	0.91
Cluster-57225.3	1.96	1.84667	9.13333	0.11
Cluster-57225.5	2.30667	1.92333	5.15667	0.103333
Cluster-57341.1	0.53	11.6633	0.46	62.1867
Cluster-57349.2	11.1333	7.35333	37.9	3.44667
Cluster-57349.3	1.16667	0.483333	3.64	0.176667
Cluster-57349.5	20.24	16.9433	78.5833	7.19333
Cluster-57357.0	27.4833	17.92	28.8367	3.58333
Cluster-57381.6	7.25	9	12.4	1.87667
Cluster-57416.1	24.8233	25.2133	18.9733	51.94
Cluster-57509.5	1.28	3.35333	0.0966667	19.0467
Cluster-57516.3	1.15333	1.15667	0.716667	3.06667
Cluster-57526.3	0.253333	0.613333	0	1.58333
Cluster-57596.5	7.71333	5.92	13.8333	2.63
Cluster-57596.6	1.64667	1.23333	3.09333	0.456667
Cluster-57603.0	4.82333	4.36	6.85	1.36333
Cluster-57628.0	17.21	9.30667	31.4033	1.39333
Cluster-57684.2	4.12	3.91	5.25	1.19
Cluster-57756.0	0.42	0.986667	0.503333	1.95667
Cluster-57758.0	19.96	19.24	24.6867	3.57667
Cluster-57844.0	1.92667	0.97	3.53667	0.0833333
Cluster-57895.1	61.51	62.1767	23.2967	131.82
Cluster-57925.0	4.57333	3.98333	7.10667	0.113333
Cluster-57943.3	6.71667	4.12	7.80667	2.76667
Cluster-57956.7	11.61	9.35333	3.60667	39.87
Cluster-57969.0	12.2567	11.77	14.0033	4.77333
Cluster-5797.2	0.35	2.70333	0	10.7067
Cluster-58054.1	4.28	3.79	5.21333	0.513333
Cluster-58060.3	7.06333	6.84333	10.18	0.946667
Cluster-58123.1	13.9167	12.73	34.0133	3.22
Cluster-58136.3	60.5767	60.42	87.8333	21.8067
Cluster-58344.2	6.62	5.99667	9.10667	2.46667
Cluster-58376.0	3.49667	3.18333	21.9467	0.44
Cluster-58376.1	4.16333	1.17	14.63	1.51333
Cluster-58411.0	1.53667	0.493333	3.12333	0.226667
Cluster-58415.7	0.71	0.62	0.95	0.173333
Cluster-58478.0	14.7	24.4267	11.91	29.53
Cluster-58543.12	4.86667	3.45667	5.81333	1.89
Cluster-58543.2	7.66	7.80667	12.7067	3.42667
Cluster-58586.2	40.4833	80.8733	38.0267	115.563
Cluster-58714.1	0.363333	0.243333	0	1.86
Cluster-58734.0	2.21333	3.19333	0.953333	6.84
Cluster-58770.0	19.9133	18.3867	26.9867	4.9
Cluster-58787.0	1.11	0.393333	5.35	0.0766667
Cluster-58859.4	0.323333	0.49	0	4.43667
Cluster-58900.0	46.0267	31.8533	80.0067	0.766667
Cluster-58900.1	64.8033	29.1867	120.207	3.9
Cluster-59043.0	1.94667	3.00667	0.69	4.52333
Cluster-59117.1	1.64333	1.29667	4.06	0.69
Cluster-59166.0	66.28	98.2667	39.8733	194.313
Cluster-59186.3	1.68333	1.94333	4.40667	0.746667
Cluster-59288.8	7.85667	12.0533	5.32	18.9067
Cluster-59400.0	68.8433	30.4767	100.063	8.2
Cluster-59433.2	1.56	0.966667	2.18667	0.43
Cluster-59471.0	17.8733	11.27	29.9333	8.14333
Cluster-59587.6	1.94333	1.51	3.52	0.453333
Cluster-59616.0	49.8733	46.9667	59.7933	19.9
Cluster-59634.0	39.8167	22.8233	38.5033	13.4367
Cluster-59634.4	50.5	37.26	57.66	20.84
Cluster-59725.0	74.2267	97.25	5.29	186.637
Cluster-59725.3	4.38333	2.66333	0.343333	8.62667
Cluster-59760.0	37.2267	15.7	50.5733	0.92
Cluster-59779.0	7.25333	5.58333	14.7567	3.31
Cluster-59779.10	15.2467	16.4433	20.4167	5.94667
Cluster-59793.5	0.53	1.12	5.31	1.20333
Cluster-59803.4	7.78667	6.28	11.3633	0
Cluster-59847.0	2.25	4.6	1.58	7.94333
Cluster-59913.3	0.563333	0.373333	1.19	0.246667
Cluster-59973.6	14.5933	12.59	4.45333	33.4233
Cluster-60049.0	123.793	142.857	160.607	15.7267
Cluster-60053.2	1.70333	1.23333	5.11333	0
Cluster-60123.6	0.413333	0.2	0	1.37333
Cluster-60180.2	1.76667	2.23	7.40667	0.67
Cluster-60274.1	#N/A	#N/A	#N/A	#N/A
Cluster-60277.1	2.46333	2.22667	5.12	0
Cluster-603.4	0.123333	2.00667	0	5.55333
Cluster-60317.13	5.71667	5.36333	0.753333	29.6933
Cluster-60317.2	7.75	11.6567	4.94	18.2167
Cluster-60360.3	154.263	122.787	158.92	52.71
Cluster-60361.1	35.4167	28.1067	61.54	9.66667
Cluster-60420.0	44.95	44.3867	61.45	14.63
Cluster-60420.1	55.2233	40.7267	67.55	14.03
Cluster-60461.8	4.85	3.36667	5.73	0.503333
Cluster-60464.13	6.74	3.19	7.89	2.69
Cluster-60494.6	59.3667	18.07	67.45	13.82
Cluster-60516.7	0.79	0.15	0.96	0.0233333
Cluster-60624.0	8.20333	7.89	6.16333	15.6467
Cluster-60695.3	2.15667	1.79	6.66333	0.74
Cluster-60739.0	7.00333	6.15	16.4667	2.39667
Cluster-60906.2	10.3867	11.58	8.50333	26.5633
Cluster-60951.0	51.0467	39.95	75.5167	15.3233
Cluster-60995.0	577.02	331.337	1385.01	113.46
Cluster-61135.3	5.73	4.91	8.08333	1.29
Cluster-61184.7	801.353	778.133	1011.38	34.1067
Cluster-61184.9	134.777	137.317	297.5	0
Cluster-61240.0	15.6067	12.9733	23.6033	6.97667
Cluster-61285.1	2.06333	1.39	2.77333	0.493333
Cluster-61320.1	0.603333	0.653333	0.0466667	2.01333
Cluster-61395.2	0.47	0.453333	1.33667	0
Cluster-61415.0	15.5267	0.273333	24.9233	0.323333
Cluster-61415.5	10.3233	8.40667	17.9133	0
Cluster-61415.6	8.91667	4.65667	11.7433	0
Cluster-61419.2	9.91333	13.0533	6.30333	39.3133
Cluster-61419.6	8.53667	11.41	3.83333	25.4467
Cluster-61437.0	3.18	3.49667	5.23667	0.856667
Cluster-61456.8	11.71	9.00333	20.14	5.40667
Cluster-61518.1	5.48	3.70333	2.64333	17.5467
Cluster-61551.0	18.0867	20.03	21.5933	8.28667
Cluster-61575.2	8.66	7.58667	9.50333	4.06667
Cluster-61651.2	7.66667	2.46333	9.81333	0.546667
Cluster-61723.8	19.5033	25.3067	13.9	59.02
Cluster-61861.3	3.43667	3.88	2.17333	7.66667
Cluster-61878.0	1.63667	1.16667	0.516667	7.05333
Cluster-61892.5	1.94333	3.18	0.32	8.41667
Cluster-62028.0	3.85	3.44667	8.05	1.01333
Cluster-62055.0	4.44667	3.84333	2.31333	8.66
Cluster-62062.2	#N/A	#N/A	#N/A	#N/A
Cluster-62063.1	2.99667	3.30333	2.46667	9.87
Cluster-62093.4	3.12333	2.83	1.93667	5.83667
Cluster-62143.3	#N/A	#N/A	#N/A	#N/A
Cluster-62156.1	18.03	13.8033	8.38	49.2333
Cluster-62157.0	17.69	12.5167	25.1767	4.28333
Cluster-62173.0	10.8833	1.46333	11.8167	0.153333
Cluster-62219.0	21.1167	8.91333	22.72	2.63333
Cluster-62219.2	42.31	40.0067	50.14	12.4033
Cluster-62253.0	51.8433	66.8633	24.7167	289.18
Cluster-62276.3	10.3833	9.31667	7.01667	20.0433
Cluster-62301.0	1.44333	0.89	3.69	0.55
Cluster-62413.16	27.3833	14.7467	36.43	6.09667
Cluster-62476.2	0.283333	1.77667	0.203333	9.23
Cluster-62476.3	1.72333	2.24333	0.913333	6.71
Cluster-62586.0	3.04667	1.93667	1.52333	8.94333
Cluster-62656.2	23.1	11.33	24.4733	7.41
Cluster-62666.0	0.89	0.796667	1.98	0.123333
Cluster-62676.2	7.01333	5.01667	11.46	2.83
Cluster-62800.0	#N/A	#N/A	#N/A	#N/A
Cluster-62845.4	39.2433	22.5033	43.6367	2.18333
Cluster-62869.15	57.0633	11.94	76.4	7.7
Cluster-62875.1	14.6033	4.09667	20.4133	4.74333
Cluster-62967.0	1.91	3.78667	28.6567	5.02333
Cluster-62972.6	29.7767	31.26	33.7533	12.6033
Cluster-62978.1	1.00333	0.95	0.293333	2.71667
Cluster-63078.0	8.27333	8.09333	1.89	29.8033
Cluster-63078.6	0.993333	11.5767	0	17.1733
Cluster-63139.0	0.69	0.816667	0.443333	1.95
Cluster-63156.0	3.46333	3.11	0.633333	8.52667
Cluster-63180.0	13.8933	10.4533	3.74667	61.49
Cluster-63180.1	9.71333	6.63333	3.46	35.41
Cluster-63254.32	4.91667	6.71	9.78667	0.433333
Cluster-63273.3	19.8867	18.0567	31.2233	6.77
Cluster-63409.0	4.08	4.7	3.38667	7.63333
Cluster-63411.2	13.2233	10.4967	15.0367	4.79333
Cluster-63452.0	2.83667	2.60333	3.67667	0.68
Cluster-63466.0	4.95667	3.08667	5.03667	0.153333
Cluster-63466.1	7.95333	3.31333	9.30667	0.64
Cluster-63473.0	7.12333	5.47667	18.5633	2.30667
Cluster-63643.1	161.687	118.493	187.077	57.1133
Cluster-63654.0	2.42667	2.59667	0.683333	4.58667
Cluster-63674.9	14.3333	8.87333	5.53333	60.5133
Cluster-63747.0	10.0167	11.2133	4.94667	27.19
Cluster-63773.0	5.72	9.22333	5.44	13.4467
Cluster-63773.1	5.84333	8.63667	5.44333	13.2367
Cluster-63806.5	0.523333	0	1.13333	0
Cluster-63916.3	6.08333	6.94667	5.61667	12.6933
Cluster-63977.2	3.62	4.29667	5.96333	1.55667
Cluster-63987.3	3.66667	0.463333	7.75	0.09
Cluster-64008.9	17.9367	19.9033	12.9833	42.0833
Cluster-64011.7	17.93	18.66	11.4867	41.9233
Cluster-64027.1	4.68	4.56667	7.75	1.43333
Cluster-64054.6	0.81	0.566667	1.33667	0.203333
Cluster-64165.6	0.74	0.55	0.1	2.09667
Cluster-64226.0	3.39667	3.14	5.37333	0.76
Cluster-64247.0	4.21667	4.73333	11.1633	0.416667
Cluster-64247.3	105.33	125.927	162.787	47.0967
Cluster-64259.4	9.58333	7.55333	11.9567	0.796667
Cluster-64265.0	2.66667	2.28333	5.77667	1.1
Cluster-64281.5	12.4967	6.47	12.6167	0.496667
Cluster-6452.9	0.82	0.586667	2.19667	0.0366667
Cluster-64608.1	7.73667	4.95	12.1033	0
Cluster-64608.3	6.62667	2.58667	14.4567	2.67667
Cluster-64608.5	111.49	59.33	311.92	10.06
Cluster-64609.1	#N/A	#N/A	#N/A	#N/A
Cluster-64628.1	470.507	263.29	517.373	146.283
Cluster-64667.3	6.02	4.93	16.8433	0.49
Cluster-64728.10	4.32333	3.23667	5.94333	1.41333
Cluster-64749.0	2.33	1.88	1.37667	5.31
Cluster-64822.0	15.3233	11.8633	17.6833	0.626667
Cluster-64839.0	1.06333	0.85	0.436667	2.57667
Cluster-64888.1	20.5933	68.8333	18.8333	117.27
Cluster-64888.14	384.577	1144.83	170.29	1857.38
Cluster-64888.3	897.123	2029.98	331.987	1859.56
Cluster-64888.5	65.1933	226.13	48.3767	301.523
Cluster-64888.6	130.15	240.54	62.45	452.69
Cluster-64896.1	4.64667	5.06667	7.96333	1.66
Cluster-64898.0	12.4467	9.41333	12.8333	4.78
Cluster-65049.3	4.42	3.82667	2.02333	12.3333
Cluster-65175.0	2.42	2.62667	4.8	0.573333
Cluster-65286.3	1.83	2.27333	14.0567	0.66
Cluster-65294.2	10.6533	0	39.16	3.24
Cluster-65353.1	156.607	88.7467	440.86	62.8133
Cluster-65353.2	41.4333	41.1167	63.81	0.286667
Cluster-65372.1	25.4367	28.5933	20.4433	51.55
Cluster-65372.2	20.2733	22.3533	16.84	43.21
Cluster-65372.5	1.46	2.12333	0.66	4.10667
Cluster-65388.0	28.4267	23.0633	14.6967	85.2
Cluster-65406.0	168.583	161.167	322.947	77.22
Cluster-65589.0	1.61	1.35333	2.47333	0.636667
Cluster-65617.2	3.61333	1.73	6.68	0.00666667
Cluster-65638.0	4.97667	2.46333	6.88	1.53667
Cluster-65661.3	12.1233	9.65333	22.0567	5.29
Cluster-65661.7	14.28	7.51	23.3833	0.983333
Cluster-65684.0	1.94	0.63	4.05667	0.693333
Cluster-65684.2	1.08333	1.33333	3.14	0.113333
Cluster-65694.0	1.63667	1.36	5.28	0.586667
Cluster-65823.1	14.7	13.4033	18.8133	6.70333
Cluster-65873.1	1.11	2.68333	0.8	4.39667
Cluster-65873.8	1.98	3.67333	0.82	5.68333
Cluster-65922.1	4.33667	3.97	5.66667	1.89667
Cluster-65924.2	22.26	23.1233	12.28	55.8867
Cluster-65951.1	3.34333	2.37667	6.85667	1.41333
Cluster-65976.1	1.12667	1.23	0.833333	2.68
Cluster-65996.1	4.23667	3.00333	6.94333	0.606667
Cluster-65998.1	2.47667	2.64333	1.85667	7.00667
Cluster-66025.0	5.38	4.44333	13.1767	1.21333
Cluster-66033.3	8.17333	5.1	8.95667	0.0533333
Cluster-66038.7	18.6633	10.8567	51.6567	4.97
Cluster-66062.0	2.62667	1.15	7.11333	0.263333
Cluster-66116.1	15.0767	12.8133	2.67667	39.1467
Cluster-66235.7	0.24	0.206667	0.07	0.88
Cluster-66302.1	3.56667	3.52667	2.41	9.28333
Cluster-66426.10	33.6367	17.4033	32.2133	6.89333
Cluster-66426.9	4.57333	4.41	6.92333	0.793333
Cluster-66448.11	1.74	0.536667	4.32667	0
Cluster-66461.1	17.6333	19.23	27.7767	5.31333
Cluster-66491.3	5.70333	3.73	7.72667	2.58667
Cluster-66575.0	117.573	76.0867	277.227	29.61
Cluster-66575.1	14.81	7.25	64.9967	2.38333
Cluster-66596.4	1.45	1.53	2.12667	0.666667
Cluster-66616.5	1.22667	1.08333	0.543333	2.56333
Cluster-66684.2	1.64	1.50667	2.82	0.766667
Cluster-66743.1	8.45667	6.28	19.9067	0.273333
Cluster-66802.3	3.86667	0.993333	5.05667	0.106667
Cluster-66810.0	10.44	8.65333	10.8	4.46333
Cluster-66814.3	1.94333	1.1	0.353333	5.75333
Cluster-66867.0	1.49333	1.64333	4.09	0.64
Cluster-66882.4	6.06667	6.99333	4.3	20.7333
Cluster-66890.0	25.7833	20.98	77.8067	5.75333
Cluster-66890.6	74.3367	80.48	132.753	15.8867
Cluster-66917.5	3.39333	3.44333	0.933333	10.8167
Cluster-66941.1	16.3667	16.4567	23.2033	7.34
Cluster-66977.3	2.77667	3.48	1.96667	5.87333
Cluster-66981.1	16.12	4.89667	22.8167	0.0466667
Cluster-66986.9	0.236667	0.146667	0.566667	0.0933333
Cluster-67021.5	0.463333	0.18	1.08333	0.0933333
Cluster-67052.4	1.53333	1.54	0.723333	5.81333
Cluster-67085.0	850.923	481.72	996.75	329.87
Cluster-67097.0	9.12	7.85333	15.7933	1.89333
Cluster-67107.0	4.93	2.69	6.71667	0.983333
Cluster-67156.9	123.297	247.2	103.977	571.067
Cluster-67193.0	#N/A	#N/A	#N/A	#N/A
Cluster-67194.2	4.46333	5.36667	9.20667	0.48
Cluster-67337.0	38.7367	27.78	57.2933	3.22333
Cluster-67337.2	13.28	8.04333	17.8167	1.33333
Cluster-67409.1	3.41	1.78667	5.56	1.19667
Cluster-67432.0	38.53	25.03	46.4033	0.656667
Cluster-67525.0	4.41333	4.76	0.453333	8.45
Cluster-67553.5	25.1367	18.3367	30.2067	8.27667
Cluster-67624.0	9.77667	9.59	13.1267	2.09333
Cluster-67642.2	4.44	3.05	5.28	0.146667
Cluster-67695.3	38.6067	28.8567	48.46	17.15
Cluster-67695.9	78.1133	45.6867	81.1033	34.2067
Cluster-67712.2	0.41	0.413333	1.63	0.11
Cluster-67712.5	0.326667	0.173333	0.506667	0.00666667
Cluster-67762.0	3.24333	2.72667	4.84	0.773333
Cluster-67788.1	1.02667	1.57	5.13667	0.0833333
Cluster-67827.1	102.287	74.85	120.377	47.09
Cluster-67844.11	12.66	13.4167	17.95	3.76667
Cluster-67846.3	11.6333	17.1	10.32	26.7567
Cluster-67846.5	23.27	36.1333	20.27	45.38
Cluster-67914.2	19.1467	4.17	65.1833	0
Cluster-67914.5	14.2067	5.85	47.55	4.59667
Cluster-67914.7	12.8933	3.1	39.0033	0.643333
Cluster-68001.6	7.95667	14.4967	45.5033	1.61667
Cluster-68025.1	#N/A	#N/A	#N/A	#N/A
Cluster-68053.3	1.57	2.92333	0.933333	7.78333
Cluster-68089.1	41.57	41.7033	51.1833	19.2233
Cluster-68156.0	1.68	1.45667	4.40667	0.703333
Cluster-68156.1	3.55667	4.02	7.38333	0.57
Cluster-68170.2	20.2333	17.16	20.24	9.29667
Cluster-68219.0	17.2533	30.09	6.77667	47.56
Cluster-68365.0	84.7733	65.88	126.5	10.87
Cluster-68443.0	0.603333	0.43	1.91667	0.0433333
Cluster-68464.0	0.746667	1.20667	0.216667	1.69667
Cluster-68563.2	4.41667	5.28667	1.31	13.74
Cluster-68606.4	140.133	92.98	181.54	7.58333
Cluster-68606.7	53.13	35.62	84.23	6.06
Cluster-68616.0	4.58667	5.01	3.05	9.32667
Cluster-68641.2	18.4667	15.3467	19.2533	5.54333
Cluster-68679.5	0.906667	1.13667	0.06	2.98667
Cluster-68706.3	60.4433	83.4433	54.1233	118.33
Cluster-68714.0	1.94	1.71667	0	5.47
Cluster-68732.6	0.796667	0.97	0.49	2.43
Cluster-68742.0	0.643333	0.92	0.04	4.04333
Cluster-68854.22	12.98	14.26	20.9067	5.57
Cluster-68865.0	0.283333	0.326667	0.08	1.26
Cluster-68951.0	3.25	1.84667	6.7	0.973333
Cluster-69003.12	1.25333	2.07667	1.17333	3.26333
Cluster-69033.1	2.47333	3.36667	2.44	6.51333
Cluster-69042.5	6.99333	6.08667	9.35667	0.753333
Cluster-69092.7	0.833333	0.583333	1.63667	0.0933333
Cluster-69133.0	0.806667	1.35333	0.506667	3.13
Cluster-69204.2	12.1533	8.04	11.6133	3.92333
Cluster-69230.0	2.25333	1.09667	3.88	0.0366667
Cluster-69230.1	11.7	7.19333	29.9267	0.216667
Cluster-69377.4	8.82	7.34333	11.8433	0.99
Cluster-69398.0	8.62333	6.49667	9.29667	0.423333
Cluster-69448.1	8.23667	5	25.15	3.78333
Cluster-69457.0	30.29	39.2567	28.4933	57.1667
Cluster-69457.1	34.1267	52.11	28.06	71.5767
Cluster-69459.4	4.29333	3.66333	2.34	14.88
Cluster-69482.4	32.8933	27.37	35.36	14.2767
Cluster-69486.0	0.453333	0.363333	0.06	1.17333
Cluster-69743.6	1.34	0.923333	2.45	0.0666667
Cluster-69757.0	0.266667	1.97333	0.32	3.76667
Cluster-69807.10	1.57333	1.51667	2.48667	0.643333
Cluster-69809.1	6.75333	7.14	7.84	1.35333
Cluster-69812.2	15.0033	11.6467	26.16	6.93
Cluster-69892.3	3.16333	1.47333	6.27333	0.133333
Cluster-69906.0	14.07	11.2333	17.54	0.27
Cluster-69906.3	3.53667	4.47667	11.7333	0.476667
Cluster-69951.1	4.36	3.83667	7.99667	0.593333
Cluster-69969.1	8.27	1.87667	11.71	3.28
Cluster-70011.8	8.56	2.41667	11.36	2.46667
Cluster-70136.2	0.576667	0.593333	1.44333	0.113333
Cluster-70153.3	29.7	25.35	34.4633	0.143333
Cluster-8954.0	47.6367	44.8133	93.59	16.17
Cluster-8954.3	96.21	86.25	159.01	26.8067
Cluster-9468.3	18.7933	14.69	9.64333	67.7833
Cluster-10697.1	#N/A	#N/A	#N/A	#N/A
Cluster-10900.1	#N/A	#N/A	#N/A	#N/A
Cluster-11343.6	#N/A	#N/A	#N/A	#N/A
Cluster-11390.26	3.71333	2.45667	2.3	5.55667
Cluster-11536.1	3.48667	0.236667	0.45	6.17
Cluster-11536.2	1.10667	0.693333	0.673333	1.8
Cluster-11627.6	0.966667	0.346667	0.366667	1.78
Cluster-11981.1	#N/A	#N/A	#N/A	#N/A
Cluster-12080.12	30.64	34.3733	31.64	18.2233
Cluster-1271.10	#N/A	#N/A	#N/A	#N/A
Cluster-1271.9	37.28	25.1233	23.7233	65.4967
Cluster-12710.4	16.76	29.34	23.13	8.27333
Cluster-12998.11	1.43	0.616667	0.906667	2.4
Cluster-13011.21	#N/A	#N/A	#N/A	#N/A
Cluster-13011.50	5.51667	0.886667	2.42	13.7033
Cluster-13155.7	29.8667	58.29	50.6167	14.7867
Cluster-13198.4	957.31	1393.99	1331.98	548.797
Cluster-13309.1	#N/A	#N/A	#N/A	#N/A
Cluster-13487.2	#N/A	#N/A	#N/A	#N/A
Cluster-13560.20	#N/A	#N/A	#N/A	#N/A
Cluster-13560.26	16.2	10.36	14.62	23.3667
Cluster-13560.36	31.3633	15.32	27.21	44.3633
Cluster-14223.2	#N/A	#N/A	#N/A	#N/A
Cluster-14246.1	#N/A	#N/A	#N/A	#N/A
Cluster-14364.2	#N/A	#N/A	#N/A	#N/A
Cluster-14600.12	10.6367	5.71	12.0533	17.8567
Cluster-14600.8	29.4267	38.7533	37.9833	16.4367
Cluster-14602.10	#N/A	#N/A	#N/A	#N/A
Cluster-15067.3	42.5767	16.52	31.35	78.6233
Cluster-15181.5	#N/A	#N/A	#N/A	#N/A
Cluster-15417.6	#N/A	#N/A	#N/A	#N/A
Cluster-16000.0	0.45	0.243333	0.213333	0.713333
Cluster-16013.2	#N/A	#N/A	#N/A	#N/A
Cluster-16651.3	0.58	0.0533333	0.283333	1.03667
Cluster-16972.9	5.18333	7.05333	5.67333	3.59667
Cluster-17352.5	#N/A	#N/A	#N/A	#N/A
Cluster-17690.0	37.6867	45.5467	44.0767	15.31
Cluster-17872.1	#N/A	#N/A	#N/A	#N/A
Cluster-18076.5	#N/A	#N/A	#N/A	#N/A
Cluster-18243.1	#N/A	#N/A	#N/A	#N/A
Cluster-18452.1	#N/A	#N/A	#N/A	#N/A
Cluster-18558.8	24.57	29.44	31.8533	14.0533
Cluster-18558.9	#N/A	#N/A	#N/A	#N/A
Cluster-18683.2	4.28	1.76333	1.53333	6.99333
Cluster-18772.1	12.15	5.08	13.4033	24.3933
Cluster-18840.2	#N/A	#N/A	#N/A	#N/A
Cluster-18889.11	2.65667	1.67	1.31667	6.08
Cluster-19023.3	#N/A	#N/A	#N/A	#N/A
Cluster-19651.0	1.25667	0.373333	0.34	3.71333
Cluster-19719.1	2.20333	1.23667	0.903333	3.11
Cluster-19863.15	#N/A	#N/A	#N/A	#N/A
Cluster-19898.3	#N/A	#N/A	#N/A	#N/A
Cluster-19987.4	88.2533	105.607	122.203	56.8733
Cluster-19998.4	10.1533	3.56	4.07667	14.5467
Cluster-20105.0	#N/A	#N/A	#N/A	#N/A
Cluster-20132.0	21.27	19.2967	16.0333	34.1033
Cluster-20188.16	#N/A	#N/A	#N/A	#N/A
Cluster-20271.0	10.0933	10.61	7.35	16.0467
Cluster-20479.1	#N/A	#N/A	#N/A	#N/A
Cluster-20732.1	4.18	1.37333	1.29667	6.92
Cluster-21129.0	8.89333	9.98	9.57	5.02333
Cluster-21224.1	#N/A	#N/A	#N/A	#N/A
Cluster-21250.0	#N/A	#N/A	#N/A	#N/A
Cluster-2147.4	#N/A	#N/A	#N/A	#N/A
Cluster-21486.1	#N/A	#N/A	#N/A	#N/A
Cluster-21497.7	3.78	1.18	1.28	6.79667
Cluster-21497.8	3.50333	1.14667	1.30333	6.39
Cluster-21569.23	10.04	5.54	8.28	15.56
Cluster-21569.3	10.91	5.64	7.65333	24.6267
Cluster-21617.13	2.13333	1.73	0.306667	5.87333
Cluster-21669.1	23.3333	11.7467	18.5233	38.3933
Cluster-21670.3	6.68333	4.87333	6.38667	11.5667
Cluster-21800.0	122.1	224.413	177.627	61.2333
Cluster-21843.0	2.27	0.213333	0.193333	3.64667
Cluster-21907.2	7.97667	5.01667	6.80667	12.2
Cluster-22006.0	4.31333	3.01333	2.17333	6.68667
Cluster-22058.0	#N/A	#N/A	#N/A	#N/A
Cluster-22121.6	#N/A	#N/A	#N/A	#N/A
Cluster-22273.0	1.17333	1.26667	0.813333	1.89667
Cluster-22295.0	#N/A	#N/A	#N/A	#N/A
Cluster-22495.0	16.46	9.23333	5.42333	29.3633
Cluster-22587.16	15.5833	20.28	19.45	8.26333
Cluster-22587.3	11.9367	16.89	14.1433	7.81667
Cluster-22615.0	#N/A	#N/A	#N/A	#N/A
Cluster-22661.1	93.3367	101.773	105.987	62.3367
Cluster-22661.18	27.0633	34.9667	25.2433	12.97
Cluster-22747.0	#N/A	#N/A	#N/A	#N/A
Cluster-22755.1	2.95667	1.25333	1.54667	5.18333
Cluster-22763.9	2.18333	0.0733333	0.116667	3.49
Cluster-22774.0	#N/A	#N/A	#N/A	#N/A
Cluster-22866.11	55.12	75.32	54.5833	31.1233
Cluster-22928.16	#N/A	#N/A	#N/A	#N/A
Cluster-22930.14	8.67	4.93333	7.45	15.7033
Cluster-22938.0	#N/A	#N/A	#N/A	#N/A
Cluster-22938.18	#N/A	#N/A	#N/A	#N/A
Cluster-23190.2	1.07667	0.833333	1.2	1.92667
Cluster-23332.0	#N/A	#N/A	#N/A	#N/A
Cluster-23385.3	34.7133	51.4567	38.9433	17.0833
Cluster-23633.0	17.9067	32.4967	25.4167	10.3067
Cluster-23793.2	63.4467	39.9367	40.3033	83.0533
Cluster-23895.0	1.89	0.28	1.09	2.74667
Cluster-24172.0	10.8967	9.37667	8.66667	16.5133
Cluster-24401.0	0.66	0.06	0.416667	1.12667
Cluster-24486.8	10.75	4.38667	5.50333	15.6467
Cluster-24635.0	#N/A	#N/A	#N/A	#N/A
Cluster-24663.6	7.51333	5.26667	7.28	12.1567
Cluster-24853.1	10.0867	6.82333	13.1933	17.9867
Cluster-25145.0	#N/A	#N/A	#N/A	#N/A
Cluster-25203.1	6.40667	3.35333	4.78	11.8367
Cluster-25261.6	43.52	43.63	44.1933	23.5633
Cluster-25282.18	#N/A	#N/A	#N/A	#N/A
Cluster-25282.3	3.51333	1.40333	2.94	5.88333
Cluster-25282.6	6.1	3.20667	4.27	10.7067
Cluster-25297.0	#N/A	#N/A	#N/A	#N/A
Cluster-25399.2	4.57667	3.62333	4.31333	8.49333
Cluster-25507.0	8.68	1.53333	1.7	12.9767
Cluster-25526.5	#N/A	#N/A	#N/A	#N/A
Cluster-25532.102	65.0233	78.8433	49.8933	31.4
Cluster-25532.109	501.707	760.37	470.083	243.513
Cluster-25532.111	166.11	267.223	185.8	77.0333
Cluster-25532.114	248.19	332.017	241.353	148.193
Cluster-25532.31	74.3367	102.24	95.3	40.7667
Cluster-25532.5	47.85	14.8533	23.7133	67.2267
Cluster-25532.69	334.047	431.357	464.997	181.67
Cluster-25532.77	#N/A	#N/A	#N/A	#N/A
Cluster-25532.79	69.96	73.5233	60.2933	33.7033
Cluster-25532.81	128.24	124.597	119.57	59.6633
Cluster-25532.88	260.677	301.973	199.87	124.967
Cluster-25606.0	#N/A	#N/A	#N/A	#N/A
Cluster-25665.9	#N/A	#N/A	#N/A	#N/A
Cluster-25959.0	#N/A	#N/A	#N/A	#N/A
Cluster-25983.10	#N/A	#N/A	#N/A	#N/A
Cluster-26087.4	5.17667	4.74667	6.05333	11.8167
Cluster-26106.0	11.57	13.0867	14.1067	7.30667
Cluster-26165.0	#N/A	#N/A	#N/A	#N/A
Cluster-26248.0	17.3533	18.72	12.7733	9.87
Cluster-26293.0	29.7533	22.2833	27.7867	50.68
Cluster-26296.3	2.00333	0.51	1.53333	3.46333
Cluster-26296.4	2.83667	0.99	1.63667	4.73667
Cluster-26421.0	#N/A	#N/A	#N/A	#N/A
Cluster-26447.7	9.5	11.7967	10.04	5.07333
Cluster-26453.6	#N/A	#N/A	#N/A	#N/A
Cluster-26471.0	2.65667	1.15333	1.34333	3.78333
Cluster-26500.0	#N/A	#N/A	#N/A	#N/A
Cluster-26534.0	2.27	1.07333	1.54667	4.32333
Cluster-26585.0	#N/A	#N/A	#N/A	#N/A
Cluster-26638.1	#N/A	#N/A	#N/A	#N/A
Cluster-26676.5	#N/A	#N/A	#N/A	#N/A
Cluster-26750.0	#N/A	#N/A	#N/A	#N/A
Cluster-26846.21	#N/A	#N/A	#N/A	#N/A
Cluster-26964.5	5.57667	2.80667	3.14333	8.68667
Cluster-27318.0	100.95	132.713	126.837	70.8267
Cluster-27503.16	#N/A	#N/A	#N/A	#N/A
Cluster-27506.15	#N/A	#N/A	#N/A	#N/A
Cluster-27623.0	17.4767	8.76667	7.92	30.45
Cluster-27679.4	16.2433	20.2633	25.6633	7.78
Cluster-27742.3	#N/A	#N/A	#N/A	#N/A
Cluster-27768.27	53.6067	68.29	70.9033	34.0967
Cluster-27768.42	#N/A	#N/A	#N/A	#N/A
[truncated: 28,485 more rows]
