# Supplementary material for: Integrative analyses of metabolome and transcriptome reveal the dynamic accumulation and regulatory network in rhizomes and fruits of Polygonatum cyrtonema Hua
Source: BMC Genomics. 2024 Jul 19;25:706. doi: 10.1186/s12864-024-10608-4 (PMC11264994; doi:10.1186/s12864-024-10608-4)
Supplement: Supplementary file 21 — Supplementary Material 21 [file 12864_2024_10608_MOESM21_ESM.xlsx]

## Sheet: Sheet1
Pathway	ko Entry	Number of DEG						Number of DAM
		Quadrants 3			Quadrants 7			Quadrants 3			Quadrants 7
		1Y vs 3Y	1Y vs 5Y	1Y vs F	1Y vs 3Y	1Y vs 5Y	1Y vs F	1Y vs 3Y	1Y vs 5Y	1Y vs F	1Y vs 3Y	1Y vs 5Y	1Y vs F
Amino sugar and nucleotide sugar metabolism	ko00520	32	28	60	77	100	78	0	3	6	1	2	0
Ascorbate and aldarate metabolism	ko00053	15	14	5	23	37	49	0	0	6	4	4	0
Butanoate metabolism	ko00650	1	2	7	2	3	2	1	0	3	2	1	0
C5-Branched dibasic acid metabolism	ko00660	0	3	1	0	0	1	0	0	1	3	5	0
Citrate cycle (TCA cycle)	ko00020	12	14	15	9	9	21	0	0	3	3	3	0
Fructose and mannose metabolism	ko00051	17	15	58	42	51	39	0	1	3	1	2	0
Galactose metabolism	ko00052	12	28	47	70	71	76	3	5	10	2	3	0
Glycolysis / Gluconeogenesis	ko00010	24	50	69	46	52	55	1	1	3	2	4	0
Glyoxylate and dicarboxylate metabolism	ko00630	22	17	34	25	27	26	1	1	3	3	4	1
Inositol phosphate metabolism	ko00562	22	10	30	23	34	37	0	0	2	1	2	0
Pentose and glucuronate interconversions	ko00040	28	25	29	60	86	89	0	0	2	3	6	0
Pentose phosphate pathway	ko00030	17	17	37	25	27	35	0	1	3	4	4	1
Propanoate metabolism	ko00640	3	7	7	7	6	5	1	1	2	2	1	0
Pyruvate metabolism	ko00620	24	35	34	26	25	36	0	0	5	3	3	0
Starch and sucrose metabolism	ko00500	65	49	107	119	135	145	2	1	2	0	3	0
